# Supplementary material for: LINC00467 Is Upregulated by DNA Copy Number Amplification and Hypomethylation and Shows ceRNA Potential in Lung Adenocarcinoma
Source: Front Endocrinol (Lausanne). 2022 Jan 13;12:802463. doi: 10.3389/fendo.2021.802463 (PMC8792904; doi:10.3389/fendo.2021.802463)
Supplement: Supplementary file 1 [file Table_1.xlsx]

## Sheet: Figure1A
Cancer Type Detailed	Alteration Frequency	Alteration Type	Alteration Count	No alterations
Lung Adenocarcinoma	3.15582	amp	16	491

## Sheet: Figure1B
Sample Id	LINC00467: Putative copy-number alterations from GISTIC	LINC00467: mRNA Expression, RSEM (Batch normalized from Illumina HiSeq_RNASeqV2)	Mutations	Copy Number Alterations
TCGA-05-4420-01	Shallow Deletion	186.169	-	LINC00467: Shallow Deletion
TCGA-05-4427-01	Shallow Deletion	70.6357	-	LINC00467: Shallow Deletion
TCGA-35-4123-01	Shallow Deletion	209.016	-	LINC00467: Shallow Deletion
TCGA-44-5643-01	Shallow Deletion	32.6761	-	LINC00467: Shallow Deletion
TCGA-44-5644-01	Shallow Deletion	78.4705	-	LINC00467: Shallow Deletion
TCGA-49-4507-01	Shallow Deletion	127.983	-	LINC00467: Shallow Deletion
TCGA-49-6745-01	Shallow Deletion	93.3661	-	LINC00467: Shallow Deletion
TCGA-50-5930-01	Shallow Deletion	54.4501	-	LINC00467: Shallow Deletion
TCGA-53-A4EZ-01	Shallow Deletion	115.668	-	LINC00467: Shallow Deletion
TCGA-55-6986-01	Shallow Deletion	103.924	-	LINC00467: Shallow Deletion
TCGA-55-7994-01	Shallow Deletion	120.312	-	LINC00467: Shallow Deletion
TCGA-55-8090-01	Shallow Deletion	115.516	-	LINC00467: Shallow Deletion
TCGA-55-8205-01	Shallow Deletion	115.509	-	LINC00467: Shallow Deletion
TCGA-55-8620-01	Shallow Deletion	115.493	-	LINC00467: Shallow Deletion
TCGA-62-8402-01	Shallow Deletion	148.787	-	LINC00467: Shallow Deletion
TCGA-64-5778-01	Shallow Deletion	289.051	-	LINC00467: Shallow Deletion
TCGA-78-7146-01	Shallow Deletion	167.662	-	LINC00467: Shallow Deletion
TCGA-78-7166-01	Shallow Deletion	334.819	-	LINC00467: Shallow Deletion
TCGA-78-7220-01	Shallow Deletion	89.5638	-	LINC00467: Shallow Deletion
TCGA-86-6851-01	Shallow Deletion	123.042	-	LINC00467: Shallow Deletion
TCGA-86-7711-01	Shallow Deletion	49.4408	-	LINC00467: Shallow Deletion
TCGA-91-8499-01	Shallow Deletion	209.718	-	LINC00467: Shallow Deletion
TCGA-95-7043-01	Shallow Deletion	251.617	-	LINC00467: Shallow Deletion
TCGA-MP-A4TF-01	Shallow Deletion	217.781	-	LINC00467: Shallow Deletion
TCGA-05-4403-01	Diploid	158.465	-	LINC00467: Diploid
TCGA-05-4418-01	Diploid	262.235	-	LINC00467: Diploid
TCGA-05-4422-01	Diploid	233.79	-	LINC00467: Diploid
TCGA-05-4425-01	Diploid	133.744	-	LINC00467: Diploid
TCGA-05-4426-01	Diploid	173.101	-	LINC00467: Diploid
TCGA-05-4433-01	Diploid	178.512	-	LINC00467: Diploid
TCGA-05-4434-01	Diploid	174.316	-	LINC00467: Diploid
TCGA-35-4122-01	Diploid	115.075	-	LINC00467: Diploid
TCGA-38-4627-01	Diploid	88.6538	-	LINC00467: Diploid
TCGA-38-4631-01	Diploid	172.647	-	LINC00467: Diploid
TCGA-38-A44F-01	Diploid	167.237	-	LINC00467: Diploid
TCGA-44-2657-01	Diploid	90.604	-	LINC00467: Diploid
TCGA-44-2666-01	Diploid	153.06	-	LINC00467: Diploid
TCGA-44-3396-01	Diploid	93.9808	-	LINC00467: Diploid
TCGA-44-3398-01	Diploid	200.428	-	LINC00467: Diploid
TCGA-44-3919-01	Diploid	129.431	-	LINC00467: Diploid
TCGA-44-6145-01	Diploid	138.345	-	LINC00467: Diploid
TCGA-44-6146-01	Diploid	92.0578	-	LINC00467: Diploid
TCGA-44-6148-01	Diploid	158.029	-	LINC00467: Diploid
TCGA-44-6774-01	Diploid	65.0558	-	LINC00467: Diploid
TCGA-44-7661-01	Diploid	134.291	-	LINC00467: Diploid
TCGA-44-8120-01	Diploid	160.917	-	LINC00467: Diploid
TCGA-44-A479-01	Diploid	69.2395	-	LINC00467: Diploid
TCGA-44-A47G-01	Diploid	165.708	-	LINC00467: Diploid
TCGA-49-4512-01	Diploid	97.6172	-	LINC00467: Diploid
TCGA-49-4514-01	Diploid	317.519	-	LINC00467: Diploid
TCGA-49-AAR2-01	Diploid	464.023	-	LINC00467: Diploid
TCGA-49-AARR-01	Diploid	111.749	-	LINC00467: Diploid
TCGA-50-5055-01	Diploid	106.312	-	LINC00467: Diploid
TCGA-50-5066-01	Diploid	500.871	-	LINC00467: Diploid
TCGA-50-5936-01	Diploid	154.971	-	LINC00467: Diploid
TCGA-50-5939-01	Diploid	236.703	-	LINC00467: Diploid
TCGA-50-5942-01	Diploid	115.076	-	LINC00467: Diploid
TCGA-50-6592-01	Diploid	56.0868	-	LINC00467: Diploid
TCGA-50-6594-01	Diploid	319.014	-	LINC00467: Diploid
TCGA-50-6595-01	Diploid	84.8875	-	LINC00467: Diploid
TCGA-50-6673-01	Diploid	68.9849	-	LINC00467: Diploid
TCGA-50-8459-01	Diploid	69.9373	-	LINC00467: Diploid
TCGA-55-1594-01	Diploid	62.5	-	LINC00467: Diploid
TCGA-55-5899-01	Diploid	337.191	-	LINC00467: Diploid
TCGA-55-6543-01	Diploid	142.141	-	LINC00467: Diploid
TCGA-55-6712-01	Diploid	190.007	-	LINC00467: Diploid
TCGA-55-6975-01	Diploid	275.775	-	LINC00467: Diploid
TCGA-55-6978-01	Diploid	68.8087	-	LINC00467: Diploid
TCGA-55-6985-01	Diploid	139.552	-	LINC00467: Diploid
TCGA-55-7570-01	Diploid	288.453	-	LINC00467: Diploid
TCGA-55-7724-01	Diploid	99.1984	-	LINC00467: Diploid
TCGA-55-7726-01	Diploid	133.097	-	LINC00467: Diploid
TCGA-55-7728-01	Diploid	129.654	-	LINC00467: Diploid
TCGA-55-8091-01	Diploid	156.054	-	LINC00467: Diploid
TCGA-55-8097-01	Diploid	85.6696	-	LINC00467: Diploid
TCGA-55-8204-01	Diploid	91.2017	-	LINC00467: Diploid
TCGA-55-8208-01	Diploid	81.4853	-	LINC00467: Diploid
TCGA-55-8299-01	Diploid	235.679	-	LINC00467: Diploid
TCGA-55-8302-01	Diploid	188.841	-	LINC00467: Diploid
TCGA-55-8505-01	Diploid	163.229	-	LINC00467: Diploid
TCGA-55-8512-01	Diploid	143.773	-	LINC00467: Diploid
TCGA-55-8513-01	Diploid	122.404	-	LINC00467: Diploid
TCGA-55-8614-01	Diploid	55.9485	-	LINC00467: Diploid
TCGA-55-8621-01	Diploid	141.422	-	LINC00467: Diploid
TCGA-55-A490-01	Diploid	258.307	-	LINC00467: Diploid
TCGA-55-A493-01	Diploid	159.002	-	LINC00467: Diploid
TCGA-62-8394-01	Diploid	167.585	-	LINC00467: Diploid
TCGA-62-8395-01	Diploid	151.761	-	LINC00467: Diploid
TCGA-62-8397-01	Diploid	185.401	-	LINC00467: Diploid
TCGA-62-A46U-01	Diploid	156.186	-	LINC00467: Diploid
TCGA-62-A46Y-01	Diploid	158.897	-	LINC00467: Diploid
TCGA-62-A471-01	Diploid	281.841	-	LINC00467: Diploid
TCGA-62-A472-01	Diploid	289.575	-	LINC00467: Diploid
TCGA-64-1677-01	Diploid	304.158	-	LINC00467: Diploid
TCGA-64-5775-01	Diploid	75.1857	-	LINC00467: Diploid
TCGA-64-5815-01	Diploid	203.456	-	LINC00467: Diploid
TCGA-67-3770-01	Diploid	589.286	-	LINC00467: Diploid
TCGA-67-3773-01	Diploid	229.188	-	LINC00467: Diploid
TCGA-67-6216-01	Diploid	183.881	-	LINC00467: Diploid
TCGA-69-7974-01	Diploid	148.426	-	LINC00467: Diploid
TCGA-69-7978-01	Diploid	129.455	-	LINC00467: Diploid
TCGA-75-5122-01	Diploid	78.6968	-	LINC00467: Diploid
TCGA-75-5125-01	Diploid	196.907	-	LINC00467: Diploid
TCGA-75-5126-01	Diploid	86.7834	-	LINC00467: Diploid
TCGA-75-5146-01	Diploid	194.189	-	LINC00467: Diploid
TCGA-75-6203-01	Diploid	122.421	-	LINC00467: Diploid
TCGA-75-6205-01	Diploid	72.8814	-	LINC00467: Diploid
TCGA-75-6212-01	Diploid	268.13	-	LINC00467: Diploid
TCGA-75-6214-01	Diploid	170.678	-	LINC00467: Diploid
TCGA-75-7030-01	Diploid	128.125	-	LINC00467: Diploid
TCGA-78-7161-01	Diploid	139.99	-	LINC00467: Diploid
TCGA-78-7163-01	Diploid	209.193	-	LINC00467: Diploid
TCGA-78-7540-01	Diploid	123.281	-	LINC00467: Diploid
TCGA-78-7542-01	Diploid	218.643	-	LINC00467: Diploid
TCGA-78-8648-01	Diploid	81.7418	-	LINC00467: Diploid
TCGA-78-8660-01	Diploid	141.745	-	LINC00467: Diploid
TCGA-80-5607-01	Diploid	117.168	-	LINC00467: Diploid
TCGA-83-5908-01	Diploid	70.5971	-	LINC00467: Diploid
TCGA-86-7714-01	Diploid	106.203	-	LINC00467: Diploid
TCGA-86-7955-01	Diploid	170.194	-	LINC00467: Diploid
TCGA-86-8056-01	Diploid	80.0277	-	LINC00467: Diploid
TCGA-86-8073-01	Diploid	167.039	-	LINC00467: Diploid
TCGA-86-8358-01	Diploid	94.8252	-	LINC00467: Diploid
TCGA-86-8668-01	Diploid	128.72	-	LINC00467: Diploid
TCGA-86-8671-01	Diploid	99.7383	-	LINC00467: Diploid
TCGA-86-8672-01	Diploid	156.618	-	LINC00467: Diploid
TCGA-86-A4P8-01	Diploid	52.8715	-	LINC00467: Diploid
TCGA-91-6830-01	Diploid	240.613	-	LINC00467: Diploid
TCGA-91-6836-01	Diploid	95.7212	-	LINC00467: Diploid
TCGA-91-6848-01	Diploid	110.546	-	LINC00467: Diploid
TCGA-91-8497-01	Diploid	87.3738	-	LINC00467: Diploid
TCGA-91-A4BC-01	Diploid	58.094	-	LINC00467: Diploid
TCGA-91-A4BD-01	Diploid	295.44	-	LINC00467: Diploid
TCGA-93-7347-01	Diploid	146.853	-	LINC00467: Diploid
TCGA-93-A4JQ-01	Diploid	156.059	-	LINC00467: Diploid
TCGA-95-7948-01	Diploid	127.632	-	LINC00467: Diploid
TCGA-97-7552-01	Diploid	106.958	-	LINC00467: Diploid
TCGA-97-7941-01	Diploid	187.608	-	LINC00467: Diploid
TCGA-97-8175-01	Diploid	121.043	-	LINC00467: Diploid
TCGA-97-8547-01	Diploid	166.994	-	LINC00467: Diploid
TCGA-97-A4M2-01	Diploid	213.846	-	LINC00467: Diploid
TCGA-99-8028-01	Diploid	199.827	-	LINC00467: Diploid
TCGA-99-AA5R-01	Diploid	155.809	-	LINC00467: Diploid
TCGA-J2-8192-01	Diploid	195.964	-	LINC00467: Diploid
TCGA-J2-A4AE-01	Diploid	204.492	-	LINC00467: Diploid
TCGA-L4-A4E5-01	Diploid	369.511	-	LINC00467: Diploid
TCGA-L4-A4E6-01	Diploid	79.5355	-	LINC00467: Diploid
TCGA-L9-A50W-01	Diploid	215.333	-	LINC00467: Diploid
TCGA-L9-A8F4-01	Diploid	92.0175	-	LINC00467: Diploid
TCGA-MP-A4T4-01	Diploid	171.581	-	LINC00467: Diploid
TCGA-MP-A4T9-01	Diploid	80.446	-	LINC00467: Diploid
TCGA-MP-A4TA-01	Diploid	291.246	-	LINC00467: Diploid
TCGA-MP-A4TJ-01	Diploid	90.8297	-	LINC00467: Diploid
TCGA-NJ-A4YF-01	Diploid	198.663	-	LINC00467: Diploid
TCGA-NJ-A55A-01	Diploid	188.828	-	LINC00467: Diploid
TCGA-05-4244-01	Gain	351.863	-	LINC00467: Gain
TCGA-05-4250-01	Gain	191.992	-	LINC00467: Gain
TCGA-05-4382-01	Gain	173.256	-	LINC00467: Gain
TCGA-05-4384-01	Gain	350.641	-	LINC00467: Gain
TCGA-05-4389-01	Gain	226.846	-	LINC00467: Gain
TCGA-05-4390-01	Gain	35.7656	-	LINC00467: Gain
TCGA-05-4395-01	Gain	951.082	-	LINC00467: Gain
TCGA-05-4396-01	Gain	179.682	-	LINC00467: Gain
TCGA-05-4397-01	Gain	241.855	-	LINC00467: Gain
TCGA-05-4398-01	Gain	198.565	-	LINC00467: Gain
TCGA-05-4402-01	Gain	250.196	-	LINC00467: Gain
TCGA-05-4405-01	Gain	237.222	-	LINC00467: Gain
TCGA-05-4410-01	Gain	240.061	-	LINC00467: Gain
TCGA-05-4415-01	Gain	287.111	-	LINC00467: Gain
TCGA-05-4417-01	Gain	104.838	-	LINC00467: Gain
TCGA-05-4424-01	Gain	176.835	-	LINC00467: Gain
TCGA-05-4430-01	Gain	80.3828	-	LINC00467: Gain
TCGA-05-4432-01	Gain	65.4745	-	LINC00467: Gain
TCGA-05-5423-01	Gain	384.615	-	LINC00467: Gain
TCGA-05-5425-01	Gain	151.584	-	LINC00467: Gain
TCGA-05-5428-01	Gain	520.602	-	LINC00467: Gain
TCGA-05-5429-01	Gain	270.688	-	LINC00467: Gain
TCGA-05-5715-01	Gain	292.797	-	LINC00467: Gain
TCGA-35-3615-01	Gain	453.541	-	LINC00467: Gain
TCGA-35-5375-01	Gain	105.438	-	LINC00467: Gain
TCGA-38-4625-01	Gain	366.094	-	LINC00467: Gain
TCGA-38-4626-01	Gain	131.44	-	LINC00467: Gain
TCGA-38-4628-01	Gain	145.386	-	LINC00467: Gain
TCGA-38-4632-01	Gain	209.52	-	LINC00467: Gain
TCGA-38-6178-01	Gain	104.524	-	LINC00467: Gain
TCGA-38-7271-01	Gain	136.674	-	LINC00467: Gain
TCGA-44-2655-01	Gain	1145.41	-	LINC00467: Gain
TCGA-44-2656-01	Gain	314.321	-	LINC00467: Gain
TCGA-44-2659-01	Gain	170.644	-	LINC00467: Gain
TCGA-44-2662-01	Gain	156.926	-	LINC00467: Gain
TCGA-44-2665-01	Gain	189.279	-	LINC00467: Gain
TCGA-44-2668-01	Gain	226.544	-	LINC00467: Gain
TCGA-44-3918-01	Gain	191.838	-	LINC00467: Gain
TCGA-44-4112-01	Gain	423.695	-	LINC00467: Gain
TCGA-44-5645-01	Gain	136.546	-	LINC00467: Gain
TCGA-44-6775-01	Gain	109.541	-	LINC00467: Gain
TCGA-44-6776-01	Gain	221.264	-	LINC00467: Gain
TCGA-44-6777-01	Gain	227.775	-	LINC00467: Gain
TCGA-44-6778-01	Gain	146.574	-	LINC00467: Gain
TCGA-44-6779-01	Gain	287.707	-	LINC00467: Gain
TCGA-44-7659-01	Gain	325.112	-	LINC00467: Gain
TCGA-44-7660-01	Gain	177.899	-	LINC00467: Gain
TCGA-44-7662-01	Gain	207.177	-	LINC00467: Gain
TCGA-44-7667-01	Gain	123.52	-	LINC00467: Gain
TCGA-44-7669-01	Gain	205.172	-	LINC00467: Gain
TCGA-44-7670-01	Gain	141.587	-	LINC00467: Gain
TCGA-44-7671-01	Gain	551.398	-	LINC00467: Gain
TCGA-44-7672-01	Gain	226.474	-	LINC00467: Gain
TCGA-44-8117-01	Gain	185.865	-	LINC00467: Gain
TCGA-44-8119-01	Gain	55.7638	-	LINC00467: Gain
TCGA-44-A47A-01	Gain	280.45	-	LINC00467: Gain
TCGA-44-A47B-01	Gain	59.1133	-	LINC00467: Gain
TCGA-44-A4SS-01	Gain	126.276	-	LINC00467: Gain
TCGA-44-A4SU-01	Gain	218.335	-	LINC00467: Gain
TCGA-49-4486-01	Gain	1092.23	-	LINC00467: Gain
TCGA-49-4487-01	Gain	143.218	-	LINC00467: Gain
TCGA-49-4488-01	Gain	248.762	-	LINC00467: Gain
TCGA-49-4490-01	Gain	204.999	-	LINC00467: Gain
TCGA-49-4494-01	Gain	857.812	-	LINC00467: Gain
TCGA-49-4501-01	Gain	299.075	-	LINC00467: Gain
TCGA-49-4505-01	Gain	286.276	-	LINC00467: Gain
TCGA-49-4510-01	Gain	110.472	-	LINC00467: Gain
TCGA-49-6742-01	Gain	510.813	-	LINC00467: Gain
TCGA-49-6743-01	Gain	96.5817	-	LINC00467: Gain
TCGA-49-6744-01	Gain	136.965	-	LINC00467: Gain
TCGA-49-6761-01	Gain	381.302	-	LINC00467: Gain
TCGA-49-6767-01	Gain	302.959	-	LINC00467: Gain
TCGA-49-AAQV-01	Gain	375.92	-	LINC00467: Gain
TCGA-49-AAR0-01	Gain	295.488	-	LINC00467: Gain
TCGA-49-AAR3-01	Gain	268.293	-	LINC00467: Gain
TCGA-49-AAR4-01	Gain	131.778	-	LINC00467: Gain
TCGA-49-AAR9-01	Gain	277.65	-	LINC00467: Gain
TCGA-49-AARE-01	Gain	234.866	-	LINC00467: Gain
TCGA-49-AARN-01	Gain	219.403	-	LINC00467: Gain
TCGA-49-AARO-01	Gain	226.578	-	LINC00467: Gain
TCGA-49-AARQ-01	Gain	276.404	-	LINC00467: Gain
TCGA-4B-A93V-01	Gain	330.997	-	LINC00467: Gain
TCGA-50-5044-01	Gain	231.32	-	LINC00467: Gain
TCGA-50-5045-01	Gain	191.201	-	LINC00467: Gain
TCGA-50-5049-01	Gain	93.192	-	LINC00467: Gain
TCGA-50-5051-01	Gain	324.555	-	LINC00467: Gain
TCGA-50-5068-01	Gain	439.509	-	LINC00467: Gain
TCGA-50-5072-01	Gain	774.134	-	LINC00467: Gain
TCGA-50-5931-01	Gain	242.424	-	LINC00467: Gain
TCGA-50-5933-01	Gain	74.4983	-	LINC00467: Gain
TCGA-50-5941-01	Gain	201.282	-	LINC00467: Gain
TCGA-50-5944-01	Gain	229.303	-	LINC00467: Gain
TCGA-50-5946-01	Gain	244.452	-	LINC00467: Gain
TCGA-50-6590-01	Gain	72.2826	-	LINC00467: Gain
TCGA-50-6591-01	Gain	107.527	-	LINC00467: Gain
TCGA-50-6593-01	Gain	146.889	-	LINC00467: Gain
TCGA-50-6597-01	Gain	365.693	-	LINC00467: Gain
TCGA-50-7109-01	Gain	111.055	-	LINC00467: Gain
TCGA-50-8457-01	Gain	248.114	-	LINC00467: Gain
TCGA-50-8460-01	Gain	275.093	-	LINC00467: Gain
TCGA-53-7624-01	Gain	76.4163	-	LINC00467: Gain
TCGA-53-7626-01	Gain	105.279	-	LINC00467: Gain
TCGA-53-7813-01	Gain	140.802	-	LINC00467: Gain
TCGA-55-1592-01	Gain	166.99	-	LINC00467: Gain
TCGA-55-1595-01	Gain	247.822	-	LINC00467: Gain
TCGA-55-1596-01	Gain	368.857	-	LINC00467: Gain
TCGA-55-6642-01	Gain	88.4666	-	LINC00467: Gain
TCGA-55-6969-01	Gain	160.746	-	LINC00467: Gain
TCGA-55-6970-01	Gain	170.254	-	LINC00467: Gain
TCGA-55-6971-01	Gain	92.9332	-	LINC00467: Gain
TCGA-55-6979-01	Gain	129.663	-	LINC00467: Gain
TCGA-55-6980-01	Gain	259.947	-	LINC00467: Gain
TCGA-55-6981-01	Gain	223.684	-	LINC00467: Gain
TCGA-55-6982-01	Gain	241.53	-	LINC00467: Gain
TCGA-55-6983-01	Gain	192.199	-	LINC00467: Gain
TCGA-55-6984-01	Gain	156.307	-	LINC00467: Gain
TCGA-55-6987-01	Gain	169.138	-	LINC00467: Gain
TCGA-55-7281-01	Gain	234.188	-	LINC00467: Gain
TCGA-55-7284-01	Gain	180.765	-	LINC00467: Gain
TCGA-55-7573-01	Gain	111.289	-	LINC00467: Gain
TCGA-55-7574-01	Gain	78.587	-	LINC00467: Gain
TCGA-55-7576-01	Gain	114.862	-	LINC00467: Gain
TCGA-55-7725-01	Gain	360.294	-	LINC00467: Gain
TCGA-55-7727-01	Gain	422.936	-	LINC00467: Gain
TCGA-55-7815-01	Gain	187.375	-	LINC00467: Gain
TCGA-55-7907-01	Gain	270.524	-	LINC00467: Gain
TCGA-55-7910-01	Gain	130.556	-	LINC00467: Gain
TCGA-55-7911-01	Gain	332.496	-	LINC00467: Gain
TCGA-55-7913-01	Gain	92.9765	-	LINC00467: Gain
TCGA-55-7914-01	Gain	180.41	-	LINC00467: Gain
TCGA-55-7995-01	Gain	153.901	-	LINC00467: Gain
TCGA-55-8085-01	Gain	486.43	-	LINC00467: Gain
TCGA-55-8087-01	Gain	185.34	-	LINC00467: Gain
TCGA-55-8089-01	Gain	199.181	-	LINC00467: Gain
TCGA-55-8092-01	Gain	298.947	-	LINC00467: Gain
TCGA-55-8094-01	Gain	513.783	-	LINC00467: Gain
TCGA-55-8096-01	Gain	267.255	-	LINC00467: Gain
TCGA-55-8206-01	Gain	112.522	-	LINC00467: Gain
TCGA-55-8207-01	Gain	316.745	-	LINC00467: Gain
TCGA-55-8301-01	Gain	132.903	-	LINC00467: Gain
TCGA-55-8506-01	Gain	312.5	-	LINC00467: Gain
TCGA-55-8507-01	Gain	131.494	-	LINC00467: Gain
TCGA-55-8508-01	Gain	141.468	-	LINC00467: Gain
TCGA-55-8510-01	Gain	106.487	-	LINC00467: Gain
TCGA-55-8511-01	Gain	92.8465	-	LINC00467: Gain
TCGA-55-8514-01	Gain	572.903	-	LINC00467: Gain
TCGA-55-8615-01	Gain	122.46	-	LINC00467: Gain
TCGA-55-8616-01	Gain	196.429	-	LINC00467: Gain
TCGA-55-8619-01	Gain	74.5486	-	LINC00467: Gain
TCGA-55-A48X-01	Gain	281.525	-	LINC00467: Gain
TCGA-55-A48Y-01	Gain	162.815	-	LINC00467: Gain
TCGA-55-A48Z-01	Gain	144.642	-	LINC00467: Gain
TCGA-55-A491-01	Gain	85.7597	-	LINC00467: Gain
TCGA-55-A492-01	Gain	1427.42	-	LINC00467: Gain
TCGA-55-A494-01	Gain	121.507	-	LINC00467: Gain
TCGA-55-A4DF-01	Gain	92.9265	-	LINC00467: Gain
TCGA-55-A4DG-01	Gain	313.291	-	LINC00467: Gain
TCGA-55-A57B-01	Gain	249.647	-	LINC00467: Gain
TCGA-62-8398-01	Gain	251.469	-	LINC00467: Gain
TCGA-62-8399-01	Gain	58.2451	-	LINC00467: Gain
TCGA-62-A46O-01	Gain	242.475	-	LINC00467: Gain
TCGA-62-A46P-01	Gain	139.85	-	LINC00467: Gain
TCGA-62-A46R-01	Gain	363.658	-	LINC00467: Gain
TCGA-62-A46S-01	Gain	128.035	-	LINC00467: Gain
TCGA-62-A46V-01	Gain	403.474	-	LINC00467: Gain
TCGA-62-A470-01	Gain	232.759	-	LINC00467: Gain
TCGA-64-1676-01	Gain	539.741	-	LINC00467: Gain
TCGA-64-1679-01	Gain	236.796	-	LINC00467: Gain
TCGA-64-1680-01	Gain	282.511	-	LINC00467: Gain
TCGA-64-1681-01	Gain	202.765	-	LINC00467: Gain
TCGA-64-5774-01	Gain	61.3009	-	LINC00467: Gain
TCGA-64-5779-01	Gain	79.3781	-	LINC00467: Gain
TCGA-64-5781-01	Gain	349.196	-	LINC00467: Gain
TCGA-67-3771-01	Gain	72.3127	-	LINC00467: Gain
TCGA-67-3772-01	Gain	388.109	-	LINC00467: Gain
TCGA-67-3774-01	Gain	125.818	-	LINC00467: Gain
TCGA-67-4679-01	Gain	239.277	-	LINC00467: Gain
TCGA-67-6215-01	Gain	313.954	-	LINC00467: Gain
TCGA-67-6217-01	Gain	217.762	-	LINC00467: Gain
TCGA-69-7760-01	Gain	345.409	-	LINC00467: Gain
TCGA-69-7761-01	Gain	200.216	-	LINC00467: Gain
TCGA-69-7763-01	Gain	117.039	-	LINC00467: Gain
TCGA-69-7764-01	Gain	285.809	-	LINC00467: Gain
TCGA-69-7765-01	Gain	287.765	-	LINC00467: Gain
TCGA-69-7973-01	Gain	104.495	-	LINC00467: Gain
TCGA-69-7979-01	Gain	168.165	-	LINC00467: Gain
TCGA-69-7980-01	Gain	96.1494	-	LINC00467: Gain
TCGA-69-8253-01	Gain	178.284	-	LINC00467: Gain
TCGA-69-8254-01	Gain	430.391	-	LINC00467: Gain
TCGA-69-8255-01	Gain	351.179	-	LINC00467: Gain
TCGA-69-A59K-01	Gain	255.843	-	LINC00467: Gain
TCGA-71-6725-01	Gain	261.165	-	LINC00467: Gain
TCGA-73-4658-01	Gain	243.959	-	LINC00467: Gain
TCGA-73-4659-01	Gain	105.907	-	LINC00467: Gain
TCGA-73-4662-01	Gain	157.065	-	LINC00467: Gain
TCGA-73-4666-01	Gain	343.583	-	LINC00467: Gain
TCGA-73-4668-01	Gain	106.765	-	LINC00467: Gain
TCGA-73-4670-01	Gain	393.057	-	LINC00467: Gain
TCGA-73-4675-01	Gain	175.651	-	LINC00467: Gain
TCGA-73-4676-01	Gain	213.72	-	LINC00467: Gain
TCGA-73-7498-01	Gain	338.784	-	LINC00467: Gain
TCGA-73-7499-01	Gain	681.468	-	LINC00467: Gain
TCGA-73-A9RS-01	Gain	207.746	-	LINC00467: Gain
TCGA-75-5147-01	Gain	535.83	-	LINC00467: Gain
TCGA-75-6206-01	Gain	151.668	-	LINC00467: Gain
TCGA-75-6211-01	Gain	95.332	-	LINC00467: Gain
TCGA-75-7025-01	Gain	147.504	-	LINC00467: Gain
TCGA-75-7027-01	Gain	170.527	-	LINC00467: Gain
TCGA-75-7031-01	Gain	287.097	-	LINC00467: Gain
TCGA-78-7145-01	Gain	214.728	-	LINC00467: Gain
TCGA-78-7147-01	Gain	410.029	-	LINC00467: Gain
TCGA-78-7148-01	Gain	253.656	-	LINC00467: Gain
TCGA-78-7150-01	Gain	184.739	-	LINC00467: Gain
TCGA-78-7152-01	Gain	202.414	-	LINC00467: Gain
TCGA-78-7153-01	Gain	256.065	-	LINC00467: Gain
TCGA-78-7154-01	Gain	191.1	-	LINC00467: Gain
TCGA-78-7155-01	Gain	132.523	-	LINC00467: Gain
TCGA-78-7156-01	Gain	790.423	-	LINC00467: Gain
TCGA-78-7158-01	Gain	428.216	-	LINC00467: Gain
TCGA-78-7159-01	Gain	63.3609	-	LINC00467: Gain
TCGA-78-7162-01	Gain	319.429	-	LINC00467: Gain
TCGA-78-7167-01	Gain	267.459	-	LINC00467: Gain
TCGA-78-7535-01	Gain	341.879	-	LINC00467: Gain
TCGA-78-7536-01	Gain	183.995	-	LINC00467: Gain
TCGA-78-7537-01	Gain	261.769	-	LINC00467: Gain
TCGA-78-7539-01	Gain	205.596	-	LINC00467: Gain
TCGA-78-7633-01	Gain	549.617	-	LINC00467: Gain
TCGA-78-8640-01	Gain	134.792	-	LINC00467: Gain
TCGA-78-8655-01	Gain	209.626	-	LINC00467: Gain
TCGA-78-8662-01	Gain	210.457	-	LINC00467: Gain
TCGA-80-5608-01	Gain	169.874	-	LINC00467: Gain
TCGA-80-5611-01	Gain	286.511	-	LINC00467: Gain
TCGA-86-7701-01	Gain	273.973	-	LINC00467: Gain
TCGA-86-7713-01	Gain	74.7911	-	LINC00467: Gain
TCGA-86-7953-01	Gain	135.017	-	LINC00467: Gain
TCGA-86-7954-01	Gain	202.036	-	LINC00467: Gain
TCGA-86-8054-01	Gain	92.2488	-	LINC00467: Gain
TCGA-86-8055-01	Gain	184.741	-	LINC00467: Gain
TCGA-86-8074-01	Gain	159.4	-	LINC00467: Gain
TCGA-86-8075-01	Gain	150.55	-	LINC00467: Gain
TCGA-86-8076-01	Gain	199.181	-	LINC00467: Gain
TCGA-86-8278-01	Gain	113.308	-	LINC00467: Gain
TCGA-86-8279-01	Gain	295.704	-	LINC00467: Gain
TCGA-86-8280-01	Gain	239.913	-	LINC00467: Gain
TCGA-86-8281-01	Gain	246.518	-	LINC00467: Gain
TCGA-86-8359-01	Gain	126.975	-	LINC00467: Gain
TCGA-86-8585-01	Gain	209.535	-	LINC00467: Gain
TCGA-86-8669-01	Gain	117.202	-	LINC00467: Gain
TCGA-86-8673-01	Gain	152.493	-	LINC00467: Gain
TCGA-86-8674-01	Gain	373.243	-	LINC00467: Gain
TCGA-86-A456-01	Gain	208.783	-	LINC00467: Gain
TCGA-86-A4JF-01	Gain	550.57	-	LINC00467: Gain
TCGA-86-A4P7-01	Gain	190.228	-	LINC00467: Gain
TCGA-91-6828-01	Gain	109.428	-	LINC00467: Gain
TCGA-91-6829-01	Gain	241.095	-	LINC00467: Gain
TCGA-91-6831-01	Gain	108.046	-	LINC00467: Gain
TCGA-91-6835-01	Gain	72.2348	-	LINC00467: Gain
TCGA-91-6840-01	Gain	100.858	-	LINC00467: Gain
TCGA-91-6847-01	Gain	51.7478	-	LINC00467: Gain
TCGA-91-6849-01	Gain	410.456	-	LINC00467: Gain
TCGA-91-7771-01	Gain	130.857	-	LINC00467: Gain
TCGA-91-8496-01	Gain	293.501	-	LINC00467: Gain
TCGA-93-7348-01	Gain	210.023	-	LINC00467: Gain
TCGA-93-8067-01	Gain	157.231	-	LINC00467: Gain
TCGA-93-A4JN-01	Gain	107.232	-	LINC00467: Gain
TCGA-93-A4JO-01	Gain	102.51	-	LINC00467: Gain
TCGA-93-A4JP-01	Gain	103.341	-	LINC00467: Gain
TCGA-95-7039-01	Gain	375	-	LINC00467: Gain
TCGA-95-7562-01	Gain	124.776	-	LINC00467: Gain
TCGA-95-7567-01	Gain	280.45	-	LINC00467: Gain
TCGA-95-7944-01	Gain	70.6442	-	LINC00467: Gain
TCGA-95-7947-01	Gain	149.741	-	LINC00467: Gain
TCGA-95-8039-01	Gain	198.459	-	LINC00467: Gain
TCGA-95-8494-01	Gain	248.566	-	LINC00467: Gain
TCGA-95-A4VK-01	Gain	579.307	-	LINC00467: Gain
TCGA-95-A4VN-01	Gain	357.11	-	LINC00467: Gain
TCGA-95-A4VP-01	Gain	170.882	-	LINC00467: Gain
TCGA-97-7546-01	Gain	101.775	-	LINC00467: Gain
TCGA-97-7547-01	Gain	111.61	-	LINC00467: Gain
TCGA-97-7553-01	Gain	135.726	-	LINC00467: Gain
TCGA-97-7554-01	Gain	93.0465	-	LINC00467: Gain
TCGA-97-7937-01	Gain	116.914	-	LINC00467: Gain
TCGA-97-7938-01	Gain	134.139	-	LINC00467: Gain
TCGA-97-8171-01	Gain	653.56	-	LINC00467: Gain
TCGA-97-8172-01	Gain	114.581	-	LINC00467: Gain
TCGA-97-8174-01	Gain	249.949	-	LINC00467: Gain
TCGA-97-8176-01	Gain	423.368	-	LINC00467: Gain
TCGA-97-8177-01	Gain	224.588	-	LINC00467: Gain
TCGA-97-8179-01	Gain	466.822	-	LINC00467: Gain
TCGA-97-8552-01	Gain	131.098	-	LINC00467: Gain
TCGA-97-A4LX-01	Gain	277.144	-	LINC00467: Gain
TCGA-97-A4M0-01	Gain	200.73	-	LINC00467: Gain
TCGA-97-A4M1-01	Gain	233.48	-	LINC00467: Gain
TCGA-97-A4M3-01	Gain	110.774	-	LINC00467: Gain
TCGA-97-A4M5-01	Gain	90.871	-	LINC00467: Gain
TCGA-97-A4M6-01	Gain	212.907	-	LINC00467: Gain
TCGA-97-A4M7-01	Gain	112.591	-	LINC00467: Gain
TCGA-99-7458-01	Gain	444.592	-	LINC00467: Gain
TCGA-99-8025-01	Gain	209.597	-	LINC00467: Gain
TCGA-99-8032-01	Gain	140.804	-	LINC00467: Gain
TCGA-99-8033-01	Gain	486.328	-	LINC00467: Gain
TCGA-J2-8194-01	Gain	116.877	-	LINC00467: Gain
TCGA-J2-A4AD-01	Gain	421.031	-	LINC00467: Gain
TCGA-J2-A4AG-01	Gain	196.426	-	LINC00467: Gain
TCGA-L9-A443-01	Gain	461.042	-	LINC00467: Gain
TCGA-L9-A444-01	Gain	155.657	-	LINC00467: Gain
TCGA-L9-A5IP-01	Gain	237.511	-	LINC00467: Gain
TCGA-L9-A743-01	Gain	162.889	-	LINC00467: Gain
TCGA-L9-A7SV-01	Gain	249.717	-	LINC00467: Gain
TCGA-MN-A4N1-01	Gain	146.255	-	LINC00467: Gain
TCGA-MN-A4N4-01	Gain	67.7457	-	LINC00467: Gain
TCGA-MN-A4N5-01	Gain	226.378	-	LINC00467: Gain
TCGA-MP-A4SV-01	Gain	233.861	-	LINC00467: Gain
TCGA-MP-A4SW-01	Gain	285.519	-	LINC00467: Gain
TCGA-MP-A4SY-01	Gain	213.434	-	LINC00467: Gain
TCGA-MP-A4T6-01	Gain	293.138	-	LINC00467: Gain
TCGA-MP-A4T8-01	Gain	114.226	-	LINC00467: Gain
TCGA-MP-A4TC-01	Gain	161.511	-	LINC00467: Gain
TCGA-MP-A4TD-01	Gain	188.27	-	LINC00467: Gain
TCGA-MP-A4TE-01	Gain	108.811	-	LINC00467: Gain
TCGA-MP-A4TH-01	Gain	90.4059	-	LINC00467: Gain
TCGA-MP-A4TI-01	Gain	206.046	-	LINC00467: Gain
TCGA-MP-A4TK-01	Gain	123.824	-	LINC00467: Gain
TCGA-MP-A5C7-01	Gain	546.945	-	LINC00467: Gain
TCGA-NJ-A4YG-01	Gain	178.406	-	LINC00467: Gain
TCGA-NJ-A4YI-01	Gain	239.678	-	LINC00467: Gain
TCGA-NJ-A4YP-01	Gain	224.594	-	LINC00467: Gain
TCGA-NJ-A4YQ-01	Gain	483.365	-	LINC00467: Gain
TCGA-NJ-A55O-01	Gain	106.768	-	LINC00467: Gain
TCGA-NJ-A55R-01	Gain	501.952	-	LINC00467: Gain
TCGA-NJ-A7XG-01	Gain	293.074	-	LINC00467: Gain
TCGA-O1-A52J-01	Gain	321.531	-	LINC00467: Gain
TCGA-S2-AA1A-01	Gain	136.936	-	LINC00467: Gain
TCGA-05-4249-01	Amplification	95.6211	-	LINC00467: Amplification
TCGA-49-4506-01	Amplification	449.308	-	LINC00467: Amplification
TCGA-50-5932-01	Amplification	294.264	-	LINC00467: Amplification
TCGA-50-5935-01	Amplification	252.109	-	LINC00467: Amplification
TCGA-55-6968-01	Amplification	195.764	-	LINC00467: Amplification
TCGA-55-6972-01	Amplification	944.064	-	LINC00467: Amplification
TCGA-55-7283-01	Amplification	231.078	-	LINC00467: Amplification
TCGA-55-7903-01	Amplification	396.612	-	LINC00467: Amplification
TCGA-55-8203-01	Amplification	95.8447	-	LINC00467: Amplification
TCGA-73-4677-01	Amplification	495.555	-	LINC00467: Amplification
TCGA-75-6207-01	Amplification	75.1648	-	LINC00467: Amplification
TCGA-78-7149-01	Amplification	513.372	-	LINC00467: Amplification
TCGA-78-7160-01	Amplification	186.751	-	LINC00467: Amplification
TCGA-86-6562-01	Amplification	308.723	-	LINC00467: Amplification
TCGA-MP-A4T7-01	Amplification	142.48	-	LINC00467: Amplification

## Sheet: Figure1C
Sample Id	LINC00467: Log2 copy-number values	LINC00467: mRNA Expression, RSEM (Batch normalized from Illumina HiSeq_RNASeqV2)	Mutations	Copy Number Alterations
TCGA-05-4244-01	1.08	351.863	-	LINC00467: Gain
TCGA-05-4249-01	0.968	95.6211	-	LINC00467: Amplification
TCGA-05-4250-01	0.229	191.992	-	LINC00467: Gain
TCGA-05-4382-01	0.21	173.256	-	LINC00467: Gain
TCGA-05-4384-01	0.5	350.641	-	LINC00467: Gain
TCGA-05-4389-01	0.588	226.846	-	LINC00467: Gain
TCGA-05-4390-01	0.354	35.7656	-	LINC00467: Gain
TCGA-05-4395-01	0.738	951.082	-	LINC00467: Gain
TCGA-05-4396-01	0.108	179.682	-	LINC00467: Gain
TCGA-05-4397-01	0.736	241.855	-	LINC00467: Gain
TCGA-05-4398-01	0.398	198.565	-	LINC00467: Gain
TCGA-05-4402-01	0.206	250.196	-	LINC00467: Gain
TCGA-05-4403-01	-0.001	158.465	-	LINC00467: Diploid
TCGA-05-4405-01	0.862	237.222	-	LINC00467: Gain
TCGA-05-4410-01	0.57	240.061	-	LINC00467: Gain
TCGA-05-4415-01	0.694	287.111	-	LINC00467: Gain
TCGA-05-4417-01	0.553	104.838	-	LINC00467: Gain
TCGA-05-4418-01	-0.033	262.235	-	LINC00467: Diploid
TCGA-05-4420-01	-0.168	186.169	-	LINC00467: Shallow Deletion
TCGA-05-4422-01	-0.003	233.79	-	LINC00467: Diploid
TCGA-05-4424-01	0.35	176.835	-	LINC00467: Gain
TCGA-05-4425-01	0.006	133.744	-	LINC00467: Diploid
TCGA-05-4426-01	0.004	173.101	-	LINC00467: Diploid
TCGA-05-4427-01	-0.266	70.6357	-	LINC00467: Shallow Deletion
TCGA-05-4430-01	0.598	80.3828	-	LINC00467: Gain
TCGA-05-4432-01	0.543	65.4745	-	LINC00467: Gain
TCGA-05-4433-01	0.044	178.512	-	LINC00467: Diploid
TCGA-05-4434-01	0.092	174.316	-	LINC00467: Diploid
TCGA-05-5423-01	1.12	384.615	-	LINC00467: Gain
TCGA-05-5425-01	0.284	151.584	-	LINC00467: Gain
TCGA-05-5428-01	0.544	520.602	-	LINC00467: Gain
TCGA-05-5429-01	0.466	270.688	-	LINC00467: Gain
TCGA-05-5715-01	1.33	292.797	-	LINC00467: Gain
TCGA-35-3615-01	0.76	453.541	-	LINC00467: Gain
TCGA-35-4122-01	0.036	115.075	-	LINC00467: Diploid
TCGA-35-4123-01	-0.103	209.016	-	LINC00467: Shallow Deletion
TCGA-35-5375-01	0.535	105.438	-	LINC00467: Gain
TCGA-38-4625-01	0.326	366.094	-	LINC00467: Gain
TCGA-38-4626-01	0.129	131.44	-	LINC00467: Gain
TCGA-38-4627-01	0.06	88.6538	-	LINC00467: Diploid
TCGA-38-4628-01	0.393	145.386	-	LINC00467: Gain
TCGA-38-4631-01	0.058	172.647	-	LINC00467: Diploid
TCGA-38-4632-01	0.503	209.52	-	LINC00467: Gain
TCGA-38-6178-01	0.227	104.524	-	LINC00467: Gain
TCGA-38-7271-01	0.347	136.674	-	LINC00467: Gain
TCGA-38-A44F-01	0	167.237	-	LINC00467: Diploid
TCGA-44-2655-01	0.553	1145.41	-	LINC00467: Gain
TCGA-44-2656-01	0.435	314.321	-	LINC00467: Gain
TCGA-44-2657-01	-0.038	90.604	-	LINC00467: Diploid
TCGA-44-2659-01	0.301	170.644	-	LINC00467: Gain
TCGA-44-2662-01	0.196	156.926	-	LINC00467: Gain
TCGA-44-2665-01	0.828	189.279	-	LINC00467: Gain
TCGA-44-2666-01	0.001	153.06	-	LINC00467: Diploid
TCGA-44-2668-01	0.366	226.544	-	LINC00467: Gain
TCGA-44-3396-01	-0.043	93.9808	-	LINC00467: Diploid
TCGA-44-3398-01	0	200.428	-	LINC00467: Diploid
TCGA-44-3918-01	0.177	191.838	-	LINC00467: Gain
TCGA-44-3919-01	0.058	129.431	-	LINC00467: Diploid
TCGA-44-4112-01	0.313	423.695	-	LINC00467: Gain
TCGA-44-5643-01	-0.51	32.6761	-	LINC00467: Shallow Deletion
TCGA-44-5644-01	-0.473	78.4705	-	LINC00467: Shallow Deletion
TCGA-44-5645-01	0.568	136.546	-	LINC00467: Gain
TCGA-44-6145-01	0.096	138.345	-	LINC00467: Diploid
TCGA-44-6146-01	0	92.0578	-	LINC00467: Diploid
TCGA-44-6148-01	0.003	158.029	-	LINC00467: Diploid
TCGA-44-6774-01	0.087	65.0558	-	LINC00467: Diploid
TCGA-44-6775-01	0.331	109.541	-	LINC00467: Gain
TCGA-44-6776-01	0.683	221.264	-	LINC00467: Gain
TCGA-44-6777-01	0.469	227.775	-	LINC00467: Gain
TCGA-44-6778-01	0.613	146.574	-	LINC00467: Gain
TCGA-44-6779-01	0.379	287.707	-	LINC00467: Gain
TCGA-44-7659-01	0.536	325.112	-	LINC00467: Gain
TCGA-44-7660-01	0.322	177.899	-	LINC00467: Gain
TCGA-44-7661-01	-0.083	134.291	-	LINC00467: Diploid
TCGA-44-7662-01	0.439	207.177	-	LINC00467: Gain
TCGA-44-7667-01	0.219	123.52	-	LINC00467: Gain
TCGA-44-7669-01	0.539	205.172	-	LINC00467: Gain
TCGA-44-7670-01	0.256	141.587	-	LINC00467: Gain
TCGA-44-7671-01	0.493	551.398	-	LINC00467: Gain
TCGA-44-7672-01	0.305	226.474	-	LINC00467: Gain
TCGA-44-8117-01	0.592	185.865	-	LINC00467: Gain
TCGA-44-8119-01	0.238	55.7638	-	LINC00467: Gain
TCGA-44-8120-01	0	160.917	-	LINC00467: Diploid
TCGA-44-A479-01	0.032	69.2395	-	LINC00467: Diploid
TCGA-44-A47A-01	1.08	280.45	-	LINC00467: Gain
TCGA-44-A47B-01	0.396	59.1133	-	LINC00467: Gain
TCGA-44-A47G-01	0.042	165.708	-	LINC00467: Diploid
TCGA-44-A4SS-01	0.129	126.276	-	LINC00467: Gain
TCGA-44-A4SU-01	0.285	218.335	-	LINC00467: Gain
TCGA-49-4486-01	0.758	1092.23	-	LINC00467: Gain
TCGA-49-4487-01	0.297	143.218	-	LINC00467: Gain
TCGA-49-4488-01	0.836	248.762	-	LINC00467: Gain
TCGA-49-4490-01	0.15	204.999	-	LINC00467: Gain
TCGA-49-4494-01	0.221	857.812	-	LINC00467: Gain
TCGA-49-4501-01	0.347	299.075	-	LINC00467: Gain
TCGA-49-4505-01	0.208	286.276	-	LINC00467: Gain
TCGA-49-4506-01	0.51	449.308	-	LINC00467: Amplification
TCGA-49-4507-01	-0.547	127.983	-	LINC00467: Shallow Deletion
TCGA-49-4510-01	0.196	110.472	-	LINC00467: Gain
TCGA-49-4512-01	-0.054	97.6172	-	LINC00467: Diploid
TCGA-49-4514-01	0.01	317.519	-	LINC00467: Diploid
TCGA-49-6742-01	0.732	510.813	-	LINC00467: Gain
TCGA-49-6743-01	0.313	96.5817	-	LINC00467: Gain
TCGA-49-6744-01	0.141	136.965	-	LINC00467: Gain
TCGA-49-6745-01	-0.157	93.3661	-	LINC00467: Shallow Deletion
TCGA-49-6761-01	0.179	381.302	-	LINC00467: Gain
TCGA-49-6767-01	0.122	302.959	-	LINC00467: Gain
TCGA-49-AAQV-01	0.351	375.92	-	LINC00467: Gain
TCGA-49-AAR0-01	0.104	295.488	-	LINC00467: Gain
TCGA-49-AAR2-01	0.009	464.023	-	LINC00467: Diploid
TCGA-49-AAR3-01	0.18	268.293	-	LINC00467: Gain
TCGA-49-AAR4-01	0.112	131.778	-	LINC00467: Gain
TCGA-49-AAR9-01	0.848	277.65	-	LINC00467: Gain
TCGA-49-AARE-01	0.355	234.866	-	LINC00467: Gain
TCGA-49-AARN-01	0.242	219.403	-	LINC00467: Gain
TCGA-49-AARO-01	0.26	226.578	-	LINC00467: Gain
TCGA-49-AARQ-01	0.377	276.404	-	LINC00467: Gain
TCGA-49-AARR-01	-0.002	111.749	-	LINC00467: Diploid
TCGA-4B-A93V-01	1.08	330.997	-	LINC00467: Gain
TCGA-50-5044-01	0.214	231.32	-	LINC00467: Gain
TCGA-50-5045-01	0.283	191.201	-	LINC00467: Gain
TCGA-50-5049-01	0.114	93.192	-	LINC00467: Gain
TCGA-50-5051-01	0.678	324.555	-	LINC00467: Gain
TCGA-50-5055-01	0.073	106.312	-	LINC00467: Diploid
TCGA-50-5066-01	0.06	500.871	-	LINC00467: Diploid
TCGA-50-5068-01	0.112	439.509	-	LINC00467: Gain
TCGA-50-5072-01	0.123	774.134	-	LINC00467: Gain
TCGA-50-5930-01	-0.242	54.4501	-	LINC00467: Shallow Deletion
TCGA-50-5931-01	1.14	242.424	-	LINC00467: Gain
TCGA-50-5932-01	2.26	294.264	-	LINC00467: Amplification
TCGA-50-5933-01	0.112	74.4983	-	LINC00467: Gain
TCGA-50-5935-01	1.62	252.109	-	LINC00467: Amplification
TCGA-50-5936-01	0.085	154.971	-	LINC00467: Diploid
TCGA-50-5939-01	0.026	236.703	-	LINC00467: Diploid
TCGA-50-5941-01	0.194	201.282	-	LINC00467: Gain
TCGA-50-5942-01	0	115.076	-	LINC00467: Diploid
TCGA-50-5944-01	0.38	229.303	-	LINC00467: Gain
TCGA-50-5946-01	0.968	244.452	-	LINC00467: Gain
TCGA-50-6590-01	0.236	72.2826	-	LINC00467: Gain
TCGA-50-6591-01	1.05	107.527	-	LINC00467: Gain
TCGA-50-6592-01	0	56.0868	-	LINC00467: Diploid
TCGA-50-6593-01	0.208	146.889	-	LINC00467: Gain
TCGA-50-6594-01	0.001	319.014	-	LINC00467: Diploid
TCGA-50-6595-01	0.073	84.8875	-	LINC00467: Diploid
TCGA-50-6597-01	0.142	365.693	-	LINC00467: Gain
TCGA-50-6673-01	0.056	68.9849	-	LINC00467: Diploid
TCGA-50-7109-01	0.906	111.055	-	LINC00467: Gain
TCGA-50-8457-01	0.478	248.114	-	LINC00467: Gain
TCGA-50-8459-01	-0.082	69.9373	-	LINC00467: Diploid
TCGA-50-8460-01	0.383	275.093	-	LINC00467: Gain
TCGA-53-7624-01	0.378	76.4163	-	LINC00467: Gain
TCGA-53-7626-01	0.234	105.279	-	LINC00467: Gain
TCGA-53-7813-01	0.491	140.802	-	LINC00467: Gain
TCGA-53-A4EZ-01	-0.309	115.668	-	LINC00467: Shallow Deletion
TCGA-55-1592-01	0.445	166.99	-	LINC00467: Gain
TCGA-55-1594-01	0	62.5	-	LINC00467: Diploid
TCGA-55-1595-01	0.832	247.822	-	LINC00467: Gain
TCGA-55-1596-01	0.286	368.857	-	LINC00467: Gain
TCGA-55-5899-01	0.06	337.191	-	LINC00467: Diploid
TCGA-55-6543-01	-0.003	142.141	-	LINC00467: Diploid
TCGA-55-6642-01	0.349	88.4666	-	LINC00467: Gain
TCGA-55-6712-01	-0.024	190.007	-	LINC00467: Diploid
TCGA-55-6968-01	0.523	195.764	-	LINC00467: Amplification
TCGA-55-6969-01	0.239	160.746	-	LINC00467: Gain
TCGA-55-6970-01	1.01	170.254	-	LINC00467: Gain
TCGA-55-6971-01	0.124	92.9332	-	LINC00467: Gain
TCGA-55-6972-01	1.2	944.064	-	LINC00467: Amplification
TCGA-55-6975-01	0	275.775	-	LINC00467: Diploid
TCGA-55-6978-01	-0.047	68.8087	-	LINC00467: Diploid
TCGA-55-6979-01	0.106	129.663	-	LINC00467: Gain
TCGA-55-6980-01	0.287	259.947	-	LINC00467: Gain
TCGA-55-6981-01	0.126	223.684	-	LINC00467: Gain
TCGA-55-6982-01	0.107	241.53	-	LINC00467: Gain
TCGA-55-6983-01	0.495	192.199	-	LINC00467: Gain
TCGA-55-6984-01	0.437	156.307	-	LINC00467: Gain
TCGA-55-6985-01	0.043	139.552	-	LINC00467: Diploid
TCGA-55-6986-01	-0.15	103.924	-	LINC00467: Shallow Deletion
TCGA-55-6987-01	0.354	169.138	-	LINC00467: Gain
TCGA-55-7281-01	0.298	234.188	-	LINC00467: Gain
TCGA-55-7283-01	0.76	231.078	-	LINC00467: Amplification
TCGA-55-7284-01	0.381	180.765	-	LINC00467: Gain
TCGA-55-7570-01	0	288.453	-	LINC00467: Diploid
TCGA-55-7573-01	0.575	111.289	-	LINC00467: Gain
TCGA-55-7574-01	0.471	78.587	-	LINC00467: Gain
TCGA-55-7576-01	0.123	114.862	-	LINC00467: Gain
TCGA-55-7724-01	0.03	99.1984	-	LINC00467: Diploid
TCGA-55-7725-01	0.526	360.294	-	LINC00467: Gain
TCGA-55-7726-01	0	133.097	-	LINC00467: Diploid
TCGA-55-7727-01	0.291	422.936	-	LINC00467: Gain
TCGA-55-7728-01	0	129.654	-	LINC00467: Diploid
TCGA-55-7815-01	0.344	187.375	-	LINC00467: Gain
TCGA-55-7903-01	0.804	396.612	-	LINC00467: Amplification
TCGA-55-7907-01	0.856	270.524	-	LINC00467: Gain
TCGA-55-7910-01	0.789	130.556	-	LINC00467: Gain
TCGA-55-7911-01	0.308	332.496	-	LINC00467: Gain
TCGA-55-7913-01	0.3	92.9765	-	LINC00467: Gain
TCGA-55-7914-01	0.31	180.41	-	LINC00467: Gain
TCGA-55-7994-01	-0.375	120.312	-	LINC00467: Shallow Deletion
TCGA-55-7995-01	0.353	153.901	-	LINC00467: Gain
TCGA-55-8085-01	0.529	486.43	-	LINC00467: Gain
TCGA-55-8087-01	0.746	185.34	-	LINC00467: Gain
TCGA-55-8089-01	0.103	199.181	-	LINC00467: Gain
TCGA-55-8090-01	-0.258	115.516	-	LINC00467: Shallow Deletion
TCGA-55-8091-01	0.09	156.054	-	LINC00467: Diploid
TCGA-55-8092-01	0.485	298.947	-	LINC00467: Gain
TCGA-55-8094-01	0.511	513.783	-	LINC00467: Gain
TCGA-55-8096-01	0.369	267.255	-	LINC00467: Gain
TCGA-55-8097-01	0.017	85.6696	-	LINC00467: Diploid
TCGA-55-8203-01	0.648	95.8447	-	LINC00467: Amplification
TCGA-55-8204-01	0.012	91.2017	-	LINC00467: Diploid
TCGA-55-8205-01	-0.106	115.509	-	LINC00467: Shallow Deletion
TCGA-55-8206-01	0.216	112.522	-	LINC00467: Gain
TCGA-55-8207-01	0.816	316.745	-	LINC00467: Gain
TCGA-55-8208-01	-0.01	81.4853	-	LINC00467: Diploid
TCGA-55-8299-01	0.057	235.679	-	LINC00467: Diploid
TCGA-55-8301-01	0.479	132.903	-	LINC00467: Gain
TCGA-55-8302-01	-0.015	188.841	-	LINC00467: Diploid
TCGA-55-8505-01	0.089	163.229	-	LINC00467: Diploid
TCGA-55-8506-01	0.563	312.5	-	LINC00467: Gain
TCGA-55-8507-01	0.456	131.494	-	LINC00467: Gain
TCGA-55-8508-01	0.677	141.468	-	LINC00467: Gain
TCGA-55-8510-01	0.508	106.487	-	LINC00467: Gain
TCGA-55-8511-01	0.196	92.8465	-	LINC00467: Gain
TCGA-55-8512-01	0.047	143.773	-	LINC00467: Diploid
TCGA-55-8513-01	0.028	122.404	-	LINC00467: Diploid
TCGA-55-8514-01	0.505	572.903	-	LINC00467: Gain
TCGA-55-8614-01	0.015	55.9485	-	LINC00467: Diploid
TCGA-55-8615-01	0.876	122.46	-	LINC00467: Gain
TCGA-55-8616-01	0.555	196.429	-	LINC00467: Gain
TCGA-55-8619-01	0.14	74.5486	-	LINC00467: Gain
TCGA-55-8620-01	-0.301	115.493	-	LINC00467: Shallow Deletion
TCGA-55-8621-01	0.018	141.422	-	LINC00467: Diploid
TCGA-55-A48X-01	0.138	281.525	-	LINC00467: Gain
TCGA-55-A48Y-01	0.341	162.815	-	LINC00467: Gain
TCGA-55-A48Z-01	0.381	144.642	-	LINC00467: Gain
TCGA-55-A490-01	-0.081	258.307	-	LINC00467: Diploid
TCGA-55-A491-01	0.115	85.7597	-	LINC00467: Gain
TCGA-55-A492-01	0.929	1427.42	-	LINC00467: Gain
TCGA-55-A493-01	0	159.002	-	LINC00467: Diploid
TCGA-55-A494-01	0.939	121.507	-	LINC00467: Gain
TCGA-55-A4DF-01	0.264	92.9265	-	LINC00467: Gain
TCGA-55-A4DG-01	0.672	313.291	-	LINC00467: Gain
TCGA-55-A57B-01	0.218	249.647	-	LINC00467: Gain
TCGA-62-8394-01	-0.01	167.585	-	LINC00467: Diploid
TCGA-62-8395-01	0.024	151.761	-	LINC00467: Diploid
TCGA-62-8397-01	0.045	185.401	-	LINC00467: Diploid
TCGA-62-8398-01	0.371	251.469	-	LINC00467: Gain
TCGA-62-8399-01	0.469	58.2451	-	LINC00467: Gain
TCGA-62-8402-01	-0.115	148.787	-	LINC00467: Shallow Deletion
TCGA-62-A46O-01	0.602	242.475	-	LINC00467: Gain
TCGA-62-A46P-01	0.621	139.85	-	LINC00467: Gain
TCGA-62-A46R-01	0.678	363.658	-	LINC00467: Gain
TCGA-62-A46S-01	0.343	128.035	-	LINC00467: Gain
TCGA-62-A46U-01	-0.023	156.186	-	LINC00467: Diploid
TCGA-62-A46V-01	0.767	403.474	-	LINC00467: Gain
TCGA-62-A46Y-01	0.096	158.897	-	LINC00467: Diploid
TCGA-62-A470-01	0.436	232.759	-	LINC00467: Gain
TCGA-62-A471-01	0.049	281.841	-	LINC00467: Diploid
TCGA-62-A472-01	-0.074	289.575	-	LINC00467: Diploid
TCGA-64-1676-01	0.508	539.741	-	LINC00467: Gain
TCGA-64-1677-01	-0.002	304.158	-	LINC00467: Diploid
TCGA-64-1679-01	0.119	236.796	-	LINC00467: Gain
TCGA-64-1680-01	0.481	282.511	-	LINC00467: Gain
TCGA-64-1681-01	0.391	202.765	-	LINC00467: Gain
TCGA-64-5774-01	0.291	61.3009	-	LINC00467: Gain
TCGA-64-5775-01	0	75.1857	-	LINC00467: Diploid
TCGA-64-5778-01	-0.217	289.051	-	LINC00467: Shallow Deletion
TCGA-64-5779-01	0.229	79.3781	-	LINC00467: Gain
TCGA-64-5781-01	0.205	349.196	-	LINC00467: Gain
TCGA-64-5815-01	0.043	203.456	-	LINC00467: Diploid
TCGA-67-3770-01	0.087	589.286	-	LINC00467: Diploid
TCGA-67-3771-01	0.482	72.3127	-	LINC00467: Gain
TCGA-67-3772-01	0.286	388.109	-	LINC00467: Gain
TCGA-67-3773-01	0.001	229.188	-	LINC00467: Diploid
TCGA-67-3774-01	0.344	125.818	-	LINC00467: Gain
TCGA-67-4679-01	0.687	239.277	-	LINC00467: Gain
TCGA-67-6215-01	1.33	313.954	-	LINC00467: Gain
TCGA-67-6216-01	0.002	183.881	-	LINC00467: Diploid
TCGA-67-6217-01	0.601	217.762	-	LINC00467: Gain
TCGA-69-7760-01	1.16	345.409	-	LINC00467: Gain
TCGA-69-7761-01	0.258	200.216	-	LINC00467: Gain
TCGA-69-7763-01	0.395	117.039	-	LINC00467: Gain
TCGA-69-7764-01	0.583	285.809	-	LINC00467: Gain
TCGA-69-7765-01	0.717	287.765	-	LINC00467: Gain
TCGA-69-7973-01	0.795	104.495	-	LINC00467: Gain
TCGA-69-7974-01	0.003	148.426	-	LINC00467: Diploid
TCGA-69-7978-01	0.002	129.455	-	LINC00467: Diploid
TCGA-69-7979-01	0.865	168.165	-	LINC00467: Gain
TCGA-69-7980-01	0.658	96.1494	-	LINC00467: Gain
TCGA-69-8253-01	0.618	178.284	-	LINC00467: Gain
TCGA-69-8254-01	0.152	430.391	-	LINC00467: Gain
TCGA-69-8255-01	0.281	351.179	-	LINC00467: Gain
TCGA-69-A59K-01	0.144	255.843	-	LINC00467: Gain
TCGA-71-6725-01	0.928	261.165	-	LINC00467: Gain
TCGA-73-4658-01	0.473	243.959	-	LINC00467: Gain
TCGA-73-4659-01	0.353	105.907	-	LINC00467: Gain
TCGA-73-4662-01	0.851	157.065	-	LINC00467: Gain
TCGA-73-4666-01	0.288	343.583	-	LINC00467: Gain
TCGA-73-4668-01	0.401	106.765	-	LINC00467: Gain
TCGA-73-4670-01	0.441	393.057	-	LINC00467: Gain
TCGA-73-4675-01	0.609	175.651	-	LINC00467: Gain
TCGA-73-4676-01	0.46	213.72	-	LINC00467: Gain
TCGA-73-4677-01	1.01	495.555	-	LINC00467: Amplification
TCGA-73-7498-01	0.739	338.784	-	LINC00467: Gain
TCGA-73-7499-01	0.607	681.468	-	LINC00467: Gain
TCGA-73-A9RS-01	0.566	207.746	-	LINC00467: Gain
TCGA-75-5122-01	-0.053	78.6968	-	LINC00467: Diploid
TCGA-75-5125-01	0	196.907	-	LINC00467: Diploid
TCGA-75-5126-01	-0.026	86.7834	-	LINC00467: Diploid
TCGA-75-5146-01	0.056	194.189	-	LINC00467: Diploid
TCGA-75-5147-01	0.346	535.83	-	LINC00467: Gain
TCGA-75-6203-01	-0.013	122.421	-	LINC00467: Diploid
TCGA-75-6205-01	0.012	72.8814	-	LINC00467: Diploid
TCGA-75-6206-01	1	151.668	-	LINC00467: Gain
TCGA-75-6207-01	0.891	75.1648	-	LINC00467: Amplification
TCGA-75-6211-01	0.513	95.332	-	LINC00467: Gain
TCGA-75-6212-01	0.012	268.13	-	LINC00467: Diploid
TCGA-75-6214-01	0	170.678	-	LINC00467: Diploid
TCGA-75-7025-01	0.187	147.504	-	LINC00467: Gain
TCGA-75-7027-01	0.854	170.527	-	LINC00467: Gain
TCGA-75-7030-01	0.003	128.125	-	LINC00467: Diploid
TCGA-75-7031-01	0.247	287.097	-	LINC00467: Gain
TCGA-78-7145-01	0.738	214.728	-	LINC00467: Gain
TCGA-78-7146-01	-0.382	167.662	-	LINC00467: Shallow Deletion
TCGA-78-7147-01	0.371	410.029	-	LINC00467: Gain
TCGA-78-7148-01	0.24	253.656	-	LINC00467: Gain
TCGA-78-7149-01	0.972	513.372	-	LINC00467: Amplification
TCGA-78-7150-01	0.346	184.739	-	LINC00467: Gain
TCGA-78-7152-01	0.489	202.414	-	LINC00467: Gain
TCGA-78-7153-01	0.492	256.065	-	LINC00467: Gain
TCGA-78-7154-01	0.199	191.1	-	LINC00467: Gain
TCGA-78-7155-01	0.588	132.523	-	LINC00467: Gain
TCGA-78-7156-01	0.668	790.423	-	LINC00467: Gain
TCGA-78-7158-01	1.49	428.216	-	LINC00467: Gain
TCGA-78-7159-01	0.573	63.3609	-	LINC00467: Gain
TCGA-78-7160-01	0.426	186.751	-	LINC00467: Amplification
TCGA-78-7161-01	-0.031	139.99	-	LINC00467: Diploid
TCGA-78-7162-01	0.13	319.429	-	LINC00467: Gain
TCGA-78-7163-01	-0.017	209.193	-	LINC00467: Diploid
TCGA-78-7166-01	-0.3	334.819	-	LINC00467: Shallow Deletion
TCGA-78-7167-01	0.847	267.459	-	LINC00467: Gain
TCGA-78-7220-01	-0.106	89.5638	-	LINC00467: Shallow Deletion
TCGA-78-7535-01	0.462	341.879	-	LINC00467: Gain
TCGA-78-7536-01	0.445	183.995	-	LINC00467: Gain
TCGA-78-7537-01	0.667	261.769	-	LINC00467: Gain
TCGA-78-7539-01	0.683	205.596	-	LINC00467: Gain
TCGA-78-7540-01	-0.006	123.281	-	LINC00467: Diploid
TCGA-78-7542-01	0.076	218.643	-	LINC00467: Diploid
TCGA-78-7633-01	1.28	549.617	-	LINC00467: Gain
TCGA-78-8640-01	0.356	134.792	-	LINC00467: Gain
TCGA-78-8648-01	0.002	81.7418	-	LINC00467: Diploid
TCGA-78-8655-01	0.591	209.626	-	LINC00467: Gain
TCGA-78-8660-01	0	141.745	-	LINC00467: Diploid
TCGA-78-8662-01	1.2	210.457	-	LINC00467: Gain
TCGA-80-5607-01	0	117.168	-	LINC00467: Diploid
TCGA-80-5608-01	0.379	169.874	-	LINC00467: Gain
TCGA-80-5611-01	0.429	286.511	-	LINC00467: Gain
TCGA-83-5908-01	0.052	70.5971	-	LINC00467: Diploid
TCGA-86-6562-01	1.25	308.723	-	LINC00467: Amplification
TCGA-86-6851-01	-0.105	123.042	-	LINC00467: Shallow Deletion
TCGA-86-7701-01	0.239	273.973	-	LINC00467: Gain
TCGA-86-7711-01	-0.368	49.4408	-	LINC00467: Shallow Deletion
TCGA-86-7713-01	0.473	74.7911	-	LINC00467: Gain
TCGA-86-7714-01	-0.003	106.203	-	LINC00467: Diploid
TCGA-86-7953-01	0.165	135.017	-	LINC00467: Gain
TCGA-86-7954-01	0.463	202.036	-	LINC00467: Gain
TCGA-86-7955-01	0.009	170.194	-	LINC00467: Diploid
TCGA-86-8054-01	0.514	92.2488	-	LINC00467: Gain
TCGA-86-8055-01	0.198	184.741	-	LINC00467: Gain
TCGA-86-8056-01	0.008	80.0277	-	LINC00467: Diploid
TCGA-86-8073-01	0.086	167.039	-	LINC00467: Diploid
TCGA-86-8074-01	0.525	159.4	-	LINC00467: Gain
TCGA-86-8075-01	0.28	150.55	-	LINC00467: Gain
TCGA-86-8076-01	0.415	199.181	-	LINC00467: Gain
TCGA-86-8278-01	0.102	113.308	-	LINC00467: Gain
TCGA-86-8279-01	1.08	295.704	-	LINC00467: Gain
TCGA-86-8280-01	0.477	239.913	-	LINC00467: Gain
TCGA-86-8281-01	1.53	246.518	-	LINC00467: Gain
TCGA-86-8358-01	0	94.8252	-	LINC00467: Diploid
TCGA-86-8359-01	0.571	126.975	-	LINC00467: Gain
TCGA-86-8585-01	0.32	209.535	-	LINC00467: Gain
TCGA-86-8668-01	0.085	128.72	-	LINC00467: Diploid
TCGA-86-8669-01	0.161	117.202	-	LINC00467: Gain
TCGA-86-8671-01	-0.003	99.7383	-	LINC00467: Diploid
TCGA-86-8672-01	0.057	156.618	-	LINC00467: Diploid
TCGA-86-8673-01	0.395	152.493	-	LINC00467: Gain
TCGA-86-8674-01	0.963	373.243	-	LINC00467: Gain
TCGA-86-A456-01	0.144	208.783	-	LINC00467: Gain
TCGA-86-A4JF-01	0.606	550.57	-	LINC00467: Gain
TCGA-86-A4P7-01	0.135	190.228	-	LINC00467: Gain
TCGA-86-A4P8-01	-0.001	52.8715	-	LINC00467: Diploid
TCGA-91-6828-01	0.337	109.428	-	LINC00467: Gain
TCGA-91-6829-01	0.533	241.095	-	LINC00467: Gain
TCGA-91-6830-01	0.086	240.613	-	LINC00467: Diploid
TCGA-91-6831-01	0.28	108.046	-	LINC00467: Gain
TCGA-91-6835-01	0.253	72.2348	-	LINC00467: Gain
TCGA-91-6836-01	-0.036	95.7212	-	LINC00467: Diploid
TCGA-91-6840-01	0.154	100.858	-	LINC00467: Gain
TCGA-91-6847-01	0.504	51.7478	-	LINC00467: Gain
TCGA-91-6848-01	0.094	110.546	-	LINC00467: Diploid
TCGA-91-6849-01	0.598	410.456	-	LINC00467: Gain
TCGA-91-7771-01	0.158	130.857	-	LINC00467: Gain
TCGA-91-8496-01	0.637	293.501	-	LINC00467: Gain
TCGA-91-8497-01	0.03	87.3738	-	LINC00467: Diploid
TCGA-91-8499-01	-0.485	209.718	-	LINC00467: Shallow Deletion
TCGA-91-A4BC-01	0.022	58.094	-	LINC00467: Diploid
TCGA-91-A4BD-01	-0.004	295.44	-	LINC00467: Diploid
TCGA-93-7347-01	-0.03	146.853	-	LINC00467: Diploid
TCGA-93-7348-01	0.203	210.023	-	LINC00467: Gain
TCGA-93-8067-01	0.186	157.231	-	LINC00467: Gain
TCGA-93-A4JN-01	0.713	107.232	-	LINC00467: Gain
TCGA-93-A4JO-01	0.159	102.51	-	LINC00467: Gain
TCGA-93-A4JP-01	0.171	103.341	-	LINC00467: Gain
TCGA-93-A4JQ-01	0.063	156.059	-	LINC00467: Diploid
TCGA-95-7039-01	0.361	375	-	LINC00467: Gain
TCGA-95-7043-01	-0.334	251.617	-	LINC00467: Shallow Deletion
TCGA-95-7562-01	0.726	124.776	-	LINC00467: Gain
TCGA-95-7567-01	0.953	280.45	-	LINC00467: Gain
TCGA-95-7944-01	0.16	70.6442	-	LINC00467: Gain
TCGA-95-7947-01	0.574	149.741	-	LINC00467: Gain
TCGA-95-7948-01	0.023	127.632	-	LINC00467: Diploid
TCGA-95-8039-01	0.218	198.459	-	LINC00467: Gain
TCGA-95-8494-01	0.147	248.566	-	LINC00467: Gain
TCGA-95-A4VK-01	0.57	579.307	-	LINC00467: Gain
TCGA-95-A4VN-01	0.364	357.11	-	LINC00467: Gain
TCGA-95-A4VP-01	0.441	170.882	-	LINC00467: Gain
TCGA-97-7546-01	0.258	101.775	-	LINC00467: Gain
TCGA-97-7547-01	0.731	111.61	-	LINC00467: Gain
TCGA-97-7552-01	-0.014	106.958	-	LINC00467: Diploid
TCGA-97-7553-01	0.254	135.726	-	LINC00467: Gain
TCGA-97-7554-01	0.496	93.0465	-	LINC00467: Gain
TCGA-97-7937-01	0.56	116.914	-	LINC00467: Gain
TCGA-97-7938-01	0.472	134.139	-	LINC00467: Gain
TCGA-97-7941-01	-0.003	187.608	-	LINC00467: Diploid
TCGA-97-8171-01	1.22	653.56	-	LINC00467: Gain
TCGA-97-8172-01	0.269	114.581	-	LINC00467: Gain
TCGA-97-8174-01	0.243	249.949	-	LINC00467: Gain
TCGA-97-8175-01	-0.061	121.043	-	LINC00467: Diploid
TCGA-97-8176-01	0.586	423.368	-	LINC00467: Gain
TCGA-97-8177-01	0.277	224.588	-	LINC00467: Gain
TCGA-97-8179-01	1.32	466.822	-	LINC00467: Gain
TCGA-97-8547-01	0.1	166.994	-	LINC00467: Diploid
TCGA-97-8552-01	0.173	131.098	-	LINC00467: Gain
TCGA-97-A4LX-01	0.144	277.144	-	LINC00467: Gain
TCGA-97-A4M0-01	0.653	200.73	-	LINC00467: Gain
TCGA-97-A4M1-01	0.403	233.48	-	LINC00467: Gain
TCGA-97-A4M2-01	0.033	213.846	-	LINC00467: Diploid
TCGA-97-A4M3-01	0.644	110.774	-	LINC00467: Gain
TCGA-97-A4M5-01	0.268	90.871	-	LINC00467: Gain
TCGA-97-A4M6-01	0.439	212.907	-	LINC00467: Gain
TCGA-97-A4M7-01	0.211	112.591	-	LINC00467: Gain
TCGA-99-7458-01	0.167	444.592	-	LINC00467: Gain
TCGA-99-8025-01	0.5	209.597	-	LINC00467: Gain
TCGA-99-8028-01	0.06	199.827	-	LINC00467: Diploid
TCGA-99-8032-01	0.383	140.804	-	LINC00467: Gain
TCGA-99-8033-01	0.482	486.328	-	LINC00467: Gain
TCGA-99-AA5R-01	0.077	155.809	-	LINC00467: Diploid
TCGA-J2-8192-01	0.056	195.964	-	LINC00467: Diploid
TCGA-J2-8194-01	0.621	116.877	-	LINC00467: Gain
TCGA-J2-A4AD-01	0.438	421.031	-	LINC00467: Gain
TCGA-J2-A4AE-01	0.055	204.492	-	LINC00467: Diploid
TCGA-J2-A4AG-01	0.147	196.426	-	LINC00467: Gain
TCGA-L4-A4E5-01	0.004	369.511	-	LINC00467: Diploid
TCGA-L4-A4E6-01	0	79.5355	-	LINC00467: Diploid
TCGA-L9-A443-01	0.962	461.042	-	LINC00467: Gain
TCGA-L9-A444-01	0.24	155.657	-	LINC00467: Gain
TCGA-L9-A50W-01	0.001	215.333	-	LINC00467: Diploid
TCGA-L9-A5IP-01	1.17	237.511	-	LINC00467: Gain
TCGA-L9-A743-01	0.156	162.889	-	LINC00467: Gain
TCGA-L9-A7SV-01	0.35	249.717	-	LINC00467: Gain
TCGA-L9-A8F4-01	0.067	92.0175	-	LINC00467: Diploid
TCGA-MN-A4N1-01	0.496	146.255	-	LINC00467: Gain
TCGA-MN-A4N4-01	0.239	67.7457	-	LINC00467: Gain
TCGA-MN-A4N5-01	0.556	226.378	-	LINC00467: Gain
TCGA-MP-A4SV-01	0.244	233.861	-	LINC00467: Gain
TCGA-MP-A4SW-01	0.121	285.519	-	LINC00467: Gain
TCGA-MP-A4SY-01	0.198	213.434	-	LINC00467: Gain
TCGA-MP-A4T4-01	0.03	171.581	-	LINC00467: Diploid
TCGA-MP-A4T6-01	1.09	293.138	-	LINC00467: Gain
TCGA-MP-A4T7-01	0.521	142.48	-	LINC00467: Amplification
TCGA-MP-A4T8-01	0.389	114.226	-	LINC00467: Gain
TCGA-MP-A4T9-01	0.03	80.446	-	LINC00467: Diploid
TCGA-MP-A4TA-01	0.099	291.246	-	LINC00467: Diploid
TCGA-MP-A4TC-01	0.345	161.511	-	LINC00467: Gain
TCGA-MP-A4TD-01	0.508	188.27	-	LINC00467: Gain
TCGA-MP-A4TE-01	1.17	108.811	-	LINC00467: Gain
TCGA-MP-A4TF-01	-0.214	217.781	-	LINC00467: Shallow Deletion
TCGA-MP-A4TH-01	0.383	90.4059	-	LINC00467: Gain
TCGA-MP-A4TI-01	0.117	206.046	-	LINC00467: Gain
TCGA-MP-A4TJ-01	0.084	90.8297	-	LINC00467: Diploid
TCGA-MP-A4TK-01	0.109	123.824	-	LINC00467: Gain
TCGA-MP-A5C7-01	1.96	546.945	-	LINC00467: Gain
TCGA-NJ-A4YF-01	-0.012	198.663	-	LINC00467: Diploid
TCGA-NJ-A4YG-01	0.603	178.406	-	LINC00467: Gain
TCGA-NJ-A4YI-01	1.54	239.678	-	LINC00467: Gain
TCGA-NJ-A4YP-01	1.14	224.594	-	LINC00467: Gain
TCGA-NJ-A4YQ-01	0.674	483.365	-	LINC00467: Gain
TCGA-NJ-A55A-01	0.072	188.828	-	LINC00467: Diploid
TCGA-NJ-A55O-01	0.138	106.768	-	LINC00467: Gain
TCGA-NJ-A55R-01	0.741	501.952	-	LINC00467: Gain
TCGA-NJ-A7XG-01	0.502	293.074	-	LINC00467: Gain
TCGA-O1-A52J-01	0.689	321.531	-	LINC00467: Gain
TCGA-S2-AA1A-01	0.304	136.936	-	LINC00467: Gain

## Sheet: Figure1D
	Altered group	Unaltered group
M0	11(68.75%)	330(67.67%)
M1	3(18.75%)	15(3.08%)
M1A	0	2(0.41%)
M1B	0	5(1.03%)
MX	2(12.5%)	135(27.72%)

## Sheet: Figure1E
Overall
Altered group
Case ID	Study ID	Number at Risk	Status	Survival Rate	Time (months)
TCGA-73-4677	luad_tcga_pan_can_atlas_2018	15	deceased	0.933333	1.2493
TCGA-MP-A4T7	luad_tcga_pan_can_atlas_2018	14	deceased	0.866667	5.49035
TCGA-44-A47F	luad_tcga_pan_can_atlas_2018	13	censored	0.866667	11.0793
TCGA-86-6562	luad_tcga_pan_can_atlas_2018	12	deceased	0.794444	12.3615
TCGA-55-8203	luad_tcga_pan_can_atlas_2018	11	censored	0.794444	17.9834
TCGA-55-7903	luad_tcga_pan_can_atlas_2018	10	censored	0.794444	18.6409
TCGA-55-7283	luad_tcga_pan_can_atlas_2018	9	censored	0.794444	20.0217
TCGA-50-5935	luad_tcga_pan_can_atlas_2018	8	deceased	0.695139	21.4683
TCGA-78-7160	luad_tcga_pan_can_atlas_2018	7	deceased	0.595833	22.9148
TCGA-49-4506	luad_tcga_pan_can_atlas_2018	6	deceased	0.496528	32.8435
TCGA-50-5932	luad_tcga_pan_can_atlas_2018	5	deceased	0.397222	40.6023
TCGA-55-6968	luad_tcga_pan_can_atlas_2018	4	deceased	0.297917	42.5091
TCGA-05-4249	luad_tcga_pan_can_atlas_2018	3	censored	0.297917	50.0707
TCGA-55-6972	luad_tcga_pan_can_atlas_2018	2	deceased	0.148958	53.6542
TCGA-78-7149	luad_tcga_pan_can_atlas_2018	1	censored	0.148958	129.533
Unaltered group
Case ID	Study ID	Number at Risk	Status	Survival Rate	Time (months)
TCGA-05-4244	luad_tcga_pan_can_atlas_2018	483	censored	1	0
TCGA-05-4395	luad_tcga_pan_can_atlas_2018	482	deceased	0.997925	0
TCGA-05-4410	luad_tcga_pan_can_atlas_2018	481	censored	0.997925	0
TCGA-86-8281	luad_tcga_pan_can_atlas_2018	480	censored	0.997925	0
TCGA-NJ-A4YI	luad_tcga_pan_can_atlas_2018	479	deceased	0.995842	0.131505
TCGA-55-8506	luad_tcga_pan_can_atlas_2018	478	censored	0.995842	0.36164
TCGA-NJ-A55O	luad_tcga_pan_can_atlas_2018	477	censored	0.995842	0.427393
TCGA-35-3615	luad_tcga_pan_can_atlas_2018	476	censored	0.995842	0.460269
TCGA-NJ-A55A	luad_tcga_pan_can_atlas_2018	475	censored	0.995842	0.493145
TCGA-97-7938	luad_tcga_pan_can_atlas_2018	474	deceased	0.993741	0.591774
TCGA-86-8672	luad_tcga_pan_can_atlas_2018	473	deceased	0.99164	0.624651
TCGA-50-6673	luad_tcga_pan_can_atlas_2018	472	deceased	0.989539	0.72328
TCGA-86-8074	luad_tcga_pan_can_atlas_2018	471	censored	0.989539	0.789032
TCGA-55-A493	luad_tcga_pan_can_atlas_2018	470	censored	0.989539	0.920538
TCGA-93-A4JO	luad_tcga_pan_can_atlas_2018	469	deceased	0.987429	1.08492
TCGA-91-6849	luad_tcga_pan_can_atlas_2018	468	censored	0.987429	1.15067
TCGA-91-8499	luad_tcga_pan_can_atlas_2018	467	censored	0.987429	1.18355
TCGA-91-A4BC	luad_tcga_pan_can_atlas_2018	466	censored	0.987429	1.44656
TCGA-99-8032	luad_tcga_pan_can_atlas_2018	465	censored	0.987429	1.44656
TCGA-55-8616	luad_tcga_pan_can_atlas_2018	464	censored	0.987429	1.57806
TCGA-NJ-A4YP	luad_tcga_pan_can_atlas_2018	463	censored	0.987429	1.64382
TCGA-L9-A5IP	luad_tcga_pan_can_atlas_2018	462	deceased	0.985292	1.90683
TCGA-91-6830	luad_tcga_pan_can_atlas_2018	461	censored	0.985292	1.97258
TCGA-05-5715	luad_tcga_pan_can_atlas_2018	460	censored	0.985292	2.03833
TCGA-64-5775	luad_tcga_pan_can_atlas_2018	459	deceased	0.983145	2.03833
TCGA-MP-A4TC	luad_tcga_pan_can_atlas_2018	458	deceased	0.980999	2.43285
TCGA-91-6835	luad_tcga_pan_can_atlas_2018	457	censored	0.980999	2.59723
TCGA-95-8494	luad_tcga_pan_can_atlas_2018	456	censored	0.980999	2.76161
TCGA-MN-A4N5	luad_tcga_pan_can_atlas_2018	455	censored	0.980999	2.76161
TCGA-95-7562	luad_tcga_pan_can_atlas_2018	454	deceased	0.978838	2.86024
TCGA-05-4415	luad_tcga_pan_can_atlas_2018	453	deceased	0.976677	2.99175
TCGA-44-2666	luad_tcga_pan_can_atlas_2018	452	deceased	0.974516	3.18901
TCGA-55-A490	luad_tcga_pan_can_atlas_2018	451	deceased	0.972356	3.25476
TCGA-55-6975	luad_tcga_pan_can_atlas_2018	450	deceased	0.970195	3.87941
TCGA-50-6591	luad_tcga_pan_can_atlas_2018	449	deceased	0.968034	3.91229
TCGA-55-7727	luad_tcga_pan_can_atlas_2018	448	censored	0.968034	3.91229
TCGA-05-4250	luad_tcga_pan_can_atlas_2018	447	deceased	0.965868	3.97804
TCGA-86-8055	luad_tcga_pan_can_atlas_2018	446	deceased	0.963703	4.07667
TCGA-69-8255	luad_tcga_pan_can_atlas_2018	445	censored	0.963703	4.24105
TCGA-73-4670	luad_tcga_pan_can_atlas_2018	444	censored	0.963703	4.3068
TCGA-38-A44F	luad_tcga_pan_can_atlas_2018	443	censored	0.963703	4.37255
TCGA-69-7978	luad_tcga_pan_can_atlas_2018	442	censored	0.963703	4.40543
TCGA-62-8394	luad_tcga_pan_can_atlas_2018	441	deceased	0.961518	4.56981
TCGA-86-8056	luad_tcga_pan_can_atlas_2018	440	censored	0.961518	4.56981
TCGA-67-6216	luad_tcga_pan_can_atlas_2018	439	censored	0.961518	4.63557
TCGA-05-5423	luad_tcga_pan_can_atlas_2018	438	censored	0.961518	4.96433
TCGA-55-8092	luad_tcga_pan_can_atlas_2018	437	deceased	0.959317	5.06296
TCGA-MP-A4T8	luad_tcga_pan_can_atlas_2018	436	deceased	0.957117	5.29309
TCGA-97-8174	luad_tcga_pan_can_atlas_2018	435	deceased	0.954917	5.39172
TCGA-69-7765	luad_tcga_pan_can_atlas_2018	434	censored	0.954917	5.4246
TCGA-55-6712	luad_tcga_pan_can_atlas_2018	433	deceased	0.952711	5.62186
TCGA-78-7146	luad_tcga_pan_can_atlas_2018	432	deceased	0.950506	5.68761
TCGA-67-6215	luad_tcga_pan_can_atlas_2018	431	censored	0.950506	5.72049
TCGA-55-6978	luad_tcga_pan_can_atlas_2018	430	deceased	0.948296	5.78624
TCGA-78-7158	luad_tcga_pan_can_atlas_2018	429	deceased	0.946085	5.88487
TCGA-86-6851	luad_tcga_pan_can_atlas_2018	428	censored	0.946085	5.88487
TCGA-35-4123	luad_tcga_pan_can_atlas_2018	427	censored	0.946085	5.9835
TCGA-69-7974	luad_tcga_pan_can_atlas_2018	426	censored	0.946085	6.04925
TCGA-69-7761	luad_tcga_pan_can_atlas_2018	425	censored	0.946085	6.115
TCGA-93-8067	luad_tcga_pan_can_atlas_2018	424	censored	0.946085	6.115
TCGA-55-7914	luad_tcga_pan_can_atlas_2018	423	deceased	0.943848	6.14788
TCGA-50-6595	luad_tcga_pan_can_atlas_2018	422	deceased	0.941612	6.21363
TCGA-L9-A443	luad_tcga_pan_can_atlas_2018	421	deceased	0.939375	6.34514
TCGA-69-7760	luad_tcga_pan_can_atlas_2018	420	censored	0.939375	6.64102
TCGA-44-7662	luad_tcga_pan_can_atlas_2018	419	censored	0.939375	7.16704
TCGA-91-6848	luad_tcga_pan_can_atlas_2018	418	censored	0.939375	7.3643
TCGA-35-4122	luad_tcga_pan_can_atlas_2018	417	censored	0.939375	7.39718
TCGA-69-7973	luad_tcga_pan_can_atlas_2018	416	censored	0.939375	7.56156
TCGA-55-6979	luad_tcga_pan_can_atlas_2018	415	deceased	0.937112	7.7917
TCGA-55-7284	luad_tcga_pan_can_atlas_2018	414	deceased	0.934848	7.98895
TCGA-05-4402	luad_tcga_pan_can_atlas_2018	413	deceased	0.932585	8.02183
TCGA-78-7536	luad_tcga_pan_can_atlas_2018	412	deceased	0.930321	8.02183
TCGA-50-5072	luad_tcga_pan_can_atlas_2018	411	deceased	0.928057	8.21909
TCGA-71-6725	luad_tcga_pan_can_atlas_2018	410	censored	0.928057	8.41635
TCGA-50-5936	luad_tcga_pan_can_atlas_2018	409	deceased	0.925788	8.44922
TCGA-78-7166	luad_tcga_pan_can_atlas_2018	408	deceased	0.923519	8.4821
TCGA-44-8120	luad_tcga_pan_can_atlas_2018	407	censored	0.923519	8.54785
TCGA-49-AAR9	luad_tcga_pan_can_atlas_2018	406	deceased	0.921245	8.54785
TCGA-35-5375	luad_tcga_pan_can_atlas_2018	405	censored	0.921245	8.67936
TCGA-49-4507	luad_tcga_pan_can_atlas_2018	404	deceased	0.918964	8.81086
TCGA-05-4418	luad_tcga_pan_can_atlas_2018	403	deceased	0.916684	9.00812
TCGA-05-5429	luad_tcga_pan_can_atlas_2018	402	deceased	0.914404	9.041
TCGA-73-4676	luad_tcga_pan_can_atlas_2018	401	deceased	0.912123	9.23825
TCGA-50-5930	luad_tcga_pan_can_atlas_2018	400	deceased	0.909843	9.27113
TCGA-44-8119	luad_tcga_pan_can_atlas_2018	399	censored	0.909843	9.36976
TCGA-44-A47B	luad_tcga_pan_can_atlas_2018	398	censored	0.909843	9.43551
TCGA-78-7161	luad_tcga_pan_can_atlas_2018	397	deceased	0.907551	9.56702
TCGA-4B-A93V	luad_tcga_pan_can_atlas_2018	396	deceased	0.905259	9.86291
TCGA-05-4396	luad_tcga_pan_can_atlas_2018	395	deceased	0.902968	9.96153
TCGA-L9-A444	luad_tcga_pan_can_atlas_2018	394	censored	0.902968	10.093
TCGA-MP-A4TD	luad_tcga_pan_can_atlas_2018	393	deceased	0.90067	10.093
TCGA-50-7109	luad_tcga_pan_can_atlas_2018	392	deceased	0.898372	10.1259
TCGA-91-6831	luad_tcga_pan_can_atlas_2018	391	censored	0.898372	10.1917
TCGA-78-7542	luad_tcga_pan_can_atlas_2018	390	deceased	0.896069	10.5533
TCGA-78-8660	luad_tcga_pan_can_atlas_2018	389	deceased	0.893765	10.5533
TCGA-91-6828	luad_tcga_pan_can_atlas_2018	388	censored	0.893765	10.6191
TCGA-50-6593	luad_tcga_pan_can_atlas_2018	387	deceased	0.891456	11.0465
TCGA-MP-A4TF	luad_tcga_pan_can_atlas_2018	386	deceased	0.889146	11.0465
TCGA-MP-A4TJ	luad_tcga_pan_can_atlas_2018	385	deceased	0.886837	11.1451
TCGA-73-A9RS	luad_tcga_pan_can_atlas_2018	384	deceased	0.884527	11.178
TCGA-55-7907	luad_tcga_pan_can_atlas_2018	383	deceased	0.882218	11.2766
TCGA-44-A47G	luad_tcga_pan_can_atlas_2018	382	censored	0.882218	11.5396
TCGA-86-8585	luad_tcga_pan_can_atlas_2018	381	censored	0.882218	11.6054
TCGA-38-4631	luad_tcga_pan_can_atlas_2018	380	deceased	0.879896	11.6382
TCGA-49-6761	luad_tcga_pan_can_atlas_2018	379	censored	0.879896	11.6382
TCGA-05-4422	luad_tcga_pan_can_atlas_2018	378	censored	0.879896	11.9999
TCGA-50-6594	luad_tcga_pan_can_atlas_2018	377	deceased	0.877562	12.1643
TCGA-91-6840	luad_tcga_pan_can_atlas_2018	376	censored	0.877562	12.23
TCGA-55-8620	luad_tcga_pan_can_atlas_2018	375	deceased	0.875222	12.3286
TCGA-95-7944	luad_tcga_pan_can_atlas_2018	374	censored	0.875222	12.3944
TCGA-44-8117	luad_tcga_pan_can_atlas_2018	373	censored	0.875222	12.6574
TCGA-49-4490	luad_tcga_pan_can_atlas_2018	372	deceased	0.87287	12.6574
TCGA-67-3774	luad_tcga_pan_can_atlas_2018	371	censored	0.87287	12.6574
TCGA-69-7979	luad_tcga_pan_can_atlas_2018	370	censored	0.87287	13.4136
TCGA-44-A4SU	luad_tcga_pan_can_atlas_2018	369	deceased	0.870504	13.4464
TCGA-69-8254	luad_tcga_pan_can_atlas_2018	368	censored	0.870504	13.4464
TCGA-69-7980	luad_tcga_pan_can_atlas_2018	367	censored	0.870504	13.5122
TCGA-62-A46Y	luad_tcga_pan_can_atlas_2018	366	deceased	0.868126	13.6108
TCGA-69-7764	luad_tcga_pan_can_atlas_2018	365	censored	0.868126	13.6108
TCGA-44-A4SS	luad_tcga_pan_can_atlas_2018	364	censored	0.868126	13.6437
TCGA-86-A4P7	luad_tcga_pan_can_atlas_2018	363	censored	0.868126	13.6437
TCGA-55-8619	luad_tcga_pan_can_atlas_2018	362	censored	0.868126	13.6766
TCGA-91-6836	luad_tcga_pan_can_atlas_2018	361	censored	0.868126	13.7094
TCGA-55-8507	luad_tcga_pan_can_atlas_2018	360	censored	0.868126	13.7423
TCGA-67-6217	luad_tcga_pan_can_atlas_2018	359	censored	0.868126	13.8738
TCGA-86-8668	luad_tcga_pan_can_atlas_2018	358	censored	0.868126	13.9067
TCGA-53-7813	luad_tcga_pan_can_atlas_2018	357	censored	0.868126	13.9396
TCGA-05-4384	luad_tcga_pan_can_atlas_2018	356	censored	0.868126	14.0053
TCGA-69-8253	luad_tcga_pan_can_atlas_2018	355	censored	0.868126	14.0053
TCGA-67-3773	luad_tcga_pan_can_atlas_2018	354	censored	0.868126	14.0382
TCGA-49-4505	luad_tcga_pan_can_atlas_2018	353	deceased	0.865666	14.0711
TCGA-MP-A4TI	luad_tcga_pan_can_atlas_2018	352	deceased	0.863207	14.104
TCGA-50-5931	luad_tcga_pan_can_atlas_2018	351	deceased	0.860748	14.2683
TCGA-91-8497	luad_tcga_pan_can_atlas_2018	350	deceased	0.858288	14.2683
TCGA-55-6543	luad_tcga_pan_can_atlas_2018	349	censored	0.858288	14.3012
TCGA-97-8179	luad_tcga_pan_can_atlas_2018	348	censored	0.858288	14.3012
TCGA-L4-A4E6	luad_tcga_pan_can_atlas_2018	347	censored	0.858288	14.3012
TCGA-55-8505	luad_tcga_pan_can_atlas_2018	346	censored	0.858288	14.4656
TCGA-55-7725	luad_tcga_pan_can_atlas_2018	345	censored	0.858288	14.5313
TCGA-L9-A50W	luad_tcga_pan_can_atlas_2018	344	deceased	0.855793	14.5313
TCGA-62-8398	luad_tcga_pan_can_atlas_2018	343	deceased	0.853298	14.5971
TCGA-86-8359	luad_tcga_pan_can_atlas_2018	342	deceased	0.850803	14.5971
TCGA-55-8615	luad_tcga_pan_can_atlas_2018	341	censored	0.850803	14.6629
TCGA-38-6178	luad_tcga_pan_can_atlas_2018	340	censored	0.850803	14.7286
TCGA-67-4679	luad_tcga_pan_can_atlas_2018	339	censored	0.850803	14.7286
TCGA-05-4417	luad_tcga_pan_can_atlas_2018	338	censored	0.850803	14.9587
TCGA-05-4434	luad_tcga_pan_can_atlas_2018	337	deceased	0.848279	15.0245
TCGA-50-5939	luad_tcga_pan_can_atlas_2018	336	deceased	0.845754	15.1231
TCGA-55-8087	luad_tcga_pan_can_atlas_2018	335	censored	0.845754	15.1889
TCGA-55-6970	luad_tcga_pan_can_atlas_2018	334	deceased	0.843222	15.2546
TCGA-44-A47A	luad_tcga_pan_can_atlas_2018	333	censored	0.843222	15.3204
TCGA-73-4668	luad_tcga_pan_can_atlas_2018	332	censored	0.843222	15.3533
TCGA-97-8176	luad_tcga_pan_can_atlas_2018	331	deceased	0.840674	15.3861
TCGA-55-8299	luad_tcga_pan_can_atlas_2018	330	deceased	0.838127	15.419
TCGA-55-8097	luad_tcga_pan_can_atlas_2018	329	censored	0.838127	15.6491
TCGA-95-7948	luad_tcga_pan_can_atlas_2018	328	censored	0.838127	15.6491
TCGA-L9-A8F4	luad_tcga_pan_can_atlas_2018	327	censored	0.838127	15.6491
TCGA-95-7947	luad_tcga_pan_can_atlas_2018	326	censored	0.838127	15.682
TCGA-50-5051	luad_tcga_pan_can_atlas_2018	325	deceased	0.835548	15.7149
TCGA-55-8302	luad_tcga_pan_can_atlas_2018	324	censored	0.835548	15.7149
TCGA-55-A494	luad_tcga_pan_can_atlas_2018	323	censored	0.835548	15.8135
TCGA-97-7941	luad_tcga_pan_can_atlas_2018	322	censored	0.835548	15.9122
TCGA-44-A479	luad_tcga_pan_can_atlas_2018	321	censored	0.835548	15.9779
TCGA-55-7573	luad_tcga_pan_can_atlas_2018	320	censored	0.835548	16.0108
TCGA-49-6742	luad_tcga_pan_can_atlas_2018	319	deceased	0.832929	16.0437
TCGA-91-7771	luad_tcga_pan_can_atlas_2018	318	censored	0.832929	16.1752
TCGA-97-8177	luad_tcga_pan_can_atlas_2018	317	censored	0.832929	16.4053
TCGA-44-6779	luad_tcga_pan_can_atlas_2018	316	deceased	0.830293	16.4382
TCGA-95-7043	luad_tcga_pan_can_atlas_2018	315	deceased	0.827657	16.5368
TCGA-91-8496	luad_tcga_pan_can_atlas_2018	314	censored	0.827657	16.6026
TCGA-S2-AA1A	luad_tcga_pan_can_atlas_2018	313	censored	0.827657	16.8656
TCGA-55-8204	luad_tcga_pan_can_atlas_2018	312	censored	0.827657	16.9313
TCGA-55-8621	luad_tcga_pan_can_atlas_2018	311	censored	0.827657	16.9313
TCGA-55-8514	luad_tcga_pan_can_atlas_2018	310	censored	0.827657	17.0957
TCGA-49-6745	luad_tcga_pan_can_atlas_2018	309	censored	0.827657	17.1615
TCGA-93-A4JQ	luad_tcga_pan_can_atlas_2018	308	censored	0.827657	17.293
TCGA-93-7348	luad_tcga_pan_can_atlas_2018	307	censored	0.827657	17.4573
TCGA-55-8301	luad_tcga_pan_can_atlas_2018	306	censored	0.827657	17.556
TCGA-55-8614	luad_tcga_pan_can_atlas_2018	305	censored	0.827657	17.6217
TCGA-55-7911	luad_tcga_pan_can_atlas_2018	304	censored	0.827657	17.6546
TCGA-55-8510	luad_tcga_pan_can_atlas_2018	303	censored	0.827657	17.7204
TCGA-97-A4M3	luad_tcga_pan_can_atlas_2018	302	censored	0.827657	17.7532
TCGA-55-8094	luad_tcga_pan_can_atlas_2018	301	censored	0.827657	17.7861
TCGA-97-8172	luad_tcga_pan_can_atlas_2018	300	censored	0.827657	17.9176
TCGA-55-A57B	luad_tcga_pan_can_atlas_2018	299	censored	0.827657	17.9505
TCGA-J2-A4AD	luad_tcga_pan_can_atlas_2018	298	deceased	0.82488	18.082
TCGA-97-8175	luad_tcga_pan_can_atlas_2018	297	censored	0.82488	18.1149
TCGA-55-8511	luad_tcga_pan_can_atlas_2018	296	censored	0.82488	18.1477
TCGA-95-A4VN	luad_tcga_pan_can_atlas_2018	295	censored	0.82488	18.1806
TCGA-44-7661	luad_tcga_pan_can_atlas_2018	294	deceased	0.822074	18.3121
TCGA-55-7913	luad_tcga_pan_can_atlas_2018	293	deceased	0.819268	18.4436
TCGA-97-7937	luad_tcga_pan_can_atlas_2018	292	censored	0.819268	18.5423
TCGA-L9-A7SV	luad_tcga_pan_can_atlas_2018	291	censored	0.819268	18.5751
TCGA-95-7567	luad_tcga_pan_can_atlas_2018	290	censored	0.819268	18.6738
TCGA-97-8171	luad_tcga_pan_can_atlas_2018	289	censored	0.819268	18.6738
TCGA-97-A4M6	luad_tcga_pan_can_atlas_2018	288	censored	0.819268	18.6738
TCGA-67-3772	luad_tcga_pan_can_atlas_2018	287	censored	0.819268	18.8381
TCGA-44-7669	luad_tcga_pan_can_atlas_2018	286	deceased	0.816404	18.871
TCGA-05-4403	luad_tcga_pan_can_atlas_2018	285	censored	0.816404	19.0025
TCGA-93-A4JP	luad_tcga_pan_can_atlas_2018	284	censored	0.816404	19.0025
TCGA-L4-A4E5	luad_tcga_pan_can_atlas_2018	283	censored	0.816404	19.0025
TCGA-MP-A4TK	luad_tcga_pan_can_atlas_2018	282	deceased	0.813509	19.134
TCGA-78-7147	luad_tcga_pan_can_atlas_2018	281	deceased	0.810614	19.2655
TCGA-69-A59K	luad_tcga_pan_can_atlas_2018	280	censored	0.810614	19.4299
TCGA-44-7660	luad_tcga_pan_can_atlas_2018	279	censored	0.810614	19.4628
TCGA-78-7154	luad_tcga_pan_can_atlas_2018	278	deceased	0.807698	19.4957
TCGA-62-A46P	luad_tcga_pan_can_atlas_2018	277	deceased	0.804782	19.5286
TCGA-44-6145	luad_tcga_pan_can_atlas_2018	276	censored	0.804782	19.5614
TCGA-55-A492	luad_tcga_pan_can_atlas_2018	275	censored	0.804782	19.5943
TCGA-55-8090	luad_tcga_pan_can_atlas_2018	274	deceased	0.801845	19.6601
TCGA-55-8205	luad_tcga_pan_can_atlas_2018	273	censored	0.801845	19.6929
TCGA-55-8091	luad_tcga_pan_can_atlas_2018	272	censored	0.801845	19.7258
TCGA-97-A4M1	luad_tcga_pan_can_atlas_2018	271	censored	0.801845	19.7587
TCGA-55-7994	luad_tcga_pan_can_atlas_2018	270	censored	0.801845	19.8244
TCGA-91-A4BD	luad_tcga_pan_can_atlas_2018	269	censored	0.801845	19.8244
TCGA-NJ-A55R	luad_tcga_pan_can_atlas_2018	268	censored	0.801845	19.8244
TCGA-86-7954	luad_tcga_pan_can_atlas_2018	267	censored	0.801845	19.8902
TCGA-95-A4VP	luad_tcga_pan_can_atlas_2018	266	censored	0.801845	19.8902
TCGA-05-4382	luad_tcga_pan_can_atlas_2018	265	censored	0.801845	19.9559
TCGA-55-8512	luad_tcga_pan_can_atlas_2018	264	deceased	0.798807	19.9559
TCGA-55-A4DG	luad_tcga_pan_can_atlas_2018	263	censored	0.798807	19.9888
TCGA-05-4405	luad_tcga_pan_can_atlas_2018	262	censored	0.798807	20.0546
TCGA-67-3770	luad_tcga_pan_can_atlas_2018	261	censored	0.798807	20.0546
TCGA-67-3771	luad_tcga_pan_can_atlas_2018	260	censored	0.798807	20.0546
TCGA-55-A4DF	luad_tcga_pan_can_atlas_2018	259	deceased	0.795723	20.1861
TCGA-97-A4LX	luad_tcga_pan_can_atlas_2018	258	censored	0.795723	20.1861
TCGA-55-8508	luad_tcga_pan_can_atlas_2018	257	censored	0.795723	20.2847
TCGA-NJ-A7XG	luad_tcga_pan_can_atlas_2018	256	censored	0.795723	20.2847
TCGA-50-5044	luad_tcga_pan_can_atlas_2018	255	deceased	0.792603	20.5148
TCGA-97-A4M2	luad_tcga_pan_can_atlas_2018	254	censored	0.792603	20.5148
TCGA-86-7714	luad_tcga_pan_can_atlas_2018	253	deceased	0.78947	20.5477
TCGA-55-A491	luad_tcga_pan_can_atlas_2018	252	censored	0.78947	20.5806
TCGA-78-7148	luad_tcga_pan_can_atlas_2018	251	deceased	0.786325	20.5806
TCGA-97-8552	luad_tcga_pan_can_atlas_2018	250	censored	0.786325	20.5806
TCGA-64-1677	luad_tcga_pan_can_atlas_2018	249	deceased	0.783167	20.6463
TCGA-97-A4M7	luad_tcga_pan_can_atlas_2018	248	censored	0.783167	20.6792
TCGA-55-A48Y	luad_tcga_pan_can_atlas_2018	247	censored	0.783167	20.7121
TCGA-97-A4M5	luad_tcga_pan_can_atlas_2018	246	censored	0.783167	20.8436
TCGA-55-A48Z	luad_tcga_pan_can_atlas_2018	245	censored	0.783167	21.4025
TCGA-95-A4VK	luad_tcga_pan_can_atlas_2018	244	censored	0.783167	21.4025
TCGA-55-7726	luad_tcga_pan_can_atlas_2018	243	censored	0.783167	21.4354
TCGA-97-A4M0	luad_tcga_pan_can_atlas_2018	242	censored	0.783167	21.4354
TCGA-86-8358	luad_tcga_pan_can_atlas_2018	241	censored	0.783167	21.4683
TCGA-99-8033	luad_tcga_pan_can_atlas_2018	240	deceased	0.779904	21.5669
TCGA-97-8547	luad_tcga_pan_can_atlas_2018	239	censored	0.779904	21.5998
TCGA-44-6774	luad_tcga_pan_can_atlas_2018	238	censored	0.779904	21.6326
TCGA-99-AA5R	luad_tcga_pan_can_atlas_2018	237	censored	0.779904	21.6326
TCGA-L9-A743	luad_tcga_pan_can_atlas_2018	236	censored	0.779904	21.8299
TCGA-78-7150	luad_tcga_pan_can_atlas_2018	235	deceased	0.776585	21.8957
TCGA-05-4425	luad_tcga_pan_can_atlas_2018	234	censored	0.776585	21.9943
TCGA-05-5428	luad_tcga_pan_can_atlas_2018	233	censored	0.776585	22.0272
TCGA-55-7576	luad_tcga_pan_can_atlas_2018	232	censored	0.776585	22.0272
TCGA-55-8208	luad_tcga_pan_can_atlas_2018	231	censored	0.776585	22.1587
TCGA-49-6767	luad_tcga_pan_can_atlas_2018	230	censored	0.776585	22.2573
TCGA-49-AAQV	luad_tcga_pan_can_atlas_2018	229	deceased	0.773194	22.2573
TCGA-93-7347	luad_tcga_pan_can_atlas_2018	228	censored	0.773194	22.4545
TCGA-55-A48X	luad_tcga_pan_can_atlas_2018	227	censored	0.773194	22.6518
TCGA-69-7763	luad_tcga_pan_can_atlas_2018	226	censored	0.773194	22.6847
TCGA-44-7659	luad_tcga_pan_can_atlas_2018	225	censored	0.773194	22.7176
TCGA-86-8075	luad_tcga_pan_can_atlas_2018	224	deceased	0.769742	22.8162
TCGA-55-1592	luad_tcga_pan_can_atlas_2018	223	deceased	0.76629	23.0463
TCGA-86-8280	luad_tcga_pan_can_atlas_2018	222	censored	0.76629	23.0463
TCGA-55-8089	luad_tcga_pan_can_atlas_2018	221	deceased	0.762823	23.0792
TCGA-44-6148	luad_tcga_pan_can_atlas_2018	220	censored	0.762823	23.145
TCGA-55-7728	luad_tcga_pan_can_atlas_2018	219	censored	0.762823	23.145
TCGA-44-6775	luad_tcga_pan_can_atlas_2018	218	censored	0.762823	23.1778
TCGA-55-7724	luad_tcga_pan_can_atlas_2018	217	censored	0.762823	23.1778
TCGA-73-4659	luad_tcga_pan_can_atlas_2018	216	deceased	0.759291	23.3751
TCGA-93-A4JN	luad_tcga_pan_can_atlas_2018	215	censored	0.759291	23.6052
TCGA-44-7672	luad_tcga_pan_can_atlas_2018	214	censored	0.759291	23.6381
TCGA-55-8096	luad_tcga_pan_can_atlas_2018	213	deceased	0.755726	23.6381
TCGA-44-6144	luad_tcga_pan_can_atlas_2018	212	censored	0.755726	23.7696
TCGA-J2-8194	luad_tcga_pan_can_atlas_2018	211	censored	0.755726	23.8025
TCGA-44-6146	luad_tcga_pan_can_atlas_2018	210	censored	0.755726	23.934
TCGA-05-4433	luad_tcga_pan_can_atlas_2018	209	censored	0.755726	23.9997
TCGA-05-4397	luad_tcga_pan_can_atlas_2018	208	deceased	0.752093	24.0326
TCGA-86-A4JF	luad_tcga_pan_can_atlas_2018	207	deceased	0.74846	24.2299
TCGA-J2-8192	luad_tcga_pan_can_atlas_2018	206	censored	0.74846	24.2956
TCGA-86-8073	luad_tcga_pan_can_atlas_2018	205	censored	0.74846	24.3285
TCGA-MP-A4TH	luad_tcga_pan_can_atlas_2018	204	censored	0.74846	24.3614
TCGA-99-7458	luad_tcga_pan_can_atlas_2018	203	censored	0.74846	24.5586
TCGA-55-6984	luad_tcga_pan_can_atlas_2018	202	deceased	0.744755	24.986
TCGA-05-4430	luad_tcga_pan_can_atlas_2018	201	censored	0.744755	25.0189
TCGA-05-4432	luad_tcga_pan_can_atlas_2018	200	censored	0.744755	25.0189
TCGA-44-2668	luad_tcga_pan_can_atlas_2018	199	deceased	0.741012	25.0189
TCGA-55-7815	luad_tcga_pan_can_atlas_2018	198	censored	0.741012	25.4134
TCGA-97-7554	luad_tcga_pan_can_atlas_2018	197	censored	0.741012	25.4792
TCGA-50-6592	luad_tcga_pan_can_atlas_2018	196	deceased	0.737231	25.5449
TCGA-05-4426	luad_tcga_pan_can_atlas_2018	195	censored	0.737231	26.0052
TCGA-05-4427	luad_tcga_pan_can_atlas_2018	194	censored	0.737231	26.0052
TCGA-55-8513	luad_tcga_pan_can_atlas_2018	193	censored	0.737231	26.0052
TCGA-78-7539	luad_tcga_pan_can_atlas_2018	192	censored	0.737231	26.0052
TCGA-38-7271	luad_tcga_pan_can_atlas_2018	191	deceased	0.733371	26.3011
TCGA-73-4666	luad_tcga_pan_can_atlas_2018	190	censored	0.733371	26.3011
TCGA-86-A4P8	luad_tcga_pan_can_atlas_2018	189	censored	0.733371	26.4655
TCGA-86-8674	luad_tcga_pan_can_atlas_2018	188	censored	0.733371	26.4983
TCGA-78-7220	luad_tcga_pan_can_atlas_2018	187	deceased	0.72945	26.5312
TCGA-44-4112	luad_tcga_pan_can_atlas_2018	186	deceased	0.725528	26.5641
TCGA-55-7570	luad_tcga_pan_can_atlas_2018	185	censored	0.725528	27.0901
TCGA-83-5908	luad_tcga_pan_can_atlas_2018	184	censored	0.725528	27.0901
TCGA-78-7145	luad_tcga_pan_can_atlas_2018	183	deceased	0.721563	27.1559
TCGA-MN-A4N1	luad_tcga_pan_can_atlas_2018	182	censored	0.721563	27.1887
TCGA-50-8460	luad_tcga_pan_can_atlas_2018	181	censored	0.721563	27.2545
TCGA-95-8039	luad_tcga_pan_can_atlas_2018	180	censored	0.721563	27.2874
TCGA-86-8671	luad_tcga_pan_can_atlas_2018	179	censored	0.721563	27.5833
TCGA-91-6847	luad_tcga_pan_can_atlas_2018	178	censored	0.721563	27.6819
TCGA-44-5645	luad_tcga_pan_can_atlas_2018	177	censored	0.721563	28.0107
TCGA-49-4487	luad_tcga_pan_can_atlas_2018	176	deceased	0.717464	28.1093
TCGA-86-8673	luad_tcga_pan_can_atlas_2018	175	censored	0.717464	28.3394
TCGA-44-5644	luad_tcga_pan_can_atlas_2018	174	censored	0.717464	28.3723
TCGA-64-5779	luad_tcga_pan_can_atlas_2018	173	censored	0.717464	28.4052
TCGA-64-5815	luad_tcga_pan_can_atlas_2018	172	censored	0.717464	28.4709
TCGA-49-4488	luad_tcga_pan_can_atlas_2018	171	deceased	0.713268	28.5695
TCGA-55-7281	luad_tcga_pan_can_atlas_2018	170	censored	0.713268	28.6682
TCGA-49-AAR4	luad_tcga_pan_can_atlas_2018	169	deceased	0.709047	28.8983
TCGA-05-5425	luad_tcga_pan_can_atlas_2018	168	censored	0.709047	28.9969
TCGA-44-7670	luad_tcga_pan_can_atlas_2018	167	censored	0.709047	28.9969
TCGA-55-8206	luad_tcga_pan_can_atlas_2018	166	censored	0.709047	29.1942
TCGA-44-7671	luad_tcga_pan_can_atlas_2018	165	censored	0.709047	29.2271
TCGA-55-7995	luad_tcga_pan_can_atlas_2018	164	censored	0.709047	29.2271
TCGA-49-4510	luad_tcga_pan_can_atlas_2018	163	deceased	0.704697	29.4572
TCGA-86-A456	luad_tcga_pan_can_atlas_2018	162	censored	0.704697	29.4572
TCGA-MP-A4TE	luad_tcga_pan_can_atlas_2018	161	deceased	0.70032	29.4572
TCGA-55-8085	luad_tcga_pan_can_atlas_2018	160	censored	0.70032	29.7202
TCGA-49-4512	luad_tcga_pan_can_atlas_2018	159	deceased	0.695916	29.7531
TCGA-62-A472	luad_tcga_pan_can_atlas_2018	158	censored	0.695916	29.9175
TCGA-05-4420	luad_tcga_pan_can_atlas_2018	157	censored	0.695916	29.9832
TCGA-05-4424	luad_tcga_pan_can_atlas_2018	156	censored	0.695916	30.0161
TCGA-73-4675	luad_tcga_pan_can_atlas_2018	155	deceased	0.691426	30.312
TCGA-53-7626	luad_tcga_pan_can_atlas_2018	154	deceased	0.686936	30.5421
TCGA-55-5899	luad_tcga_pan_can_atlas_2018	153	censored	0.686936	30.575
TCGA-86-8669	luad_tcga_pan_can_atlas_2018	152	censored	0.686936	30.838
TCGA-86-8278	luad_tcga_pan_can_atlas_2018	151	censored	0.686936	31.0353
TCGA-86-7701	luad_tcga_pan_can_atlas_2018	150	censored	0.686936	31.1339
TCGA-78-7535	luad_tcga_pan_can_atlas_2018	149	deceased	0.682326	31.1997
TCGA-86-8279	luad_tcga_pan_can_atlas_2018	148	censored	0.682326	31.1997
TCGA-MP-A4TA	luad_tcga_pan_can_atlas_2018	147	deceased	0.677684	31.2325
TCGA-78-7156	luad_tcga_pan_can_atlas_2018	146	deceased	0.673043	32.0873
TCGA-55-8207	luad_tcga_pan_can_atlas_2018	145	censored	0.673043	32.1202
TCGA-44-6777	luad_tcga_pan_can_atlas_2018	144	deceased	0.668369	32.449
TCGA-J2-A4AG	luad_tcga_pan_can_atlas_2018	143	censored	0.668369	32.4818
TCGA-86-8076	luad_tcga_pan_can_atlas_2018	142	censored	0.668369	32.6462
TCGA-55-6982	luad_tcga_pan_can_atlas_2018	141	deceased	0.663628	32.712
TCGA-55-7574	luad_tcga_pan_can_atlas_2018	140	deceased	0.658888	32.712
TCGA-86-7953	luad_tcga_pan_can_atlas_2018	139	censored	0.658888	32.7777
TCGA-44-5643	luad_tcga_pan_can_atlas_2018	138	censored	0.658888	33.3037
TCGA-44-3919	luad_tcga_pan_can_atlas_2018	137	deceased	0.654079	33.7311
TCGA-44-3918	luad_tcga_pan_can_atlas_2018	136	censored	0.654079	34.0599
TCGA-55-7910	luad_tcga_pan_can_atlas_2018	135	censored	0.654079	34.1914
TCGA-53-7624	luad_tcga_pan_can_atlas_2018	134	deceased	0.649198	34.29
TCGA-86-7711	luad_tcga_pan_can_atlas_2018	133	deceased	0.644316	34.3887
TCGA-99-8025	luad_tcga_pan_can_atlas_2018	132	censored	0.644316	34.8489
TCGA-53-A4EZ	luad_tcga_pan_can_atlas_2018	131	censored	0.644316	35.2106
TCGA-86-7955	luad_tcga_pan_can_atlas_2018	130	censored	0.644316	35.2434
TCGA-J2-A4AE	luad_tcga_pan_can_atlas_2018	129	censored	0.644316	35.4736
TCGA-49-4494	luad_tcga_pan_can_atlas_2018	128	deceased	0.639283	35.5393
TCGA-44-7667	luad_tcga_pan_can_atlas_2018	127	censored	0.639283	36.0654
TCGA-75-6214	luad_tcga_pan_can_atlas_2018	126	deceased	0.634209	36.6571
TCGA-99-8028	luad_tcga_pan_can_atlas_2018	125	censored	0.634209	36.7558
TCGA-50-8459	luad_tcga_pan_can_atlas_2018	124	censored	0.634209	36.7886
TCGA-50-8457	luad_tcga_pan_can_atlas_2018	123	censored	0.634209	36.9859
TCGA-05-4390	luad_tcga_pan_can_atlas_2018	122	censored	0.634209	37.0188
TCGA-64-1680	luad_tcga_pan_can_atlas_2018	121	censored	0.634209	37.0188
TCGA-44-3396	luad_tcga_pan_can_atlas_2018	120	censored	0.634209	37.1503
TCGA-49-AARN	luad_tcga_pan_can_atlas_2018	119	deceased	0.62888	37.3147
TCGA-MP-A4T2	luad_tcga_pan_can_atlas_2018	118	deceased	0.62355	37.3475
TCGA-38-4627	luad_tcga_pan_can_atlas_2018	117	deceased	0.618221	37.7092
TCGA-86-8054	luad_tcga_pan_can_atlas_2018	116	censored	0.618221	37.7421
TCGA-86-7713	luad_tcga_pan_can_atlas_2018	115	censored	0.618221	38.0379
TCGA-44-3398	luad_tcga_pan_can_atlas_2018	114	censored	0.618221	38.2352
TCGA-64-1681	luad_tcga_pan_can_atlas_2018	113	deceased	0.61275	38.3667
TCGA-78-7155	luad_tcga_pan_can_atlas_2018	112	deceased	0.607279	38.4982
TCGA-MN-A4N4	luad_tcga_pan_can_atlas_2018	111	censored	0.607279	38.6297
TCGA-55-1594	luad_tcga_pan_can_atlas_2018	110	censored	0.607279	38.7283
TCGA-44-3917	luad_tcga_pan_can_atlas_2018	109	censored	0.607279	38.8927
TCGA-73-7498	luad_tcga_pan_can_atlas_2018	108	censored	0.607279	39.09
TCGA-62-A470	luad_tcga_pan_can_atlas_2018	107	deceased	0.601603	39.2544
TCGA-78-7540	luad_tcga_pan_can_atlas_2018	106	deceased	0.595928	39.353
TCGA-78-8648	luad_tcga_pan_can_atlas_2018	105	deceased	0.590252	39.7475
TCGA-78-7152	luad_tcga_pan_can_atlas_2018	104	deceased	0.584577	39.9448
TCGA-62-8395	luad_tcga_pan_can_atlas_2018	103	censored	0.584577	39.9776
TCGA-49-AARE	luad_tcga_pan_can_atlas_2018	102	deceased	0.578846	40.405
TCGA-55-6985	luad_tcga_pan_can_atlas_2018	101	censored	0.578846	40.5365
TCGA-55-6969	luad_tcga_pan_can_atlas_2018	100	censored	0.578846	40.7338
TCGA-62-A471	luad_tcga_pan_can_atlas_2018	99	censored	0.578846	40.9639
TCGA-91-6829	luad_tcga_pan_can_atlas_2018	98	deceased	0.572939	41.3585
TCGA-MP-A4T9	luad_tcga_pan_can_atlas_2018	97	deceased	0.567032	41.5886
TCGA-50-6597	luad_tcga_pan_can_atlas_2018	96	deceased	0.561126	41.6872
TCGA-95-7039	luad_tcga_pan_can_atlas_2018	95	censored	0.561126	41.8187
TCGA-44-2662	luad_tcga_pan_can_atlas_2018	94	censored	0.561126	42.0817
TCGA-97-7546	luad_tcga_pan_can_atlas_2018	93	censored	0.561126	42.2461
TCGA-50-6590	luad_tcga_pan_can_atlas_2018	92	deceased	0.555027	42.3447
TCGA-62-8397	luad_tcga_pan_can_atlas_2018	91	censored	0.555027	42.3776
TCGA-44-2665	luad_tcga_pan_can_atlas_2018	90	censored	0.555027	42.7721
TCGA-64-5778	luad_tcga_pan_can_atlas_2018	89	censored	0.555027	42.9036
TCGA-44-2655	luad_tcga_pan_can_atlas_2018	88	censored	0.555027	43.5283
TCGA-75-5147	luad_tcga_pan_can_atlas_2018	87	censored	0.555027	43.8242
TCGA-44-2657	luad_tcga_pan_can_atlas_2018	86	censored	0.555027	44.416
TCGA-38-4632	luad_tcga_pan_can_atlas_2018	85	deceased	0.548497	44.6132
TCGA-44-2659	luad_tcga_pan_can_atlas_2018	84	censored	0.548497	44.942
TCGA-05-4389	luad_tcga_pan_can_atlas_2018	83	censored	0.548497	45.0077
TCGA-55-6981	luad_tcga_pan_can_atlas_2018	82	deceased	0.541808	45.3365
TCGA-55-6971	luad_tcga_pan_can_atlas_2018	81	censored	0.541808	46.0269
TCGA-49-4501	luad_tcga_pan_can_atlas_2018	80	deceased	0.535035	46.7173
TCGA-44-2656	luad_tcga_pan_can_atlas_2018	79	censored	0.535035	46.9803
TCGA-05-4398	luad_tcga_pan_can_atlas_2018	78	censored	0.535035	47.0461
TCGA-NJ-A4YQ	luad_tcga_pan_can_atlas_2018	77	censored	0.535035	47.0789
TCGA-50-5066	luad_tcga_pan_can_atlas_2018	76	censored	0.535035	47.4077
TCGA-62-A46O	luad_tcga_pan_can_atlas_2018	75	deceased	0.527901	47.8022
TCGA-50-5941	luad_tcga_pan_can_atlas_2018	74	censored	0.527901	48.4597
TCGA-55-1595	luad_tcga_pan_can_atlas_2018	73	censored	0.527901	48.6241
TCGA-38-4628	luad_tcga_pan_can_atlas_2018	72	deceased	0.520569	49.0515
TCGA-62-8402	luad_tcga_pan_can_atlas_2018	71	deceased	0.513238	49.2488
TCGA-50-5068	luad_tcga_pan_can_atlas_2018	70	deceased	0.505906	49.2817
TCGA-MP-A4SY	luad_tcga_pan_can_atlas_2018	69	deceased	0.498574	49.3474
TCGA-75-6212	luad_tcga_pan_can_atlas_2018	68	deceased	0.491242	49.8405
TCGA-78-7633	luad_tcga_pan_can_atlas_2018	67	deceased	0.48391	50.2351
TCGA-73-7499	luad_tcga_pan_can_atlas_2018	66	deceased	0.476578	50.3337
TCGA-64-5781	luad_tcga_pan_can_atlas_2018	65	censored	0.476578	51.2542
TCGA-73-4658	luad_tcga_pan_can_atlas_2018	64	deceased	0.469131	52.6022
TCGA-50-5946	luad_tcga_pan_can_atlas_2018	63	censored	0.469131	53.1611
TCGA-49-6743	luad_tcga_pan_can_atlas_2018	62	censored	0.469131	53.2926
TCGA-78-7537	luad_tcga_pan_can_atlas_2018	61	deceased	0.461441	53.3254
TCGA-62-A46S	luad_tcga_pan_can_atlas_2018	60	deceased	0.45375	54.3446
TCGA-49-6744	luad_tcga_pan_can_atlas_2018	59	censored	0.45375	55.3309
TCGA-49-4514	luad_tcga_pan_can_atlas_2018	58	censored	0.45375	55.8898
TCGA-62-A46R	luad_tcga_pan_can_atlas_2018	57	deceased	0.445789	56.7117
TCGA-64-1676	luad_tcga_pan_can_atlas_2018	56	censored	0.445789	56.8103
TCGA-50-5944	luad_tcga_pan_can_atlas_2018	55	censored	0.445789	57.5336
TCGA-MP-A4SW	luad_tcga_pan_can_atlas_2018	54	deceased	0.437534	58.4542
TCGA-MP-A4T6	luad_tcga_pan_can_atlas_2018	53	deceased	0.429279	58.8487
TCGA-O1-A52J	luad_tcga_pan_can_atlas_2018	52	deceased	0.421023	59.1117
TCGA-50-5055	luad_tcga_pan_can_atlas_2018	51	deceased	0.412768	60.1637
TCGA-50-5942	luad_tcga_pan_can_atlas_2018	50	censored	0.412768	60.7226
TCGA-44-6778	luad_tcga_pan_can_atlas_2018	49	censored	0.412768	61.2815
TCGA-97-7553	luad_tcga_pan_can_atlas_2018	48	censored	0.412768	61.4788
TCGA-49-AAR3	luad_tcga_pan_can_atlas_2018	47	censored	0.412768	62.2349
TCGA-97-7552	luad_tcga_pan_can_atlas_2018	46	censored	0.412768	63.5171
TCGA-97-7547	luad_tcga_pan_can_atlas_2018	45	censored	0.412768	64.602
TCGA-78-7159	luad_tcga_pan_can_atlas_2018	44	censored	0.412768	64.8979
TCGA-75-5125	luad_tcga_pan_can_atlas_2018	43	deceased	0.403169	66.6404
TCGA-55-1596	luad_tcga_pan_can_atlas_2018	42	censored	0.403169	67.8897
TCGA-62-A46U	luad_tcga_pan_can_atlas_2018	41	censored	0.403169	67.9554
TCGA-55-6980	luad_tcga_pan_can_atlas_2018	40	censored	0.403169	69.3362
TCGA-55-6987	luad_tcga_pan_can_atlas_2018	39	censored	0.403169	70.2568
TCGA-NJ-A4YF	luad_tcga_pan_can_atlas_2018	38	censored	0.403169	71.0458
TCGA-50-5045	luad_tcga_pan_can_atlas_2018	37	deceased	0.392272	71.4732
TCGA-62-A46V	luad_tcga_pan_can_atlas_2018	36	censored	0.392272	72.2951
TCGA-49-AAR2	luad_tcga_pan_can_atlas_2018	35	censored	0.392272	73.117
TCGA-MP-A5C7	luad_tcga_pan_can_atlas_2018	34	censored	0.392272	73.906
TCGA-NJ-A4YG	luad_tcga_pan_can_atlas_2018	33	censored	0.392272	74.3334
TCGA-49-4486	luad_tcga_pan_can_atlas_2018	32	deceased	0.380014	76.2074
TCGA-78-8655	luad_tcga_pan_can_atlas_2018	31	censored	0.380014	77.5882
TCGA-75-5146	luad_tcga_pan_can_atlas_2018	30	censored	0.380014	77.8512
TCGA-50-5933	luad_tcga_pan_can_atlas_2018	29	deceased	0.36691	78.6731
TCGA-55-6642	luad_tcga_pan_can_atlas_2018	28	censored	0.36691	80.5142
TCGA-64-1679	luad_tcga_pan_can_atlas_2018	27	censored	0.36691	81.7964
TCGA-73-4662	luad_tcga_pan_can_atlas_2018	26	censored	0.36691	82.684
TCGA-75-6206	luad_tcga_pan_can_atlas_2018	25	censored	0.36691	85.1498
TCGA-80-5611	luad_tcga_pan_can_atlas_2018	24	censored	0.36691	85.3141
TCGA-44-6776	luad_tcga_pan_can_atlas_2018	23	censored	0.36691	86.0045
TCGA-MP-A4T4	luad_tcga_pan_can_atlas_2018	22	deceased	0.350232	86.0374
TCGA-MP-A4SV	luad_tcga_pan_can_atlas_2018	21	deceased	0.333554	86.136
TCGA-64-5774	luad_tcga_pan_can_atlas_2018	20	censored	0.333554	87.9771
TCGA-78-7167	luad_tcga_pan_can_atlas_2018	19	deceased	0.315999	88.1415
TCGA-62-8399	luad_tcga_pan_can_atlas_2018	18	censored	0.315999	88.6346
TCGA-55-6983	luad_tcga_pan_can_atlas_2018	17	censored	0.315999	92.8099
TCGA-80-5608	luad_tcga_pan_can_atlas_2018	16	censored	0.315999	93.1058
TCGA-38-4625	luad_tcga_pan_can_atlas_2018	15	censored	0.315999	97.7414
TCGA-75-7027	luad_tcga_pan_can_atlas_2018	14	censored	0.315999	100.569
TCGA-50-5049	luad_tcga_pan_can_atlas_2018	13	censored	0.315999	101.719
TCGA-78-7162	luad_tcga_pan_can_atlas_2018	12	deceased	0.289666	104.185
TCGA-55-6986	luad_tcga_pan_can_atlas_2018	11	censored	0.289666	107.21
TCGA-75-7025	luad_tcga_pan_can_atlas_2018	10	censored	0.289666	108.656
TCGA-78-8662	luad_tcga_pan_can_atlas_2018	9	deceased	0.257481	110.497
TCGA-78-7153	luad_tcga_pan_can_atlas_2018	8	censored	0.257481	119.506
TCGA-38-4626	luad_tcga_pan_can_atlas_2018	7	censored	0.257481	120.788
TCGA-49-AARO	luad_tcga_pan_can_atlas_2018	6	censored	0.257481	123.582
TCGA-49-AAR0	luad_tcga_pan_can_atlas_2018	5	censored	0.257481	156.656
TCGA-49-AARR	luad_tcga_pan_can_atlas_2018	4	censored	0.257481	164.119
TCGA-49-AARQ	luad_tcga_pan_can_atlas_2018	3	censored	0.257481	221.324
TCGA-78-8640	luad_tcga_pan_can_atlas_2018	2	censored	0.257481	232.173
TCGA-78-7163	luad_tcga_pan_can_atlas_2018	1	censored	0.257481	238.288
