# Supplementary material for: LINC00467 Is Upregulated by DNA Copy Number Amplification and Hypomethylation and Shows ceRNA Potential in Lung Adenocarcinoma
Source: Front Endocrinol (Lausanne). 2022 Jan 13;12:802463. doi: 10.3389/fendo.2021.802463 (PMC8792904; doi:10.3389/fendo.2021.802463)
Supplement: Supplementary file 3 [file Table_3.xlsx]

## Sheet: Figure 4A
Probe Set ID	A1.rma-dabg-Signal(raw)	A2.rma-dabg-Signal(raw)	A3.rma-dabg-Signal(raw)	B1.rma-dabg-Signal(raw)	B2.rma-dabg-Signal(raw)	B3.rma-dabg-Signal(raw)	A1.rma-dabg-Signal(normalized)	A2.rma-dabg-Signal(normalized)	A3.rma-dabg-Signal(normalized)	B1.rma-dabg-Signal(normalized)	B2.rma-dabg-Signal(normalized)	B3.rma-dabg-Signal(normalized)	Accession	Probe Set Name	Sequence Length	Sequence Source	Sequence Type	Sequence	Species Scientific Name	Transcript ID(Array Design)_1
20500112	13.3029	12.9905	13.0913	12.764	12.8927	12.9679	13.3029	12.9905	13.0913	12.764	12.8927	12.9679	MIMAT0000062	MIMAT0000062_st	22	miRBase	miRNA	UGAGGUAGUAGGUUGUAUAGUU	Homo sapiens	hsa-let-7a-5p
20500113	0.518135	0.338068	0.403151	0.33864	0.908731	0.0813163	0.518135	0.338068	0.403151	0.33864	0.908731	0.0813163	MIMAT0004481	MIMAT0004481_st	21	miRBase	miRNA	CUAUACAAUCUACUGUCUUUC	Homo sapiens	hsa-let-7a-3p
20500114	1.14069	2.02597	0.741008	1.08635	0.330065	0.776921	1.14069	2.02597	0.741008	1.08635	0.330065	0.776921	MIMAT0010195	MIMAT0010195_st	22	miRBase	miRNA	CUGUACAGCCUCCUAGCUUUCC	Homo sapiens	hsa-let-7a-2-3p
20500115	13.5488	13.7629	13.7472	13.5592	13.699	13.7123	13.5488	13.7629	13.7472	13.5592	13.699	13.7123	MIMAT0000063	MIMAT0000063_st	22	miRBase	miRNA	UGAGGUAGUAGGUUGUGUGGUU	Homo sapiens	hsa-let-7b-5p
20500116	1.60348	0.35707	1.98907	1.2499	0.431925	0.867887	1.60348	0.35707	1.98907	1.2499	0.431925	0.867887	MIMAT0004482	MIMAT0004482_st	22	miRBase	miRNA	CUAUACAACCUACUGCCUUCCC	Homo sapiens	hsa-let-7b-3p
20500117	12.8106	12.6225	12.6833	12.2618	12.5361	12.5239	12.8106	12.6225	12.6833	12.2618	12.5361	12.5239	MIMAT0000064	MIMAT0000064_st	22	miRBase	miRNA	UGAGGUAGUAGGUUGUAUGGUU	Homo sapiens	hsa-let-7c-5p
20500118	0.671441	0.251175	0.326097	0.23461	0.49382	1.00876	0.671441	0.251175	0.326097	0.23461	0.49382	1.00876	MIMAT0026472	MIMAT0026472_st	22	miRBase	miRNA	CUGUACAACCUUCUAGCUUUCC	Homo sapiens	hsa-let-7c-3p
20500119	11.9396	11.8914	11.9305	11.5951	11.5224	11.7732	11.9396	11.8914	11.9305	11.5951	11.5224	11.7732	MIMAT0000065	MIMAT0000065_st	22	miRBase	miRNA	AGAGGUAGUAGGUUGCAUAGUU	Homo sapiens	hsa-let-7d-5p
20500120	1.59282	0.463694	1.2071	0.272955	1.05721	1.0471	1.59282	0.463694	1.2071	0.272955	1.05721	1.0471	MIMAT0004484	MIMAT0004484_st	22	miRBase	miRNA	CUAUACGACCUGCUGCCUUUCU	Homo sapiens	hsa-let-7d-3p
20500121	13.1139	13.3084	13.2974	12.8108	12.6448	13.1393	13.1139	13.3084	13.2974	12.8108	12.6448	13.1393	MIMAT0000066	MIMAT0000066_st	22	miRBase	miRNA	UGAGGUAGGAGGUUGUAUAGUU	Homo sapiens	hsa-let-7e-5p
20500122	4.30439	2.97916	2.94986	0.753109	1.25436	3.03226	4.30439	2.97916	2.94986	0.753109	1.25436	3.03226	MIMAT0004485	MIMAT0004485_st	22	miRBase	miRNA	CUAUACGGCCUCCUAGCUUUCC	Homo sapiens	hsa-let-7e-3p
20500123	10.0981	9.10333	9.14663	8.45535	8.90226	9.00357	10.0981	9.10333	9.14663	8.45535	8.90226	9.00357	MIMAT0000067	MIMAT0000067_st	22	miRBase	miRNA	UGAGGUAGUAGAUUGUAUAGUU	Homo sapiens	hsa-let-7f-5p
20500124	0.432038	1.05687	0.44369	0.889048	1.11571	0.538488	0.432038	1.05687	0.44369	0.889048	1.11571	0.538488	MIMAT0004486	MIMAT0004486_st	22	miRBase	miRNA	CUAUACAAUCUAUUGCCUUCCC	Homo sapiens	hsa-let-7f-1-3p
20500125	0.537733	0.283425	0.394953	0.120741	0.52217	0.57881	0.537733	0.283425	0.394953	0.120741	0.52217	0.57881	MIMAT0004487	MIMAT0004487_st	22	miRBase	miRNA	CUAUACAGUCUACUGUCUUUCC	Homo sapiens	hsa-let-7f-2-3p
20500126	6.57472	6.27664	6.15618	5.5852	5.04271	5.71908	6.57472	6.27664	6.15618	5.5852	5.04271	5.71908	MIMAT0000068	MIMAT0000068_st	22	miRBase	miRNA	UAGCAGCACAUAAUGGUUUGUG	Homo sapiens	hsa-miR-15a-5p
20500127	0.496705	0.242397	0.659156	0.343054	1.0303	0.568025	0.496705	0.242397	0.659156	0.343054	1.0303	0.568025	MIMAT0004488	MIMAT0004488_st	22	miRBase	miRNA	CAGGCCAUAUUGUGCUGCCUCA	Homo sapiens	hsa-miR-15a-3p
20500128	11.5795	11.3865	11.4645	11.4613	11.0597	11.3893	11.5795	11.3865	11.4645	11.4613	11.0597	11.3893	MIMAT0000069	MIMAT0000069_st	22	miRBase	miRNA	UAGCAGCACGUAAAUAUUGGCG	Homo sapiens	hsa-miR-16-5p
20500129	0.268755	0.631806	0.6141	0.6141	0.296291	0.041983	0.268755	0.631806	0.6141	0.6141	0.296291	0.041983	MIMAT0004489	MIMAT0004489_st	22	miRBase	miRNA	CCAGUAUUAACUGUGCUGCUGA	Homo sapiens	hsa-miR-16-1-3p
20500130	10.4425	10.6249	10.6642	10.2667	9.7603	10.1938	10.4425	10.6249	10.6642	10.2667	9.7603	10.1938	MIMAT0000070	MIMAT0000070_st	23	miRBase	miRNA	CAAAGUGCUUACAGUGCAGGUAG	Homo sapiens	hsa-miR-17-5p
20500131	4.51519	4.657	4.67396	4.30862	3.98293	4.54725	4.51519	4.657	4.67396	4.30862	3.98293	4.54725	MIMAT0000071	MIMAT0000071_st	22	miRBase	miRNA	ACUGCAGUGAAGGCACUUGUAG	Homo sapiens	hsa-miR-17-3p
20500132	7.33469	7.36524	7.39591	6.62973	6.21464	6.51741	7.33469	7.36524	7.39591	6.62973	6.21464	6.51741	MIMAT0000072	MIMAT0000072_st	23	miRBase	miRNA	UAAGGUGCAUCUAGUGCAGAUAG	Homo sapiens	hsa-miR-18a-5p
20500133	4.00305	4.26323	4.61013	3.93672	2.13176	3.856	4.00305	4.26323	4.61013	3.93672	2.13176	3.856	MIMAT0002891	MIMAT0002891_st	23	miRBase	miRNA	ACUGCCCUAAGUGCUCCUUCUGG	Homo sapiens	hsa-miR-18a-3p
20500134	0.517439	0.0296104	0.741008	0.120741	1.0584	0.0916444	0.517439	0.0296104	0.741008	0.120741	1.0584	0.0916444	MIMAT0004490	MIMAT0004490_st	22	miRBase	miRNA	AGUUUUGCAUAGUUGCACUACA	Homo sapiens	hsa-miR-19a-5p
20500135	3.86109	1.95493	2.04554	1.30637	1.47035	0.933059	3.86109	1.95493	2.04554	1.30637	1.47035	0.933059	MIMAT0000073	MIMAT0000073_st	23	miRBase	miRNA	UGUGCAAAUCUAUGCAAAACUGA	Homo sapiens	hsa-miR-19a-3p
20500136	0.741008	0.580926	0.741008	0.970763	0.453932	0.767069	0.741008	0.580926	0.741008	0.970763	0.453932	0.767069	MIMAT0004491	MIMAT0004491_st	23	miRBase	miRNA	AGUUUUGCAGGUUUGCAUCCAGC	Homo sapiens	hsa-miR-19b-1-5p
20500137	9.27686	8.77479	8.92754	8.22967	8.06161	8.26497	9.27686	8.77479	8.92754	8.22967	8.06161	8.26497	MIMAT0000074	MIMAT0000074_st	23	miRBase	miRNA	UGUGCAAAUCCAUGCAAAACUGA	Homo sapiens	hsa-miR-19b-3p
20500138	0.789018	0.451965	0.315178	0.527458	0.617532	0.426801	0.789018	0.451965	0.315178	0.527458	0.617532	0.426801	MIMAT0004492	MIMAT0004492_st	22	miRBase	miRNA	AGUUUUGCAGGUUUGCAUUUCA	Homo sapiens	hsa-miR-19b-2-5p
20500139	10.4291	10.3033	10.4945	9.80128	9.46212	9.83475	10.4291	10.3033	10.4945	9.80128	9.46212	9.83475	MIMAT0000075	MIMAT0000075_st	23	miRBase	miRNA	UAAAGUGCUUAUAGUGCAGGUAG	Homo sapiens	hsa-miR-20a-5p
20500140	0.645149	0.421247	0.327641	0.249292	0.411089	0.631806	0.645149	0.421247	0.327641	0.249292	0.411089	0.631806	MIMAT0004493	MIMAT0004493_st	22	miRBase	miRNA	ACUGCAUUAUGAGCACUUAAAG	Homo sapiens	hsa-miR-20a-3p
20500141	10.1845	9.53419	9.32403	9.0601	10.2912	9.14369	10.1845	9.53419	9.32403	9.0601	10.2912	9.14369	MIMAT0000076	MIMAT0000076_st	22	miRBase	miRNA	UAGCUUAUCAGACUGAUGUUGA	Homo sapiens	hsa-miR-21-5p
20500142	6.75502	6.87423	7.08837	5.87549	5.86196	6.24465	6.75502	6.87423	7.08837	5.87549	5.86196	6.24465	MIMAT0004494	MIMAT0004494_st	21	miRBase	miRNA	CAACACCAGUCGAUGGGCUGU	Homo sapiens	hsa-miR-21-3p
20500143	4.25783	2.6613	3.26905	1.98201	2.36057	1.87284	4.25783	2.6613	3.26905	1.98201	2.36057	1.87284	MIMAT0004495	MIMAT0004495_st	22	miRBase	miRNA	AGUUCUUCAGUGGCAAGCUUUA	Homo sapiens	hsa-miR-22-5p
20500144	10.3756	10.1174	10.413	10.1951	9.69812	10.0871	10.3756	10.1174	10.413	10.1951	9.69812	10.0871	MIMAT0000077	MIMAT0000077_st	22	miRBase	miRNA	AAGCUGCCAGUUGAAGAACUGU	Homo sapiens	hsa-miR-22-3p
20500145	6.33544	7.16393	6.76712	5.80851	6.17528	5.98264	6.33544	7.16393	6.76712	5.80851	6.17528	5.98264	MIMAT0004496	MIMAT0004496_st	22	miRBase	miRNA	GGGGUUCCUGGGGAUGGGAUUU	Homo sapiens	hsa-miR-23a-5p
20500146	13.2248	13.19	13.1914	12.1165	11.9561	12.5884	13.2248	13.19	13.1914	12.1165	11.9561	12.5884	MIMAT0000078	MIMAT0000078_st	21	miRBase	miRNA	AUCACAUUGCCAGGGAUUUCC	Homo sapiens	hsa-miR-23a-3p
20500147	1.10388	0.651682	0.737425	0.694433	0.568753	0.651682	1.10388	0.651682	0.737425	0.694433	0.568753	0.651682	MIMAT0000079	MIMAT0000079_st	22	miRBase	miRNA	UGCCUACUGAGCUGAUAUCAGU	Homo sapiens	hsa-miR-24-1-5p
20500148	12.9744	13.1638	13.15	12.962	12.6993	12.9945	12.9744	13.1638	13.15	12.962	12.6993	12.9945	MIMAT0000080	MIMAT0000080_st	22	miRBase	miRNA	UGGCUCAGUUCAGCAGGAACAG	Homo sapiens	hsa-miR-24-3p
20500149	5.02168	5.02828	5.06978	4.29819	4.04553	3.29367	5.02168	5.02828	5.06978	4.29819	4.04553	3.29367	MIMAT0004497	MIMAT0004497_st	22	miRBase	miRNA	UGCCUACUGAGCUGAAACACAG	Homo sapiens	hsa-miR-24-2-5p
20500150	6.97686	7.4923	7.34801	6.45414	7.32078	6.22405	6.97686	7.4923	7.34801	6.45414	7.32078	6.22405	MIMAT0004498	MIMAT0004498_st	21	miRBase	miRNA	AGGCGGAGACUUGGGCAAUUG	Homo sapiens	hsa-miR-25-5p
20500151	9.84923	9.56169	9.44762	9.15025	9.67503	9.38556	9.84923	9.56169	9.44762	9.15025	9.67503	9.38556	MIMAT0000081	MIMAT0000081_st	22	miRBase	miRNA	CAUUGCACUUGUCUCGGUCUGA	Homo sapiens	hsa-miR-25-3p
20500152	12.341	12.122	12.22	12.0062	11.3359	12.0386	12.341	12.122	12.22	12.0062	11.3359	12.0386	MIMAT0000082	MIMAT0000082_st	22	miRBase	miRNA	UUCAAGUAAUCCAGGAUAGGCU	Homo sapiens	hsa-miR-26a-5p
20500153	0.0761665	0.0440393	0.469834	0.415871	0.637557	0.648236	0.0761665	0.0440393	0.469834	0.415871	0.637557	0.648236	MIMAT0004499	MIMAT0004499_st	22	miRBase	miRNA	CCUAUUCUUGGUUACUUGCACG	Homo sapiens	hsa-miR-26a-1-3p
20500154	1.70725	0.646658	1.00242	1.00242	0.830932	1.01142	1.70725	0.646658	1.00242	1.00242	0.830932	1.01142	MIMAT0000083	MIMAT0000083_st	21	miRBase	miRNA	UUCAAGUAAUUCAGGAUAGGU	Homo sapiens	hsa-miR-26b-5p
20500155	0.569521	0.255027	0.415871	0.428055	0.386923	0.492079	0.569521	0.255027	0.415871	0.428055	0.386923	0.492079	MIMAT0004500	MIMAT0004500_st	22	miRBase	miRNA	CCUGUUCUCCAUUACUUGGCUC	Homo sapiens	hsa-miR-26b-3p
20500156	6.45951	6.41317	6.53424	4.91343	6.24199	5.7556	6.45951	6.41317	6.53424	4.91343	6.24199	5.7556	MIMAT0004501	MIMAT0004501_st	22	miRBase	miRNA	AGGGCUUAGCUGCUUGUGAGCA	Homo sapiens	hsa-miR-27a-5p
20500157	10.5145	10.2794	10.2467	8.68236	8.62293	9.48708	10.5145	10.2794	10.2467	8.68236	8.62293	9.48708	MIMAT0000084	MIMAT0000084_st	21	miRBase	miRNA	UUCACAGUGGCUAAGUUCCGC	Homo sapiens	hsa-miR-27a-3p
20500158	8.34565	8.30869	8.39315	8.24833	7.74008	8.32649	8.34565	8.30869	8.39315	8.24833	7.74008	8.32649	MIMAT0000085	MIMAT0000085_st	22	miRBase	miRNA	AAGGAGCUCACAGUCUAUUGAG	Homo sapiens	hsa-miR-28-5p
20500159	8.266	8.18127	8.18697	7.81966	7.84868	8.1561	8.266	8.18127	8.18697	7.81966	7.84868	8.1561	MIMAT0004502	MIMAT0004502_st	22	miRBase	miRNA	CACUAGAUUGUGAGCUCCUGGA	Homo sapiens	hsa-miR-28-3p
20500160	0.547531	0.602882	0.310614	0.430927	0.803474	0.803854	0.547531	0.602882	0.310614	0.430927	0.803474	0.803854	MIMAT0004503	MIMAT0004503_st	22	miRBase	miRNA	ACUGAUUUCUUUUGGUGUUCAG	Homo sapiens	hsa-miR-29a-5p
20500161	9.92009	9.40202	9.51915	9.39284	9.18455	9.40029	9.92009	9.40202	9.51915	9.39284	9.18455	9.40029	MIMAT0000086	MIMAT0000086_st	22	miRBase	miRNA	UAGCACCAUCUGAAAUCGGUUA	Homo sapiens	hsa-miR-29a-3p
20500162	8.6872	8.27276	8.51787	8.83456	8.84157	8.71392	8.6872	8.27276	8.51787	8.83456	8.84157	8.71392	MIMAT0000087	MIMAT0000087_st	22	miRBase	miRNA	UGUAAACAUCCUCGACUGGAAG	Homo sapiens	hsa-miR-30a-5p
20500163	8.38466	8.40239	8.07676	7.53375	7.36925	8.68557	8.38466	8.40239	8.07676	7.53375	7.36925	8.68557	MIMAT0000088	MIMAT0000088_st	22	miRBase	miRNA	CUUUCAGUCGGAUGUUUGCAGC	Homo sapiens	hsa-miR-30a-3p
20500164	13.2135	13.4034	13.4082	13.2238	13.0898	13.1672	13.2135	13.4034	13.4082	13.2238	13.0898	13.1672	MIMAT0000089	MIMAT0000089_st	21	miRBase	miRNA	AGGCAAGAUGCUGGCAUAGCU	Homo sapiens	hsa-miR-31-5p
20500165	6.66116	6.19987	5.67532	5.04625	5.45697	5.25397	6.66116	6.19987	5.67532	5.04625	5.45697	5.25397	MIMAT0004504	MIMAT0004504_st	22	miRBase	miRNA	UGCUAUGCCAACAUAUUGCCAU	Homo sapiens	hsa-miR-31-3p
20500166	0.339992	0.168387	0.00595561	0.232029	0.143361	0.453989	0.339992	0.168387	0.00595561	0.232029	0.143361	0.453989	MIMAT0000090	MIMAT0000090_st	22	miRBase	miRNA	UAUUGCACAUUACUAAGUUGCA	Homo sapiens	hsa-miR-32-5p
20500167	0.461951	0.78626	0.741008	0.895463	0.569521	0.469668	0.461951	0.78626	0.741008	0.895463	0.569521	0.469668	MIMAT0004505	MIMAT0004505_st	22	miRBase	miRNA	CAAUUUAGUGUGUGUGAUAUUU	Homo sapiens	hsa-miR-32-3p
20500168	0.62538	0.401478	0.319852	0.320024	0.651019	0.188561	0.62538	0.401478	0.319852	0.320024	0.651019	0.188561	MIMAT0000091	MIMAT0000091_st	21	miRBase	miRNA	GUGCAUUGUAGUUGCAUUGCA	Homo sapiens	hsa-miR-33a-5p
20500169	0.48017	0.47053	0.54501	0.00900704	0.663844	0.800322	0.48017	0.47053	0.54501	0.00900704	0.663844	0.800322	MIMAT0004506	MIMAT0004506_st	22	miRBase	miRNA	CAAUGUUUCCACAGUGCAUCAC	Homo sapiens	hsa-miR-33a-3p
20500170	6.44248	6.58625	6.61387	3.66492	5.79232	5.63131	6.44248	6.58625	6.61387	3.66492	5.79232	5.63131	MIMAT0004507	MIMAT0004507_st	23	miRBase	miRNA	AGGUUGGGAUCGGUUGCAAUGCU	Homo sapiens	hsa-miR-92a-1-5p
20500171	12.559	12.6483	12.5867	11.7899	12.2732	12.3164	12.559	12.6483	12.5867	11.7899	12.2732	12.3164	MIMAT0000092	MIMAT0000092_st	22	miRBase	miRNA	UAUUGCACUUGUCCCGGCCUGU	Homo sapiens	hsa-miR-92a-3p
20500172	0.3676	0.143699	0.612582	-0.22366	0.393239	0.158036	0.3676	0.143699	0.612582	-0.22366	0.393239	0.158036	MIMAT0004508	MIMAT0004508_st	22	miRBase	miRNA	GGGUGGGGAUUUGUUGCAUUAC	Homo sapiens	hsa-miR-92a-2-5p
20500173	10.8214	11.1652	11.141	10.8226	10.2389	10.9103	10.8214	11.1652	11.141	10.8226	10.2389	10.9103	MIMAT0000093	MIMAT0000093_st	23	miRBase	miRNA	CAAAGUGCUGUUCGUGCAGGUAG	Homo sapiens	hsa-miR-93-5p
20500174	6.13335	6.55471	6.19756	5.77869	4.91101	5.79845	6.13335	6.55471	6.19756	5.77869	4.91101	5.79845	MIMAT0004509	MIMAT0004509_st	22	miRBase	miRNA	ACUGCUGAGCUAGCACUUCCCG	Homo sapiens	hsa-miR-93-3p
20500175	0.741008	0.518258	0.904518	0.710465	0.569521	0.609808	0.741008	0.518258	0.904518	0.710465	0.569521	0.609808	MIMAT0026473	MIMAT0026473_st	21	miRBase	miRNA	UCAAUAAAUGUCUGUUGAAUU	Homo sapiens	hsa-miR-95-5p
20500176	0.271851	0.354104	0.444921	0.415871	0.304639	0.378591	0.271851	0.354104	0.444921	0.415871	0.304639	0.378591	MIMAT0000094	MIMAT0000094_st	22	miRBase	miRNA	UUCAACGGGUAUUUAUUGAGCA	Homo sapiens	hsa-miR-95-3p
20500177	1.84984	0.621074	0.741008	0.415871	1.20375	0.324629	1.84984	0.621074	0.741008	0.415871	1.20375	0.324629	MIMAT0000095	MIMAT0000095_st	23	miRBase	miRNA	UUUGGCACUAGCACAUUUUUGCU	Homo sapiens	hsa-miR-96-5p
20500178	0.767743	0.670899	0.371886	0.415871	0.896024	0.579024	0.767743	0.670899	0.371886	0.415871	0.896024	0.579024	MIMAT0004510	MIMAT0004510_st	22	miRBase	miRNA	AAUCAUGUGCAGUGCCAAUAUG	Homo sapiens	hsa-miR-96-3p
20500179	3.83003	2.438	2.96847	1.03154	2.93696	1.28475	3.83003	2.438	2.96847	1.03154	2.93696	1.28475	MIMAT0000096	MIMAT0000096_st	22	miRBase	miRNA	UGAGGUAGUAAGUUGUAUUGUU	Homo sapiens	hsa-miR-98-5p
20500180	0.27351	0.904462	0.627142	0.435869	0.694121	0.154209	0.27351	0.904462	0.627142	0.435869	0.694121	0.154209	MIMAT0022842	MIMAT0022842_st	22	miRBase	miRNA	CUAUACAACUUACUACUUUCCC	Homo sapiens	hsa-miR-98-3p
20500181	7.91031	7.67544	7.75341	7.09957	6.96894	7.37584	7.91031	7.67544	7.75341	7.09957	6.96894	7.37584	MIMAT0000097	MIMAT0000097_st	22	miRBase	miRNA	AACCCGUAGAUCCGAUCUUGUG	Homo sapiens	hsa-miR-99a-5p
20500182	0.23919	0.738052	0.364871	0.22207	-0.00493935	0.416542	0.23919	0.738052	0.364871	0.22207	-0.00493935	0.416542	MIMAT0004511	MIMAT0004511_st	22	miRBase	miRNA	CAAGCUCGCUUCUAUGGGUCUG	Homo sapiens	hsa-miR-99a-3p
20500183	12.3083	12.1586	12.2551	11.8871	11.5187	11.7624	12.3083	12.1586	12.2551	11.8871	11.5187	11.7624	MIMAT0000098	MIMAT0000098_st	22	miRBase	miRNA	AACCCGUAGAUCCGAACUUGUG	Homo sapiens	hsa-miR-100-5p
20500184	0.416778	0.393319	0.120741	0.364871	0.247828	0.27374	0.416778	0.393319	0.120741	0.364871	0.247828	0.27374	MIMAT0004512	MIMAT0004512_st	22	miRBase	miRNA	CAAGCUUGUAUCUAUAGGUAUG	Homo sapiens	hsa-miR-100-3p
20500185	0.916343	0.424651	0.562766	-0.0241797	0.908731	0.523224	0.916343	0.424651	0.562766	-0.0241797	0.908731	0.523224	MIMAT0004513	MIMAT0004513_st	22	miRBase	miRNA	CAGUUAUCACAGUGCUGAUGCU	Homo sapiens	hsa-miR-101-5p
20500186	0.0970483	0.171656	0.222729	0.240004	0.114323	0.334323	0.0970483	0.171656	0.222729	0.240004	0.114323	0.334323	MIMAT0000099	MIMAT0000099_st	21	miRBase	miRNA	UACAGUACUGUGAUAACUGAA	Homo sapiens	hsa-miR-101-3p
20500187	7.56915	7.36771	7.32249	6.50588	7.23023	7.23421	7.56915	7.36771	7.32249	6.50588	7.23023	7.23421	MIMAT0004514	MIMAT0004514_st	24	miRBase	miRNA	GCUGGUUUCAUAUGGUGGUUUAGA	Homo sapiens	hsa-miR-29b-1-5p
20500188	1.98955	2.54817	1.29963	0.974489	1.58753	0.919508	1.98955	2.54817	1.29963	0.974489	1.58753	0.919508	MIMAT0000100	MIMAT0000100_st	23	miRBase	miRNA	UAGCACCAUUUGAAAUCAGUGUU	Homo sapiens	hsa-miR-29b-3p
20500189	3.22632	3.16556	3.52604	4.28938	4.2389	3.74083	3.22632	3.16556	3.52604	4.28938	4.2389	3.74083	MIMAT0004515	MIMAT0004515_st	22	miRBase	miRNA	CUGGUUUCACAUGGUGGCUUAG	Homo sapiens	hsa-miR-29b-2-5p
20500190	0.741008	0.728777	0.78807	0.344173	1.6738	1.04027	0.741008	0.728777	0.78807	0.344173	1.6738	1.04027	MIMAT0009196	MIMAT0009196_st	23	miRBase	miRNA	AGCUUCUUUACAGUGCUGCCUUG	Homo sapiens	hsa-miR-103a-2-5p
20500191	11.5518	11.8748	11.8748	11.8964	11.3182	11.7633	11.5518	11.8748	11.8748	11.8964	11.3182	11.7633	MIMAT0000101	MIMAT0000101_st	23	miRBase	miRNA	AGCAGCAUUGUACAGGGCUAUGA	Homo sapiens	hsa-miR-103a-3p
20500192	1.22559	0.547578	0.415871	0.379837	0.772703	1.37823	1.22559	0.547578	0.415871	0.379837	0.772703	1.37823	MIMAT0000102	MIMAT0000102_st	23	miRBase	miRNA	UCAAAUGCUCAGACUCCUGUGGU	Homo sapiens	hsa-miR-105-5p
20500193	0.569521	0.217209	0.415871	0.650642	0.579242	0.60968	0.569521	0.217209	0.415871	0.650642	0.579242	0.60968	MIMAT0004516	MIMAT0004516_st	22	miRBase	miRNA	ACGGAUGUUUGAGCAUGUGCUA	Homo sapiens	hsa-miR-105-3p
20500194	10.3136	10.4274	10.4773	10.0511	9.59739	9.98984	10.3136	10.4274	10.4773	10.0511	9.59739	9.98984	MIMAT0000103	MIMAT0000103_st	23	miRBase	miRNA	AAAAGUGCUUACAGUGCAGGUAG	Homo sapiens	hsa-miR-106a-5p
20500195	0.253512	0.0296104	0.415871	-0.142344	0.279151	-0.183306	0.253512	0.0296104	0.415871	-0.142344	0.279151	-0.183306	MIMAT0004517	MIMAT0004517_st	22	miRBase	miRNA	CUGCAAUGUAAGCACUUCUUAC	Homo sapiens	hsa-miR-106a-3p
20500196	11.1839	11.4095	11.4201	11.4641	10.9436	11.4066	11.1839	11.4095	11.4201	11.4641	10.9436	11.4066	MIMAT0000104	MIMAT0000104_st	23	miRBase	miRNA	AGCAGCAUUGUACAGGGCUAUCA	Homo sapiens	hsa-miR-107
20500197	0.226066	0.703161	0.563435	0.268306	0.131092	0.546219	0.226066	0.703161	0.563435	0.268306	0.131092	0.546219	MIMAT0004518	MIMAT0004518_st	22	miRBase	miRNA	CCAAUAUUACUGUGCUGCUUUA	Homo sapiens	hsa-miR-16-2-3p
20500385	9.94812	9.811	9.75282	10.4719	9.83171	10.5122	9.94812	9.811	9.75282	10.4719	9.83171	10.5122	MIMAT0000222	MIMAT0000222_st	21	miRBase	miRNA	CUGACCUAUGAAUUGACAGCC	Homo sapiens	hsa-miR-192-5p
20500386	4.15275	4.60216	4.35368	5.43519	3.98953	4.88972	4.15275	4.60216	4.35368	5.43519	3.98953	4.88972	MIMAT0004543	MIMAT0004543_st	22	miRBase	miRNA	CUGCCAAUUCCAUAGGUCACAG	Homo sapiens	hsa-miR-192-3p
20500393	7.20215	6.92716	6.97599	5.99232	6.79336	6.56632	7.20215	6.92716	6.97599	5.99232	6.79336	6.56632	MIMAT0000226	MIMAT0000226_st	22	miRBase	miRNA	UAGGUAGUUUCAUGUUGUUGGG	Homo sapiens	hsa-miR-196a-5p
20500394	5.41186	5.82938	5.6687	5.19204	4.99956	5.173	5.41186	5.82938	5.6687	5.19204	4.99956	5.173	MIMAT0022691	MIMAT0022691_st	23	miRBase	miRNA	CGGGUAGAGAGGGCAGUGGGAGG	Homo sapiens	hsa-miR-197-5p
20500395	6.90319	7.21732	6.79424	5.40425	5.97496	6.88741	6.90319	7.21732	6.79424	5.40425	5.97496	6.88741	MIMAT0000227	MIMAT0000227_st	22	miRBase	miRNA	UUCACCACCUUCUCCACCCAGC	Homo sapiens	hsa-miR-197-3p
20500396	0.342556	0.688686	0.343417	0.406058	1.35198	0.302454	0.342556	0.688686	0.343417	0.406058	1.35198	0.302454	MIMAT0000228	MIMAT0000228_st	22	miRBase	miRNA	GGUCCAGAGGGGAGAUAGGUUC	Homo sapiens	hsa-miR-198
20500399	0.51279	0.758098	0.634559	0.634559	0.802283	0.315213	0.51279	0.758098	0.634559	0.634559	0.802283	0.315213	MIMAT0000231	MIMAT0000231_st	23	miRBase	miRNA	CCCAGUGUUCAGACUACCUGUUC	Homo sapiens	hsa-miR-199a-5p
20500400	0.557353	0.315213	0.426172	0.654316	0.268018	0.618969	0.557353	0.315213	0.426172	0.654316	0.268018	0.618969	MIMAT0000232	MIMAT0000232_st	22	miRBase	miRNA	ACAGUAGUCUGCACAUUGGUUA	Homo sapiens	hsa-miR-199a-3p
20500416	0.391401	1.30121	0.793884	0.25863	0.927382	0.453102	0.391401	1.30121	0.793884	0.25863	0.927382	0.453102	MIMAT0026474	MIMAT0026474_st	22	miRBase	miRNA	GAGCUUUUGGCCCGGGUUAUAC	Homo sapiens	hsa-miR-208a-5p
20500417	0.695203	0.512842	0.540958	0.938637	0.699368	0.449827	0.695203	0.512842	0.540958	0.938637	0.699368	0.449827	MIMAT0000241	MIMAT0000241_st	22	miRBase	miRNA	AUAAGACGAGCAAAAAGCUUGU	Homo sapiens	hsa-miR-208a-3p
20500418	0.904036	1.23459	0.750386	0.712799	0.866397	0.211926	0.904036	1.23459	0.750386	0.712799	0.866397	0.211926	MIMAT0000242	MIMAT0000242_st	21	miRBase	miRNA	CUUUUUGCGGUCUGGGCUUGC	Homo sapiens	hsa-miR-129-5p
20500419	0.327601	0.857596	0.915922	0.494524	0.500187	0.820547	0.327601	0.857596	0.915922	0.494524	0.500187	0.820547	MIMAT0004548	MIMAT0004548_st	22	miRBase	miRNA	AAGCCCUUACCCCAAAAAGUAU	Homo sapiens	hsa-miR-129-1-3p
20500420	0.771594	0.315213	0.36434	0.689344	0.497887	0.303084	0.771594	0.315213	0.36434	0.689344	0.497887	0.303084	MIMAT0004549	MIMAT0004549_st	22	miRBase	miRNA	AAAGUUCUGAGACACUCCGACU	Homo sapiens	hsa-miR-148a-5p
20500421	0.684986	0.532628	0.595823	0.346532	0.394615	0.489472	0.684986	0.532628	0.595823	0.346532	0.394615	0.489472	MIMAT0000243	MIMAT0000243_st	22	miRBase	miRNA	UCAGUGCACUACAGAACUUUGU	Homo sapiens	hsa-miR-148a-3p
20500422	10.1472	9.82413	9.78902	9.30899	8.95917	9.96013	10.1472	9.82413	9.78902	9.30899	8.95917	9.96013	MIMAT0000244	MIMAT0000244_st	23	miRBase	miRNA	UGUAAACAUCCUACACUCUCAGC	Homo sapiens	hsa-miR-30c-5p
20500423	6.15708	6.50388	6.23549	5.63696	5.29018	6.66572	6.15708	6.50388	6.23549	5.63696	5.29018	6.66572	MIMAT0004550	MIMAT0004550_st	22	miRBase	miRNA	CUGGGAGAAGGCUGUUUACUCU	Homo sapiens	hsa-miR-30c-2-3p
20500424	8.1017	7.77484	7.78411	7.93955	7.64691	7.8918	8.1017	7.77484	7.78411	7.93955	7.64691	7.8918	MIMAT0000245	MIMAT0000245_st	22	miRBase	miRNA	UGUAAACAUCCCCGACUGGAAG	Homo sapiens	hsa-miR-30d-5p
20500425	1.08635	0.333496	0.327128	0.88688	0.743855	0.311692	1.08635	0.333496	0.327128	0.88688	0.743855	0.311692	MIMAT0004551	MIMAT0004551_st	22	miRBase	miRNA	CUUUCAGUCAGAUGUUUGCUGC	Homo sapiens	hsa-miR-30d-3p
20500432	1.3082	1.70725	1.3922	1.3082	1.62993	0.937656	1.3082	1.70725	1.3922	1.3082	1.62993	0.937656	MIMAT0000250	MIMAT0000250_st	23	miRBase	miRNA	UCUACAGUGCACGUGUCUCCAGU	Homo sapiens	hsa-miR-139-5p
20500433	0.909956	0.315213	0.756306	0.198091	1.24917	0.931439	0.909956	0.315213	0.756306	0.198091	1.24917	0.931439	MIMAT0004552	MIMAT0004552_st	23	miRBase	miRNA	UGGAGACGCGGCCCUGUUGGAGU	Homo sapiens	hsa-miR-139-3p
20500434	0.0754769	0.226754	0.226754	0.226754	0.359567	0.226754	0.0754769	0.226754	0.226754	0.226754	0.359567	0.226754	MIMAT0000251	MIMAT0000251_st	20	miRBase	miRNA	GUGUGUGGAAAUGCUUCUGC	Homo sapiens	hsa-miR-147a
20500435	1.39206	0.81396	0.923162	0.415871	1.90935	0.631806	1.39206	0.81396	0.923162	0.415871	1.90935	0.631806	MIMAT0000252	MIMAT0000252_st	23	miRBase	miRNA	UGGAAGACUAGUGAUUUUGUUGU	Homo sapiens	hsa-miR-7-5p
20500436	4.03162	2.83338	3.84439	2.66762	2.93915	1.59771	4.03162	2.83338	3.84439	2.66762	2.93915	1.59771	MIMAT0004553	MIMAT0004553_st	22	miRBase	miRNA	CAACAAAUCACAGUCUGCCAUA	Homo sapiens	hsa-miR-7-1-3p
20500437	0.767743	0.0196887	0.696	0.370863	0.835658	0.558733	0.767743	0.0196887	0.696	0.370863	0.835658	0.558733	MIMAT0004554	MIMAT0004554_st	22	miRBase	miRNA	CAACAAAUCCCAGUCUACCUAA	Homo sapiens	hsa-miR-7-2-3p
20500438	7.92494	7.82966	7.67281	7.5298	7.17934	7.9237	7.92494	7.82966	7.67281	7.5298	7.17934	7.9237	MIMAT0000253	MIMAT0000253_st	23	miRBase	miRNA	UACCCUGUAGAUCCGAAUUUGUG	Homo sapiens	hsa-miR-10a-5p
20500439	2.29759	1.70725	1.07299	0.754711	0.908731	0.409557	2.29759	1.70725	1.07299	0.754711	0.908731	0.409557	MIMAT0004555	MIMAT0004555_st	22	miRBase	miRNA	CAAAUUCGUAUCUAGGGGAAUA	Homo sapiens	hsa-miR-10a-3p
20500440	3.69101	3.2098	3.90183	3.46854	2.82535	2.20912	3.69101	3.2098	3.90183	3.46854	2.82535	2.20912	MIMAT0000254	MIMAT0000254_st	23	miRBase	miRNA	UACCCUGUAGAACCGAAUUUGUG	Homo sapiens	hsa-miR-10b-5p
20500441	0.90613	0.406711	0.560785	0.0135682	0.656252	0.434718	0.90613	0.406711	0.560785	0.0135682	0.656252	0.434718	MIMAT0004556	MIMAT0004556_st	22	miRBase	miRNA	ACAGAUUCGAUUCUAGGGGAAU	Homo sapiens	hsa-miR-10b-3p
20500442	8.003	7.76235	7.81856	7.76323	7.32998	8.25079	8.003	7.76235	7.81856	7.76323	7.32998	8.25079	MIMAT0000255	MIMAT0000255_st	22	miRBase	miRNA	UGGCAGUGUCUUAGCUGGUUGU	Homo sapiens	hsa-miR-34a-5p
20500443	3.21818	2.08758	2.26265	2.0698	1.00676	1.75523	3.21818	2.08758	2.26265	2.0698	1.00676	1.75523	MIMAT0004557	MIMAT0004557_st	22	miRBase	miRNA	CAAUCAGCAAGUAUACUGCCCU	Homo sapiens	hsa-miR-34a-3p
20500444	11.0107	11.212	11.2773	10.0296	10.4789	10.8486	11.0107	11.212	11.2773	10.0296	10.4789	10.8486	MIMAT0000256	MIMAT0000256_st	23	miRBase	miRNA	AACAUUCAACGCUGUCGGUGAGU	Homo sapiens	hsa-miR-181a-5p
20500445	8.13349	8.40801	8.33791	6.17493	5.77037	7.46695	8.13349	8.40801	8.33791	6.17493	5.77037	7.46695	MIMAT0004558	MIMAT0004558_st	22	miRBase	miRNA	ACCACUGACCGUUGACUGUACC	Homo sapiens	hsa-miR-181a-2-3p
20500446	10.4216	10.7174	10.6722	9.75829	9.87736	10.0029	10.4216	10.7174	10.6722	9.75829	9.87736	10.0029	MIMAT0000257	MIMAT0000257_st	23	miRBase	miRNA	AACAUUCAUUGCUGUCGGUGGGU	Homo sapiens	hsa-miR-181b-5p
20500447	0.66117	0.131827	0.46093	0.486094	0.350959	0.385437	0.66117	0.131827	0.46093	0.486094	0.350959	0.385437	MIMAT0022692	MIMAT0022692_st	21	miRBase	miRNA	CUCACUGAACAAUGAAUGCAA	Homo sapiens	hsa-miR-181b-3p
20500448	4.24724	4.50796	5.00599	3.58878	2.99718	3.80358	4.24724	4.50796	5.00599	3.58878	2.99718	3.80358	MIMAT0000258	MIMAT0000258_st	22	miRBase	miRNA	AACAUUCAACCUGUCGGUGAGU	Homo sapiens	hsa-miR-181c-5p
20500449	2.26829	0.812501	1.30106	1.77758	1.8053	0.543495	2.26829	0.812501	1.30106	1.77758	1.8053	0.543495	MIMAT0004559	MIMAT0004559_st	22	miRBase	miRNA	AACCAUCGACCGUUGAGUGGAC	Homo sapiens	hsa-miR-181c-3p
20500450	10.9375	11.2524	11.2346	10.898	10.5369	11.1486	10.9375	11.2524	11.2346	10.898	10.5369	11.1486	MIMAT0000259	MIMAT0000259_st	24	miRBase	miRNA	UUUGGCAAUGGUAGAACUCACACU	Homo sapiens	hsa-miR-182-5p
20500451	0.180288	0.06214	0.047517	0.478051	0.0572409	0.315213	0.180288	0.06214	0.047517	0.478051	0.0572409	0.315213	MIMAT0000260	MIMAT0000260_st	21	miRBase	miRNA	UGGUUCUAGACUUGCCAACUA	Homo sapiens	hsa-miR-182-3p
20500452	8.00517	7.70147	7.81996	6.20788	7.0395	7.72951	8.00517	7.70147	7.81996	6.20788	7.0395	7.72951	MIMAT0000261	MIMAT0000261_st	22	miRBase	miRNA	UAUGGCACUGGUAGAAUUCACU	Homo sapiens	hsa-miR-183-5p
20500453	4.75907	4.5539	5.03353	4.32811	3.50011	4.41312	4.75907	4.5539	5.03353	4.32811	3.50011	4.41312	MIMAT0004560	MIMAT0004560_st	22	miRBase	miRNA	GUGAAUUACCGAAGGGCCAUAA	Homo sapiens	hsa-miR-183-3p
20500454	2.28326	2.89514	2.37926	2.24437	2.82847	2.78396	2.28326	2.89514	2.37926	2.24437	2.82847	2.78396	MIMAT0004561	MIMAT0004561_st	22	miRBase	miRNA	GGCUACAACACAGGACCCGGGC	Homo sapiens	hsa-miR-187-5p
20500455	0.589889	0.631806	0.589889	0.741008	0.360483	0.251911	0.589889	0.631806	0.589889	0.741008	0.360483	0.251911	MIMAT0000262	MIMAT0000262_st	22	miRBase	miRNA	UCGUGUCUUGUGUUGCAGCCGG	Homo sapiens	hsa-miR-187-3p
20500456	0.294825	0.378297	0.457184	0.415871	0.270136	0.306198	0.294825	0.378297	0.457184	0.415871	0.270136	0.306198	MIMAT0004562	MIMAT0004562_st	22	miRBase	miRNA	CGGCAACAAGAAACUGCCUGAG	Homo sapiens	hsa-miR-196a-3p
20500457	0.405895	0.461933	0.415871	0.120741	0.341429	0.365757	0.405895	0.461933	0.415871	0.120741	0.341429	0.365757	MIMAT0000263	MIMAT0000263_st	23	miRBase	miRNA	CCCAGUGUUUAGACUAUCUGUUC	Homo sapiens	hsa-miR-199b-5p
20500458	0.557353	0.315213	0.426172	0.654316	0.268018	0.618969	0.557353	0.315213	0.426172	0.654316	0.268018	0.618969	MIMAT0004563	MIMAT0004563_st	22	miRBase	miRNA	ACAGUAGUCUGCACAUUGGUUA	Homo sapiens	hsa-miR-199b-3p
20500459	1.98955	1.1144	1.17272	0.977755	2.12269	0.315213	1.98955	1.1144	1.17272	0.977755	2.12269	0.315213	MIMAT0000264	MIMAT0000264_st	22	miRBase	miRNA	GUGAAAUGUUUAGGACCACUAG	Homo sapiens	hsa-miR-203a
20500460	0.0835765	0.517848	0.503855	0.618505	0.749101	0.117594	0.0835765	0.517848	0.503855	0.618505	0.749101	0.117594	MIMAT0000265	MIMAT0000265_st	22	miRBase	miRNA	UUCCCUUUGUCAUCCUAUGCCU	Homo sapiens	hsa-miR-204-5p
20500461	1.71145	1.10986	1.45785	2.17182	2.3289	1.45877	1.71145	1.10986	1.45785	2.17182	2.3289	1.45877	MIMAT0022693	MIMAT0022693_st	21	miRBase	miRNA	GCUGGGAAGGCAAAGGGACGU	Homo sapiens	hsa-miR-204-3p
20500462	0.624422	0.432867	0.00415534	0.54207	0.409101	0.755868	0.624422	0.432867	0.00415534	0.54207	0.409101	0.755868	MIMAT0000266	MIMAT0000266_st	22	miRBase	miRNA	UCCUUCAUUCCACCGGAGUCUG	Homo sapiens	hsa-miR-205-5p
20500463	0.634572	0.537463	0.309435	0.125402	0.548829	0.611114	0.634572	0.537463	0.309435	0.125402	0.548829	0.611114	MIMAT0009197	MIMAT0009197_st	21	miRBase	miRNA	GAUUUCAGUGGAGUGAAGUUC	Homo sapiens	hsa-miR-205-3p
20500464	3.21818	3.36511	2.65226	1.82443	1.92649	2.32918	3.21818	3.36511	2.65226	1.82443	1.92649	2.32918	MIMAT0026475	MIMAT0026475_st	22	miRBase	miRNA	AGCCCCUGCCCACCGCACACUG	Homo sapiens	hsa-miR-210-5p
20500465	9.16873	9.48471	9.31576	9.75357	7.88046	9.70046	9.16873	9.48471	9.31576	9.75357	7.88046	9.70046	MIMAT0000267	MIMAT0000267_st	22	miRBase	miRNA	CUGUGCGUGUGACAGCGGCUGA	Homo sapiens	hsa-miR-210-3p
20500466	0.34873	0.5226	0.0650422	0.0650422	0.665081	0.170363	0.34873	0.5226	0.0650422	0.0650422	0.665081	0.170363	MIMAT0000268	MIMAT0000268_st	22	miRBase	miRNA	UUCCCUUUGUCAUCCUUCGCCU	Homo sapiens	hsa-miR-211-5p
20500467	0.705759	0.654099	0.909868	1.25521	0.738382	1.67744	0.705759	0.654099	0.909868	1.25521	0.738382	1.67744	MIMAT0022694	MIMAT0022694_st	21	miRBase	miRNA	GCAGGGACAGCAAAGGGGUGC	Homo sapiens	hsa-miR-211-3p
20500468	0.581246	1.3756	0.5645	-0.0557669	0.908731	0.138705	0.581246	1.3756	0.5645	-0.0557669	0.908731	0.138705	MIMAT0022695	MIMAT0022695_st	23	miRBase	miRNA	ACCUUGGCUCUAGACUGCUUACU	Homo sapiens	hsa-miR-212-5p
20500469	4.09014	4.39092	3.69262	2.78399	3.83822	4.17741	4.09014	4.39092	3.69262	2.78399	3.83822	4.17741	MIMAT0000269	MIMAT0000269_st	21	miRBase	miRNA	UAACAGUCUCCAGUCACGGCC	Homo sapiens	hsa-miR-212-3p
20500470	4.22901	2.19738	3.50032	1.88388	1.50917	2.23077	4.22901	2.19738	3.50032	1.88388	1.50917	2.23077	MIMAT0000270	MIMAT0000270_st	22	miRBase	miRNA	ACCAUCGACCGUUGAUUGUACC	Homo sapiens	hsa-miR-181a-3p
20500471	0.281026	0.65932	0.164852	0.148255	0.279151	-0.0902934	0.281026	0.65932	0.164852	0.148255	0.279151	-0.0902934	MIMAT0004564	MIMAT0004564_st	22	miRBase	miRNA	UGCCUGUCUACACUUGCUGUGC	Homo sapiens	hsa-miR-214-5p
20500472	0.915425	0.168503	1.263	0.432824	0.591233	0.454106	0.915425	0.168503	1.263	0.432824	0.591233	0.454106	MIMAT0000271	MIMAT0000271_st	22	miRBase	miRNA	ACAGCAGGCACAGACAGGCAGU	Homo sapiens	hsa-miR-214-3p
20500473	0.741008	0.907418	0.708558	1.0438	1.52997	0.691401	0.741008	0.907418	0.708558	1.0438	1.52997	0.691401	MIMAT0000272	MIMAT0000272_st	21	miRBase	miRNA	AUGACCUAUGAAUUGACAGAC	Homo sapiens	hsa-miR-215-5p
20500474	0.0267354	0.583887	0.484313	0.386023	0.296458	0.33102	0.0267354	0.583887	0.484313	0.386023	0.296458	0.33102	MIMAT0026476	MIMAT0026476_st	23	miRBase	miRNA	UCUGUCAUUUCUUUAGGCCAAUA	Homo sapiens	hsa-miR-215-3p
20500475	0.630878	1.09059	0.477227	0.802364	0.552603	0.0958241	0.630878	1.09059	0.477227	0.802364	0.552603	0.0958241	MIMAT0000273	MIMAT0000273_st	22	miRBase	miRNA	UAAUCUCAGCUGGCAACUGUGA	Homo sapiens	hsa-miR-216a-5p
20500476	0.632449	0.0599959	0.571414	0.485791	0.086716	0.480283	0.632449	0.0599959	0.571414	0.485791	0.086716	0.480283	MIMAT0022844	MIMAT0022844_st	22	miRBase	miRNA	UCACAGUGGUCUCUGGGAUUAU	Homo sapiens	hsa-miR-216a-3p
20500477	0.423117	0.199215	0.327855	0.495919	0.739126	0.522327	0.423117	0.199215	0.327855	0.495919	0.739126	0.522327	MIMAT0000274	MIMAT0000274_st	23	miRBase	miRNA	UACUGCAUCAGGAACUGAUUGGA	Homo sapiens	hsa-miR-217
20500478	0.772964	0.233052	0.120741	-0.142344	0.569521	0.653876	0.772964	0.233052	0.120741	-0.142344	0.569521	0.653876	MIMAT0000275	MIMAT0000275_st	21	miRBase	miRNA	UUGUGCUUGAUCUAACCAUGU	Homo sapiens	hsa-miR-218-5p
20500479	0.572997	0.51588	0.578439	0.323191	0.157629	0.51437	0.572997	0.51588	0.578439	0.323191	0.157629	0.51437	MIMAT0004565	MIMAT0004565_st	22	miRBase	miRNA	AUGGUUCCGUCAAGCACCAUGG	Homo sapiens	hsa-miR-218-1-3p
20500480	0.436595	0.340064	0.179108	0.741008	0.589604	0.590727	0.436595	0.340064	0.179108	0.741008	0.589604	0.590727	MIMAT0004566	MIMAT0004566_st	22	miRBase	miRNA	CAUGGUUCUGUCAAGCACCGCG	Homo sapiens	hsa-miR-218-2-3p
20500481	0.782988	0.315213	0.315795	-0.00934228	0.434143	0.184603	0.782988	0.315213	0.315795	-0.00934228	0.434143	0.184603	MIMAT0000276	MIMAT0000276_st	21	miRBase	miRNA	UGAUUGUCCAAACGCAAUUCU	Homo sapiens	hsa-miR-219a-5p
20500482	0.990403	0.637989	1.62608	0.836957	0.990555	0.83711	0.990403	0.637989	1.62608	0.836957	0.990555	0.83711	MIMAT0004567	MIMAT0004567_st	22	miRBase	miRNA	AGAGUUGAGUCUGGACGUCCCG	Homo sapiens	hsa-miR-219a-1-3p
20500483	2.70775	1.54077	1.43393	0.923496	2.79293	1.17208	2.70775	1.54077	1.43393	0.923496	2.79293	1.17208	MIMAT0004568	MIMAT0004568_st	22	miRBase	miRNA	ACCUGGCAUACAAUGUAGAUUU	Homo sapiens	hsa-miR-221-5p
20500484	11.2349	11.0381	11.1728	10.5037	10.574	10.7936	11.2349	11.0381	11.1728	10.5037	10.574	10.7936	MIMAT0000278	MIMAT0000278_st	23	miRBase	miRNA	AGCUACAUUGUCUGCUGGGUUUC	Homo sapiens	hsa-miR-221-3p
20500485	1.57288	1.11741	1.57288	0.902397	1.42374	0.783304	1.57288	1.11741	1.57288	0.902397	1.42374	0.783304	MIMAT0004569	MIMAT0004569_st	22	miRBase	miRNA	CUCAGUAGCCAGUGUAGAUCCU	Homo sapiens	hsa-miR-222-5p
20500486	12.1102	11.8684	11.9601	11.7554	12.01	11.7694	12.1102	11.8684	11.9601	11.7554	12.01	11.7694	MIMAT0000279	MIMAT0000279_st	21	miRBase	miRNA	AGCUACAUCUGGCUACUGGGU	Homo sapiens	hsa-miR-222-3p
20500487	0.524766	0.304461	0.736249	0.127597	0.8899	0.613384	0.524766	0.304461	0.736249	0.127597	0.8899	0.613384	MIMAT0004570	MIMAT0004570_st	22	miRBase	miRNA	CGUGUAUUUGACAAGCUGAGUU	Homo sapiens	hsa-miR-223-5p
20500488	0.980912	0.746597	0.698509	0.698509	0.626093	0.650421	0.980912	0.746597	0.698509	0.698509	0.626093	0.650421	MIMAT0000280	MIMAT0000280_st	22	miRBase	miRNA	UGUCAGUUUGUCAAAUACCCCA	Homo sapiens	hsa-miR-223-3p
20500489	9.7059	9.10446	9.25732	8.23657	8.732	8.52696	9.7059	9.10446	9.25732	8.23657	8.732	8.52696	MIMAT0000281	MIMAT0000281_st	21	miRBase	miRNA	CAAGUCACUAGUGGUUCCGUU	Homo sapiens	hsa-miR-224-5p
20500490	8.19272	8.45428	8.36541	7.40619	6.57147	7.89534	8.19272	8.45428	8.36541	7.40619	6.57147	7.89534	MIMAT0009198	MIMAT0009198_st	23	miRBase	miRNA	AAAAUGGUGCCCUAGUGACUACA	Homo sapiens	hsa-miR-224-3p
20500555	2.70495	1.38394	1.90126	1.13513	2.81708	0.83356	2.70495	1.38394	1.90126	1.13513	2.81708	0.83356	MIMAT0004571	MIMAT0004571_st	22	miRBase	miRNA	CAUCUUACUGGGCAGCAUUGGA	Homo sapiens	hsa-miR-200b-5p
20500556	3.31798	1.90636	2.19343	2.52696	3.26574	0.315213	3.31798	1.90636	2.19343	2.52696	3.26574	0.315213	MIMAT0000318	MIMAT0000318_st	22	miRBase	miRNA	UAAUACUGCCUGGUAAUGAUGA	Homo sapiens	hsa-miR-200b-3p
20500713	9.08967	8.22951	8.26193	7.8254	8.08461	7.95904	9.08967	8.22951	8.26193	7.8254	8.08461	7.95904	MIMAT0000414	MIMAT0000414_st	22	miRBase	miRNA	UGAGGUAGUAGUUUGUACAGUU	Homo sapiens	hsa-let-7g-5p
20500714	1.01949	0.655317	0.765783	0.439382	0.279224	0.910291	1.01949	0.655317	0.765783	0.439382	0.279224	0.910291	MIMAT0004584	MIMAT0004584_st	21	miRBase	miRNA	CUGUACAGGCCACUGCCUUGC	Homo sapiens	hsa-let-7g-3p
20500715	12.5031	11.845	12.0365	11.859	11.9451	11.6867	12.5031	11.845	12.0365	11.859	11.9451	11.6867	MIMAT0000415	MIMAT0000415_st	22	miRBase	miRNA	UGAGGUAGUAGUUUGUGCUGUU	Homo sapiens	hsa-let-7i-5p
20500716	3.09875	2.71321	2.2909	2.73693	3.32627	2.23606	3.09875	2.71321	2.2909	2.73693	3.32627	2.23606	MIMAT0004585	MIMAT0004585_st	22	miRBase	miRNA	CUGCGCAAGCUACUGCCUUGCU	Homo sapiens	hsa-let-7i-3p
20500717	0.253512	0.315213	0.334691	0.169359	0.197972	0.315213	0.253512	0.315213	0.334691	0.169359	0.197972	0.315213	MIMAT0000416	MIMAT0000416_st	22	miRBase	miRNA	UGGAAUGUAAAGAAGUAUGUAU	Homo sapiens	hsa-miR-1
20500718	11.1108	11.0069	11.0179	10.1914	10.3678	10.9038	11.1108	11.0069	11.0179	10.1914	10.3678	10.9038	MIMAT0000417	MIMAT0000417_st	22	miRBase	miRNA	UAGCAGCACAUCAUGGUUUACA	Homo sapiens	hsa-miR-15b-5p
20500719	0.0573093	0.267165	0.376367	0.730036	0.593316	0.183004	0.0573093	0.267165	0.376367	0.730036	0.593316	0.183004	MIMAT0004586	MIMAT0004586_st	22	miRBase	miRNA	CGAAUCAUUAUUUGCUGCUCUA	Homo sapiens	hsa-miR-15b-3p
20500720	7.85253	8.21476	7.9558	7.85317	7.82969	8.37586	7.85253	8.21476	7.9558	7.85317	7.82969	8.37586	MIMAT0004587	MIMAT0004587_st	22	miRBase	miRNA	UGGGUUCCUGGCAUGCUGAUUU	Homo sapiens	hsa-miR-23b-5p
20500721	13.7881	13.8695	13.915	13.4874	13.0262	13.7393	13.7881	13.8695	13.915	13.4874	13.0262	13.7393	MIMAT0000418	MIMAT0000418_st	21	miRBase	miRNA	AUCACAUUGCCAGGGAUUACC	Homo sapiens	hsa-miR-23b-3p
20500722	8.66209	8.90198	8.91315	8.46275	8.52957	8.59857	8.66209	8.90198	8.91315	8.46275	8.52957	8.59857	MIMAT0004588	MIMAT0004588_st	22	miRBase	miRNA	AGAGCUUAGCUGAUUGGUGAAC	Homo sapiens	hsa-miR-27b-5p
20500723	12.0083	11.7386	11.7134	10.5965	9.82252	11.3809	12.0083	11.7386	11.7134	10.5965	9.82252	11.3809	MIMAT0000419	MIMAT0000419_st	21	miRBase	miRNA	UUCACAGUGGCUAAGUUCUGC	Homo sapiens	hsa-miR-27b-3p
20500724	8.27006	7.39541	7.56072	7.20052	6.70886	7.45603	8.27006	7.39541	7.56072	7.20052	6.70886	7.45603	MIMAT0000420	MIMAT0000420_st	22	miRBase	miRNA	UGUAAACAUCCUACACUCAGCU	Homo sapiens	hsa-miR-30b-5p
20500725	5.48375	5.27194	5.15323	4.72759	5.21553	5.07142	5.48375	5.27194	5.15323	4.72759	5.21553	5.07142	MIMAT0004589	MIMAT0004589_st	22	miRBase	miRNA	CUGGGAGGUGGAUGUUUACUUC	Homo sapiens	hsa-miR-30b-3p
20500726	0.778161	0.233348	0.269903	1.86363	4.09001	1.68544	0.778161	0.233348	0.269903	1.86363	4.09001	1.68544	MIMAT0000421	MIMAT0000421_st	22	miRBase	miRNA	UGGAGUGUGACAAUGGUGUUUG	Homo sapiens	hsa-miR-122-5p
20500727	0.37441	0.496694	-0.259015	0.53017	0.39345	0.746105	0.37441	0.496694	-0.259015	0.53017	0.39345	0.746105	MIMAT0004590	MIMAT0004590_st	22	miRBase	miRNA	AACGCCAUUAUCACACUAAAUA	Homo sapiens	hsa-miR-122-3p
20500728	0.265141	0.941057	0.359783	0.438329	0.234102	0.338862	0.265141	0.941057	0.359783	0.438329	0.234102	0.338862	MIMAT0004591	MIMAT0004591_st	22	miRBase	miRNA	CGUGUUCACAGCGGACCUUGAU	Homo sapiens	hsa-miR-124-5p
20500729	0.752325	0.601402	0.423961	0.450149	0.598523	0.321598	0.752325	0.601402	0.423961	0.450149	0.598523	0.321598	MIMAT0000422	MIMAT0000422_st	20	miRBase	miRNA	UAAGGCACGCGGUGAAUGCC	Homo sapiens	hsa-miR-124-3p
20500730	11.9407	11.8271	11.7295	11.2839	11.5192	11.5354	11.9407	11.8271	11.7295	11.2839	11.5192	11.5354	MIMAT0000423	MIMAT0000423_st	22	miRBase	miRNA	UCCCUGAGACCCUAACUUGUGA	Homo sapiens	hsa-miR-125b-5p
20500731	5.03961	4.75268	4.65034	4.48447	4.96347	4.03733	5.03961	4.75268	4.65034	4.48447	4.96347	4.03733	MIMAT0004592	MIMAT0004592_st	22	miRBase	miRNA	ACGGGUUAGGCUCUUGGGAGCU	Homo sapiens	hsa-miR-125b-1-3p
20500732	0.569521	0.465534	1.08635	0.891328	0.279151	0.315213	0.569521	0.465534	1.08635	0.891328	0.279151	0.315213	MIMAT0026477	MIMAT0026477_st	23	miRBase	miRNA	CGGGGCCGUAGCACUGUCUGAGA	Homo sapiens	hsa-miR-128-1-5p
20500733	6.49853	6.0854	5.94348	5.42595	5.63719	5.71948	6.49853	6.0854	5.94348	5.42595	5.63719	5.71948	MIMAT0000424	MIMAT0000424_st	21	miRBase	miRNA	UCACAGUGAACCGGUCUCUUU	Homo sapiens	hsa-miR-128-3p
20500734	0.636961	0.133657	0.262966	0.636961	0.673568	0.387731	0.636961	0.133657	0.262966	0.636961	0.673568	0.387731	MIMAT0004593	MIMAT0004593_st	22	miRBase	miRNA	UUCACAUUGUGCUACUGUCUGC	Homo sapiens	hsa-miR-130a-5p
20500735	7.78812	7.55235	7.67169	7.08306	6.77888	7.27642	7.78812	7.55235	7.67169	7.08306	6.77888	7.27642	MIMAT0000425	MIMAT0000425_st	22	miRBase	miRNA	CAGUGCAAUGUUAAAAGGGCAU	Homo sapiens	hsa-miR-130a-3p
20500736	1.08635	1.32954	0.415871	0.468665	0.627075	0.289837	1.08635	1.32954	0.415871	0.468665	0.627075	0.289837	MIMAT0004594	MIMAT0004594_st	22	miRBase	miRNA	ACCGUGGCUUUCGAUUGUUACU	Homo sapiens	hsa-miR-132-5p
20500737	8.45808	8.64729	8.48527	8.1844	8.26775	8.39001	8.45808	8.64729	8.48527	8.1844	8.26775	8.39001	MIMAT0000426	MIMAT0000426_st	22	miRBase	miRNA	UAACAGUCUACAGCCAUGGUCG	Homo sapiens	hsa-miR-132-3p
20500738	0.720161	0.329453	0.755248	1.08435	0.279151	0.496259	0.720161	0.329453	0.755248	1.08435	0.279151	0.496259	MIMAT0026478	MIMAT0026478_st	22	miRBase	miRNA	AGCUGGUAAAAUGGAACCAAAU	Homo sapiens	hsa-miR-133a-5p
20500739	0.253512	0.902056	0.32286	0.415871	0.437745	-0.0778944	0.253512	0.902056	0.32286	0.415871	0.437745	-0.0778944	MIMAT0000427	MIMAT0000427_st	22	miRBase	miRNA	UUUGGUCCCCUUCAACCAGCUG	Homo sapiens	hsa-miR-133a-3p
20500740	0.279907	0.314457	0.395387	0.0806131	0.279151	0.624109	0.279907	0.314457	0.395387	0.0806131	0.279151	0.624109	MIMAT0000428	MIMAT0000428_st	23	miRBase	miRNA	UAUGGCUUUUUAUUCCUAUGUGA	Homo sapiens	hsa-miR-135a-5p
20500741	1.73064	1.27926	1.72968	1.39958	1.78882	0.96267	1.73064	1.27926	1.72968	1.39958	1.78882	0.96267	MIMAT0004595	MIMAT0004595_st	22	miRBase	miRNA	UAUAGGGAUUGGAGCCGUGGCG	Homo sapiens	hsa-miR-135a-3p
20500742	0.607037	0.695357	0.621166	0.479422	0.495482	0.531544	0.607037	0.695357	0.621166	0.479422	0.495482	0.531544	MIMAT0000429	MIMAT0000429_st	23	miRBase	miRNA	UUAUUGCUUAAGAAUACGCGUAG	Homo sapiens	hsa-miR-137
20500743	9.78847	10.0898	10.1352	9.88154	9.20662	10.424	9.78847	10.0898	10.1352	9.88154	9.20662	10.424	MIMAT0000430	MIMAT0000430_st	23	miRBase	miRNA	AGCUGGUGUUGUGAAUCAGGCCG	Homo sapiens	hsa-miR-138-5p
20500744	0.103657	0.496274	-0.388602	0.363673	0.192187	0.238659	0.103657	0.496274	-0.388602	0.363673	0.192187	0.238659	MIMAT0004596	MIMAT0004596_st	22	miRBase	miRNA	GCUAUUUCACGACACCAGGGUU	Homo sapiens	hsa-miR-138-2-3p
20500745	3.92985	2.23229	2.72712	1.68611	1.87329	4.09887	3.92985	2.23229	2.72712	1.68611	1.87329	4.09887	MIMAT0000431	MIMAT0000431_st	22	miRBase	miRNA	CAGUGGUUUUACCCUAUGGUAG	Homo sapiens	hsa-miR-140-5p
20500746	8.00839	8.49578	8.49423	8.52846	8.09409	8.68257	8.00839	8.49578	8.49423	8.52846	8.09409	8.68257	MIMAT0004597	MIMAT0004597_st	21	miRBase	miRNA	UACCACAGGGUAGAACCACGG	Homo sapiens	hsa-miR-140-3p
20500747	0.372089	-0.0537056	0.180172	0.717433	-0.0428242	0.404641	0.372089	-0.0537056	0.180172	0.717433	-0.0428242	0.404641	MIMAT0004598	MIMAT0004598_st	22	miRBase	miRNA	CAUCUUCCAGUACAGUGUUGGA	Homo sapiens	hsa-miR-141-5p
20500748	0.512471	0.321927	0.762098	1.08635	0.512471	0.828829	0.512471	0.321927	0.762098	1.08635	0.512471	0.828829	MIMAT0000432	MIMAT0000432_st	22	miRBase	miRNA	UAACACUGUCUGGUAAAGAUGG	Homo sapiens	hsa-miR-141-3p
20500749	0.746315	0.114598	0.215256	0.126048	0.000367328	0.260997	0.746315	0.114598	0.215256	0.126048	0.000367328	0.260997	MIMAT0000433	MIMAT0000433_st	21	miRBase	miRNA	CAUAAAGUAGAAAGCACUACU	Homo sapiens	hsa-miR-142-5p
20500750	0.514579	0.463685	0.269213	0.458783	0.30468	0.596358	0.514579	0.463685	0.269213	0.458783	0.30468	0.596358	MIMAT0000434	MIMAT0000434_st	23	miRBase	miRNA	UGUAGUGUUUCCUACUUUAUGGA	Homo sapiens	hsa-miR-142-3p
20500751	0.253512	0.0607224	0.411276	0.120741	0.886015	0.387147	0.253512	0.0607224	0.411276	0.120741	0.886015	0.387147	MIMAT0004599	MIMAT0004599_st	22	miRBase	miRNA	GGUGCAGUGCUGCAUCUCUGGU	Homo sapiens	hsa-miR-143-5p
20500752	4.52546	4.59054	4.32871	0.883176	1.75316	0.984176	4.52546	4.59054	4.32871	0.883176	1.75316	0.984176	MIMAT0000435	MIMAT0000435_st	21	miRBase	miRNA	UGAGAUGAAGCACUGUAGCUC	Homo sapiens	hsa-miR-143-3p
20500753	0.314758	0.552658	0.440439	0.310366	0.314758	0.25156	0.314758	0.552658	0.440439	0.310366	0.314758	0.25156	MIMAT0004600	MIMAT0004600_st	22	miRBase	miRNA	GGAUAUCAUCAUAUACUGUAAG	Homo sapiens	hsa-miR-144-5p
20500754	0.0185421	0.576099	0.381627	1.06486	0.176022	0.641155	0.0185421	0.576099	0.381627	1.06486	0.176022	0.641155	MIMAT0000436	MIMAT0000436_st	20	miRBase	miRNA	UACAGUAUAGAUGAUGUACU	Homo sapiens	hsa-miR-144-3p
20500755	6.60587	6.15824	6.1592	2.39413	1.58495	2.64158	6.60587	6.15824	6.1592	2.39413	1.58495	2.64158	MIMAT0000437	MIMAT0000437_st	23	miRBase	miRNA	GUCCAGUUUUCCCAGGAAUCCCU	Homo sapiens	hsa-miR-145-5p
20500756	0.253512	0.82653	-0.12926	0.120741	0.279151	0.328298	0.253512	0.82653	-0.12926	0.120741	0.279151	0.328298	MIMAT0004601	MIMAT0004601_st	22	miRBase	miRNA	GGAUUCCUGGAAAUACUGUUCU	Homo sapiens	hsa-miR-145-3p
20500757	0.788252	0.513927	0.339472	0.415871	0.161273	0.323423	0.788252	0.513927	0.339472	0.415871	0.161273	0.323423	MIMAT0026479	MIMAT0026479_st	23	miRBase	miRNA	AGGUUCUGUGAUACACUCCGACU	Homo sapiens	hsa-miR-152-5p
20500758	7.47945	7.2559	7.39326	6.74815	6.00942	7.14097	7.47945	7.2559	7.39326	6.74815	6.00942	7.14097	MIMAT0000438	MIMAT0000438_st	21	miRBase	miRNA	UCAGUGCAUGACAGAACUUGG	Homo sapiens	hsa-miR-152-3p
20500759	0.517696	0.182487	0.517696	0.517696	0.626307	0.44794	0.517696	0.182487	0.517696	0.517696	0.626307	0.44794	MIMAT0000439	MIMAT0000439_st	22	miRBase	miRNA	UUGCAUAGUCACAAAAGUGAUC	Homo sapiens	hsa-miR-153-3p
20500760	0.481162	0.366068	0.0853056	0.348391	0.416681	0.478966	0.481162	0.366068	0.0853056	0.348391	0.416681	0.478966	MIMAT0026480	MIMAT0026480_st	22	miRBase	miRNA	UCAUUUUUGUGAUGUUGCAGCU	Homo sapiens	hsa-miR-153-5p
20500761	11.7206	11.9789	11.9344	11.7477	11.11	11.9556	11.7206	11.9789	11.9344	11.7477	11.11	11.9556	MIMAT0000440	MIMAT0000440_st	23	miRBase	miRNA	CAACGGAAUCCCAAAAGCAGCUG	Homo sapiens	hsa-miR-191-5p
20500762	2.07566	1.0645	0.501975	0.827112	0.441072	0.687519	2.07566	1.0645	0.501975	0.827112	0.441072	0.687519	MIMAT0001618	MIMAT0001618_st	22	miRBase	miRNA	GCUGCGCUUGGAUUUCGUCCCC	Homo sapiens	hsa-miR-191-3p
20500763	0.1389	0.446168	0.430875	0.43991	0.390817	0.339744	0.1389	0.446168	0.430875	0.43991	0.390817	0.339744	MIMAT0000441	MIMAT0000441_st	23	miRBase	miRNA	UCUUUGGUUAUCUAGCUGUAUGA	Homo sapiens	hsa-miR-9-5p
20500764	1.00355	1.01607	1.08635	0.381469	0.908731	1.40257	1.00355	1.01607	1.08635	0.381469	0.908731	1.40257	MIMAT0000442	MIMAT0000442_st	22	miRBase	miRNA	AUAAAGCUAGAUAACCGAAAGU	Homo sapiens	hsa-miR-9-3p
20500765	12.8374	12.8397	12.8342	11.043	12.2635	12.5877	12.8374	12.8397	12.8342	11.043	12.2635	12.5877	MIMAT0000443	MIMAT0000443_st	24	miRBase	miRNA	UCCCUGAGACCCUUUAACCUGUGA	Homo sapiens	hsa-miR-125a-5p
20500766	6.91175	7.41961	7.21436	7.15122	7.4182	7.33766	6.91175	7.41961	7.21436	7.15122	7.4182	7.33766	MIMAT0004602	MIMAT0004602_st	22	miRBase	miRNA	ACAGGUGAGGUUCUUGGGAGCC	Homo sapiens	hsa-miR-125a-3p
20500767	3.40779	3.92904	3.4742	3.79091	2.22988	3.19066	3.40779	3.92904	3.4742	3.79091	2.22988	3.19066	MIMAT0004603	MIMAT0004603_st	22	miRBase	miRNA	UCACAAGUCAGGCUCUUGGGAC	Homo sapiens	hsa-miR-125b-2-3p
20500768	0.569521	0.394888	0.112956	0.641696	0.908731	0.315213	0.569521	0.394888	0.112956	0.641696	0.908731	0.315213	MIMAT0000444	MIMAT0000444_st	21	miRBase	miRNA	CAUUAUUACUUUUGGUACGCG	Homo sapiens	hsa-miR-126-5p
20500769	7.26603	6.60782	6.80999	6.47285	6.00942	6.36295	7.26603	6.60782	6.80999	6.47285	6.00942	6.36295	MIMAT0000445	MIMAT0000445_st	22	miRBase	miRNA	UCGUACCGUGAGUAAUAAUGCG	Homo sapiens	hsa-miR-126-3p
20500770	0.681226	0.23066	0.65564	0.392362	0.560085	0.377113	0.681226	0.23066	0.65564	0.392362	0.560085	0.377113	MIMAT0004604	MIMAT0004604_st	22	miRBase	miRNA	CUGAAGCUCAGAGGGCUCUGAU	Homo sapiens	hsa-miR-127-5p
20500771	6.29007	6.95416	6.72041	5.68557	5.318	5.98994	6.29007	6.95416	6.72041	5.68557	5.318	5.98994	MIMAT0000446	MIMAT0000446_st	22	miRBase	miRNA	UCGGAUCCGUCUGAGCUUGGCU	Homo sapiens	hsa-miR-127-3p
20500772	0.741008	0.812757	0.359793	0.913414	0.908731	1.28248	0.741008	0.812757	0.359793	0.913414	0.908731	1.28248	MIMAT0004605	MIMAT0004605_st	22	miRBase	miRNA	AAGCCCUUACCCCAAAAAGCAU	Homo sapiens	hsa-miR-129-2-3p
20500773	5.89357	6.36293	6.16544	5.15012	4.96436	5.04023	5.89357	6.36293	6.16544	5.15012	4.96436	5.04023	MIMAT0000447	MIMAT0000447_st	22	miRBase	miRNA	UGUGACUGGUUGACCAGAGGGG	Homo sapiens	hsa-miR-134-5p
20500774	0.592219	0.983777	1.02532	0.459448	0.233693	0.485329	0.592219	0.983777	1.02532	0.459448	0.233693	0.485329	MIMAT0026481	MIMAT0026481_st	23	miRBase	miRNA	CCUGUGGGCCACCUAGUCACCAA	Homo sapiens	hsa-miR-134-3p
20500775	0.0891181	0.384748	0.190276	0.472824	0.569521	0.384748	0.0891181	0.384748	0.190276	0.472824	0.569521	0.384748	MIMAT0000448	MIMAT0000448_st	23	miRBase	miRNA	ACUCCAUUUGUUUUGAUGAUGGA	Homo sapiens	hsa-miR-136-5p
20500776	0.396483	0.0416253	-0.17841	0.353201	0.243085	0.049153	0.396483	0.0416253	-0.17841	0.353201	0.243085	0.049153	MIMAT0004606	MIMAT0004606_st	22	miRBase	miRNA	CAUCAUCGUCUCAAAUGAGUCU	Homo sapiens	hsa-miR-136-3p
20500777	7.55418	7.89068	7.68244	7.10582	7.42774	8.26672	7.55418	7.89068	7.68244	7.10582	7.42774	8.26672	MIMAT0004607	MIMAT0004607_st	22	miRBase	miRNA	GCUACUUCACAACACCAGGGCC	Homo sapiens	hsa-miR-138-1-3p
20500778	6.90391	6.09995	6.35151	7.92769	8.37867	6.86876	6.90391	6.09995	6.35151	7.92769	8.37867	6.86876	MIMAT0000449	MIMAT0000449_st	22	miRBase	miRNA	UGAGAACUGAAUUCCAUGGGUU	Homo sapiens	hsa-miR-146a-5p
20500779	0.715918	0.429064	-0.0827659	0.538266	0.425548	0.363405	0.715918	0.429064	-0.0827659	0.538266	0.425548	0.363405	MIMAT0004608	MIMAT0004608_st	22	miRBase	miRNA	CCUCUGAAAUUCAGUUCUUCAG	Homo sapiens	hsa-miR-146a-3p
20500780	6.94771	7.19517	7.0987	3.99604	3.22658	6.15429	6.94771	7.19517	7.0987	3.99604	3.22658	6.15429	MIMAT0000450	MIMAT0000450_st	23	miRBase	miRNA	UCUGGCUCCGUGUCUUCACUCCC	Homo sapiens	hsa-miR-149-5p
20500781	8.22764	8.12655	8.30662	9.27587	9.6187	8.39612	8.22764	8.12655	8.30662	9.27587	9.6187	8.39612	MIMAT0004609	MIMAT0004609_st	21	miRBase	miRNA	AGGGAGGGACGGGGGCUGUGC	Homo sapiens	hsa-miR-149-3p
20500782	1.08635	1.28374	1.06661	0.726658	1.21558	0.967147	1.08635	1.28374	1.06661	0.726658	1.21558	0.967147	MIMAT0000451	MIMAT0000451_st	22	miRBase	miRNA	UCUCCCAACCCUUGUACCAGUG	Homo sapiens	hsa-miR-150-5p
20500783	2.35611	2.02496	3.37511	4.03252	2.55403	3.39359	2.35611	2.02496	3.37511	4.03252	2.55403	3.39359	MIMAT0004610	MIMAT0004610_st	22	miRBase	miRNA	CUGGUACAGGCCUGGGGGACAG	Homo sapiens	hsa-miR-150-3p
20500784	2.16286	1.514	0.841443	1.96809	1.74749	0.963897	2.16286	1.514	0.841443	1.96809	1.74749	0.963897	MIMAT0000452	MIMAT0000452_st	22	miRBase	miRNA	UAGGUUAUCCGUGUUGCCUUCG	Homo sapiens	hsa-miR-154-5p
20500785	0.701592	1.04442	0.400686	0.695815	0.701592	0.646991	0.701592	1.04442	0.400686	0.695815	0.701592	0.646991	MIMAT0000453	MIMAT0000453_st	22	miRBase	miRNA	AAUCAUACACGGUUGACCUAUU	Homo sapiens	hsa-miR-154-3p
20500786	0.556004	0.602717	0.72749	0.114157	0.562938	0.618288	0.556004	0.602717	0.72749	0.114157	0.562938	0.618288	MIMAT0000454	MIMAT0000454_st	22	miRBase	miRNA	UGGACGGAGAACUGAUAAGGGU	Homo sapiens	hsa-miR-184
20500787	8.92516	9.28783	9.24837	8.83232	8.33046	9.14915	8.92516	9.28783	9.24837	8.83232	8.33046	9.14915	MIMAT0000455	MIMAT0000455_st	22	miRBase	miRNA	UGGAGAGAAAGGCAGUUCCUGA	Homo sapiens	hsa-miR-185-5p
20500788	0.629773	1.02923	0.719572	0.180993	0.569521	1.31712	0.629773	1.02923	0.719572	0.180993	0.569521	1.31712	MIMAT0004611	MIMAT0004611_st	22	miRBase	miRNA	AGGGGCUGGCUUUCCUCUGGUC	Homo sapiens	hsa-miR-185-3p
20500789	0.265009	0.315088	0.428381	0.42429	0.252804	0.45706	0.265009	0.315088	0.428381	0.42429	0.252804	0.45706	MIMAT0000456	MIMAT0000456_st	22	miRBase	miRNA	CAAAGAAUUCUCCUUUUGGGCU	Homo sapiens	hsa-miR-186-5p
20500790	0.411517	0.64482	0.521792	0.133755	0.143056	0.157209	0.411517	0.64482	0.521792	0.133755	0.143056	0.157209	MIMAT0004612	MIMAT0004612_st	22	miRBase	miRNA	GCCCAAAGGUGAAUUUUUUGGG	Homo sapiens	hsa-miR-186-3p
20500791	2.9933	3.42176	3.90063	1.50412	1.07142	2.92209	2.9933	3.42176	3.90063	1.50412	1.07142	2.92209	MIMAT0000457	MIMAT0000457_st	21	miRBase	miRNA	CAUCCCUUGCAUGGUGGAGGG	Homo sapiens	hsa-miR-188-5p
20500792	0.324199	0.633166	0.183716	0.122102	0.581902	0.933059	0.324199	0.633166	0.183716	0.122102	0.581902	0.933059	MIMAT0004613	MIMAT0004613_st	21	miRBase	miRNA	CUCCCACAUGCAGGGUUUGCA	Homo sapiens	hsa-miR-188-3p
20500793	0.524493	0.300592	0.91368	0.351355	0.509769	0.255461	0.524493	0.300592	0.91368	0.351355	0.509769	0.255461	MIMAT0000458	MIMAT0000458_st	22	miRBase	miRNA	UGAUAUGUUUGAUAUAUUAGGU	Homo sapiens	hsa-miR-190a-5p
20500794	0.8651	0.832016	0.401292	0.218651	0.45188	0.20234	0.8651	0.832016	0.401292	0.218651	0.45188	0.20234	MIMAT0026482	MIMAT0026482_st	21	miRBase	miRNA	CUAUAUAUCAAACAUAUUCCU	Homo sapiens	hsa-miR-190a-3p
20500795	7.63509	8.13302	7.86265	7.28406	7.48192	7.65514	7.63509	8.13302	7.86265	7.28406	7.48192	7.65514	MIMAT0004614	MIMAT0004614_st	22	miRBase	miRNA	UGGGUCUUUGCGGGCGAGAUGA	Homo sapiens	hsa-miR-193a-5p
20500796	3.71049	2.5704	2.5032	2.4706	2.68098	1.97041	3.71049	2.5704	2.5032	2.4706	2.68098	1.97041	MIMAT0000459	MIMAT0000459_st	22	miRBase	miRNA	AACUGGCCUACAAAGUCCCAGU	Homo sapiens	hsa-miR-193a-3p
20500797	10.3614	10.3362	10.4342	11.387	10.4626	11.1354	10.3614	10.3362	10.4342	11.387	10.4626	11.1354	MIMAT0000460	MIMAT0000460_st	22	miRBase	miRNA	UGUAACAGCAACUCCAUGUGGA	Homo sapiens	hsa-miR-194-5p
20500798	6.54624	6.05581	6.28759	6.25308	5.57903	6.06632	6.54624	6.05581	6.28759	6.25308	5.57903	6.06632	MIMAT0000461	MIMAT0000461_st	21	miRBase	miRNA	UAGCAGCACAGAAAUAUUGGC	Homo sapiens	hsa-miR-195-5p
20500799	1.70725	0.631806	1.08635	0.709471	1.15865	1.30702	1.70725	0.631806	1.08635	0.709471	1.15865	1.30702	MIMAT0004615	MIMAT0004615_st	22	miRBase	miRNA	CCAAUAUUGGCUGUGCUGCUCC	Homo sapiens	hsa-miR-195-3p
20500800	1.34217	1.86416	1.22956	0.533359	1.33553	0.691167	1.34217	1.86416	1.22956	0.533359	1.33553	0.691167	MIMAT0000462	MIMAT0000462_st	22	miRBase	miRNA	UGGAAUGUAAGGAAGUGUGUGG	Homo sapiens	hsa-miR-206
20500848	12.1404	12.4503	12.4626	12.3622	12.3036	12.3272	12.1404	12.4503	12.4626	12.3622	12.3036	12.3272	MIMAT0000510	MIMAT0000510_st	22	miRBase	miRNA	AAAAGCUGGGUUGAGAGGGCGA	Homo sapiens	hsa-miR-320a
20501035	-0.133951	0.152516	0.243647	-0.019439	0.722244	0.389894	-0.133951	0.152516	0.243647	-0.019439	0.722244	0.389894	MIMAT0004657	MIMAT0004657_st	22	miRBase	miRNA	CGUCUUACCCAGCAGUGUUUGG	Homo sapiens	hsa-miR-200c-5p
20501036	6.991	7.1873	7.03742	6.98231	6.6022	7.07792	6.991	7.1873	7.03742	6.98231	6.6022	7.07792	MIMAT0000617	MIMAT0000617_st	23	miRBase	miRNA	UAAUACUGCCGGGUAAUGAUGGA	Homo sapiens	hsa-miR-200c-3p
20501083	2.61533	2.98175	2.68981	2.05971	2.39485	1.91128	2.61533	2.98175	2.68981	2.05971	2.39485	1.91128	MIMAT0000646	MIMAT0000646_st	23	miRBase	miRNA	UUAAUGCUAAUCGUGAUAGGGGU	Homo sapiens	hsa-miR-155-5p
20501084	0.348723	0.631806	0.450735	0.679353	0.569521	0.71226	0.348723	0.631806	0.450735	0.679353	0.569521	0.71226	MIMAT0004658	MIMAT0004658_st	22	miRBase	miRNA	CUCCUACAUAUUAGCAUUAACA	Homo sapiens	hsa-miR-155-3p
20501147	-0.00493935	0.0296104	0.415871	0.659227	-0.0720793	0.49999	-0.00493935	0.0296104	0.415871	0.659227	-0.0720793	0.49999	MIMAT0031095	MIMAT0031095_st	23	miRBase	miRNA	GGGGGCCGAUACACUGUACGAGA	Homo sapiens	hsa-miR-128-2-5p
20501155	5.01878	5.34882	5.28619	6.47155	5.45173	5.96392	5.01878	5.34882	5.28619	6.47155	5.45173	5.96392	MIMAT0004671	MIMAT0004671_st	22	miRBase	miRNA	CCAGUGGGGCUGCUGUUAUCUG	Homo sapiens	hsa-miR-194-3p
20501157	9.78729	9.66305	9.84928	9.26112	8.81101	9.16656	9.78729	9.66305	9.84928	9.26112	8.81101	9.16656	MIMAT0000680	MIMAT0000680_st	21	miRBase	miRNA	UAAAGUGCUGACAGUGCAGAU	Homo sapiens	hsa-miR-106b-5p
20501158	7.16044	7.32382	7.23696	7.14729	6.79656	7.10942	7.16044	7.32382	7.23696	7.14729	6.79656	7.10942	MIMAT0004672	MIMAT0004672_st	22	miRBase	miRNA	CCGCACUGUGGGUACUUGCUGC	Homo sapiens	hsa-miR-106b-3p
20501159	1.30636	0.974719	0.482513	0.830092	0.662443	1.05316	1.30636	0.974719	0.482513	0.830092	0.662443	1.05316	MIMAT0004673	MIMAT0004673_st	22	miRBase	miRNA	UGACCGAUUUCUCCUGGUGUUC	Homo sapiens	hsa-miR-29c-5p
20501160	3.12632	2.41133	1.89818	1.9647	1.7882	1.91961	3.12632	2.41133	1.89818	1.9647	1.7882	1.91961	MIMAT0000681	MIMAT0000681_st	22	miRBase	miRNA	UAGCACCAUUUGAAAUCGGUUA	Homo sapiens	hsa-miR-29c-3p
20501161	1.06796	2.5032	2.09098	2.09098	1.31268	2.78104	1.06796	2.5032	2.09098	2.09098	1.31268	2.78104	MIMAT0004674	MIMAT0004674_st	22	miRBase	miRNA	CUGGGAGAGGGUUGUUUACUCC	Homo sapiens	hsa-miR-30c-1-3p
20501162	0.253512	0.631806	0.460784	0.741008	0.576172	0.156736	0.253512	0.631806	0.460784	0.741008	0.576172	0.156736	MIMAT0001620	MIMAT0001620_st	22	miRBase	miRNA	CAUCUUACCGGACAGUGCUGGA	Homo sapiens	hsa-miR-200a-5p
20501163	0.709588	1.01264	0.741008	0.835268	0.675233	0.43758	0.709588	1.01264	0.741008	0.835268	0.675233	0.43758	MIMAT0000682	MIMAT0000682_st	22	miRBase	miRNA	UAACACUGUCUGGUAACGAUGU	Homo sapiens	hsa-miR-200a-3p
20501164	0.527035	0.588736	0.48106	0.243598	0.657672	0.568373	0.527035	0.588736	0.48106	0.243598	0.657672	0.568373	MIMAT0000683	MIMAT0000683_st	23	miRBase	miRNA	ACUUAAACGUGGAUGUACUUGCU	Homo sapiens	hsa-miR-302a-5p
20501165	0.542611	0.560993	0.269034	0.70497	0.104463	0.676532	0.542611	0.560993	0.269034	0.70497	0.104463	0.676532	MIMAT0000684	MIMAT0000684_st	23	miRBase	miRNA	UAAGUGCUUCCAUGUUUUGGUGA	Homo sapiens	hsa-miR-302a-3p
20501166	0.135681	0.513974	0.851027	0.623176	0.679541	0.425233	0.135681	0.513974	0.851027	0.623176	0.679541	0.425233	MIMAT0004675	MIMAT0004675_st	22	miRBase	miRNA	AGAAUUGUGGCUGGACAUCUGU	Homo sapiens	hsa-miR-219a-2-3p
20501168	0.761614	0.360983	0.436476	0.436476	0.569521	0.0296104	0.761614	0.360983	0.436476	0.436476	0.569521	0.0296104	MIMAT0000685	MIMAT0000685_st	23	miRBase	miRNA	UAGGCAGUGUCAUUAGCUGAUUG	Homo sapiens	hsa-miR-34b-5p
20501169	1.71174	1.18904	0.985153	1.24737	0.847333	2.19053	1.71174	1.18904	0.985153	1.24737	0.847333	2.19053	MIMAT0004676	MIMAT0004676_st	22	miRBase	miRNA	CAAUCACUAACUCCACUGCCAU	Homo sapiens	hsa-miR-34b-3p
20501170	4.09803	4.12741	4.39854	3.32205	1.21638	2.84382	4.09803	4.12741	4.39854	3.32205	1.21638	2.84382	MIMAT0000686	MIMAT0000686_st	23	miRBase	miRNA	AGGCAGUGUAGUUAGCUGAUUGC	Homo sapiens	hsa-miR-34c-5p
20501171	4.65939	5.01733	4.7383	4.88246	4.45906	5.62659	4.65939	5.01733	4.7383	4.88246	4.45906	5.62659	MIMAT0004677	MIMAT0004677_st	22	miRBase	miRNA	AAUCACUAACCACACGGCCAGG	Homo sapiens	hsa-miR-34c-3p
20501172	1.68423	0.888281	1.23341	0.613149	1.30673	1.94037	1.68423	0.888281	1.23341	0.613149	1.30673	1.94037	MIMAT0002890	MIMAT0002890_st	22	miRBase	miRNA	UGGUUUACCGUCCCACAUACAU	Homo sapiens	hsa-miR-299-5p
20501173	0.907085	0.983171	1.40077	1.41077	1.54147	0.956222	0.907085	0.983171	1.40077	1.41077	1.54147	0.956222	MIMAT0000687	MIMAT0000687_st	22	miRBase	miRNA	UAUGUGGGAUGGUAAACCGCUU	Homo sapiens	hsa-miR-299-3p
20501174	0.412021	-0.00326824	0.636674	0.120741	0.279151	0.0444422	0.412021	-0.00326824	0.636674	0.120741	0.279151	0.0444422	MIMAT0022696	MIMAT0022696_st	22	miRBase	miRNA	GCUCUGACUUUAUUGCACUACU	Homo sapiens	hsa-miR-301a-5p
20501175	2.17932	0.87951	1.83321	0.345339	0.759006	0.315213	2.17932	0.87951	1.83321	0.345339	0.759006	0.315213	MIMAT0000688	MIMAT0000688_st	23	miRBase	miRNA	CAGUGCAAUAGUAUUGUCAAAGC	Homo sapiens	hsa-miR-301a-3p
20501176	11.8017	12.139	12.124	11.7107	11.0968	11.8935	11.8017	12.139	12.124	11.7107	11.0968	11.8935	MIMAT0000689	MIMAT0000689_st	22	miRBase	miRNA	CACCCGUAGAACCGACCUUGCG	Homo sapiens	hsa-miR-99b-5p
20501177	6.84737	7.36074	7.21763	6.38719	5.74682	7.14331	6.84737	7.36074	7.21763	6.38719	5.74682	7.14331	MIMAT0004678	MIMAT0004678_st	22	miRBase	miRNA	CAAGCUCGUGUCUGUGGGUCCG	Homo sapiens	hsa-miR-99b-3p
20501178	1.09808	0.988879	1.08635	1.08635	0.71589	1.29104	1.09808	0.988879	1.08635	1.08635	0.71589	1.29104	MIMAT0000690	MIMAT0000690_st	21	miRBase	miRNA	AGGGCCCCCCCUCAAUCCUGU	Homo sapiens	hsa-miR-296-5p
20501179	2.80258	1.47144	2.06403	2.10966	1.93817	1.47662	2.80258	1.47144	2.06403	2.10966	1.93817	1.47662	MIMAT0004679	MIMAT0004679_st	22	miRBase	miRNA	GAGGGUUGGGUGGAGGCUCUCC	Homo sapiens	hsa-miR-296-3p
20501180	0.699039	0.660916	1.0592	0.713853	0.540412	0.631806	0.699039	0.660916	1.0592	0.713853	0.540412	0.631806	MIMAT0004680	MIMAT0004680_st	21	miRBase	miRNA	ACUCUUUCCCUGUUGCACUAC	Homo sapiens	hsa-miR-130b-5p
20501181	7.47265	7.70239	7.69999	7.44949	7.0702	7.62709	7.47265	7.70239	7.69999	7.44949	7.0702	7.62709	MIMAT0000691	MIMAT0000691_st	22	miRBase	miRNA	CAGUGCAAUGAUGAAAGGGCAU	Homo sapiens	hsa-miR-130b-3p
20501182	3.37652	2.19627	2.94751	2.96079	2.12988	1.52764	3.37652	2.19627	2.94751	2.96079	2.12988	1.52764	MIMAT0000692	MIMAT0000692_st	22	miRBase	miRNA	UGUAAACAUCCUUGACUGGAAG	Homo sapiens	hsa-miR-30e-5p
20501183	4.98484	4.56885	4.11647	2.82001	3.91961	4.76592	4.98484	4.56885	4.11647	2.82001	3.91961	4.76592	MIMAT0000693	MIMAT0000693_st	22	miRBase	miRNA	CUUUCAGUCGGAUGUUUACAGC	Homo sapiens	hsa-miR-30e-3p
20501184	0.261528	0.323229	-0.0586719	0.0869476	0.577537	0.241347	0.261528	0.323229	-0.0586719	0.0869476	0.577537	0.241347	MIMAT0004681	MIMAT0004681_st	22	miRBase	miRNA	CCUAUUCUUGAUUACUUGUUUC	Homo sapiens	hsa-miR-26a-2-3p
20501197	10.4034	10.8071	10.6921	9.37152	8.51408	10.4885	10.4034	10.8071	10.6921	9.37152	8.51408	10.4885	MIMAT0000703	MIMAT0000703_st	22	miRBase	miRNA	UUAUCAGAAUCUCCAGGGGUAC	Homo sapiens	hsa-miR-361-5p
20501198	1.65359	0.453329	1.41841	0.655847	1.33952	0.705992	1.65359	0.453329	1.41841	0.655847	1.33952	0.705992	MIMAT0004682	MIMAT0004682_st	23	miRBase	miRNA	UCCCCCAGGUGUGAUUCUGAUUU	Homo sapiens	hsa-miR-361-3p
20501201	5.28654	5.72454	5.31901	5.47087	4.58245	5.84788	5.28654	5.72454	5.31901	5.47087	4.58245	5.84788	MIMAT0000705	MIMAT0000705_st	24	miRBase	miRNA	AAUCCUUGGAACCUAGGUGUGAGU	Homo sapiens	hsa-miR-362-5p
20501202	0.267231	0.0322535	0.672196	0.415871	-0.000530779	0.571538	0.267231	0.0322535	0.672196	0.415871	-0.000530779	0.571538	MIMAT0004683	MIMAT0004683_st	22	miRBase	miRNA	AACACACCUAUUCAAGGAUUCA	Homo sapiens	hsa-miR-362-3p
20501205	0.569521	-0.0249725	-0.131874	0.319841	0.289621	0.158469	0.569521	-0.0249725	-0.131874	0.319841	0.289621	0.158469	MIMAT0003385	MIMAT0003385_st	22	miRBase	miRNA	CGGGUGGAUCACGAUGCAAUUU	Homo sapiens	hsa-miR-363-5p
20501206	0.67398	0.230008	0.620582	0.339211	0.288737	0.531261	0.67398	0.230008	0.620582	0.339211	0.288737	0.531261	MIMAT0000707	MIMAT0000707_st	22	miRBase	miRNA	AAUUGCACGGUAUCCAUCUGUA	Homo sapiens	hsa-miR-363-3p
20501209	4.5786	5.54153	5.09344	4.08129	5.22991	4.58882	4.5786	5.54153	5.09344	4.08129	5.22991	4.58882	MIMAT0009199	MIMAT0009199_st	23	miRBase	miRNA	AGGGACUUUUGGGGGCAGAUGUG	Homo sapiens	hsa-miR-365a-5p
20501210	1.72889	0.38745	0.496652	0.742005	0.325166	0.688703	1.72889	0.38745	0.496652	0.742005	0.325166	0.688703	MIMAT0000710	MIMAT0000710_st	22	miRBase	miRNA	UAAUGCCCCUAAAAAUCCUUAU	Homo sapiens	hsa-miR-365a-3p
20501213	2.40226	2.465	1.37633	2.51195	1.67155	1.62784	2.40226	2.465	1.37633	2.51195	1.67155	1.62784	MIMAT0022833	MIMAT0022833_st	22	miRBase	miRNA	AGGGACUUUCAGGGGCAGCUGU	Homo sapiens	hsa-miR-365b-5p
20501214	1.72889	0.38745	0.496652	0.742005	0.325166	0.688703	1.72889	0.38745	0.496652	0.742005	0.325166	0.688703	MIMAT0022834	MIMAT0022834_st	22	miRBase	miRNA	UAAUGCCCCUAAAAAUCCUUAU	Homo sapiens	hsa-miR-365b-3p
20501215	0.263952	0.348641	0.322144	0.449298	0.475795	0.221487	0.263952	0.348641	0.322144	0.449298	0.475795	0.221487	MIMAT0000714	MIMAT0000714_st	22	miRBase	miRNA	ACUUUAACAUGGAAGUGCUUUC	Homo sapiens	hsa-miR-302b-5p
20501216	0.236776	0.20703	0.223821	0.844088	0.40274	0.465025	0.236776	0.20703	0.223821	0.844088	0.40274	0.465025	MIMAT0000715	MIMAT0000715_st	23	miRBase	miRNA	UAAGUGCUUCCAUGUUUUAGUAG	Homo sapiens	hsa-miR-302b-3p
20501217	0.281439	0.330708	0.445992	0.445992	1.19517	0.601653	0.281439	0.330708	0.445992	0.445992	1.19517	0.601653	MIMAT0000716	MIMAT0000716_st	22	miRBase	miRNA	UUUAACAUGGGGGUACCUGCUG	Homo sapiens	hsa-miR-302c-5p
20501218	0.520431	0.439482	0.234069	0.530613	0.348944	0.370493	0.520431	0.439482	0.234069	0.530613	0.348944	0.370493	MIMAT0000717	MIMAT0000717_st	23	miRBase	miRNA	UAAGUGCUUCCAUGUUUCAGUGG	Homo sapiens	hsa-miR-302c-3p
20501219	0.300745	0.468392	0.64045	-0.148035	0.880008	0.25419	0.300745	0.468392	0.64045	-0.148035	0.880008	0.25419	MIMAT0004685	MIMAT0004685_st	22	miRBase	miRNA	ACUUUAACAUGGAGGCACUUGC	Homo sapiens	hsa-miR-302d-5p
20501220	0.253512	0.627913	0.121257	0.120741	0.569521	0.0257177	0.253512	0.627913	0.121257	0.120741	0.569521	0.0257177	MIMAT0000718	MIMAT0000718_st	23	miRBase	miRNA	UAAGUGCUUCCAUGUUUGAGUGU	Homo sapiens	hsa-miR-302d-3p
20501221	0.569225	0.291472	0.244088	0.447338	0.899558	0.315213	0.569225	0.291472	0.244088	0.447338	0.899558	0.315213	MIMAT0004686	MIMAT0004686_st	22	miRBase	miRNA	ACUGUUGCUAAUAUGCAACUCU	Homo sapiens	hsa-miR-367-5p
20501222	0.638198	0.531365	0.267452	0.741008	0.535273	0.584446	0.638198	0.531365	0.267452	0.741008	0.535273	0.584446	MIMAT0000719	MIMAT0000719_st	22	miRBase	miRNA	AAUUGCACUUUAGCAAUGGUGA	Homo sapiens	hsa-miR-367-3p
20501223	0.189444	-0.0296886	0.120741	0.120741	0.0091861	0.0452482	0.189444	-0.0296886	0.120741	0.120741	0.0091861	0.0452482	MIMAT0022861	MIMAT0022861_st	21	miRBase	miRNA	GGUGGAUAUUCCUUCUAUGUU	Homo sapiens	hsa-miR-376c-5p
20501224	3.56378	2.5032	3.0622	1.09574	1.32141	1.66206	3.56378	2.5032	3.0622	1.09574	1.32141	1.66206	MIMAT0000720	MIMAT0000720_st	21	miRBase	miRNA	AACAUAGAGGAAAUUCCACGU	Homo sapiens	hsa-miR-376c-3p
20501225	0.253512	0.384812	0.404864	0.475943	0.320824	0.297365	0.253512	0.384812	0.404864	0.475943	0.320824	0.297365	MIMAT0001621	MIMAT0001621_st	22	miRBase	miRNA	AGAUCGACCGUGUUAUAUUCGC	Homo sapiens	hsa-miR-369-5p
20501226	0.253512	0.730744	1.18529	0.523461	0.668459	0.631806	0.253512	0.730744	1.18529	0.523461	0.668459	0.631806	MIMAT0000721	MIMAT0000721_st	21	miRBase	miRNA	AAUAAUACAUGGUUGAUCUUU	Homo sapiens	hsa-miR-369-3p
20501227	0.253512	0.315213	0.207538	0.514967	0.361188	0.10688	0.253512	0.315213	0.207538	0.514967	0.361188	0.10688	MIMAT0026483	MIMAT0026483_st	22	miRBase	miRNA	CAGGUCACGUCUCUGCAGUUAC	Homo sapiens	hsa-miR-370-5p
20501228	2.07619	2.18917	2.13297	1.80288	2.48655	1.44537	2.07619	2.18917	2.13297	1.80288	2.48655	1.44537	MIMAT0000722	MIMAT0000722_st	22	miRBase	miRNA	GCCUGCUGGGGUGGAACCUGGU	Homo sapiens	hsa-miR-370-3p
20501229	1.4584	1.13108	0.542816	1.18211	-0.249469	0.957529	1.4584	1.13108	0.542816	1.18211	-0.249469	0.957529	MIMAT0004687	MIMAT0004687_st	20	miRBase	miRNA	ACUCAAACUGUGGGGGCACU	Homo sapiens	hsa-miR-371a-5p
20501230	0.282583	0.532595	0.459949	0.31666	0.323229	0.631806	0.282583	0.532595	0.459949	0.31666	0.323229	0.631806	MIMAT0000723	MIMAT0000723_st	23	miRBase	miRNA	AAGUGCCGCCAUCUUUUGAGUGU	Homo sapiens	hsa-miR-371a-3p
20501231	0.590997	0.647778	-0.0684571	0.458226	0.719533	0.652698	0.590997	0.647778	-0.0684571	0.458226	0.719533	0.652698	MIMAT0026484	MIMAT0026484_st	23	miRBase	miRNA	CCUCAAAUGUGGAGCACUAUUCU	Homo sapiens	hsa-miR-372-5p
20501232	0.271956	0.0170998	0.751739	0.426602	0.454434	0.325945	0.271956	0.0170998	0.751739	0.426602	0.454434	0.325945	MIMAT0000724	MIMAT0000724_st	23	miRBase	miRNA	AAAGUGCUGCGACAUUUGAGCGU	Homo sapiens	hsa-miR-372-3p
20501233	0.444272	0.337724	0.348704	0.351104	0.509514	0.600908	0.444272	0.337724	0.348704	0.351104	0.509514	0.600908	MIMAT0000725	MIMAT0000725_st	22	miRBase	miRNA	ACUCAAAAUGGGGGCGCUUUCC	Homo sapiens	hsa-miR-373-5p
20501234	0.411517	0.169149	0.257866	0.811505	0.276444	0.36042	0.411517	0.169149	0.257866	0.811505	0.276444	0.36042	MIMAT0000726	MIMAT0000726_st	23	miRBase	miRNA	GAAGUGCUUCGAUUUUGGGGUGU	Homo sapiens	hsa-miR-373-3p
20501235	1.36648	0.543717	0.994879	1.08635	0.569521	0.888112	1.36648	0.543717	0.994879	1.08635	0.569521	0.888112	MIMAT0000727	MIMAT0000727_st	22	miRBase	miRNA	UUAUAAUACAACCUGAUAAGUG	Homo sapiens	hsa-miR-374a-5p
20501236	0.569521	0.315213	0.741008	0.365542	0.519193	0.174016	0.569521	0.315213	0.741008	0.365542	0.519193	0.174016	MIMAT0004688	MIMAT0004688_st	22	miRBase	miRNA	CUUAUCAGAUUGUAUUGUAAUU	Homo sapiens	hsa-miR-374a-3p
20501237	3.04466	1.19901	1.4635	1.11592	2.14717	0.58402	3.04466	1.19901	1.4635	1.11592	2.14717	0.58402	MIMAT0000728	MIMAT0000728_st	22	miRBase	miRNA	UUUGUUCGUUCGGCUCGCGUGA	Homo sapiens	hsa-miR-375
20501238	0.727358	0.196442	0.23892	0.741008	0.895081	0.631806	0.727358	0.196442	0.23892	0.741008	0.895081	0.631806	MIMAT0003386	MIMAT0003386_st	22	miRBase	miRNA	GUAGAUUCUCCUUCUAUGAGUA	Homo sapiens	hsa-miR-376a-5p
20501239	0.512885	1.08849	1.14299	0.415871	0.0431293	0.933059	0.512885	1.08849	1.14299	0.415871	0.0431293	0.933059	MIMAT0000729	MIMAT0000729_st	21	miRBase	miRNA	AUCAUAGAGGAAAAUCCACGU	Homo sapiens	hsa-miR-376a-3p
20501240	0.554168	1.10902	1.38701	0.474423	0.937394	0.163376	0.554168	1.10902	1.38701	0.474423	0.937394	0.163376	MIMAT0004689	MIMAT0004689_st	22	miRBase	miRNA	AGAGGUUGCCCUUGGUGAAUUC	Homo sapiens	hsa-miR-377-5p
20501241	0.541358	0.928986	0.714461	0.427813	0.326997	0.612394	0.541358	0.928986	0.714461	0.427813	0.326997	0.612394	MIMAT0000730	MIMAT0000730_st	22	miRBase	miRNA	AUCACACAAAGGCAACUUUUGU	Homo sapiens	hsa-miR-377-3p
20501242	3.65515	3.64805	4.39349	3.90679	3.21818	2.19634	3.65515	3.64805	4.39349	3.90679	3.21818	2.19634	MIMAT0000731	MIMAT0000731_st	22	miRBase	miRNA	CUCCUGACUCCAGGUCCUGUGU	Homo sapiens	hsa-miR-378a-5p
20501243	8.90636	9.29436	9.24478	8.9092	8.3304	9.3261	8.90636	9.29436	9.24478	8.9092	8.3304	9.3261	MIMAT0000732	MIMAT0000732_st	22	miRBase	miRNA	ACUGGACUUGGAGUCAGAAGGC	Homo sapiens	hsa-miR-378a-3p
20501244	6.04263	6.37701	6.03453	4.98121	4.68104	5.23212	6.04263	6.37701	6.03453	4.98121	4.68104	5.23212	MIMAT0000733	MIMAT0000733_st	21	miRBase	miRNA	UGGUAGACUAUGGAACGUAGG	Homo sapiens	hsa-miR-379-5p
20501245	1.01967	0.631806	0.651567	0.694393	0.524235	0.539023	1.01967	0.631806	0.651567	0.694393	0.524235	0.539023	MIMAT0004690	MIMAT0004690_st	22	miRBase	miRNA	UAUGUAACAUGGUCCACUAACU	Homo sapiens	hsa-miR-379-3p
20501246	0.655265	0.953951	0.41534	0.415871	0.279151	0.315213	0.655265	0.953951	0.41534	0.415871	0.279151	0.315213	MIMAT0000734	MIMAT0000734_st	22	miRBase	miRNA	UGGUUGACCAUAGAACAUGCGC	Homo sapiens	hsa-miR-380-5p
20501247	0.569521	0.343946	0.435077	0.415871	0.873954	0.933059	0.569521	0.343946	0.435077	0.415871	0.873954	0.933059	MIMAT0000735	MIMAT0000735_st	22	miRBase	miRNA	UAUGUAAUAUGGUCCACAUCUU	Homo sapiens	hsa-miR-380-3p
20501248	1.40308	0.406166	0.741008	1.07625	1.12988	0.536358	1.40308	0.406166	0.741008	1.07625	1.12988	0.536358	MIMAT0022862	MIMAT0022862_st	22	miRBase	miRNA	AGCGAGGUUGCCCUUUGUAUAU	Homo sapiens	hsa-miR-381-5p
20501249	3.49841	2.85961	2.75142	1.53707	1.43022	1.45455	3.49841	2.85961	2.75142	1.53707	1.43022	1.45455	MIMAT0000736	MIMAT0000736_st	22	miRBase	miRNA	UAUACAAGGGCAAGCUCUCUGU	Homo sapiens	hsa-miR-381-3p
20501250	5.48735	5.48926	5.37534	4.61976	4.60605	3.99745	5.48735	5.48926	5.37534	4.61976	4.60605	3.99745	MIMAT0000737	MIMAT0000737_st	22	miRBase	miRNA	GAAGUUGUUCGUGGUGGAUUCG	Homo sapiens	hsa-miR-382-5p
20501251	0.51503	0.405828	0.741008	0.461047	0.953907	0.322944	0.51503	0.405828	0.741008	0.461047	0.953907	0.322944	MIMAT0022697	MIMAT0022697_st	21	miRBase	miRNA	AAUCAUUCACGGACAACACUU	Homo sapiens	hsa-miR-382-3p
20501252	0.469668	0.50081	0.555411	0.569158	0.383925	0.50081	0.469668	0.50081	0.555411	0.569158	0.383925	0.50081	MIMAT0000738	MIMAT0000738_st	22	miRBase	miRNA	AGAUCAGAAGGUGAUUGUGGCU	Homo sapiens	hsa-miR-383-5p
20501253	0.478725	0.507687	0.618108	0.0598928	0.478725	0.058922	0.478725	0.507687	0.618108	0.0598928	0.478725	0.058922	MIMAT0026485	MIMAT0026485_st	19	miRBase	miRNA	ACAGCACUGCCUGGUCAGA	Homo sapiens	hsa-miR-383-3p
20501273	0.777036	0.631806	0.0651701	0.79305	0.621564	0.368448	0.777036	0.631806	0.0651701	0.79305	0.621564	0.368448	MIMAT0004692	MIMAT0004692_st	22	miRBase	miRNA	UUAUAAAGCAAUGAGACUGAUU	Homo sapiens	hsa-miR-340-5p
20501274	0.197727	0.638228	0.121497	0.679712	0.279151	0.259428	0.197727	0.638228	0.121497	0.679712	0.279151	0.259428	MIMAT0000750	MIMAT0000750_st	22	miRBase	miRNA	UCCGUCUCAGUUACUUUAUAGC	Homo sapiens	hsa-miR-340-3p
20501275	0.199801	0.474772	0.582027	0.585681	0.440222	0.19061	0.199801	0.474772	0.582027	0.585681	0.440222	0.19061	MIMAT0004693	MIMAT0004693_st	22	miRBase	miRNA	UCUCUGGGCCUGUGUCUUAGGC	Homo sapiens	hsa-miR-330-5p
20501276	4.06108	4.83054	4.31572	4.67306	3.66609	4.69534	4.06108	4.83054	4.31572	4.67306	3.66609	4.69534	MIMAT0000751	MIMAT0000751_st	23	miRBase	miRNA	GCAAAGCACACGGCCUGCAGAGA	Homo sapiens	hsa-miR-330-3p
20501277	7.12644	7.05621	7.14698	7.34848	7.95342	7.10346	7.12644	7.05621	7.14698	7.34848	7.95342	7.10346	MIMAT0026486	MIMAT0026486_st	23	miRBase	miRNA	GGGGGGGCAGGAGGGGCUCAGGG	Homo sapiens	hsa-miR-328-5p
20501278	3.5219	4.14396	3.34683	1.55695	2.39544	2.90489	3.5219	4.14396	3.34683	1.55695	2.39544	2.90489	MIMAT0000752	MIMAT0000752_st	22	miRBase	miRNA	CUGGCCCUCUCUGCCCUUCCGU	Homo sapiens	hsa-miR-328-3p
20501279	4.69287	4.74477	4.46505	4.02706	3.81597	3.835	4.69287	4.74477	4.46505	4.02706	3.81597	3.835	MIMAT0004694	MIMAT0004694_st	21	miRBase	miRNA	AGGGGUGCUAUCUGUGAUUGA	Homo sapiens	hsa-miR-342-5p
20501280	9.82138	10.1564	10.057	9.61811	9.47658	9.93287	9.82138	10.1564	10.057	9.61811	9.47658	9.93287	MIMAT0000753	MIMAT0000753_st	23	miRBase	miRNA	UCUCACACAGAAAUCGCACCCGU	Homo sapiens	hsa-miR-342-3p
20501281	2.07169	1.23683	1.0209	0.521435	0.908731	0.634636	2.07169	1.23683	1.0209	0.521435	0.908731	0.634636	MIMAT0004695	MIMAT0004695_st	21	miRBase	miRNA	GAACGGCUUCAUACAGGAGUU	Homo sapiens	hsa-miR-337-5p
20501282	0.763001	0.631806	0.384111	0.717935	0.569521	0.670218	0.763001	0.631806	0.384111	0.717935	0.569521	0.670218	MIMAT0000754	MIMAT0000754_st	22	miRBase	miRNA	CUCCUAUAUGAUGCCUUUCUUC	Homo sapiens	hsa-miR-337-3p
20501283	0.569521	0.618774	0.719432	0.577091	1.58753	1.33855	0.569521	0.618774	0.719432	0.577091	1.58753	1.33855	MIMAT0004696	MIMAT0004696_st	22	miRBase	miRNA	AGGUGGUCCGUGGCGCGUUCGC	Homo sapiens	hsa-miR-323a-5p
20501284	1.18723	0.935886	0.494308	0.66257	0.762116	0.269585	1.18723	0.935886	0.494308	0.66257	0.762116	0.269585	MIMAT0000755	MIMAT0000755_st	21	miRBase	miRNA	CACAUUACACGGUCGACCUCU	Homo sapiens	hsa-miR-323a-3p
20501285	0.572803	0.413636	0.476202	0.420948	0.281777	0.645315	0.572803	0.413636	0.476202	0.420948	0.281777	0.645315	MIMAT0000756	MIMAT0000756_st	20	miRBase	miRNA	CCUCUGGGCCCUUCCUCCAG	Homo sapiens	hsa-miR-326
20501286	11.5134	11.6232	11.6343	11.5292	11.4852	11.5683	11.5134	11.6232	11.6343	11.5292	11.4852	11.5683	MIMAT0004697	MIMAT0004697_st	21	miRBase	miRNA	UCGAGGAGCUCACAGUCUAGU	Homo sapiens	hsa-miR-151a-5p
20501287	9.03424	9.05837	9.09219	8.65906	8.64715	8.80121	9.03424	9.05837	9.09219	8.65906	8.64715	8.80121	MIMAT0000757	MIMAT0000757_st	21	miRBase	miRNA	CUAGACUGAAGCUCCUUGAGG	Homo sapiens	hsa-miR-151a-3p
20501288	0.559699	0.458518	0.275304	0.559699	0.433714	0.418688	0.559699	0.458518	0.275304	0.559699	0.433714	0.418688	MIMAT0000758	MIMAT0000758_st	23	miRBase	miRNA	UAUGGCUUUUCAUUCCUAUGUGA	Homo sapiens	hsa-miR-135b-5p
20501289	0.707922	0.264397	0.650657	0.65493	1.02393	0.545728	0.707922	0.264397	0.650657	0.65493	1.02393	0.545728	MIMAT0004698	MIMAT0004698_st	22	miRBase	miRNA	AUGUAGGGCUAAAAGCCAUGGG	Homo sapiens	hsa-miR-135b-3p
20501290	0.342115	0.372965	0.296571	0.504473	0.809708	0.0873622	0.342115	0.372965	0.296571	0.504473	0.809708	0.0873622	MIMAT0004699	MIMAT0004699_st	22	miRBase	miRNA	AAGUUCUGUUAUACACUCAGGC	Homo sapiens	hsa-miR-148b-5p
20501291	4.80133	3.91543	3.3017	3.1213	2.48557	3.00296	4.80133	3.91543	3.3017	3.1213	2.48557	3.00296	MIMAT0000759	MIMAT0000759_st	22	miRBase	miRNA	UCAGUGCAUCACAGAACUUUGU	Homo sapiens	hsa-miR-148b-3p
20501292	4.75711	5.34882	4.9888	5.1786	4.92472	4.62309	4.75711	5.34882	4.9888	5.1786	4.92472	4.62309	MIMAT0004700	MIMAT0004700_st	22	miRBase	miRNA	CUAGGUAUGGUCCCAGGGAUCC	Homo sapiens	hsa-miR-331-5p
20501293	6.88071	6.67213	6.54565	6.2233	6.00806	6.08928	6.88071	6.67213	6.54565	6.2233	6.00806	6.08928	MIMAT0000760	MIMAT0000760_st	21	miRBase	miRNA	GCCCCUGGGCCUAUCCUAGAA	Homo sapiens	hsa-miR-331-3p
20501294	6.4675	6.84219	6.77384	6.1341	5.27256	6.2919	6.4675	6.84219	6.77384	6.1341	5.27256	6.2919	MIMAT0000761	MIMAT0000761_st	23	miRBase	miRNA	CGCAUCCCCUAGGGCAUUGGUGU	Homo sapiens	hsa-miR-324-5p
20501295	5.95336	6.38276	6.19923	6.27676	5.74967	6.61622	5.95336	6.38276	6.19923	6.27676	5.74967	6.61622	MIMAT0000762	MIMAT0000762_st	20	miRBase	miRNA	ACUGCCCCAGGUGCUGCUGG	Homo sapiens	hsa-miR-324-3p
20501296	1.04266	0.610083	0.136763	0.4619	0.629624	0.344562	1.04266	0.610083	0.136763	0.4619	0.629624	0.344562	MIMAT0004701	MIMAT0004701_st	22	miRBase	miRNA	AACAAUAUCCUGGUGCUGAGUG	Homo sapiens	hsa-miR-338-5p
20501297	0.622949	0.662214	0.943666	0.485544	0.222932	0.345622	0.622949	0.662214	0.943666	0.485544	0.222932	0.345622	MIMAT0000763	MIMAT0000763_st	22	miRBase	miRNA	UCCAGCAUCAGUGAUUUUGUUG	Homo sapiens	hsa-miR-338-3p
20501298	7.95444	8.14679	8.0057	6.54256	6.65428	7.62268	7.95444	8.14679	8.0057	6.54256	6.65428	7.62268	MIMAT0000764	MIMAT0000764_st	23	miRBase	miRNA	UCCCUGUCCUCCAGGAGCUCACG	Homo sapiens	hsa-miR-339-5p
20501299	5.82357	6.27151	6.26898	6.20788	6.12434	6.04418	5.82357	6.27151	6.26898	6.20788	6.12434	6.04418	MIMAT0004702	MIMAT0004702_st	23	miRBase	miRNA	UGAGCGCCUCGACGACAGAGCCG	Homo sapiens	hsa-miR-339-3p
20501300	3.03726	2.40604	1.33969	2.06174	0.927101	1.04096	3.03726	2.40604	1.33969	2.06174	0.927101	1.04096	MIMAT0000765	MIMAT0000765_st	23	miRBase	miRNA	UCAAGAGCAAUAACGAAAAAUGU	Homo sapiens	hsa-miR-335-5p
20501301	0.731593	0.33735	0.456039	0.40571	0.60969	0.101663	0.731593	0.33735	0.456039	0.40571	0.60969	0.101663	MIMAT0004703	MIMAT0004703_st	22	miRBase	miRNA	UUUUUCAUUAUUGCUCCUGACC	Homo sapiens	hsa-miR-335-3p
20501309	0.344808	0.840692	0.329628	0.805438	0.628899	0.931332	0.344808	0.840692	0.329628	0.805438	0.628899	0.931332	MIMAT0000770	MIMAT0000770_st	22	miRBase	miRNA	UUUGGUCCCCUUCAACCAGCUA	Homo sapiens	hsa-miR-133b
20501311	0.569521	0.787628	0.280791	0.355566	0.569521	0.496726	0.569521	0.787628	0.280791	0.355566	0.569521	0.496726	MIMAT0000771	MIMAT0000771_st	23	miRBase	miRNA	CCUAGUAGGUGUCCAGUAAGUGU	Homo sapiens	hsa-miR-325
20501312	7.12667	7.55308	7.63862	6.90553	6.34775	6.94831	7.12667	7.55308	7.63862	6.90553	6.34775	6.94831	MIMAT0000772	MIMAT0000772_st	22	miRBase	miRNA	GCUGACUCCUAGUCCAGGGCUC	Homo sapiens	hsa-miR-345-5p
20501313	1.03048	0.776169	0.28848	0.581697	0.460019	1.09276	1.03048	0.776169	0.28848	0.581697	0.460019	1.09276	MIMAT0022698	MIMAT0022698_st	22	miRBase	miRNA	GCCCUGAACGAGGGGUCUGGAG	Homo sapiens	hsa-miR-345-3p
20501314	3.57135	3.75148	3.47807	2.76093	2.4106	3.21181	3.57135	3.75148	3.47807	2.76093	2.4106	3.21181	MIMAT0000773	MIMAT0000773_st	23	miRBase	miRNA	UGUCUGCCCGCAUGCCUGCCUCU	Homo sapiens	hsa-miR-346
20501763	0.219432	0.301381	0.165904	0.461033	0.265319	0.0410652	0.219432	0.301381	0.165904	0.461033	0.265319	0.0410652	MIMAT0001075	MIMAT0001075_st	20	miRBase	miRNA	AUUCCUAGAAAUUGUUCAUA	Homo sapiens	hsa-miR-384
20501771	4.10135	1.90115	2.46545	1.08635	2.12628	1.33855	4.10135	1.90115	2.46545	1.08635	2.12628	1.33855	MIMAT0001080	MIMAT0001080_st	22	miRBase	miRNA	UAGGUAGUUUCCUGUUGUUGGG	Homo sapiens	hsa-miR-196b-5p
20501772	1.40114	1.46578	0.730661	0.726608	0.584449	0.307524	1.40114	1.46578	0.730661	0.726608	0.584449	0.307524	MIMAT0009201	MIMAT0009201_st	22	miRBase	miRNA	UCGACAGCACGACACUGCCUUC	Homo sapiens	hsa-miR-196b-3p
20502122	6.50635	6.41454	6.43358	5.73314	4.81471	6.51705	6.50635	6.41454	6.43358	5.73314	4.81471	6.51705	MIMAT0001339	MIMAT0001339_st	22	miRBase	miRNA	ACUGGACUUAGGGUCAGAAGGC	Homo sapiens	hsa-miR-422a
20502123	8.15002	8.66836	8.55341	8.39949	8.06673	8.6095	8.15002	8.66836	8.55341	8.39949	8.06673	8.6095	MIMAT0004748	MIMAT0004748_st	23	miRBase	miRNA	UGAGGGGCAGAGAGCGAGACUUU	Homo sapiens	hsa-miR-423-5p
20502124	9.61363	9.83681	9.84533	9.27904	8.81518	10.0948	9.61363	9.83681	9.84533	9.27904	8.81518	10.0948	MIMAT0001340	MIMAT0001340_st	23	miRBase	miRNA	AGCUCGGUCUGAGGCCCCUCAGU	Homo sapiens	hsa-miR-423-3p
20502125	2.88492	2.25128	1.38465	0.361633	1.5017	0.315213	2.88492	2.25128	1.38465	0.361633	1.5017	0.315213	MIMAT0001341	MIMAT0001341_st	22	miRBase	miRNA	CAGCAGCAAUUCAUGUUUUGAA	Homo sapiens	hsa-miR-424-5p
20502126	8.60842	8.97805	8.88173	7.72082	8.41788	8.534	8.60842	8.97805	8.88173	7.72082	8.41788	8.534	MIMAT0004749	MIMAT0004749_st	21	miRBase	miRNA	CAAAACGUGAGGCGCUGCUAU	Homo sapiens	hsa-miR-424-3p
20502129	9.10166	9.14705	9.25788	9.21472	8.23118	9.15052	9.10166	9.14705	9.25788	9.21472	8.23118	9.15052	MIMAT0003393	MIMAT0003393_st	23	miRBase	miRNA	AAUGACACGAUCACUCCCGUUGA	Homo sapiens	hsa-miR-425-5p
20502130	3.79226	3.25867	3.57788	3.42709	2.27721	3.58033	3.79226	3.25867	3.57788	3.42709	2.27721	3.58033	MIMAT0001343	MIMAT0001343_st	22	miRBase	miRNA	AUCGGGAAUGUCGUGUCCGCCC	Homo sapiens	hsa-miR-425-3p
20502235	3.8167	2.5032	2.51088	1.06885	1.90457	1.50006	3.8167	2.5032	2.51088	1.06885	1.90457	1.50006	MIMAT0001412	MIMAT0001412_st	23	miRBase	miRNA	UAAGGUGCAUCUAGUGCAGUUAG	Homo sapiens	hsa-miR-18b-5p
20502236	0.760247	0.714468	0.429748	0.425214	0.926392	0.315213	0.760247	0.714468	0.429748	0.425214	0.926392	0.315213	MIMAT0004751	MIMAT0004751_st	22	miRBase	miRNA	UGCCCUAAAUGCCCCUUCUGGC	Homo sapiens	hsa-miR-18b-3p
20502237	7.6345	7.03878	7.14923	6.38456	5.86157	6.23718	7.6345	7.03878	7.14923	6.38456	5.86157	6.23718	MIMAT0001413	MIMAT0001413_st	23	miRBase	miRNA	CAAAGUGCUCAUAGUGCAGGUAG	Homo sapiens	hsa-miR-20b-5p
20502238	0.531109	0.155843	0.415871	0.445539	0.552697	0.315213	0.531109	0.155843	0.415871	0.445539	0.552697	0.315213	MIMAT0004752	MIMAT0004752_st	22	miRBase	miRNA	ACUGUAGUAUGGGCACUUCCAG	Homo sapiens	hsa-miR-20b-3p
20502354	0.0832881	0.603504	0.487118	0.397628	0.361437	0.613563	0.0832881	0.603504	0.487118	0.397628	0.361437	0.613563	MIMAT0001532	MIMAT0001532_st	22	miRBase	miRNA	UUGCAUAUGUAGGAUGUCCCAU	Homo sapiens	hsa-miR-448
20502360	-0.0268312	0.432882	0.319665	0.428869	0.182945	0.328212	-0.0268312	0.432882	0.319665	0.428869	0.182945	0.328212	MIMAT0001536	MIMAT0001536_st	22	miRBase	miRNA	UAAUACUGUCUGGUAAAACCGU	Homo sapiens	hsa-miR-429
20502367	0.374206	0.119898	0.251824	0.072496	0.347848	0.266968	0.374206	0.119898	0.251824	0.072496	0.347848	0.266968	MIMAT0001541	MIMAT0001541_st	22	miRBase	miRNA	UGGCAGUGUAUUGUUAGCUGGU	Homo sapiens	hsa-miR-449a
20502373	0.569521	0.824581	0.610569	0.569521	0.569521	0.510403	0.569521	0.824581	0.610569	0.569521	0.569521	0.510403	MIMAT0001545	MIMAT0001545_st	22	miRBase	miRNA	UUUUGCGAUGUGUUCCUAAUAU	Homo sapiens	hsa-miR-450a-5p
20502374	1.02732	0.57277	0.421488	0.741008	1.58753	1.22557	1.02732	0.57277	0.421488	0.741008	1.58753	1.22557	MIMAT0022700	MIMAT0022700_st	22	miRBase	miRNA	AUUGGGAACAUUUUGCAUGUAU	Homo sapiens	hsa-miR-450a-1-3p
20502437	2.32119	1.45465	1.23872	0.706085	1.102	0.639539	2.32119	1.45465	1.23872	0.706085	1.102	0.639539	MIMAT0001625	MIMAT0001625_st	21	miRBase	miRNA	UGUCUUGCAGGCCGUCAUGCA	Homo sapiens	hsa-miR-431-5p
20502438	0.569521	0.321477	0.414164	0.642499	0.279151	0.32166	0.569521	0.321477	0.414164	0.642499	0.279151	0.32166	MIMAT0004757	MIMAT0004757_st	22	miRBase	miRNA	CAGGUCGUCUUGCAGGGCUUCU	Homo sapiens	hsa-miR-431-3p
20502440	0.291834	0.231767	0.41249	0.454192	0.317473	0.353535	0.291834	0.231767	0.41249	0.454192	0.317473	0.353535	MIMAT0026554	MIMAT0026554_st	22	miRBase	miRNA	UACGGUGAGCCUGUCAUUAUUC	Homo sapiens	hsa-miR-433-5p
20502441	1.08635	0.744205	1.72942	0.758944	0.943347	0.631806	1.08635	0.744205	1.72942	0.758944	0.943347	0.631806	MIMAT0001627	MIMAT0001627_st	22	miRBase	miRNA	AUCAUGAUGGGCUCCUCGGUGU	Homo sapiens	hsa-miR-433-3p
20502444	0.555335	0.887715	0.770832	0.741008	0.593211	0.316285	0.555335	0.887715	0.770832	0.741008	0.593211	0.316285	MIMAT0026555	MIMAT0026555_st	23	miRBase	miRNA	GAGGUUUUCUGGGUUUCUGUUUC	Homo sapiens	hsa-miR-329-5p
20502445	0.982331	0.889173	0.59992	0.938759	0.462223	0.353184	0.982331	0.889173	0.59992	0.938759	0.462223	0.353184	MIMAT0001629	MIMAT0001629_st	22	miRBase	miRNA	AACACACCUGGUUAACCUCUUU	Homo sapiens	hsa-miR-329-3p
20502446	0.568332	0.616235	0.415871	0.430927	0.634273	0.631806	0.568332	0.616235	0.415871	0.430927	0.634273	0.631806	MIMAT0001631	MIMAT0001631_st	22	miRBase	miRNA	AAACCGUUACCAUUACUGAGUU	Homo sapiens	hsa-miR-451a
20502451	7.58664	7.10026	7.17367	6.38329	5.84204	6.40036	7.58664	7.10026	7.17367	6.38329	5.84204	6.40036	MIMAT0001635	MIMAT0001635_st	22	miRBase	miRNA	AACUGUUUGCAGAGGAAACUGA	Homo sapiens	hsa-miR-452-5p
20502452	0.213706	0.120063	0.22072	0.328218	0.971292	0.451519	0.213706	0.120063	0.22072	0.328218	0.971292	0.451519	MIMAT0001636	MIMAT0001636_st	22	miRBase	miRNA	CUCAUCUGCAAAGAAGUAAGUG	Homo sapiens	hsa-miR-452-3p
20502455	2.31722	2.08258	2.8545	0.552376	0.436745	1.29302	2.31722	2.08258	2.8545	0.552376	0.436745	1.29302	MIMAT0001638	MIMAT0001638_st	23	miRBase	miRNA	AGGUUACCCGAGCAACUUUGCAU	Homo sapiens	hsa-miR-409-5p
20502456	6.9268	6.69096	6.84174	5.18011	4.00342	5.15814	6.9268	6.69096	6.84174	5.18011	4.00342	5.15814	MIMAT0001639	MIMAT0001639_st	22	miRBase	miRNA	GAAUGUUGCUCGGUGAACCCCU	Homo sapiens	hsa-miR-409-3p
20503094	0.843206	-0.033805	0.315402	0.276091	0.429742	0.484241	0.843206	-0.033805	0.315402	0.276091	0.429742	0.484241	MIMAT0026557	MIMAT0026557_st	23	miRBase	miRNA	UGGUCGACCAGUUGGAAAGUAAU	Homo sapiens	hsa-miR-412-5p
20503095	0.253512	0.364078	-0.126449	0.424729	0.591071	0.314145	0.253512	0.364078	-0.126449	0.424729	0.591071	0.314145	MIMAT0002170	MIMAT0002170_st	23	miRBase	miRNA	ACUUCACCUGGUCCACUAGCCGU	Homo sapiens	hsa-miR-412-3p
20503096	0.505676	0.454948	0.555605	0.617184	0.844886	0.125419	0.505676	0.454948	0.555605	0.617184	0.844886	0.125419	MIMAT0026558	MIMAT0026558_st	21	miRBase	miRNA	AGGUUGUCUGUGAUGAGUUCG	Homo sapiens	hsa-miR-410-5p
20503097	0.79963	0.315213	1.01383	1.08635	0.26741	1.20588	0.79963	0.315213	1.01383	1.08635	0.26741	1.20588	MIMAT0002171	MIMAT0002171_st	21	miRBase	miRNA	AAUAUAACACAGAUGGCCUGU	Homo sapiens	hsa-miR-410-3p
20503098	0.334324	0.207129	0.339359	0.307786	0.403566	0.0812297	0.334324	0.207129	0.339359	0.307786	0.403566	0.0812297	MIMAT0022923	MIMAT0022923_st	22	miRBase	miRNA	CGUGGAUAUUCCUUCUAUGUUU	Homo sapiens	hsa-miR-376b-5p
20503099	-0.0126298	0.305302	0.659483	0.82021	0.989161	0.680138	-0.0126298	0.305302	0.659483	0.82021	0.989161	0.680138	MIMAT0002172	MIMAT0002172_st	22	miRBase	miRNA	AUCAUAGAGGAAAAUCCAUGUU	Homo sapiens	hsa-miR-376b-3p
20503100	1.5966	3.16555	1.9267	1.5966	1.79625	1.50123	1.5966	3.16555	1.9267	1.5966	1.79625	1.50123	MIMAT0004761	MIMAT0004761_st	22	miRBase	miRNA	AAGACGGGAGGAAAGAAGGGAG	Homo sapiens	hsa-miR-483-5p
20503101	0.627983	0.254019	0.627983	0.965417	0.288352	0.789934	0.627983	0.254019	0.627983	0.965417	0.288352	0.789934	MIMAT0002173	MIMAT0002173_st	21	miRBase	miRNA	UCACUCCUCUCCUCCCGUCUU	Homo sapiens	hsa-miR-483-3p
20503102	7.07739	6.87451	6.74967	6.14654	6.49923	6.70136	7.07739	6.87451	6.74967	6.14654	6.49923	6.70136	MIMAT0002174	MIMAT0002174_st	22	miRBase	miRNA	UCAGGCUCAGUCCCCUCCCGAU	Homo sapiens	hsa-miR-484
20503103	2.7892	3.21358	3.33817	1.50341	1.41514	0.631806	2.7892	3.21358	3.33817	1.50341	1.41514	0.631806	MIMAT0002175	MIMAT0002175_st	22	miRBase	miRNA	AGAGGCUGGCCGUGAUGAAUUC	Homo sapiens	hsa-miR-485-5p
20503104	4.69952	4.76927	4.17679	0.76081	2.11761	1.68544	4.69952	4.76927	4.17679	0.76081	2.11761	1.68544	MIMAT0002176	MIMAT0002176_st	22	miRBase	miRNA	GUCAUACACGGCUCUCCUCUCU	Homo sapiens	hsa-miR-485-3p
20503105	4.02389	3.73802	3.24001	3.80238	3.58319	4.66011	4.02389	3.73802	3.24001	3.80238	3.58319	4.66011	MIMAT0002177	MIMAT0002177_st	22	miRBase	miRNA	UCCUGUACUGAGCUGCCCCGAG	Homo sapiens	hsa-miR-486-5p
20503106	0.220605	0.631806	0.415871	0.409845	0.472522	0.157207	0.220605	0.631806	0.415871	0.409845	0.472522	0.157207	MIMAT0004762	MIMAT0004762_st	21	miRBase	miRNA	CGGGGCAGCUCAGUACAGGAU	Homo sapiens	hsa-miR-486-3p
20503107	1.40239	0.412347	0.445548	1.44454	1.16882	1.28029	1.40239	0.412347	0.445548	1.44454	1.16882	1.28029	MIMAT0026559	MIMAT0026559_st	22	miRBase	miRNA	GUGGUUAUCCCUGCUGUGUUCG	Homo sapiens	hsa-miR-487a-5p
20503108	2.83835	1.25132	2.8538	1.03539	1.25436	0.933059	2.83835	1.25132	2.8538	1.03539	1.25436	0.933059	MIMAT0002178	MIMAT0002178_st	22	miRBase	miRNA	AAUCAUACAGGGACAUCCAGUU	Homo sapiens	hsa-miR-487a-3p
20503783	0.51427	0.231024	0.182079	0.685756	0.300909	0.374458	0.51427	0.231024	0.182079	0.685756	0.300909	0.374458	MIMAT0002804	MIMAT0002804_st	21	miRBase	miRNA	CCCAGAUAAUGGCACUCUCAA	Homo sapiens	hsa-miR-488-5p
20503784	0.284521	0.670751	0.382524	1.07545	0.277982	0.574575	0.284521	0.670751	0.382524	1.07545	0.277982	0.574575	MIMAT0004763	MIMAT0004763_st	21	miRBase	miRNA	UUGAAAGGCUAUUUCUUGGUC	Homo sapiens	hsa-miR-488-3p
20503785	0.203019	0.109655	0.535449	0.0656139	0.487109	0.285937	0.203019	0.109655	0.535449	0.0656139	0.487109	0.285937	MIMAT0026605	MIMAT0026605_st	22	miRBase	miRNA	GGUCGUAUGUGUGACGCCAUUU	Homo sapiens	hsa-miR-489-5p
20503786	0.963773	1.00431	1.03007	1.45886	1.30298	1.73281	0.963773	1.00431	1.03007	1.45886	1.30298	1.73281	MIMAT0002805	MIMAT0002805_st	22	miRBase	miRNA	GUGACAUCACAUAUACGGCAGC	Homo sapiens	hsa-miR-489-3p
20503787	0.121839	0.156389	0.373339	0.24752	-0.352881	0.315213	0.121839	0.156389	0.373339	0.24752	-0.352881	0.315213	MIMAT0004764	MIMAT0004764_st	20	miRBase	miRNA	CCAUGGAUCUCCAGGUGGGU	Homo sapiens	hsa-miR-490-5p
20503788	0.857426	0.261654	0.415871	0.741008	0.480786	0.302419	0.857426	0.261654	0.415871	0.741008	0.480786	0.302419	MIMAT0002806	MIMAT0002806_st	22	miRBase	miRNA	CAACCUGGAGGACUCCAUGCUG	Homo sapiens	hsa-miR-490-3p
20503789	4.94574	5.0703	5.00029	4.40956	4.15599	5.04249	4.94574	5.0703	5.00029	4.40956	4.15599	5.04249	MIMAT0002807	MIMAT0002807_st	22	miRBase	miRNA	AGUGGGGAACCCUUCCAUGAGG	Homo sapiens	hsa-miR-491-5p
20503790	0.701631	1.13525	0.361098	0.109073	0.246587	0.533053	0.701631	1.13525	0.361098	0.109073	0.246587	0.533053	MIMAT0004765	MIMAT0004765_st	22	miRBase	miRNA	CUUAUGCAAGAUUCCCUUCUAC	Homo sapiens	hsa-miR-491-3p
20503791	0.351452	0.282515	0.459454	-0.142344	-0.00395149	0.0639654	0.351452	0.282515	0.459454	-0.142344	-0.00395149	0.0639654	MIMAT0002808	MIMAT0002808_st	21	miRBase	miRNA	GUGUCUUUUGCUCUGCAGUCA	Homo sapiens	hsa-miR-511-5p
20503792	0.239845	0.0296104	0.43811	0.985792	0.508225	0.654045	0.239845	0.0296104	0.43811	0.985792	0.508225	0.654045	MIMAT0026606	MIMAT0026606_st	20	miRBase	miRNA	AAUGUGUAGCAAAAGACAGA	Homo sapiens	hsa-miR-511-3p
20503793	1.84628	1.41501	2.01072	2.02876	2.41366	2.71912	1.84628	1.41501	2.01072	2.02876	2.41366	2.71912	MIMAT0002809	MIMAT0002809_st	22	miRBase	miRNA	UGAGAACUGAAUUCCAUAGGCU	Homo sapiens	hsa-miR-146b-5p
20503794	0.253512	0.483641	-0.0819186	1.11865	0.0273606	0.0296104	0.253512	0.483641	-0.0819186	1.11865	0.0273606	0.0296104	MIMAT0004766	MIMAT0004766_st	22	miRBase	miRNA	UGCCCUGUGGACUCAGUUCUGG	Homo sapiens	hsa-miR-146b-3p
20503795	0.569521	0.18191	0.263573	0.813462	-0.0820683	0.721131	0.569521	0.18191	0.263573	0.813462	-0.0820683	0.721131	MIMAT0002810	MIMAT0002810_st	22	miRBase	miRNA	UUCCUAUGCAUAUACUUCUUUG	Homo sapiens	hsa-miR-202-5p
20503796	0.741008	0.409914	0.179691	0.467031	0.305718	0.0561771	0.741008	0.409914	0.179691	0.467031	0.305718	0.0561771	MIMAT0002811	MIMAT0002811_st	20	miRBase	miRNA	AGAGGUAUAGGGCAUGGGAA	Homo sapiens	hsa-miR-202-3p
20503797	0.655633	0.201087	0.274137	0.0356017	0.72666	0.17348	0.655633	0.201087	0.274137	0.0356017	0.72666	0.17348	MIMAT0002812	MIMAT0002812_st	23	miRBase	miRNA	AGGACCUGCGGGACAAGAUUCUU	Homo sapiens	hsa-miR-492
20503798	1.01803	1.02923	0.189931	0.275968	0.292801	0.645456	1.01803	1.02923	0.189931	0.275968	0.292801	0.645456	MIMAT0002813	MIMAT0002813_st	22	miRBase	miRNA	UUGUACAUGGUAGGCUUUCAUU	Homo sapiens	hsa-miR-493-5p
20503799	2.084	2.23116	1.06089	0.855301	1.90638	1.06652	2.084	2.23116	1.06089	0.855301	1.90638	1.06652	MIMAT0003161	MIMAT0003161_st	22	miRBase	miRNA	UGAAGGUCUACUGUGUGCCAGG	Homo sapiens	hsa-miR-493-3p
20503800	5.11584	5.96744	5.2977	3.95229	3.73253	4.90021	5.11584	5.96744	5.2977	3.95229	3.73253	4.90021	MIMAT0002814	MIMAT0002814_st	23	miRBase	miRNA	UCUUGGAGUAGGUCAUUGGGUGG	Homo sapiens	hsa-miR-432-5p
20503801	0.46658	0.315213	0.628939	0.591976	0.208129	0.745859	0.46658	0.315213	0.628939	0.591976	0.208129	0.745859	MIMAT0002815	MIMAT0002815_st	21	miRBase	miRNA	CUGGAUGGCUCCUCCAUGUCU	Homo sapiens	hsa-miR-432-3p
20503802	0.483934	0.37319	0.646292	0.827737	0.504229	1.07994	0.483934	0.37319	0.646292	0.827737	0.504229	1.07994	MIMAT0026607	MIMAT0026607_st	23	miRBase	miRNA	AGGUUGUCCGUGUUGUCUUCUCU	Homo sapiens	hsa-miR-494-5p
20503803	6.51997	6.47997	6.48148	8.39571	5.43471	6.31931	6.51997	6.47997	6.48148	8.39571	5.43471	6.31931	MIMAT0002816	MIMAT0002816_st	22	miRBase	miRNA	UGAAACAUACACGGGAAACCUC	Homo sapiens	hsa-miR-494-3p
20503804	0.488757	0.421662	0.522319	0.362965	0.530688	0.152645	0.488757	0.421662	0.522319	0.362965	0.530688	0.152645	MIMAT0022924	MIMAT0022924_st	22	miRBase	miRNA	GAAGUUGCCCAUGUUAUUUUCG	Homo sapiens	hsa-miR-495-5p
20503805	2.27004	0.780019	2.29095	0.675644	0.990814	1.0531	2.27004	0.780019	2.29095	0.675644	0.990814	1.0531	MIMAT0002817	MIMAT0002817_st	22	miRBase	miRNA	AAACAAACAUGGUGCACUUCUU	Homo sapiens	hsa-miR-495-3p
20503806	0.317831	0.317865	0.16418	0.741008	0.526367	0.0296104	0.317831	0.317865	0.16418	0.741008	0.526367	0.0296104	MIMAT0002818	MIMAT0002818_st	22	miRBase	miRNA	UGAGUAUUACAUGGCCAAUCUC	Homo sapiens	hsa-miR-496
20503807	7.90349	8.44001	8.1493	7.41174	7.66014	7.79855	7.90349	8.44001	8.1493	7.41174	7.66014	7.79855	MIMAT0004767	MIMAT0004767_st	22	miRBase	miRNA	CGGGGUUUUGAGGGCGAGAUGA	Homo sapiens	hsa-miR-193b-5p
20503808	12.228	12.1763	12.2099	11.6594	11.6943	11.9259	12.228	12.1763	12.2099	11.6594	11.6943	11.9259	MIMAT0002819	MIMAT0002819_st	22	miRBase	miRNA	AACUGGCCCUCAAAGUCCCGCU	Homo sapiens	hsa-miR-193b-3p
20503809	1.11365	1.00445	1.73938	1.08635	0.895968	1.47379	1.11365	1.00445	1.73938	1.08635	0.895968	1.47379	MIMAT0002820	MIMAT0002820_st	21	miRBase	miRNA	CAGCAGCACACUGUGGUUUGU	Homo sapiens	hsa-miR-497-5p
20503810	0.339149	-0.0408072	0.501507	0.20186	0.569521	0.373814	0.339149	-0.0408072	0.501507	0.20186	0.569521	0.373814	MIMAT0004768	MIMAT0004768_st	22	miRBase	miRNA	CAAACCACACUGUGGUGUUAGA	Homo sapiens	hsa-miR-497-3p
20503811	6.55125	6.06588	5.97275	5.17073	5.44831	5.33459	6.55125	6.06588	5.97275	5.17073	5.44831	5.33459	MIMAT0002821	MIMAT0002821_st	23	miRBase	miRNA	AACAUUCAUUGUUGUCGGUGGGU	Homo sapiens	hsa-miR-181d-5p
20503812	1.08635	0.373607	1.32541	1.30959	0.569522	0.538453	1.08635	0.373607	1.32541	1.30959	0.569522	0.538453	MIMAT0026608	MIMAT0026608_st	21	miRBase	miRNA	CCACCGGGGGAUGAAUGUCAC	Homo sapiens	hsa-miR-181d-3p
20503813	0.32738	0.33774	0.385091	0.437907	0.569521	0.896155	0.32738	0.33774	0.385091	0.437907	0.569521	0.896155	MIMAT0002822	MIMAT0002822_st	23	miRBase	miRNA	CACUCAGCCUUGAGGGCACUUUC	Homo sapiens	hsa-miR-512-5p
20503814	0.690671	0.492404	0.596664	0.918199	0.858394	0.581469	0.690671	0.492404	0.596664	0.918199	0.858394	0.581469	MIMAT0002823	MIMAT0002823_st	22	miRBase	miRNA	AAGUGCUGUCAUAGCUGAGGUC	Homo sapiens	hsa-miR-512-3p
20503815	1.43393	1.34374	1.08635	0.876581	2.38645	1.09252	1.43393	1.34374	1.08635	0.876581	2.38645	1.09252	MIMAT0002824	MIMAT0002824_st	23	miRBase	miRNA	UUUCAAGCCAGGGGGCGUUUUUC	Homo sapiens	hsa-miR-498
20503816	0.330702	0.589878	0.969169	0.373943	0.428034	0.392987	0.330702	0.589878	0.969169	0.373943	0.428034	0.392987	MIMAT0002825	MIMAT0002825_st	21	miRBase	miRNA	AAAGUGCUUCCUUUUUGAGGG	Homo sapiens	hsa-miR-520e
20503817	0.582782	0.644483	0.450011	1.08635	0.746653	0.128283	0.582782	0.644483	0.450011	1.08635	0.746653	0.128283	MIMAT0002826	MIMAT0002826_st	24	miRBase	miRNA	UUCUCCAAAAGAAAGCACUUUCUG	Homo sapiens	hsa-miR-515-5p
20503818	0.285559	0.730053	0.365628	0.958285	0.537475	0.854685	0.285559	0.730053	0.365628	0.958285	0.537475	0.854685	MIMAT0002827	MIMAT0002827_st	22	miRBase	miRNA	GAGUGCCUUCUUUUGGAGCGUU	Homo sapiens	hsa-miR-515-3p
20503819	0.647155	0.709439	0.452769	0.280607	0.395521	0.392847	0.647155	0.709439	0.452769	0.280607	0.395521	0.392847	MIMAT0002828	MIMAT0002828_st	22	miRBase	miRNA	UUCUCCAAAAGGGAGCACUUUC	Homo sapiens	hsa-miR-519e-5p
20503820	0.166207	0.5445	0.653702	0.470334	-0.00167188	0.369677	0.166207	0.5445	0.653702	0.470334	-0.00167188	0.369677	MIMAT0002829	MIMAT0002829_st	22	miRBase	miRNA	AAGUGCCUCCUUUUAGAGUGUU	Homo sapiens	hsa-miR-519e-3p
20503821	0.561988	0.438303	0.728549	0.423404	0.0516198	0.322747	0.561988	0.438303	0.728549	0.423404	0.0516198	0.322747	MIMAT0026609	MIMAT0026609_st	22	miRBase	miRNA	CCUCUAAAGGGAAGCGCUUUCU	Homo sapiens	hsa-miR-520f-5p
20503822	0.287033	0.631806	0.819852	0.261637	1.23956	0.0735188	0.287033	0.631806	0.819852	0.261637	1.23956	0.0735188	MIMAT0002830	MIMAT0002830_st	22	miRBase	miRNA	AAGUGCUUCCUUUUAGAGGGUU	Homo sapiens	hsa-miR-520f-3p
20503823	0.34484	0.230963	0.56239	0.324325	0.182546	0.471259	0.34484	0.230963	0.56239	0.324325	0.182546	0.471259	MIMAT0002831	MIMAT0002831_st	22	miRBase	miRNA	CUCUAGAGGGAAGCGCUUUCUG	Homo sapiens	hsa-miR-519c-5p
20503824	0.540124	0.562461	0.297703	0.415871	0.249754	0.492175	0.540124	0.562461	0.297703	0.415871	0.249754	0.492175	MIMAT0002832	MIMAT0002832_st	22	miRBase	miRNA	AAAGUGCAUCUUUUUAGAGGAU	Homo sapiens	hsa-miR-519c-3p
20503825	0.345353	0.105083	0.165193	0.835675	0.15397	0.415152	0.345353	0.105083	0.165193	0.835675	0.15397	0.415152	MIMAT0002833	MIMAT0002833_st	21	miRBase	miRNA	CUCCAGAGGGAAGUACUUUCU	Homo sapiens	hsa-miR-520a-5p
20503826	1.06087	0.826622	0.917753	1.06087	0.544044	1.13108	1.06087	0.826622	0.917753	1.06087	0.544044	1.13108	MIMAT0002834	MIMAT0002834_st	22	miRBase	miRNA	AAAGUGCUUCCCUUUGGACUGU	Homo sapiens	hsa-miR-520a-3p
20503827	0.627321	0.503457	0.476425	0.589171	0.467395	0.163376	0.627321	0.503457	0.476425	0.589171	0.467395	0.163376	MIMAT0002835	MIMAT0002835_st	23	miRBase	miRNA	CUCUUGAGGGAAGCACUUUCUGU	Homo sapiens	hsa-miR-526b-5p
20503828	0.0421257	0.631806	0.136861	0.408951	0.290511	0.631806	0.0421257	0.631806	0.136861	0.408951	0.290511	0.631806	MIMAT0002836	MIMAT0002836_st	22	miRBase	miRNA	GAAAGUGCUUCCUUUUAGAGGC	Homo sapiens	hsa-miR-526b-3p
20503829	0.34484	0.230963	0.56239	0.324325	0.182546	0.471259	0.34484	0.230963	0.56239	0.324325	0.182546	0.471259	MIMAT0005454	MIMAT0005454_st	22	miRBase	miRNA	CUCUAGAGGGAAGCGCUUUCUG	Homo sapiens	hsa-miR-519b-5p
20503830	0.350943	0.149995	0.513302	0.763631	0.58601	0.309085	0.350943	0.149995	0.513302	0.763631	0.58601	0.309085	MIMAT0002837	MIMAT0002837_st	22	miRBase	miRNA	AAAGUGCAUCCUUUUAGAGGUU	Homo sapiens	hsa-miR-519b-3p
20503831	0.253512	0.147552	0.415871	0.120741	0.687464	0.311613	0.253512	0.147552	0.415871	0.120741	0.687464	0.311613	MIMAT0002838	MIMAT0002838_st	21	miRBase	miRNA	CUCCAGAGGGAUGCACUUUCU	Homo sapiens	hsa-miR-525-5p
20503832	0.238658	0.408081	1.29895	0.280893	0.345797	0.14897	0.238658	0.408081	1.29895	0.280893	0.345797	0.14897	MIMAT0002839	MIMAT0002839_st	22	miRBase	miRNA	GAAGGCGCUUCCCUUUAGAGCG	Homo sapiens	hsa-miR-525-3p
20503833	0.34484	0.230963	0.56239	0.324325	0.182546	0.471259	0.34484	0.230963	0.56239	0.324325	0.182546	0.471259	MIMAT0005449	MIMAT0005449_st	22	miRBase	miRNA	CUCUAGAGGGAAGCGCUUUCUG	Homo sapiens	hsa-miR-523-5p
20503834	0.043316	0.553353	0.415871	0.3989	0.279151	0.0948521	0.043316	0.553353	0.415871	0.3989	0.279151	0.0948521	MIMAT0002840	MIMAT0002840_st	23	miRBase	miRNA	GAACGCGCUUCCCUAUAGAGGGU	Homo sapiens	hsa-miR-523-3p
20503835	0.468023	0.279558	0.888833	0.956052	0.786447	0.164495	0.468023	0.279558	0.888833	0.956052	0.786447	0.164495	MIMAT0002841	MIMAT0002841_st	22	miRBase	miRNA	CUCUAGAGGGAAGCACUUUCUC	Homo sapiens	hsa-miR-518f-5p
20503836	0.390772	0.204406	0.729395	0.907602	0.404422	0.542155	0.390772	0.204406	0.729395	0.907602	0.404422	0.542155	MIMAT0002842	MIMAT0002842_st	21	miRBase	miRNA	GAAAGCGCUUCUCUUUAGAGG	Homo sapiens	hsa-miR-518f-3p
20503837	0.401739	0.899982	0.286617	0.415871	0.908731	0.436289	0.401739	0.899982	0.286617	0.415871	0.908731	0.436289	MIMAT0002843	MIMAT0002843_st	21	miRBase	miRNA	AAAGUGCUUCCUUUUAGAGGG	Homo sapiens	hsa-miR-520b
20503838	0.913377	0.237393	0.201511	0.298476	0.452127	0.292755	0.913377	0.237393	0.201511	0.298476	0.452127	0.292755	MIMAT0002844	MIMAT0002844_st	22	miRBase	miRNA	CAAAGCGCUCCCCUUUAGAGGU	Homo sapiens	hsa-miR-518b
20503839	0.186753	0.263265	0.682806	0.467753	0.856782	0.426791	0.186753	0.263265	0.682806	0.467753	0.856782	0.426791	MIMAT0002845	MIMAT0002845_st	22	miRBase	miRNA	CUCUAGAGGGAAGCACUUUCUG	Homo sapiens	hsa-miR-526a
20503840	0.186753	0.263265	0.682806	0.467753	0.856782	0.426791	0.186753	0.263265	0.682806	0.467753	0.856782	0.426791	MIMAT0005455	MIMAT0005455_st	22	miRBase	miRNA	CUCUAGAGGGAAGCACUUUCUG	Homo sapiens	hsa-miR-520c-5p
20503841	0.267873	0.043971	0.191468	0.430231	-0.000576437	0.568578	0.267873	0.043971	0.191468	0.430231	-0.000576437	0.568578	MIMAT0002846	MIMAT0002846_st	22	miRBase	miRNA	AAAGUGCUUCCUUUUAGAGGGU	Homo sapiens	hsa-miR-520c-3p
20503842	0.561577	0.58904	0.205812	0.415871	0.279151	0.103694	0.561577	0.58904	0.205812	0.415871	0.279151	0.103694	MIMAT0002847	MIMAT0002847_st	23	miRBase	miRNA	UCUCUGGAGGGAAGCACUUUCUG	Homo sapiens	hsa-miR-518c-5p
20503843	0.339309	0.0291027	0.424392	0.0992544	0.532326	0.0296104	0.339309	0.0291027	0.424392	0.0992544	0.532326	0.0296104	MIMAT0002848	MIMAT0002848_st	23	miRBase	miRNA	CAAAGCGCUUCUCUUUAGAGUGU	Homo sapiens	hsa-miR-518c-3p
20503844	0.633709	0.41616	0.205835	0.414111	0.0365135	0.910853	0.633709	0.41616	0.205835	0.414111	0.0365135	0.910853	MIMAT0002849	MIMAT0002849_st	22	miRBase	miRNA	CUACAAAGGGAAGCACUUUCUC	Homo sapiens	hsa-miR-524-5p
20503845	0.0427491	0.344565	0.45161	0.382677	-0.227505	0.115823	0.0427491	0.344565	0.45161	0.382677	-0.227505	0.115823	MIMAT0002850	MIMAT0002850_st	21	miRBase	miRNA	GAAGGCGCUUCCCUUUGGAGU	Homo sapiens	hsa-miR-524-3p
20503846	0.195772	0.574066	0.430875	0.430875	0.399732	0.462017	0.195772	0.574066	0.430875	0.430875	0.399732	0.462017	MIMAT0002851	MIMAT0002851_st	22	miRBase	miRNA	CCUCUAGAUGGAAGCACUGUCU	Homo sapiens	hsa-miR-517-5p
20503847	0.603881	0.315213	0.23407	0.559207	0.279151	0.178087	0.603881	0.315213	0.23407	0.559207	0.279151	0.178087	MIMAT0002852	MIMAT0002852_st	22	miRBase	miRNA	AUCGUGCAUCCCUUUAGAGUGU	Homo sapiens	hsa-miR-517a-3p
20503848	0.507998	0.172412	0.507998	0.507998	0.379383	0.631806	0.507998	0.172412	0.507998	0.507998	0.379383	0.631806	MIMAT0026610	MIMAT0026610_st	25	miRBase	miRNA	CCUCCAAAGGGAAGCGCUUUCUGUU	Homo sapiens	hsa-miR-519d-5p
20503849	0.47311	0.631806	0.402895	0.96111	0.293561	0.315213	0.47311	0.631806	0.402895	0.96111	0.293561	0.315213	MIMAT0002853	MIMAT0002853_st	22	miRBase	miRNA	CAAAGUGCCUCCCUUUAGAGUG	Homo sapiens	hsa-miR-519d-3p
20503850	0.339481	0.315213	0.297345	0.0658504	0.171664	0.0296104	0.339481	0.315213	0.297345	0.0658504	0.171664	0.0296104	MIMAT0002854	MIMAT0002854_st	22	miRBase	miRNA	AACGCACUUCCCUUUAGAGUGU	Homo sapiens	hsa-miR-521
20503851	0.112559	0.805161	0.270061	0.533147	0.684657	0.229099	0.112559	0.805161	0.270061	0.533147	0.684657	0.229099	MIMAT0002855	MIMAT0002855_st	20	miRBase	miRNA	CUACAAAGGGAAGCCCUUUC	Homo sapiens	hsa-miR-520d-5p
20503852	0.720199	0.294405	0.16545	0.935674	0.473817	1.08309	0.720199	0.294405	0.16545	0.935674	0.473817	1.08309	MIMAT0002856	MIMAT0002856_st	22	miRBase	miRNA	AAAGUGCUUCUCUUUGGUGGGU	Homo sapiens	hsa-miR-520d-3p
20503853	0.603881	0.315213	0.23407	0.559207	0.279151	0.178087	0.603881	0.315213	0.23407	0.559207	0.279151	0.178087	MIMAT0002857	MIMAT0002857_st	22	miRBase	miRNA	AUCGUGCAUCCCUUUAGAGUGU	Homo sapiens	hsa-miR-517b-3p
20503854	0.514048	0.631806	0.214177	-0.0447009	0.279151	0.408649	0.514048	0.631806	0.214177	-0.0447009	0.279151	0.408649	MIMAT0026611	MIMAT0026611_st	23	miRBase	miRNA	UCUAGAGGAAGCACUUUCUGUUU	Homo sapiens	hsa-miR-520g-5p
20503855	0.257767	0.0824472	0.153934	0.120741	0.279151	0.162391	0.257767	0.0824472	0.153934	0.120741	0.279151	0.162391	MIMAT0002858	MIMAT0002858_st	24	miRBase	miRNA	ACAAAGUGCUUCCCUUUAGAGUGU	Homo sapiens	hsa-miR-520g-3p
20503856	0.541138	0.295806	0.659618	0.372061	0.572731	0.271403	0.541138	0.295806	0.659618	0.372061	0.572731	0.271403	MIMAT0002859	MIMAT0002859_st	22	miRBase	miRNA	AUCUGGAGGUAAGAAGCACUUU	Homo sapiens	hsa-miR-516b-5p
20503857	0.741008	0.315213	0.741008	0.415871	0.92797	0.273499	0.741008	0.315213	0.741008	0.415871	0.92797	0.273499	MIMAT0002860	MIMAT0002860_st	18	miRBase	miRNA	UGCUUCCUUUCAGAGGGU	Homo sapiens	hsa-miR-516b-3p
20503858	0.34484	0.230963	0.56239	0.324325	0.182546	0.471259	0.34484	0.230963	0.56239	0.324325	0.182546	0.471259	MIMAT0005450	MIMAT0005450_st	22	miRBase	miRNA	CUCUAGAGGGAAGCGCUUUCUG	Homo sapiens	hsa-miR-518e-5p
20503859	0.360023	0.345122	0.404455	0.415871	0.569521	0.646334	0.360023	0.345122	0.404455	0.415871	0.569521	0.646334	MIMAT0002861	MIMAT0002861_st	21	miRBase	miRNA	AAAGCGCUUCCCUUCAGAGUG	Homo sapiens	hsa-miR-518e-3p
20503860	0.71108	-0.0587304	0.415871	0.120741	0.563824	0.0500115	0.71108	-0.0587304	0.415871	0.120741	0.563824	0.0500115	MIMAT0005457	MIMAT0005457_st	20	miRBase	miRNA	CUGCAAAGGGAAGCCCUUUC	Homo sapiens	hsa-miR-518a-5p
20503861	0.253512	0.655859	0.418153	0.415871	0.577576	0.315213	0.253512	0.655859	0.418153	0.415871	0.577576	0.315213	MIMAT0002863	MIMAT0002863_st	22	miRBase	miRNA	GAAAGCGCUUCCCUUUGCUGGA	Homo sapiens	hsa-miR-518a-3p
20503862	0.186753	0.263265	0.682806	0.467753	0.856782	0.426791	0.186753	0.263265	0.682806	0.467753	0.856782	0.426791	MIMAT0005456	MIMAT0005456_st	22	miRBase	miRNA	CUCUAGAGGGAAGCACUUUCUG	Homo sapiens	hsa-miR-518d-5p
20503863	0.253512	0.232554	0.402172	0.230095	0.772465	0.301515	0.253512	0.232554	0.402172	0.230095	0.772465	0.301515	MIMAT0002864	MIMAT0002864_st	21	miRBase	miRNA	CAAAGCGCUUCCCUUUGGAGC	Homo sapiens	hsa-miR-518d-3p
20503864	0.499298	0.283832	0.17416	0.166375	0.249282	0.0296104	0.499298	0.283832	0.17416	0.166375	0.249282	0.0296104	MIMAT0002866	MIMAT0002866_st	22	miRBase	miRNA	AUCGUGCAUCCUUUUAGAGUGU	Homo sapiens	hsa-miR-517c-3p
20503865	0.218217	0.631806	0.787802	0.120741	0.366992	0.401542	0.218217	0.631806	0.787802	0.120741	0.366992	0.401542	MIMAT0002867	MIMAT0002867_st	22	miRBase	miRNA	ACAAAGUGCUUCCCUUUAGAGU	Homo sapiens	hsa-miR-520h
20503866	0.34484	0.230963	0.56239	0.324325	0.182546	0.471259	0.34484	0.230963	0.56239	0.324325	0.182546	0.471259	MIMAT0005451	MIMAT0005451_st	22	miRBase	miRNA	CUCUAGAGGGAAGCGCUUUCUG	Homo sapiens	hsa-miR-522-5p
20503867	0.242839	0.665673	0.548719	0.925664	0.707129	1.01008	0.242839	0.665673	0.548719	0.925664	0.707129	1.01008	MIMAT0002868	MIMAT0002868_st	22	miRBase	miRNA	AAAAUGGUUCCCUUUAGAGUGU	Homo sapiens	hsa-miR-522-3p
20503868	0.34484	0.230963	0.56239	0.324325	0.182546	0.471259	0.34484	0.230963	0.56239	0.324325	0.182546	0.471259	MIMAT0005452	MIMAT0005452_st	22	miRBase	miRNA	CUCUAGAGGGAAGCGCUUUCUG	Homo sapiens	hsa-miR-519a-5p
20503869	0.541203	0.107802	0.151767	0.446896	-0.0332578	0.511657	0.541203	0.107802	0.151767	0.446896	-0.0332578	0.511657	MIMAT0002869	MIMAT0002869_st	22	miRBase	miRNA	AAAGUGCAUCCUUUUAGAGUGU	Homo sapiens	hsa-miR-519a-3p
20503870	0.71108	-0.0587304	0.415871	0.120741	0.563824	0.0500115	0.71108	-0.0587304	0.415871	0.120741	0.563824	0.0500115	MIMAT0002862	MIMAT0002862_st	20	miRBase	miRNA	CUGCAAAGGGAAGCCCUUUC	Homo sapiens	hsa-miR-527
20503871	0.714402	0.377595	0.741008	0.560751	0.424032	0.250518	0.714402	0.377595	0.741008	0.560751	0.424032	0.250518	MIMAT0004770	MIMAT0004770_st	23	miRBase	miRNA	UUCUCGAGGAAAGAAGCACUUUC	Homo sapiens	hsa-miR-516a-5p
20503872	0.741008	0.315213	0.741008	0.415871	0.92797	0.273499	0.741008	0.315213	0.741008	0.415871	0.92797	0.273499	MIMAT0006778	MIMAT0006778_st	18	miRBase	miRNA	UGCUUCCUUUCAGAGGGU	Homo sapiens	hsa-miR-516a-3p
20503873	1.11478	0.162471	0.70919	0.731972	0.354375	0.640841	1.11478	0.162471	0.70919	0.731972	0.354375	0.640841	MIMAT0002870	MIMAT0002870_st	21	miRBase	miRNA	UUAAGACUUGCAGUGAUGUUU	Homo sapiens	hsa-miR-499a-5p
20503874	0.569521	0.492696	0.602369	0.415871	0.465649	0.492696	0.569521	0.492696	0.602369	0.415871	0.465649	0.492696	MIMAT0004772	MIMAT0004772_st	22	miRBase	miRNA	AACAUCACAGCAAGUCUGUGCU	Homo sapiens	hsa-miR-499a-3p
20503875	5.03613	5.22195	5.50827	5.70091	5.09785	6.0339	5.03613	5.22195	5.50827	5.70091	5.09785	6.0339	MIMAT0004773	MIMAT0004773_st	23	miRBase	miRNA	UAAUCCUUGCUACCUGGGUGAGA	Homo sapiens	hsa-miR-500a-5p
20503876	5.88215	6.24422	6.21402	6.25392	6.51934	6.88423	5.88215	6.24422	6.21402	6.25392	6.51934	6.88423	MIMAT0002871	MIMAT0002871_st	22	miRBase	miRNA	AUGCACCUGGGCAAGGAUUCUG	Homo sapiens	hsa-miR-500a-3p
20503877	3.71049	3.73916	2.31021	3.14856	3.47845	3.4208	3.71049	3.73916	2.31021	3.14856	3.47845	3.4208	MIMAT0002872	MIMAT0002872_st	22	miRBase	miRNA	AAUCCUUUGUCCCUGGGUGAGA	Homo sapiens	hsa-miR-501-5p
20503878	5.84052	5.73723	5.75202	6.06521	5.77715	6.25271	5.84052	5.73723	5.75202	6.06521	5.77715	6.25271	MIMAT0004774	MIMAT0004774_st	22	miRBase	miRNA	AAUGCACCCGGGCAAGGAUUCU	Homo sapiens	hsa-miR-501-3p
20503879	0.365485	0.631806	0.526466	0.201328	0.279151	0.187118	0.365485	0.631806	0.526466	0.201328	0.279151	0.187118	MIMAT0002873	MIMAT0002873_st	21	miRBase	miRNA	AUCCUUGCUAUCUGGGUGCUA	Homo sapiens	hsa-miR-502-5p
20503880	6.29237	6.5546	6.43328	6.77809	6.84028	6.91221	6.29237	6.5546	6.43328	6.77809	6.84028	6.91221	MIMAT0004775	MIMAT0004775_st	22	miRBase	miRNA	AAUGCACCUGGGCAAGGAUUCA	Homo sapiens	hsa-miR-502-3p
20503881	0.751111	0.413231	0.982732	0.751111	0.382331	0.614609	0.751111	0.413231	0.982732	0.751111	0.382331	0.614609	MIMAT0031074	MIMAT0031074_st	22	miRBase	miRNA	AUUGGGGACAUUUUGCAUUCAU	Homo sapiens	hsa-miR-450a-2-3p
20503882	8.1555	8.2131	8.20986	7.95015	8.12032	7.97317	8.1555	8.2131	8.20986	7.95015	8.12032	7.97317	MIMAT0002874	MIMAT0002874_st	23	miRBase	miRNA	UAGCAGCGGGAACAGUUCUGCAG	Homo sapiens	hsa-miR-503-5p
20503883	1.75388	2.66904	2.27477	1.97831	2.95301	1.3419	1.75388	2.66904	2.27477	1.97831	2.95301	1.3419	MIMAT0022925	MIMAT0022925_st	23	miRBase	miRNA	GGGGUAUUGUUUCCGCUGCCAGG	Homo sapiens	hsa-miR-503-3p
20503884	0.741008	0.48518	0.290708	0.0276226	-0.00493935	0.665447	0.741008	0.48518	0.290708	0.0276226	-0.00493935	0.665447	MIMAT0002875	MIMAT0002875_st	22	miRBase	miRNA	AGACCCUGGUCUGCACUCUAUC	Homo sapiens	hsa-miR-504-5p
20503885	2.7474	2.01177	2.88896	1.99143	3.58298	2.76826	2.7474	2.01177	2.88896	1.99143	3.58298	2.76826	MIMAT0026612	MIMAT0026612_st	21	miRBase	miRNA	GGGAGUGCAGGGCAGGGUUUC	Homo sapiens	hsa-miR-504-3p
20503886	5.20162	5.71799	5.77485	5.59605	4.78312	5.42152	5.20162	5.71799	5.77485	5.59605	4.78312	5.42152	MIMAT0004776	MIMAT0004776_st	22	miRBase	miRNA	GGGAGCCAGGAAGUAUUGAUGU	Homo sapiens	hsa-miR-505-5p
20503887	2.1402	0.811413	2.11072	0.784926	1.38045	2.57184	2.1402	0.811413	2.11072	0.784926	1.38045	2.57184	MIMAT0002876	MIMAT0002876_st	22	miRBase	miRNA	CGUCAACACUUGCUGGUUUCCU	Homo sapiens	hsa-miR-505-3p
20503888	0.480175	0.756007	0.267494	0.645872	0.370793	0.710281	0.480175	0.756007	0.267494	0.645872	0.370793	0.710281	MIMAT0002877	MIMAT0002877_st	18	miRBase	miRNA	UUCACAGGGAGGUGUCAU	Homo sapiens	hsa-miR-513a-5p
20503889	0.541271	0.338994	0.145415	0.558672	0.56691	0.165789	0.541271	0.338994	0.145415	0.558672	0.56691	0.165789	MIMAT0004777	MIMAT0004777_st	23	miRBase	miRNA	UAAAUUUCACCUUUCUGAGAAGG	Homo sapiens	hsa-miR-513a-3p
20503890	0.387008	0.160273	0.532461	0.251404	0.409814	0.300509	0.387008	0.160273	0.532461	0.251404	0.409814	0.300509	MIMAT0022701	MIMAT0022701_st	22	miRBase	miRNA	UAUUCAGGAAGGUGUUACUUAA	Homo sapiens	hsa-miR-506-5p
20503891	0.508012	0.319977	0.272756	0.415871	0.765616	0.0767052	0.508012	0.319977	0.272756	0.415871	0.765616	0.0767052	MIMAT0002878	MIMAT0002878_st	21	miRBase	miRNA	UAAGGCACCCUUCUGAGUAGA	Homo sapiens	hsa-miR-506-3p
20503892	0.569521	0.417449	0.508579	0.145906	0.594686	0.417449	0.569521	0.417449	0.508579	0.145906	0.594686	0.417449	MIMAT0002879	MIMAT0002879_st	21	miRBase	miRNA	UUUUGCACCUUUUGGAGUGAA	Homo sapiens	hsa-miR-507
20503893	0.4064	0.468101	0.00828218	0.992864	0.722409	0.782432	0.4064	0.468101	0.00828218	0.992864	0.722409	0.782432	MIMAT0004778	MIMAT0004778_st	23	miRBase	miRNA	UACUCCAGAGGGCGUCACUCAUG	Homo sapiens	hsa-miR-508-5p
20503894	0.315791	0.631806	0.225228	0.216839	0.315791	0.432774	0.315791	0.631806	0.225228	0.216839	0.315791	0.432774	MIMAT0002880	MIMAT0002880_st	23	miRBase	miRNA	UGAUUGUAGCCUUUUGGAGUAGA	Homo sapiens	hsa-miR-508-3p
20503895	0.366439	0.187615	0.16014	0.45527	0.31855	1.15818	0.366439	0.187615	0.16014	0.45527	0.31855	1.15818	MIMAT0004779	MIMAT0004779_st	21	miRBase	miRNA	UACUGCAGACAGUGGCAAUCA	Homo sapiens	hsa-miR-509-5p
20503896	0.55153	0.315213	0.860751	0.848075	0.327008	0.398236	0.55153	0.315213	0.860751	0.848075	0.327008	0.398236	MIMAT0002881	MIMAT0002881_st	22	miRBase	miRNA	UGAUUGGUACGUCUGUGGGUAG	Homo sapiens	hsa-miR-509-3p
20503897	0.462981	0.952384	0.860928	1.18607	0.817036	0.525266	0.462981	0.952384	0.860928	1.18607	0.817036	0.525266	MIMAT0002882	MIMAT0002882_st	22	miRBase	miRNA	UACUCAGGAGAGUGGCAAUCAC	Homo sapiens	hsa-miR-510-5p
20503898	0.274168	0.176613	0.0969332	0.655148	0.274168	0.485933	0.274168	0.176613	0.0969332	0.655148	0.274168	0.485933	MIMAT0026613	MIMAT0026613_st	21	miRBase	miRNA	AUUGAAACCUCUAAGAGUGGA	Homo sapiens	hsa-miR-510-3p
20503899	0.690587	0.281583	0.392441	0.412274	0.247034	0.315213	0.690587	0.281583	0.392441	0.412274	0.247034	0.315213	MIMAT0022702	MIMAT0022702_st	23	miRBase	miRNA	UACUCUGGAGAGUGACAAUCAUG	Homo sapiens	hsa-miR-514a-5p
20503900	0.26225	0.283309	0.620595	0.749746	0.279151	0.631806	0.26225	0.283309	0.620595	0.749746	0.279151	0.631806	MIMAT0002883	MIMAT0002883_st	21	miRBase	miRNA	AUUGACACUUCUGUGAGUAGA	Homo sapiens	hsa-miR-514a-3p
20503907	6.22794	6.26779	6.58263	6.67599	5.96172	7.06798	6.22794	6.26779	6.58263	6.67599	5.96172	7.06798	MIMAT0002888	MIMAT0002888_st	22	miRBase	miRNA	CAUGCCUUGAGUGUAGGACCGU	Homo sapiens	hsa-miR-532-5p
20503908	6.15491	6.52685	6.30642	5.60609	6.13444	7.03728	6.15491	6.52685	6.30642	5.60609	6.13444	7.03728	MIMAT0004780	MIMAT0004780_st	22	miRBase	miRNA	CCUCCCACACCCAAGGCUUGCA	Homo sapiens	hsa-miR-532-3p
20504186	2.80012	0.744157	1.32192	0.528222	0.466004	0.867372	2.80012	0.744157	1.32192	0.528222	0.466004	0.867372	MIMAT0003150	MIMAT0003150_st	22	miRBase	miRNA	UAUGUGCCUUUGGACUACAUCG	Homo sapiens	hsa-miR-455-5p
20504187	9.94813	10.3899	10.2227	9.60187	9.16866	10.3994	9.94813	10.3899	10.2227	9.60187	9.16866	10.3994	MIMAT0004784	MIMAT0004784_st	21	miRBase	miRNA	GCAGUCCAUGGGCAUAUACAC	Homo sapiens	hsa-miR-455-3p
20504188	0.794235	0.368441	0.598755	0.598755	0.235807	0.872552	0.794235	0.368441	0.598755	0.598755	0.235807	0.872552	MIMAT0003163	MIMAT0003163_st	22	miRBase	miRNA	GGAGAAAUUAUCCUUGGUGUGU	Homo sapiens	hsa-miR-539-5p
20504189	0.619496	0.550466	0.641597	0.887423	0.578757	1.2155	0.619496	0.550466	0.641597	0.887423	0.578757	1.2155	MIMAT0022705	MIMAT0022705_st	22	miRBase	miRNA	AUCAUACAAGGACAAUUUCUUU	Homo sapiens	hsa-miR-539-3p
20504190	0.811011	0.315213	-0.00656989	0.558789	0.207863	0.504494	0.811011	0.315213	-0.00656989	0.558789	0.207863	0.504494	MIMAT0003164	MIMAT0003164_st	22	miRBase	miRNA	AUUCUGCAUUUUUAGCAAGUUC	Homo sapiens	hsa-miR-544a
20504191	0.69928	0.189659	0.263832	0.599073	0.163482	0.246314	0.69928	0.189659	0.263832	0.599073	0.163482	0.246314	MIMAT0004785	MIMAT0004785_st	22	miRBase	miRNA	UCAGUAAAUGUUUAUUAGAUGA	Homo sapiens	hsa-miR-545-5p
20504192	0.363568	0.425269	0.127343	0.230797	0.279907	0.315213	0.363568	0.425269	0.127343	0.230797	0.279907	0.315213	MIMAT0003165	MIMAT0003165_st	22	miRBase	miRNA	UCAGCAAACAUUUAUUGUGUGC	Homo sapiens	hsa-miR-545-3p
20504216	0.00797829	0.353011	0.0682412	0.142828	0.301238	0.027279	0.00797829	0.353011	0.0682412	0.142828	0.301238	0.027279	MIMAT0022928	MIMAT0022928_st	21	miRBase	miRNA	GGUAGAUUUUCCUUCUAUGGU	Homo sapiens	hsa-miR-376a-2-5p
20504217	0.253512	0.46207	0.755675	0.550145	0.534731	0.449488	0.253512	0.46207	0.755675	0.550145	0.534731	0.449488	MIMAT0026614	MIMAT0026614_st	22	miRBase	miRNA	GUGGUUAUCCCUGUCCUGUUCG	Homo sapiens	hsa-miR-487b-5p
20504218	6.19314	6.44408	6.25883	4.98485	5.02704	5.51053	6.19314	6.44408	6.25883	4.98485	5.02704	5.51053	MIMAT0003180	MIMAT0003180_st	22	miRBase	miRNA	AAUCGUACAGGGUCAUCCACUU	Homo sapiens	hsa-miR-487b-3p
20504268	0.54453	0.277133	0.411759	0.706889	0.279151	1.0109	0.54453	0.277133	0.411759	0.706889	0.279151	1.0109	MIMAT0003214	MIMAT0003214_st	21	miRBase	miRNA	GCGACCCACUCUUGGUUUCCA	Homo sapiens	hsa-miR-551a
20504269	0.282979	0.0590773	0.18025	0.770475	0.551177	0.903832	0.282979	0.0590773	0.18025	0.770475	0.551177	0.903832	MIMAT0026615	MIMAT0026615_st	21	miRBase	miRNA	GUUUAACCUUUUGCCUGUUGG	Homo sapiens	hsa-miR-552-5p
20504270	0.432694	0.373551	0.154694	0.709982	0.261207	0.612252	0.432694	0.373551	0.154694	0.709982	0.261207	0.612252	MIMAT0003215	MIMAT0003215_st	21	miRBase	miRNA	AACAGGUGACUGGUUAGACAA	Homo sapiens	hsa-miR-552-3p
20504271	0.343582	0.405866	0.173966	0.741008	0.908731	0.68503	0.343582	0.405866	0.173966	0.741008	0.908731	0.68503	MIMAT0003216	MIMAT0003216_st	21	miRBase	miRNA	AAAACGGUGAGAUUUUGUUUU	Homo sapiens	hsa-miR-553
20504272	0.557715	0.498507	0.451456	0.108934	1.03842	0.28559	0.557715	0.498507	0.451456	0.108934	1.03842	0.28559	MIMAT0003217	MIMAT0003217_st	21	miRBase	miRNA	GCUAGUCCUGACUCAGCCAGU	Homo sapiens	hsa-miR-554
20504273	5.52928	5.6379	5.50835	5.99846	6.42888	5.50835	5.52928	5.6379	5.50835	5.99846	6.42888	5.50835	MIMAT0004792	MIMAT0004792_st	22	miRBase	miRNA	AGGGACGGGACGCGGUGCAGUG	Homo sapiens	hsa-miR-92b-5p
20504274	9.78707	9.97458	9.88368	8.08514	8.25655	9.49548	9.78707	9.97458	9.88368	8.08514	8.25655	9.49548	MIMAT0003218	MIMAT0003218_st	22	miRBase	miRNA	UAUUGCACUCGUCCCGGCCUCC	Homo sapiens	hsa-miR-92b-3p
20504275	0.492303	0.369549	0.359532	0.487098	0.066681	0.546291	0.492303	0.369549	0.359532	0.487098	0.066681	0.546291	MIMAT0003219	MIMAT0003219_st	21	miRBase	miRNA	AGGGUAAGCUGAACCUCUGAU	Homo sapiens	hsa-miR-555
20504276	0.569521	0.519402	0.15495	0.00833723	0.608456	0.370885	0.569521	0.519402	0.15495	0.00833723	0.608456	0.370885	MIMAT0003220	MIMAT0003220_st	22	miRBase	miRNA	GAUGAGCUCAUUGUAAUAUGAG	Homo sapiens	hsa-miR-556-5p
20504277	0.596544	0.696411	0.331883	0.95215	0.596544	0.546063	0.596544	0.696411	0.331883	0.95215	0.596544	0.546063	MIMAT0004793	MIMAT0004793_st	22	miRBase	miRNA	AUAUUACCAUUAGCUCAUCUUU	Homo sapiens	hsa-miR-556-3p
20504278	0.806375	0.582473	0.659708	0.673604	0.602374	0.35566	0.806375	0.582473	0.659708	0.673604	0.602374	0.35566	MIMAT0003221	MIMAT0003221_st	23	miRBase	miRNA	GUUUGCACGGGUGGGCCUUGUCU	Homo sapiens	hsa-miR-557
20504279	0.54799	0.328857	0.199231	0.9688	0.165486	0.813436	0.54799	0.328857	0.199231	0.9688	0.165486	0.813436	MIMAT0003222	MIMAT0003222_st	19	miRBase	miRNA	UGAGCUGCUGUACCAAAAU	Homo sapiens	hsa-miR-558
20504280	0.824554	1.34162	0.568785	0.568785	0.443104	0.468127	0.824554	1.34162	0.568785	0.568785	0.443104	0.468127	MIMAT0003223	MIMAT0003223_st	21	miRBase	miRNA	UAAAGUAAAUAUGCACCAAAA	Homo sapiens	hsa-miR-559
20504281	0.452458	0.0296104	0.266521	0.529607	0.274836	0.622021	0.452458	0.0296104	0.266521	0.529607	0.274836	0.622021	MIMAT0022706	MIMAT0022706_st	22	miRBase	miRNA	AUCAAGGAUCUUAAACUUUGCC	Homo sapiens	hsa-miR-561-5p
20504282	0.507533	0.352698	0.620403	0.0621883	0.618004	0.427273	0.507533	0.352698	0.620403	0.0621883	0.618004	0.427273	MIMAT0003225	MIMAT0003225_st	22	miRBase	miRNA	CAAAGUUUAAGAUCCUUGAAGU	Homo sapiens	hsa-miR-561-3p
20504283	0.253512	0.49887	0.0655545	0.662056	0.2002	0.315213	0.253512	0.49887	0.0655545	0.662056	0.2002	0.315213	MIMAT0003226	MIMAT0003226_st	20	miRBase	miRNA	AAAGUAGCUGUACCAUUUGC	Homo sapiens	hsa-miR-562
20504284	0.483981	0.545682	0.367806	0.882522	0.526216	0.0515518	0.483981	0.545682	0.367806	0.882522	0.526216	0.0515518	MIMAT0003227	MIMAT0003227_st	19	miRBase	miRNA	AGGUUGACAUACGUUUCCC	Homo sapiens	hsa-miR-563
20504285	0.776054	1.23577	1.76403	1.08635	1.56939	0.521746	0.776054	1.23577	1.76403	1.08635	1.56939	0.521746	MIMAT0003228	MIMAT0003228_st	19	miRBase	miRNA	AGGCACGGUGUCAGCAGGC	Homo sapiens	hsa-miR-564
20504286	0.569521	-0.0453195	0.343124	0.553836	0.231606	-0.0602266	0.569521	-0.0453195	0.343124	0.553836	0.231606	-0.0602266	MIMAT0003230	MIMAT0003230_st	19	miRBase	miRNA	GGGCGCCUGUGAUCCCAAC	Homo sapiens	hsa-miR-566
20504287	0.37652	0.567923	0.37898	0.120741	0.37652	0.416219	0.37652	0.567923	0.37898	0.120741	0.37652	0.416219	MIMAT0003231	MIMAT0003231_st	23	miRBase	miRNA	AGUAUGUUCUUCCAGGACAGAAC	Homo sapiens	hsa-miR-567
20504288	0.603719	0.671007	0.867643	0.470948	0.098938	0.1669	0.603719	0.671007	0.867643	0.470948	0.098938	0.1669	MIMAT0003232	MIMAT0003232_st	20	miRBase	miRNA	AUGUAUAAAUGUAUACACAC	Homo sapiens	hsa-miR-568
20504289	0.308256	1.15345	0.729066	0.667458	1.56381	0.945001	0.308256	1.15345	0.729066	0.667458	1.56381	0.945001	MIMAT0004794	MIMAT0004794_st	22	miRBase	miRNA	GAAAUCAAGCGUGGGUGAGACC	Homo sapiens	hsa-miR-551b-5p
20504290	0.286414	0.308614	0.88976	0.409272	0.796852	0.926459	0.286414	0.308614	0.88976	0.409272	0.796852	0.926459	MIMAT0003233	MIMAT0003233_st	21	miRBase	miRNA	GCGACCCAUACUUGGUUUCAG	Homo sapiens	hsa-miR-551b-3p
20504291	0.496968	0.539603	0.345131	0.566478	0.116396	0.387766	0.496968	0.539603	0.345131	0.566478	0.116396	0.387766	MIMAT0003234	MIMAT0003234_st	21	miRBase	miRNA	AGUUAAUGAAUCCUGGAAAGU	Homo sapiens	hsa-miR-569
20504292	0.692081	0.78993	0.415871	0.563072	0.469777	1.24892	0.692081	0.78993	0.415871	0.563072	0.469777	1.24892	MIMAT0022707	MIMAT0022707_st	22	miRBase	miRNA	AAAGGUAAUUGCAGUUUUUCCC	Homo sapiens	hsa-miR-570-5p
20504293	0.399551	0.253143	0.487226	0.621541	0.179828	0.221184	0.399551	0.253143	0.487226	0.621541	0.179828	0.221184	MIMAT0003235	MIMAT0003235_st	22	miRBase	miRNA	CGAAAACAGCAAUUACCUUUGC	Homo sapiens	hsa-miR-570-3p
20504294	0.263952	0.646222	0.69833	0.42631	0.712713	0.954763	0.263952	0.646222	0.69833	0.42631	0.712713	0.954763	MIMAT0003236	MIMAT0003236_st	21	miRBase	miRNA	UGAGUUGGCCAUCUGAGUGAG	Homo sapiens	hsa-miR-571
20504295	2.68538	3.10591	2.9138	3.31609	3.26674	1.4447	2.68538	3.10591	2.9138	3.31609	3.26674	1.4447	MIMAT0003237	MIMAT0003237_st	20	miRBase	miRNA	GUCCGCUCGGCGGUGGCCCA	Homo sapiens	hsa-miR-572
20504296	0.569521	0.315213	0.719371	0.719371	0.554428	0.631806	0.569521	0.315213	0.719371	0.719371	0.554428	0.631806	MIMAT0003238	MIMAT0003238_st	24	miRBase	miRNA	CUGAAGUGAUGUGUAACUGAUCAG	Homo sapiens	hsa-miR-573
20504297	3.31798	3.4742	2.94842	2.22358	1.86738	3.12278	3.31798	3.4742	2.94842	2.22358	1.86738	3.12278	MIMAT0004795	MIMAT0004795_st	23	miRBase	miRNA	UGAGUGUGUGUGUGUGAGUGUGU	Homo sapiens	hsa-miR-574-5p
20504298	8.05532	8.6745	8.43294	7.5078	7.4042	8.44594	8.05532	8.6745	8.43294	7.5078	7.4042	8.44594	MIMAT0003239	MIMAT0003239_st	22	miRBase	miRNA	CACGCUCAUGCACACACCCACA	Homo sapiens	hsa-miR-574-3p
20504299	1.1888	1.47805	1.09839	2.59524	4.32669	2.36796	1.1888	1.47805	1.09839	2.59524	4.32669	2.36796	MIMAT0003240	MIMAT0003240_st	19	miRBase	miRNA	GAGCCAGUUGGACAGGAGC	Homo sapiens	hsa-miR-575
20504300	0.286563	0.523536	0.448461	0.433934	0.297214	0.333277	0.286563	0.523536	0.448461	0.433934	0.297214	0.333277	MIMAT0003241	MIMAT0003241_st	22	miRBase	miRNA	AUUCUAAUUUCUCCACGUCUUU	Homo sapiens	hsa-miR-576-5p
20504301	0.941189	0.867073	0.415871	0.976275	0.804789	0.846391	0.941189	0.867073	0.415871	0.976275	0.804789	0.846391	MIMAT0004796	MIMAT0004796_st	22	miRBase	miRNA	AAGAUGUGGAAAAAUUGGAAUC	Homo sapiens	hsa-miR-576-3p
20504302	0.741008	0.462508	0.0151819	0.462508	0.384479	0.414545	0.741008	0.462508	0.0151819	0.462508	0.384479	0.414545	MIMAT0003242	MIMAT0003242_st	21	miRBase	miRNA	UAGAUAAAAUAUUGGUACCUG	Homo sapiens	hsa-miR-577
20504303	0.64623	0.135157	0.356409	0.406836	0.355859	0.873597	0.64623	0.135157	0.356409	0.406836	0.355859	0.873597	MIMAT0003243	MIMAT0003243_st	21	miRBase	miRNA	CUUCUUGUGCUCUAGGAUUGU	Homo sapiens	hsa-miR-578
20504304	0.93784	0.648691	0.415871	1.0129	0.271352	0.379974	0.93784	0.648691	0.415871	1.0129	0.271352	0.379974	MIMAT0026616	MIMAT0026616_st	22	miRBase	miRNA	UCGCGGUUUGUGCCAGAUGACG	Homo sapiens	hsa-miR-579-5p
20504305	0.568945	0.548846	0.120741	0.436174	0.283659	0.132127	0.568945	0.548846	0.120741	0.436174	0.283659	0.132127	MIMAT0003244	MIMAT0003244_st	23	miRBase	miRNA	UUCAUUUGGUAUAAACCGCGAUU	Homo sapiens	hsa-miR-579-3p
20504306	0.578171	0.336287	0.129391	0.0480602	0.279151	0.0382605	0.578171	0.336287	0.129391	0.0480602	0.279151	0.0382605	MIMAT0026617	MIMAT0026617_st	22	miRBase	miRNA	UAAUGAUUCAUCAGACUCAGAU	Homo sapiens	hsa-miR-580-5p
20504307	0.77886	0.370161	0.640213	0.640213	0.468727	0.238949	0.77886	0.370161	0.640213	0.640213	0.468727	0.238949	MIMAT0003245	MIMAT0003245_st	22	miRBase	miRNA	UUGAGAAUGAUGAAUCAUUAGG	Homo sapiens	hsa-miR-580-3p
20504308	0.528424	-0.0114874	0.354362	0.0796434	0.867633	0.570297	0.528424	-0.0114874	0.354362	0.0796434	0.867633	0.570297	MIMAT0003246	MIMAT0003246_st	21	miRBase	miRNA	UCUUGUGUUCUCUAGAUCAGU	Homo sapiens	hsa-miR-581
20504309	1.21416	1.23113	0.738117	0.98863	0.908731	0.631806	1.21416	1.23113	0.738117	0.98863	0.908731	0.631806	MIMAT0003247	MIMAT0003247_st	23	miRBase	miRNA	UUACAGUUGUUCAACCAGUUACU	Homo sapiens	hsa-miR-582-5p
20504310	0.620849	0.999143	0.936627	0.224993	0.433886	0.698059	0.620849	0.999143	0.936627	0.224993	0.433886	0.698059	MIMAT0004797	MIMAT0004797_st	22	miRBase	miRNA	UAACUGGUUGAACAACUGAACC	Homo sapiens	hsa-miR-582-3p
20504311	0.0683331	0.844056	0.392963	0.164514	0.569521	0.0296105	0.0683331	0.844056	0.392963	0.164514	0.569521	0.0296105	MIMAT0003248	MIMAT0003248_st	21	miRBase	miRNA	CAAAGAGGAAGGUCCCAUUAC	Homo sapiens	hsa-miR-583
20504312	2.47629	1.29782	2.25267	2.09377	1.59026	1.33855	2.47629	1.29782	2.25267	2.09377	1.59026	1.33855	MIMAT0003249	MIMAT0003249_st	22	miRBase	miRNA	UUAUGGUUUGCCUGGGACUGAG	Homo sapiens	hsa-miR-584-5p
20504313	1.54825	1.23355	1.4108	1.0807	1.0889	0.483366	1.54825	1.23355	1.4108	1.0807	1.0889	0.483366	MIMAT0022708	MIMAT0022708_st	22	miRBase	miRNA	UCAGUUCCAGGCCAACCAGGCU	Homo sapiens	hsa-miR-584-3p
20504314	4.80382	5.13966	4.97622	3.9186	4.24426	3.26547	4.80382	5.13966	4.97622	3.9186	4.24426	3.26547	MIMAT0026618	MIMAT0026618_st	22	miRBase	miRNA	CUAGCACACAGAUACGCCCAGA	Homo sapiens	hsa-miR-585-5p
20504315	0.569521	0.399581	0.120741	0.723166	0.373254	0.399581	0.569521	0.399581	0.120741	0.723166	0.373254	0.399581	MIMAT0003250	MIMAT0003250_st	19	miRBase	miRNA	UGGGCGUAUCUGUAUGCUA	Homo sapiens	hsa-miR-585-3p
20504316	0.842061	0.315213	0.415871	0.415871	0.377727	0.2197	0.842061	0.315213	0.415871	0.415871	0.377727	0.2197	MIMAT0003251	MIMAT0003251_st	22	miRBase	miRNA	CAAAACUGGCAAUUACUUUUGC	Homo sapiens	hsa-miR-548a-3p
20504317	0.0968988	-0.112375	-0.128441	0.72494	0.659549	0.0296104	0.0968988	-0.112375	-0.128441	0.72494	0.659549	0.0296104	MIMAT0003252	MIMAT0003252_st	22	miRBase	miRNA	UAUGCAUUGUAUUUUUAGGUCC	Homo sapiens	hsa-miR-586
20504318	0.599372	0.581075	0.466601	0.466601	0.510318	0.484899	0.599372	0.581075	0.466601	0.466601	0.510318	0.484899	MIMAT0003253	MIMAT0003253_st	21	miRBase	miRNA	UUUCCAUAGGUGAUGAGUCAC	Homo sapiens	hsa-miR-587
20504319	0.638567	0.646545	0.703101	0.322553	0.305057	0.517025	0.638567	0.646545	0.703101	0.322553	0.305057	0.517025	MIMAT0004798	MIMAT0004798_st	22	miRBase	miRNA	AAAAGUAAUUGUGGUUUUGGCC	Homo sapiens	hsa-miR-548b-5p
20504320	0.569521	0.187652	0.282353	0.44753	0.436003	0.352154	0.569521	0.187652	0.282353	0.44753	0.436003	0.352154	MIMAT0003254	MIMAT0003254_st	22	miRBase	miRNA	CAAGAACCUCAGUUGCUUUUGU	Homo sapiens	hsa-miR-548b-3p
20504321	0.554318	0.33561	0.226094	0.426741	0.295867	0.33561	0.554318	0.33561	0.226094	0.426741	0.295867	0.33561	MIMAT0003255	MIMAT0003255_st	21	miRBase	miRNA	UUGGCCACAAUGGGUUAGAAC	Homo sapiens	hsa-miR-588
20504322	2.33337	1.3756	1.36238	0.684702	1.96265	0.933059	2.33337	1.3756	1.36238	0.684702	1.96265	0.933059	MIMAT0004799	MIMAT0004799_st	22	miRBase	miRNA	UGAGAACCACGUCUGCUCUGAG	Homo sapiens	hsa-miR-589-5p
20504323	3.77845	2.83926	3.4708	3.36826	2.02607	0.936057	3.77845	2.83926	3.4708	3.36826	2.02607	0.936057	MIMAT0003256	MIMAT0003256_st	24	miRBase	miRNA	UCAGAACAAAUGCCGGUUCCCAGA	Homo sapiens	hsa-miR-589-3p
20504324	4.88341	5.01469	4.88196	4.892	5.22056	4.23171	4.88341	5.01469	4.88196	4.892	5.22056	4.23171	MIMAT0004800	MIMAT0004800_st	23	miRBase	miRNA	AGUGCCUGAGGGAGUAAGAGCCC	Homo sapiens	hsa-miR-550a-5p
20504325	6.37005	6.26153	6.11304	5.5388	6.20791	6.07735	6.37005	6.26153	6.11304	5.5388	6.20791	6.07735	MIMAT0003257	MIMAT0003257_st	22	miRBase	miRNA	UGUCUUACUCCCUCAGGCACAU	Homo sapiens	hsa-miR-550a-3p
20504326	0.917504	0.482694	0.583352	0.297238	0.455647	0.722664	0.917504	0.482694	0.583352	0.297238	0.455647	0.722664	MIMAT0003258	MIMAT0003258_st	22	miRBase	miRNA	GAGCUUAUUCAUAAAAGUGCAG	Homo sapiens	hsa-miR-590-5p
20504327	0.585092	0.631806	0.161137	0.465641	0.582632	0.631806	0.585092	0.631806	0.161137	0.465641	0.582632	0.631806	MIMAT0004801	MIMAT0004801_st	21	miRBase	miRNA	UAAUUUUAUGUAUAAGCUAGU	Homo sapiens	hsa-miR-590-3p
20504328	0.364774	0.0824864	-0.0944358	-0.0310828	-0.12069	0.315213	0.364774	0.0824864	-0.0944358	-0.0310828	-0.12069	0.315213	MIMAT0003259	MIMAT0003259_st	20	miRBase	miRNA	AGACCAUGGGUUCUCAUUGU	Homo sapiens	hsa-miR-591
20504329	0.411517	0.528478	0.583003	0.835041	0.244282	0.242876	0.411517	0.528478	0.583003	0.835041	0.244282	0.242876	MIMAT0003260	MIMAT0003260_st	22	miRBase	miRNA	UUGUGUCAAUAUGCGAUGAUGU	Homo sapiens	hsa-miR-592
20504330	0.569521	0.631806	0.600664	0.600664	0.589188	0.315213	0.569521	0.631806	0.600664	0.600664	0.589188	0.315213	MIMAT0003261	MIMAT0003261_st	25	miRBase	miRNA	AGGCACCAGCCAGGCAUUGCUCAGC	Homo sapiens	hsa-miR-593-5p
20504331	0.240945	0.378031	0.436138	0.436138	0.603862	0.631806	0.240945	0.378031	0.436138	0.436138	0.603862	0.631806	MIMAT0004802	MIMAT0004802_st	19	miRBase	miRNA	UGUCUCUGCUGGGGUUUCU	Homo sapiens	hsa-miR-593-3p
20504332	2.14123	0.79676	0.61682	0.764634	0.908731	1.68544	2.14123	0.79676	0.61682	0.764634	0.908731	1.68544	MIMAT0003263	MIMAT0003263_st	21	miRBase	miRNA	GAAGUGUGCCGUGGUGUGUCU	Homo sapiens	hsa-miR-595
20504333	0.954392	0.896066	0.687321	0.788637	0.840972	0.38261	0.954392	0.896066	0.687321	0.788637	0.840972	0.38261	MIMAT0003264	MIMAT0003264_st	21	miRBase	miRNA	AAGCCUGCCCGGCUCCUCGGG	Homo sapiens	hsa-miR-596
20504334	0.346634	0.191049	0.272776	0.336506	0.199787	0.552441	0.346634	0.191049	0.272776	0.336506	0.199787	0.552441	MIMAT0003265	MIMAT0003265_st	22	miRBase	miRNA	UGUGUCACUCGAUGACCACUGU	Homo sapiens	hsa-miR-597-5p
20504335	0.421957	0.764369	0.548433	0.253304	0.428804	0.447776	0.421957	0.764369	0.548433	0.253304	0.428804	0.447776	MIMAT0026619	MIMAT0026619_st	23	miRBase	miRNA	UGGUUCUCUUGUGGCUCAAGCGU	Homo sapiens	hsa-miR-597-3p
20504336	0.668369	0.415085	0.317024	0.642161	0.483778	0.444467	0.668369	0.415085	0.317024	0.642161	0.483778	0.444467	MIMAT0026620	MIMAT0026620_st	23	miRBase	miRNA	GCGGUGAUCCCGAUGGUGUGAGC	Homo sapiens	hsa-miR-598-5p
20504337	0.241829	0.570757	0.325516	0.415871	0.722594	0.631806	0.241829	0.570757	0.325516	0.415871	0.722594	0.631806	MIMAT0003266	MIMAT0003266_st	22	miRBase	miRNA	UACGUCAUCGUUGUCAUCGUCA	Homo sapiens	hsa-miR-598-3p
20504338	0.274523	0.340416	0.290428	0.12435	0.24318	0.057086	0.274523	0.340416	0.290428	0.12435	0.24318	0.057086	MIMAT0003267	MIMAT0003267_st	20	miRBase	miRNA	GUUGUGUCAGUUUAUCAAAC	Homo sapiens	hsa-miR-599
20504339	0.546982	0.0835055	0.393331	0.718468	0.592061	0.654345	0.546982	0.0835055	0.393331	0.718468	0.592061	0.654345	MIMAT0004803	MIMAT0004803_st	22	miRBase	miRNA	AAAAGUAAUUGCGAGUUUUACC	Homo sapiens	hsa-miR-548a-5p
20504340	0.462065	1.59979	0.771061	0.413959	0.908731	0.933059	0.462065	1.59979	0.771061	0.413959	0.908731	0.933059	MIMAT0003268	MIMAT0003268_st	23	miRBase	miRNA	ACUUACAGACAAGAGCCUUGCUC	Homo sapiens	hsa-miR-600
20504341	3.03818	2.42769	3.02201	0.759968	1.58161	1.31584	3.03818	2.42769	3.02201	0.759968	1.58161	1.31584	MIMAT0003269	MIMAT0003269_st	22	miRBase	miRNA	UGGUCUAGGAUUGUUGGAGGAG	Homo sapiens	hsa-miR-601
20504342	3.31217	2.0778	3.32213	3.40282	4.36933	2.67271	3.31217	2.0778	3.32213	3.40282	4.36933	2.67271	MIMAT0003270	MIMAT0003270_st	23	miRBase	miRNA	GACACGGGCGACAGCUGCGGCCC	Homo sapiens	hsa-miR-602
20504343	-0.00493936	-0.202577	-0.142344	0.0541563	0.016555	0.620414	-0.00493936	-0.202577	-0.142344	0.0541563	0.016555	0.620414	MIMAT0003271	MIMAT0003271_st	22	miRBase	miRNA	CACACACUGCAAUUACUUUUGC	Homo sapiens	hsa-miR-603
20504344	0.401832	0.87123	0.481019	0.561805	1.24557	0.637026	0.401832	0.87123	0.481019	0.561805	1.24557	0.637026	MIMAT0003272	MIMAT0003272_st	19	miRBase	miRNA	AGGCUGCGGAAUUCAGGAC	Homo sapiens	hsa-miR-604
20504345	0.700557	0.513921	0.623123	0.568522	0.397036	0.687828	0.700557	0.513921	0.623123	0.568522	0.397036	0.687828	MIMAT0003273	MIMAT0003273_st	23	miRBase	miRNA	UAAAUCCCAUGGUGCCUUCUCCU	Homo sapiens	hsa-miR-605-5p
20504346	0.698282	0.643535	0.396402	1.05536	0.526796	0.643535	0.698282	0.643535	0.396402	1.05536	0.526796	0.643535	MIMAT0026621	MIMAT0026621_st	22	miRBase	miRNA	AGAAGGCACUAUGAGAUUUAGA	Homo sapiens	hsa-miR-605-3p
20504347	0.52794	0.0296105	0.415871	0.163331	0.734907	0.491987	0.52794	0.0296105	0.415871	0.163331	0.734907	0.491987	MIMAT0003274	MIMAT0003274_st	21	miRBase	miRNA	AAACUACUGAAAAUCAAAGAU	Homo sapiens	hsa-miR-606
20504348	0.941167	0.460334	0.718198	0.718198	0.426478	0.787164	0.941167	0.460334	0.718198	0.718198	0.426478	0.787164	MIMAT0003275	MIMAT0003275_st	21	miRBase	miRNA	GUUCAAAUCCAGAUCUAUAAC	Homo sapiens	hsa-miR-607
20504349	0.47153	0.427786	0.299963	0.47153	0.400739	0.427786	0.47153	0.427786	0.299963	0.47153	0.400739	0.427786	MIMAT0003276	MIMAT0003276_st	25	miRBase	miRNA	AGGGGUGGUGUUGGGACAGCUCCGU	Homo sapiens	hsa-miR-608
20504350	0.48694	0.54914	0.307648	0.415871	0.513078	0.824836	0.48694	0.54914	0.307648	0.415871	0.513078	0.824836	MIMAT0003277	MIMAT0003277_st	20	miRBase	miRNA	AGGGUGUUUCUCUCAUCUCU	Homo sapiens	hsa-miR-609
20504351	1.21822	0.663817	0.646542	0.646542	0.629267	0.2939	1.21822	0.663817	0.646542	0.646542	0.629267	0.2939	MIMAT0003278	MIMAT0003278_st	21	miRBase	miRNA	UGAGCUAAAUGUGUGCUGGGA	Homo sapiens	hsa-miR-610
20504352	0.253512	0.631806	0.415871	0.952507	0.0983545	0.315213	0.253512	0.631806	0.415871	0.952507	0.0983545	0.315213	MIMAT0003279	MIMAT0003279_st	23	miRBase	miRNA	GCGAGGACCCCUCGGGGUCUGAC	Homo sapiens	hsa-miR-611
20504353	0.748464	1.02178	-0.0469754	0.976046	1.16323	0.254131	0.748464	1.02178	-0.0469754	0.976046	1.16323	0.254131	MIMAT0003280	MIMAT0003280_st	25	miRBase	miRNA	GCUGGGCAGGGCUUCUGAGCUCCUU	Homo sapiens	hsa-miR-612
20504354	0.918409	0.315213	0.120741	0.0350567	0.279151	0.492614	0.918409	0.315213	0.120741	0.0350567	0.279151	0.492614	MIMAT0003281	MIMAT0003281_st	20	miRBase	miRNA	AGGAAUGUUCCUUCUUUGCC	Homo sapiens	hsa-miR-613
20504355	0.440011	0.460075	0.723301	0.415871	0.908731	0.467532	0.440011	0.460075	0.723301	0.415871	0.908731	0.467532	MIMAT0003282	MIMAT0003282_st	23	miRBase	miRNA	GAACGCCUGUUCUUGCCAGGUGG	Homo sapiens	hsa-miR-614
20504356	1.53597	1.68024	2.35471	1.76403	1.95121	0.950393	1.53597	1.68024	2.35471	1.76403	1.95121	0.950393	MIMAT0004804	MIMAT0004804_st	22	miRBase	miRNA	GGGGGUCCCCGGUGCUCGGAUC	Homo sapiens	hsa-miR-615-5p
20504357	4.2654	4.22346	4.47384	2.13267	2.25929	3.80136	4.2654	4.22346	4.47384	2.13267	2.25929	3.80136	MIMAT0003283	MIMAT0003283_st	22	miRBase	miRNA	UCCGAGCCUGGGUCUCCCUCUU	Homo sapiens	hsa-miR-615-3p
20504358	0.380248	0.167649	0.58378	0.249736	0.446012	0.799715	0.380248	0.167649	0.58378	0.249736	0.446012	0.799715	MIMAT0003284	MIMAT0003284_st	22	miRBase	miRNA	ACUCAAAACCCUUCAGUGACUU	Homo sapiens	hsa-miR-616-5p
20504359	1.08635	0.631806	0.602403	0.775217	0.770411	0.320671	1.08635	0.631806	0.602403	0.775217	0.770411	0.320671	MIMAT0004805	MIMAT0004805_st	22	miRBase	miRNA	AGUCAUUGGAGGGUUUGAGCAG	Homo sapiens	hsa-miR-616-3p
20504360	0.935726	0.878609	0.0940012	0.590381	0.418895	0.782432	0.935726	0.878609	0.0940012	0.590381	0.418895	0.782432	MIMAT0004806	MIMAT0004806_st	22	miRBase	miRNA	AAAAGUAAUUGCGGUUUUUGCC	Homo sapiens	hsa-miR-548c-5p
20504361	0.253512	-0.109202	0.277058	0.160344	0.318754	0.232631	0.253512	-0.109202	0.277058	0.160344	0.318754	0.232631	MIMAT0003285	MIMAT0003285_st	22	miRBase	miRNA	CAAAAAUCUCAAUUACUUUUGC	Homo sapiens	hsa-miR-548c-3p
20504362	0.277438	0.630246	0.698248	0.687363	0.569522	0.90874	0.277438	0.630246	0.698248	0.687363	0.569522	0.90874	MIMAT0003286	MIMAT0003286_st	22	miRBase	miRNA	AGACUUCCCAUUUGAAGGUGGC	Homo sapiens	hsa-miR-617
20504363	0.599372	0.315213	0.415871	-0.0899873	0.0249108	0.36757	0.599372	0.315213	0.415871	-0.0899873	0.0249108	0.36757	MIMAT0003287	MIMAT0003287_st	23	miRBase	miRNA	AAACUCUACUUGUCCUUCUGAGU	Homo sapiens	hsa-miR-618
20504364	3.38988	3.16892	3.71174	4.34587	3.43266	3.04991	3.38988	3.16892	3.71174	4.34587	3.43266	3.04991	MIMAT0026622	MIMAT0026622_st	22	miRBase	miRNA	GCUGGGAUUACAGGCAUGAGCC	Homo sapiens	hsa-miR-619-5p
20504365	0.5709	1.1134	0.543038	0.415871	0.476653	0.298286	0.5709	1.1134	0.543038	0.415871	0.476653	0.298286	MIMAT0003288	MIMAT0003288_st	24	miRBase	miRNA	GACCUGGACAUGUUUGUGCCCAGU	Homo sapiens	hsa-miR-619-3p
20504366	1.003	0.630429	0.731086	0.417396	0.569521	1.18363	1.003	0.630429	0.731086	0.417396	0.569521	1.18363	MIMAT0003289	MIMAT0003289_st	20	miRBase	miRNA	AUGGAGAUAGAUAUAGAAAU	Homo sapiens	hsa-miR-620
20504367	0.268306	0.192813	0.268306	0.268306	0.268306	0.295353	0.268306	0.192813	0.268306	0.268306	0.268306	0.295353	MIMAT0003290	MIMAT0003290_st	21	miRBase	miRNA	GGCUAGCAACAGCGCUUACCU	Homo sapiens	hsa-miR-621
20504368	0.706979	0.913063	1.02631	0.751111	0.850778	1.61423	0.706979	0.913063	1.02631	0.751111	0.850778	1.61423	MIMAT0003291	MIMAT0003291_st	21	miRBase	miRNA	ACAGUCUGCUGAGGUUGGAGC	Homo sapiens	hsa-miR-622
20504369	1.11985	1.28305	0.741008	1.04085	0.908731	0.94283	1.11985	1.28305	0.741008	1.04085	0.908731	0.94283	MIMAT0003292	MIMAT0003292_st	23	miRBase	miRNA	AUCCCUUGCAGGGGCUGUUGGGU	Homo sapiens	hsa-miR-623
20504370	0.569521	0.659106	0.333639	0.741008	0.782419	0.63849	0.569521	0.659106	0.333639	0.741008	0.782419	0.63849	MIMAT0003293	MIMAT0003293_st	22	miRBase	miRNA	UAGUACCAGUACCUUGUGUUCA	Homo sapiens	hsa-miR-624-5p
20504371	0.351603	0.428569	0.0379151	0.234097	0.188504	0.548979	0.351603	0.428569	0.0379151	0.234097	0.188504	0.548979	MIMAT0004807	MIMAT0004807_st	21	miRBase	miRNA	CACAAGGUAUUGGUAUUACCU	Homo sapiens	hsa-miR-624-3p
20504372	6.17056	5.99716	6.04484	6.55163	6.36782	6.74167	6.17056	5.99716	6.04484	6.55163	6.36782	6.74167	MIMAT0003294	MIMAT0003294_st	21	miRBase	miRNA	AGGGGGAAAGUUCUAUAGUCC	Homo sapiens	hsa-miR-625-5p
20504373	0.666464	0.412156	0.512813	0.512813	0.20691	1.30965	0.666464	0.412156	0.512813	0.512813	0.20691	1.30965	MIMAT0004808	MIMAT0004808_st	22	miRBase	miRNA	GACUAUAGAACUUUCCCCCUCA	Homo sapiens	hsa-miR-625-3p
20504374	0.235979	0.0296104	0.120741	0.120741	0.279151	0.315213	0.235979	0.0296104	0.120741	0.120741	0.279151	0.315213	MIMAT0003295	MIMAT0003295_st	19	miRBase	miRNA	AGCUGUCUGAAAAUGUCUU	Homo sapiens	hsa-miR-626
20504375	0.615321	0.315213	0.108828	0.667043	0.494623	0.530686	0.615321	0.315213	0.108828	0.667043	0.494623	0.530686	MIMAT0003296	MIMAT0003296_st	22	miRBase	miRNA	GUGAGUCUCUAAGAAAAGAGGA	Homo sapiens	hsa-miR-627-5p
20504376	0.280504	0.0613716	0.120741	0.415871	0.328394	0.0296104	0.280504	0.0613716	0.120741	0.415871	0.328394	0.0296104	MIMAT0026623	MIMAT0026623_st	20	miRBase	miRNA	UCUUUUCUUUGAGACUCACU	Homo sapiens	hsa-miR-627-3p
20504377	2.03087	1.72403	1.8328	1.36039	1.8298	1.42529	2.03087	1.72403	1.8328	1.36039	1.8298	1.42529	MIMAT0004809	MIMAT0004809_st	22	miRBase	miRNA	AUGCUGACAUAUUUACUAGAGG	Homo sapiens	hsa-miR-628-5p
20504378	4.94727	5.04174	4.79121	5.13966	4.34973	5.22165	4.94727	5.04174	4.79121	5.13966	4.34973	5.22165	MIMAT0003297	MIMAT0003297_st	21	miRBase	miRNA	UCUAGUAAGAGUGGCAGUCGA	Homo sapiens	hsa-miR-628-3p
20504379	6.37279	6.2229	6.16753	6.09158	6.07716	6.23264	6.37279	6.2229	6.16753	6.09158	6.07716	6.23264	MIMAT0004810	MIMAT0004810_st	21	miRBase	miRNA	UGGGUUUACGUUGGGAGAACU	Homo sapiens	hsa-miR-629-5p
20504380	4.01193	4.34529	3.78695	2.43228	2.72395	2.67982	4.01193	4.34529	3.78695	2.43228	2.72395	2.67982	MIMAT0003298	MIMAT0003298_st	22	miRBase	miRNA	GUUCUCCCAACGUAAGCCCAGC	Homo sapiens	hsa-miR-629-3p
20504381	0.253512	0.584071	0.684149	0.421064	0.35822	0.933059	0.253512	0.584071	0.684149	0.421064	0.35822	0.933059	MIMAT0003299	MIMAT0003299_st	22	miRBase	miRNA	AGUAUUCUGUACCAGGGAAGGU	Homo sapiens	hsa-miR-630
20504382	0.368224	0.746518	0.298199	0.85572	0.150196	0.435793	0.368224	0.746518	0.298199	0.85572	0.150196	0.435793	MIMAT0003300	MIMAT0003300_st	21	miRBase	miRNA	AGACCUGGCCCAGACCUCAGC	Homo sapiens	hsa-miR-631
20504383	0.50328	0.372352	0.459928	0.17788	0.279151	0.370536	0.50328	0.372352	0.459928	0.17788	0.279151	0.370536	MIMAT0003301	MIMAT0003301_st	20	miRBase	miRNA	GUGCAUUGCUGUUGCAUUGC	Homo sapiens	hsa-miR-33b-5p
20504384	0.960692	2.39024	1.18294	2.01728	3.2473	2.87772	0.960692	2.39024	1.18294	2.01728	3.2473	2.87772	MIMAT0004811	MIMAT0004811_st	22	miRBase	miRNA	CAGUGCCUCGGCAGUGCAGCCC	Homo sapiens	hsa-miR-33b-3p
20504385	0.297756	0.34529	0.437911	0.427018	0.598598	0.584703	0.297756	0.34529	0.437911	0.427018	0.598598	0.584703	MIMAT0003302	MIMAT0003302_st	19	miRBase	miRNA	GUGUCUGCUUCCUGUGGGA	Homo sapiens	hsa-miR-632
20504386	0.244448	0.030346	0.415871	0.670288	0.528539	0.353665	0.244448	0.030346	0.415871	0.670288	0.528539	0.353665	MIMAT0003303	MIMAT0003303_st	23	miRBase	miRNA	CUAAUAGUAUCUACCACAAUAAA	Homo sapiens	hsa-miR-633
20504387	0.872072	0.315213	0.598724	0.757774	0.908731	0.58123	0.872072	0.315213	0.598724	0.757774	0.908731	0.58123	MIMAT0003304	MIMAT0003304_st	22	miRBase	miRNA	AACCAGCACCCCAACUUUGGAC	Homo sapiens	hsa-miR-634
20504388	0.655265	0.177901	0.564161	0.889298	0.472255	0.177901	0.655265	0.177901	0.564161	0.889298	0.472255	0.177901	MIMAT0003305	MIMAT0003305_st	23	miRBase	miRNA	ACUUGGGCACUGAAACAAUGUCC	Homo sapiens	hsa-miR-635
20504389	1.21215	1.79306	0.769113	0.443976	0.686947	0.631806	1.21215	1.79306	0.769113	0.443976	0.686947	0.631806	MIMAT0003306	MIMAT0003306_st	23	miRBase	miRNA	UGUGCUUGCUCGUCCCGCCCGCA	Homo sapiens	hsa-miR-636
20504390	0.655265	1.28703	1.00061	1.18715	1.50179	0.546063	0.655265	1.28703	1.00061	1.18715	1.50179	0.546063	MIMAT0003307	MIMAT0003307_st	24	miRBase	miRNA	ACUGGGGGCUUUCGGGCUCUGCGU	Homo sapiens	hsa-miR-637
20504391	9.14002	9.44795	9.54481	10.3085	10.6804	9.4744	9.14002	9.44795	9.54481	10.3085	10.6804	9.4744	MIMAT0003308	MIMAT0003308_st	25	miRBase	miRNA	AGGGAUCGCGGGCGGGUGGCGGCCU	Homo sapiens	hsa-miR-638
20504392	0.777036	1.02923	0.473335	0.852573	0.652419	0.657043	0.777036	1.02923	0.473335	0.852573	0.652419	0.657043	MIMAT0003309	MIMAT0003309_st	23	miRBase	miRNA	AUCGCUGCGGUUGCGAGCGCUGU	Homo sapiens	hsa-miR-639
20504393	0.596081	0.675813	0.481341	0.448351	0.897131	0.816084	0.596081	0.675813	0.481341	0.448351	0.897131	0.816084	MIMAT0003310	MIMAT0003310_st	21	miRBase	miRNA	AUGAUCCAGGAACCUGCCUCU	Homo sapiens	hsa-miR-640
20504394	2.70479	2.51724	3.36168	1.73389	1.01704	3.08643	2.70479	2.51724	3.36168	1.73389	1.01704	3.08643	MIMAT0003311	MIMAT0003311_st	24	miRBase	miRNA	AAAGACAUAGGAUAGAGUCACCUC	Homo sapiens	hsa-miR-641
20504395	0.378778	0.611282	0.767955	0.422339	0.347145	0.728001	0.378778	0.611282	0.767955	0.422339	0.347145	0.728001	MIMAT0003312	MIMAT0003312_st	22	miRBase	miRNA	GUCCCUCUCCAAAUGUGUCUUG	Homo sapiens	hsa-miR-642a-5p
20504396	4.33439	4.86225	4.75734	6.82979	5.16087	5.22662	4.33439	4.86225	4.75734	6.82979	5.16087	5.22662	MIMAT0020924	MIMAT0020924_st	22	miRBase	miRNA	AGACACAUUUGGAGAGGGAACC	Homo sapiens	hsa-miR-642a-3p
20504397	0.478528	0.504529	0.0496347	1.08635	0.575786	0.254626	0.478528	0.504529	0.0496347	1.08635	0.575786	0.254626	MIMAT0003313	MIMAT0003313_st	22	miRBase	miRNA	ACUUGUAUGCUAGCUCAGGUAG	Homo sapiens	hsa-miR-643
20504398	0.350233	0.69269	0.222943	0.334691	0.0972622	0.131812	0.350233	0.69269	0.222943	0.334691	0.0972622	0.131812	MIMAT0003314	MIMAT0003314_st	19	miRBase	miRNA	AGUGUGGCUUUCUUAGAGC	Homo sapiens	hsa-miR-644a
20504399	0.300106	0.205043	0.414617	0.3057	0.49114	0.799712	0.300106	0.205043	0.414617	0.3057	0.49114	0.799712	MIMAT0003315	MIMAT0003315_st	19	miRBase	miRNA	UCUAGGCUGGUACUGCUGA	Homo sapiens	hsa-miR-645
20504400	0.389252	0.764388	0.0422442	0.389252	0.459421	0.20988	0.389252	0.764388	0.0422442	0.389252	0.459421	0.20988	MIMAT0003316	MIMAT0003316_st	19	miRBase	miRNA	AAGCAGCUGCCUCUGAGGC	Homo sapiens	hsa-miR-646
20504401	0.238566	0.581889	0.144256	0.364246	0.58786	0.293721	0.238566	0.581889	0.144256	0.364246	0.58786	0.293721	MIMAT0003317	MIMAT0003317_st	21	miRBase	miRNA	GUGGCUGCACUCACUUCCUUC	Homo sapiens	hsa-miR-647
20504402	0.31267	0.1997	0.542474	0.800165	0.700884	0.238426	0.31267	0.1997	0.542474	0.800165	0.700884	0.238426	MIMAT0003318	MIMAT0003318_st	19	miRBase	miRNA	AAGUGUGCAGGGCACUGGU	Homo sapiens	hsa-miR-648
20504403	0.379821	0.316556	0.0546841	0.379821	0.541682	0.426534	0.379821	0.316556	0.0546841	0.379821	0.541682	0.426534	MIMAT0003319	MIMAT0003319_st	22	miRBase	miRNA	AAACCUGUGUUGUUCAAGAGUC	Homo sapiens	hsa-miR-649
20504404	1.09757	0.389269	0.39172	0.39172	0.8405	1.00711	1.09757	0.389269	0.39172	0.39172	0.8405	1.00711	MIMAT0003320	MIMAT0003320_st	21	miRBase	miRNA	AGGAGGCAGCGCUCUCAGGAC	Homo sapiens	hsa-miR-650
20504405	0.550438	0.585302	0.369367	0.759144	0.378952	0.315213	0.550438	0.585302	0.369367	0.759144	0.378952	0.315213	MIMAT0003321	MIMAT0003321_st	22	miRBase	miRNA	UUUAGGAUAAGCUUGACUUUUG	Homo sapiens	hsa-miR-651-5p
20504406	0.296928	-0.0325579	0.312255	0.644507	0.725335	0.221124	0.296928	-0.0325579	0.312255	0.644507	0.725335	0.221124	MIMAT0026624	MIMAT0026624_st	22	miRBase	miRNA	AAAGGAAAGUGUAUCCUAAAAG	Homo sapiens	hsa-miR-651-3p
20504407	2.68858	2.44328	2.31781	1.72368	2.23703	1.71686	2.68858	2.44328	2.31781	1.72368	2.23703	1.71686	MIMAT0022709	MIMAT0022709_st	25	miRBase	miRNA	CAACCCUAGGAGAGGGUGCCAUUCA	Homo sapiens	hsa-miR-652-5p
20504408	7.72836	8.01707	7.98399	8.09	7.82595	7.93525	7.72836	8.01707	7.98399	8.09	7.82595	7.93525	MIMAT0003322	MIMAT0003322_st	21	miRBase	miRNA	AAUGGCGCCACUAGGGUUGUG	Homo sapiens	hsa-miR-652-3p
20504409	0.799163	0.259252	0.645513	0.688814	0.569522	0.811909	0.799163	0.259252	0.645513	0.688814	0.569522	0.811909	MIMAT0004812	MIMAT0004812_st	22	miRBase	miRNA	AAAAGUAAUUGUGGUUUUUGCC	Homo sapiens	hsa-miR-548d-5p
20504410	0.00303333	0.529153	0.0180889	0.0576913	0.101519	0.0296104	0.00303333	0.529153	0.0180889	0.0576913	0.101519	0.0296104	MIMAT0003323	MIMAT0003323_st	22	miRBase	miRNA	CAAAAACCACAGUUUCUUUUGC	Homo sapiens	hsa-miR-548d-3p
20504411	0.506697	0.597947	0.425992	1.04661	0.300665	0.601414	0.506697	0.597947	0.425992	1.04661	0.300665	0.601414	MIMAT0003324	MIMAT0003324_st	24	miRBase	miRNA	UGCCUGGGUCUCUGGCCUGCGCGU	Homo sapiens	hsa-miR-661
20504412	0.297594	0.407959	0.459952	0.459952	0.208077	0.631806	0.297594	0.407959	0.459952	0.459952	0.208077	0.631806	MIMAT0003325	MIMAT0003325_st	21	miRBase	miRNA	UCCCACGUUGUGGCCCAGCAG	Homo sapiens	hsa-miR-662
20504413	8.71273	8.42362	8.71869	8.92902	9.6395	8.14689	8.71273	8.42362	8.71869	8.92902	9.6395	8.14689	MIMAT0003326	MIMAT0003326_st	22	miRBase	miRNA	AGGCGGGGCGCCGCGGGACCGC	Homo sapiens	hsa-miR-663a
20504414	0.472792	0.598216	0.171342	0.299887	0.748667	0.281624	0.472792	0.598216	0.171342	0.299887	0.748667	0.281624	MIMAT0003327	MIMAT0003327_st	22	miRBase	miRNA	AGGCAGUGUAUUGUUAGCUGGC	Homo sapiens	hsa-miR-449b-5p
20504415	0.471152	1.07719	1.19782	1.08635	0.675681	0.818523	0.471152	1.07719	1.19782	1.08635	0.675681	0.818523	MIMAT0009203	MIMAT0009203_st	22	miRBase	miRNA	CAGCCACAACUACCCUGCCACU	Homo sapiens	hsa-miR-449b-3p
20504416	0.256842	0.287073	0.119437	0.673333	0.260309	0.315213	0.256842	0.287073	0.119437	0.673333	0.260309	0.315213	MIMAT0003328	MIMAT0003328_st	21	miRBase	miRNA	GUGUUGAAACAAUCUCUACUG	Homo sapiens	hsa-miR-653-5p
20504417	-0.00493935	0.315213	0.356907	0.125249	0.00631449	0.290904	-0.00493935	0.315213	0.356907	0.125249	0.00631449	0.290904	MIMAT0026625	MIMAT0026625_st	22	miRBase	miRNA	UUCACUGGAGUUUGUUUCAAUA	Homo sapiens	hsa-miR-653-3p
20504418	1.10969	1.98955	1.92054	0.779309	0.608481	0.353514	1.10969	1.98955	1.92054	0.779309	0.608481	0.353514	MIMAT0003329	MIMAT0003329_st	21	miRBase	miRNA	UAGUAGACCGUAUAGCGUACG	Homo sapiens	hsa-miR-411-5p
20504419	2.30011	0.631806	1.46722	1.05306	0.527862	0.0629005	2.30011	0.631806	1.46722	1.05306	0.527862	0.0629005	MIMAT0004813	MIMAT0004813_st	22	miRBase	miRNA	UAUGUAACACGGUCCACUAACC	Homo sapiens	hsa-miR-411-3p
20504420	1.9887	1.95245	1.76403	1.3678	2.37887	0.913258	1.9887	1.95245	1.76403	1.3678	2.37887	0.913258	MIMAT0003330	MIMAT0003330_st	22	miRBase	miRNA	UGGUGGGCCGCAGAACAUGUGC	Homo sapiens	hsa-miR-654-5p
20504421	3.7178	2.5032	1.97449	0.826512	0.798274	1.34433	3.7178	2.5032	1.97449	0.826512	0.798274	1.34433	MIMAT0004814	MIMAT0004814_st	22	miRBase	miRNA	UAUGUCUGCUGACCAUCACCUU	Homo sapiens	hsa-miR-654-3p
20504422	0.197439	0.998436	0.706157	0.701838	0.580476	0.402109	0.197439	0.998436	0.706157	0.701838	0.580476	0.402109	MIMAT0026626	MIMAT0026626_st	22	miRBase	miRNA	AGAGGUUAUCCGUGUUAUGUUC	Homo sapiens	hsa-miR-655-5p
20504423	0.470754	0.0296105	0.45229	0.638832	0.965643	0.631806	0.470754	0.0296105	0.45229	0.638832	0.965643	0.631806	MIMAT0003331	MIMAT0003331_st	22	miRBase	miRNA	AUAAUACAUGGUUAACCUCUUU	Homo sapiens	hsa-miR-655-3p
20504424	0.28599	0.29951	0.137793	0.153219	0.0121127	0.347691	0.28599	0.29951	0.137793	0.153219	0.0121127	0.347691	MIMAT0026627	MIMAT0026627_st	21	miRBase	miRNA	AGGUUGCCUGUGAGGUGUUCA	Homo sapiens	hsa-miR-656-5p
20504425	0.626742	0.662144	0.489337	0.639635	1.10169	0.448375	0.626742	0.662144	0.489337	0.639635	1.10169	0.448375	MIMAT0003332	MIMAT0003332_st	21	miRBase	miRNA	AAUAUUAUACAGUCAACCUCU	Homo sapiens	hsa-miR-656-3p
20504426	0.574624	0.296007	1.06715	0.35951	-0.00493935	0.315213	0.574624	0.296007	1.06715	0.35951	-0.00493935	0.315213	MIMAT0003333	MIMAT0003333_st	21	miRBase	miRNA	UGACAACUAUGGAUGAGCUCU	Homo sapiens	hsa-miR-549a
20504427	-0.0921379	0.666577	0.25695	0.415871	0.394355	0.269148	-0.0921379	0.666577	0.25695	0.415871	0.394355	0.269148	MIMAT0003335	MIMAT0003335_st	23	miRBase	miRNA	GGCAGGUUCUCACCCUCUCUAGG	Homo sapiens	hsa-miR-657
20504428	0.827485	0.154257	0.901964	0.601959	1.03338	0.523372	0.827485	0.154257	0.901964	0.601959	1.03338	0.523372	MIMAT0003336	MIMAT0003336_st	25	miRBase	miRNA	GGCGGAGGGAAGUAGGUCCGUUGGU	Homo sapiens	hsa-miR-658
20504429	0.532612	0.597861	0.309634	0.532612	0.361125	0.853153	0.532612	0.597861	0.309634	0.532612	0.361125	0.853153	MIMAT0022710	MIMAT0022710_st	22	miRBase	miRNA	AGGACCUUCCCUGAACCAAGGA	Homo sapiens	hsa-miR-659-5p
20504430	0.569521	1.02923	1.97358	1.64348	0.779067	0.386607	0.569521	1.02923	1.97358	1.64348	0.779067	0.386607	MIMAT0003337	MIMAT0003337_st	22	miRBase	miRNA	CUUGGUUCAGGGAGGGUCCCCA	Homo sapiens	hsa-miR-659-3p
20504431	3.62654	3.24453	2.4141	2.34768	3.13798	3.37765	3.62654	3.24453	2.4141	2.34768	3.13798	3.37765	MIMAT0003338	MIMAT0003338_st	22	miRBase	miRNA	UACCCAUUGCAUAUCGGAGUUG	Homo sapiens	hsa-miR-660-5p
20504432	0.741008	0.669963	0.449763	0.647322	0.881887	0.631806	0.741008	0.669963	0.449763	0.647322	0.881887	0.631806	MIMAT0022711	MIMAT0022711_st	21	miRBase	miRNA	ACCUCCUGUGUGCAUGGAUUA	Homo sapiens	hsa-miR-660-3p
20504433	7.46261	7.50095	7.58927	5.88095	4.32468	7.36259	7.46261	7.50095	7.58927	5.88095	4.32468	7.36259	MIMAT0003339	MIMAT0003339_st	23	miRBase	miRNA	AUCAACAGACAUUAAUUGGGCGC	Homo sapiens	hsa-miR-421
20504434	2.9843	3.39943	3.57673	2.87084	2.42758	2.98937	2.9843	3.39943	3.57673	2.87084	2.42758	2.98937	MIMAT0003340	MIMAT0003340_st	23	miRBase	miRNA	UCGGGGAUCAUCAUGUCACGAGA	Homo sapiens	hsa-miR-542-5p
20504435	0.400494	0.742657	0.259705	0.605049	0.739704	0.462778	0.400494	0.742657	0.259705	0.605049	0.739704	0.462778	MIMAT0003389	MIMAT0003389_st	22	miRBase	miRNA	UGUGACAGAUUGAUAACUGAAA	Homo sapiens	hsa-miR-542-3p
20504549	0.686799	0.505218	0.574167	0.505676	1.01071	0.417193	0.686799	0.505218	0.574167	0.505676	1.01071	0.417193	MIMAT0022929	MIMAT0022929_st	22	miRBase	miRNA	GAUGGUUGACCAGAGAGCACAC	Homo sapiens	hsa-miR-758-5p
20504550	0.298187	0.61834	0.718997	1.08635	0.0503425	0.332737	0.298187	0.61834	0.718997	1.08635	0.0503425	0.332737	MIMAT0003879	MIMAT0003879_st	22	miRBase	miRNA	UUUGUGACCUGGUCCACUAACC	Homo sapiens	hsa-miR-758-3p
20504551	0.140246	0.236831	0.337488	0.00284082	0.424336	0.427152	0.140246	0.236831	0.337488	0.00284082	0.424336	0.427152	MIMAT0005791	MIMAT0005791_st	23	miRBase	miRNA	CAAGUCUUAUUUGAGCACCUGUU	Homo sapiens	hsa-miR-1264
20504552	5.35447	5.80021	5.70161	5.66353	4.40235	5.75086	5.35447	5.80021	5.70161	5.66353	4.40235	5.75086	MIMAT0003880	MIMAT0003880_st	23	miRBase	miRNA	AGGAAGCCCUGGAGGGGCUGGAG	Homo sapiens	hsa-miR-671-5p
20504553	4.64981	4.4853	4.53734	3.49633	3.3938	4.90081	4.64981	4.4853	4.53734	3.49633	3.3938	4.90081	MIMAT0004819	MIMAT0004819_st	21	miRBase	miRNA	UCCGGUUCUCAGGGCUCCACC	Homo sapiens	hsa-miR-671-3p
20504554	1.14095	0.436874	0.741008	0.741008	0.963332	0.686407	1.14095	0.436874	0.741008	0.741008	0.963332	0.686407	MIMAT0026636	MIMAT0026636_st	19	miRBase	miRNA	UGCGCCUCGGGUGAGCAUG	Homo sapiens	hsa-miR-668-5p
20504555	0.290481	0.475871	0.480435	0.415871	1.3884	0.547316	0.290481	0.475871	0.480435	0.415871	1.3884	0.547316	MIMAT0003881	MIMAT0003881_st	23	miRBase	miRNA	UGUCACUCGGCUCGGCCCACUAC	Homo sapiens	hsa-miR-668-3p
20504556	4.65934	4.82151	4.52811	4.60439	5.08301	4.60982	4.65934	4.82151	4.52811	4.60439	5.08301	4.60982	MIMAT0020925	MIMAT0020925_st	20	miRBase	miRNA	AGUGCCUGAGGGAGUAAGAG	Homo sapiens	hsa-miR-550a-3-5p
20504557	1.23843	0.833732	1.21191	0.268306	0.750403	0.77937	1.23843	0.833732	1.21191	0.268306	0.750403	0.77937	MIMAT0003882	MIMAT0003882_st	23	miRBase	miRNA	UGCACCAUGGUUGUCUGAGCAUG	Homo sapiens	hsa-miR-767-5p
20504558	0.240447	0.88995	0.507343	0.997016	0.31788	0.406686	0.240447	0.88995	0.507343	0.997016	0.31788	0.406686	MIMAT0003883	MIMAT0003883_st	23	miRBase	miRNA	UCUGCUCAUACCCCAUGGUUUCU	Homo sapiens	hsa-miR-767-3p
20504559	3.6056	3.47997	3.13375	2.64702	4.23452	2.71799	3.6056	3.47997	3.13375	2.64702	4.23452	2.71799	MIMAT0005458	MIMAT0005458_st	19	miRBase	miRNA	GUGAGGACUCGGGAGGUGG	Homo sapiens	hsa-miR-1224-5p
20504560	0.76751	1.3756	1.14004	1.88433	0.968553	1.38949	0.76751	1.3756	1.14004	1.88433	0.968553	1.38949	MIMAT0005459	MIMAT0005459_st	21	miRBase	miRNA	CCCCACCUCCUCUCUCCUCAG	Homo sapiens	hsa-miR-1224-3p
20504561	8.40267	8.18074	8.23208	7.79867	8.07371	8.0395	8.40267	8.18074	8.23208	7.79867	8.07371	8.0395	MIMAT0010214	MIMAT0010214_st	18	miRBase	miRNA	UCGAGGAGCUCACAGUCU	Homo sapiens	hsa-miR-151b
20504562	12.1215	12.4446	12.4358	12.3266	12.2079	12.3099	12.1215	12.4446	12.4358	12.3266	12.2079	12.3099	MIMAT0005792	MIMAT0005792_st	22	miRBase	miRNA	AAAAGCUGGGUUGAGAGGGCAA	Homo sapiens	hsa-miR-320b
20504563	12.0533	12.2791	12.2998	12.1418	11.9734	12.1521	12.0533	12.2791	12.2998	12.1418	11.9734	12.1521	MIMAT0005793	MIMAT0005793_st	20	miRBase	miRNA	AAAAGCUGGGUUGAGAGGGU	Homo sapiens	hsa-miR-320c
20504564	4.50559	4.88458	4.58408	1.04302	0.709986	1.68827	4.50559	4.88458	4.58408	1.04302	0.709986	1.68827	MIMAT0005794	MIMAT0005794_st	22	miRBase	miRNA	UUAGGGCCCUGGCUCCAUCUCC	Homo sapiens	hsa-miR-1296-5p
20504565	0.636888	0.351264	0.481681	1.08635	0.384972	0.39203	0.636888	0.351264	0.481681	1.08635	0.384972	0.39203	MIMAT0026637	MIMAT0026637_st	22	miRBase	miRNA	GAGUGGGGCUUCGACCCUAACC	Homo sapiens	hsa-miR-1296-3p
20504566	0.56562	0.341718	0.578439	0.578439	0.591259	0.844683	0.56562	0.341718	0.578439	0.578439	0.591259	0.844683	MIMAT0006789	MIMAT0006789_st	21	miRBase	miRNA	CUCCGUUUGCCUGUUUCGCUG	Homo sapiens	hsa-miR-1468-5p
20504567	0.407487	-0.0137377	0.274716	0.609357	0.426716	0.889711	0.407487	-0.0137377	0.274716	0.609357	0.426716	0.889711	MIMAT0026638	MIMAT0026638_st	22	miRBase	miRNA	AGCAAAAUAAGCAAAUGGAAAA	Homo sapiens	hsa-miR-1468-3p
20504568	0.713027	1.16981	0.275751	0.884513	1.05224	0.4409	0.713027	1.16981	0.275751	0.884513	1.05224	0.4409	MIMAT0005795	MIMAT0005795_st	22	miRBase	miRNA	UCAAAACUGAGGGGCAUUUUCU	Homo sapiens	hsa-miR-1323
20504569	1.18992	1.59096	1.71426	0.970067	0.569521	1.33855	1.18992	1.59096	1.71426	0.970067	0.569521	1.33855	MIMAT0005796	MIMAT0005796_st	22	miRBase	miRNA	CUUGGCACCUAGCAAGCACUCA	Homo sapiens	hsa-miR-1271-5p
20504570	0.214988	0.471831	0.11784	0.162508	0.597646	0.575397	0.214988	0.471831	0.11784	0.162508	0.597646	0.575397	MIMAT0022712	MIMAT0022712_st	22	miRBase	miRNA	AGUGCCUGCUAUGUGCCAGGCA	Homo sapiens	hsa-miR-1271-3p
20504571	0.253512	0.606641	0.0955769	0.390706	0.313331	0.266166	0.253512	0.606641	0.0955769	0.390706	0.313331	0.266166	MIMAT0026639	MIMAT0026639_st	19	miRBase	miRNA	CGCUCUAGGCACCGCAGCA	Homo sapiens	hsa-miR-1301-5p
20504572	5.71669	6.30001	6.25786	5.72692	6.11196	6.27729	5.71669	6.30001	6.25786	5.72692	6.11196	6.27729	MIMAT0005797	MIMAT0005797_st	24	miRBase	miRNA	UUGCAGCUGCCUGGGAGUGACUUC	Homo sapiens	hsa-miR-1301-3p
20504573	0.616776	0.212417	0.313074	0.638211	0.663773	0.409465	0.616776	0.212417	0.313074	0.638211	0.663773	0.409465	MIMAT0003884	MIMAT0003884_st	22	miRBase	miRNA	ACCCUAUCAAUAUUGUCUCUGC	Homo sapiens	hsa-miR-454-5p
20504574	3.18227	1.77702	1.4942	1.41849	2.10622	1.29238	3.18227	1.77702	1.4942	1.41849	2.10622	1.29238	MIMAT0003885	MIMAT0003885_st	23	miRBase	miRNA	UAGUGCAAUAUUGCUUAUAGGGU	Homo sapiens	hsa-miR-454-3p
20504575	0.319108	0.300827	0.401484	0.144654	0.311484	0.602212	0.319108	0.300827	0.401484	0.144654	0.311484	0.602212	MIMAT0005798	MIMAT0005798_st	21	miRBase	miRNA	AGAGGAUACCCUUUGUAUGUU	Homo sapiens	hsa-miR-1185-5p
20504576	2.32486	2.32052	2.7283	0.751322	1.24404	0.72048	2.32486	2.32052	2.7283	0.751322	1.24404	0.72048	MIMAT0022713	MIMAT0022713_st	22	miRBase	miRNA	AUAUACAGGGGGAGACUCUCAU	Homo sapiens	hsa-miR-1185-2-3p
20504577	0.336023	0.72423	0.815361	1.42747	1.26414	0.961806	0.336023	0.72423	0.815361	1.42747	1.26414	0.961806	MIMAT0010251	MIMAT0010251_st	25	miRBase	miRNA	UAGGCAGUGUAUUGCUAGCGGCUGU	Homo sapiens	hsa-miR-449c-5p
20504578	0.59239	0.816174	0.313046	0.876363	0.760113	0.368606	0.59239	0.816174	0.313046	0.876363	0.760113	0.368606	MIMAT0013771	MIMAT0013771_st	23	miRBase	miRNA	UUGCUAGUUGCACUCCUCUCUGU	Homo sapiens	hsa-miR-449c-3p
20504579	0.262757	0.58291	0.241452	0.504538	0.262757	0.427913	0.262757	0.58291	0.241452	0.504538	0.262757	0.427913	MIMAT0005799	MIMAT0005799_st	22	miRBase	miRNA	UCUACAAAGGAAAGCGCUUUCU	Homo sapiens	hsa-miR-1283
20504580	4.26698	4.53801	4.15424	3.9144	2.09174	2.01147	4.26698	4.53801	4.15424	3.9144	2.09174	2.01147	MIMAT0003886	MIMAT0003886_st	22	miRBase	miRNA	UGAGACCUCUGGGUUCUGAGCU	Homo sapiens	hsa-miR-769-5p
20504581	4.50617	4.47612	3.90997	3.87613	4.07627	4.08291	4.50617	4.47612	3.90997	3.87613	4.07627	4.08291	MIMAT0003887	MIMAT0003887_st	23	miRBase	miRNA	CUGGGAUCUCCGGGGUCUUGGUU	Homo sapiens	hsa-miR-769-3p
20504582	1.52894	0.624701	0.944403	0.944403	1.45849	1.33855	1.52894	0.624701	0.944403	0.944403	1.45849	1.33855	MIMAT0022714	MIMAT0022714_st	22	miRBase	miRNA	AGGAGGAAUUGGUGCUGGUCUU	Homo sapiens	hsa-miR-766-5p
20504583	3.52564	3.68961	2.85604	3.28572	2.68098	2.25181	3.52564	3.68961	2.85604	3.28572	2.68098	2.25181	MIMAT0003888	MIMAT0003888_st	22	miRBase	miRNA	ACUCCAGCCCCACAGCCUCAGC	Homo sapiens	hsa-miR-766-3p
20504584	4.87151	4.43587	4.39826	3.93103	4.07734	3.83598	4.87151	4.43587	4.39826	3.93103	4.07734	3.83598	MIMAT0018926	MIMAT0018926_st	20	miRBase	miRNA	ACUGGACUUGGAGUCAGAAA	Homo sapiens	hsa-miR-378d
20504585	2.46697	1.44482	0.602097	0.541614	1.95121	1.01246	2.46697	1.44482	0.602097	0.541614	1.95121	1.01246	MIMAT0022838	MIMAT0022838_st	22	miRBase	miRNA	AUAUACAGGGGGAGACUCUUAU	Homo sapiens	hsa-miR-1185-1-3p
20504586	8.46183	8.85322	8.72537	9.46971	9.82368	8.659	8.46183	8.85322	8.72537	9.46971	9.82368	8.659	MIMAT0010313	MIMAT0010313_st	22	miRBase	miRNA	GGGGCUGGGGCCGGGGCCGAGC	Homo sapiens	hsa-miR-762
20504587	0.46512	0.958209	0.332349	0.332349	0.362673	0.398735	0.46512	0.958209	0.332349	0.332349	0.362673	0.398735	MIMAT0004185	MIMAT0004185_st	23	miRBase	miRNA	CAGUAACAAAGAUUCAUCCUUGU	Homo sapiens	hsa-miR-802
20504588	0.844039	0.968851	0.554025	0.334254	0.8057	0.931801	0.844039	0.968851	0.554025	0.334254	0.8057	0.931801	MIMAT0010357	MIMAT0010357_st	20	miRBase	miRNA	GUCCCUGAGUGUAUGUGGUG	Homo sapiens	hsa-miR-670-5p
20504589	0.253512	0.700508	0.666421	0.741008	0.59867	0.383915	0.253512	0.700508	0.666421	0.741008	0.59867	0.383915	MIMAT0026640	MIMAT0026640_st	21	miRBase	miRNA	UUUCCUCAUAUUCAUUCAGGA	Homo sapiens	hsa-miR-670-3p
20504590	0.461554	0.464137	0.521254	0.415871	0.569521	0.523838	0.461554	0.464137	0.521254	0.415871	0.569521	0.523838	MIMAT0005800	MIMAT0005800_st	22	miRBase	miRNA	UUCAUUCGGCUGUCCAGAUGUA	Homo sapiens	hsa-miR-1298-5p
20504591	0.655428	0.902439	0.0262292	1.34903	0.0295857	0.79862	0.655428	0.902439	0.0262292	1.34903	0.0295857	0.79862	MIMAT0026641	MIMAT0026641_st	21	miRBase	miRNA	CAUCUGGGCAACUGACUGAAC	Homo sapiens	hsa-miR-1298-3p
20504592	0.267935	0.595951	0.388576	0.120741	0.546986	0.933059	0.267935	0.595951	0.388576	0.120741	0.546986	0.933059	MIMAT0009206	MIMAT0009206_st	21	miRBase	miRNA	AUUUGUGCUUGGCUCUGUCAC	Homo sapiens	hsa-miR-2113
20504593	0.346313	0.368165	0.415871	0.415871	0.359132	0.315213	0.346313	0.368165	0.415871	0.415871	0.359132	0.315213	MIMAT0010364	MIMAT0010364_st	22	miRBase	miRNA	GCAGCAGGGUGAAACUGACACA	Homo sapiens	hsa-miR-761
20504594	0.558882	0.340502	0.741008	0.112923	0.0560501	0.33498	0.558882	0.340502	0.741008	0.112923	0.0560501	0.33498	MIMAT0010367	MIMAT0010367_st	22	miRBase	miRNA	GCAGGUGCUCACUUGUCCUCCU	Homo sapiens	hsa-miR-764
20504595	0.425046	0.103677	0.102138	0.271395	0.322809	0.446778	0.425046	0.103677	0.102138	0.271395	0.322809	0.446778	MIMAT0010497	MIMAT0010497_st	22	miRBase	miRNA	GCAGAGUGCAAACAAUUUUGAC	Homo sapiens	hsa-miR-759
20505206	0.593646	0.70111	0.452812	0.757892	2.30855	0.68355	0.593646	0.70111	0.452812	0.757892	2.30855	0.68355	MIMAT0003945	MIMAT0003945_st	21	miRBase	miRNA	UGGAGGAGAAGGAAGGUGAUG	Homo sapiens	hsa-miR-765
20505207	0.891586	0.631806	0.314319	0.314319	0.7434	0.223189	0.891586	0.631806	0.314319	0.314319	0.7434	0.223189	MIMAT0003948	MIMAT0003948_st	23	miRBase	miRNA	UCCAGUACCACGUGUCAGGGCCA	Homo sapiens	hsa-miR-770-5p
20505608	1.70725	1.55375	1.89782	2.80579	3.74269	1.27305	1.70725	1.55375	1.89782	2.80579	3.74269	1.27305	MIMAT0004284	MIMAT0004284_st	23	miRBase	miRNA	UGGUGCGGAGAGGGCCCACAGUG	Homo sapiens	hsa-miR-675-5p
20505609	0.489862	0.552146	0.355418	0.661349	0.213398	0.339183	0.489862	0.552146	0.355418	0.661349	0.213398	0.339183	MIMAT0006790	MIMAT0006790_st	20	miRBase	miRNA	CUGUAUGCCCUCACCGCUCA	Homo sapiens	hsa-miR-675-3p
20505738	0.702124	0.631806	0.422901	0.698282	0.530637	0.631806	0.702124	0.631806	0.422901	0.698282	0.530637	0.631806	MIMAT0004901	MIMAT0004901_st	24	miRBase	miRNA	AGCAGAAGCAGGGAGGUUCUCCCA	Homo sapiens	hsa-miR-298
20505739	0.586874	0.881059	0.628978	0.433223	0.130975	0.262986	0.586874	0.881059	0.628978	0.433223	0.130975	0.262986	MIMAT0004902	MIMAT0004902_st	22	miRBase	miRNA	UGCAACGAACCUGAGCCACUGA	Homo sapiens	hsa-miR-891a-5p
20505740	0.575072	0.549193	0.299332	0.562417	0.284702	0.289627	0.575072	0.549193	0.299332	0.562417	0.284702	0.289627	MIMAT0026717	MIMAT0026717_st	22	miRBase	miRNA	AGUGGCACAUGUUUGUUGUGAG	Homo sapiens	hsa-miR-891a-3p
20505741	0.569521	0.060774	0.405587	0.161632	0.296379	0.0471212	0.569521	0.060774	0.405587	0.161632	0.296379	0.0471212	MIMAT0004903	MIMAT0004903_st	22	miRBase	miRNA	UAUACAAGGGCAGACUCUCUCU	Homo sapiens	hsa-miR-300
20505742	0.00212273	0.402062	0.127403	0.112809	0.280817	0.315213	0.00212273	0.402062	0.127403	0.112809	0.280817	0.315213	MIMAT0004907	MIMAT0004907_st	21	miRBase	miRNA	CACUGUGUCCUUUCUGCGUAG	Homo sapiens	hsa-miR-892a
20505743	0.427508	0.770798	0.0379288	0.503897	0.734735	0.74766	0.427508	0.770798	0.0379288	0.503897	0.734735	0.74766	MIMAT0004909	MIMAT0004909_st	22	miRBase	miRNA	UUUUGCAAUAUGUUCCUGAAUA	Homo sapiens	hsa-miR-450b-5p
20505744	0.820118	0.315213	0.181475	0.148839	0.358261	0.0296104	0.820118	0.315213	0.181475	0.148839	0.358261	0.0296104	MIMAT0004910	MIMAT0004910_st	22	miRBase	miRNA	UUGGGAUCAUUUUGCAUCCAUA	Homo sapiens	hsa-miR-450b-3p
20505745	0.885085	1.35691	1.06868	0.883604	0.649014	1.07884	0.885085	1.35691	1.06868	0.883604	0.649014	1.07884	MIMAT0026718	MIMAT0026718_st	23	miRBase	miRNA	CGGCCCCACGCACCAGGGUAAGA	Homo sapiens	hsa-miR-874-5p
20505746	3.9487	3.2551	3.75748	3.82089	3.44338	3.75748	3.9487	3.2551	3.75748	3.82089	3.44338	3.75748	MIMAT0004911	MIMAT0004911_st	22	miRBase	miRNA	CUGCCCUGGCCCGAGGGACCGA	Homo sapiens	hsa-miR-874-3p
20505747	0.411517	0.396591	-0.217681	0.482701	0.561682	0.110988	0.411517	0.396591	-0.217681	0.482701	0.561682	0.110988	MIMAT0004912	MIMAT0004912_st	21	miRBase	miRNA	UACUUGGAAAGGCAUCAGUUG	Homo sapiens	hsa-miR-890
20505748	-0.00493935	0.320835	0.126363	0.67656	0.575143	0.316404	-0.00493935	0.320835	0.126363	0.67656	0.575143	0.316404	MIMAT0004913	MIMAT0004913_st	22	miRBase	miRNA	UGCAACUUACCUGAGUCAUUGA	Homo sapiens	hsa-miR-891b
20505749	0.327655	0.289677	0.0450814	0.665348	0.495378	0.5414	0.327655	0.289677	0.0450814	0.665348	0.495378	0.5414	MIMAT0004916	MIMAT0004916_st	21	miRBase	miRNA	UACUCAAAAAGCUGUCAGUCA	Homo sapiens	hsa-miR-888-5p
20505750	0.395996	0.252283	0.270195	0.638543	0.397221	0.172094	0.395996	0.252283	0.270195	0.638543	0.397221	0.172094	MIMAT0004917	MIMAT0004917_st	22	miRBase	miRNA	GACUGACACCUCUUUGGGUGAA	Homo sapiens	hsa-miR-888-3p
20505751	0.484818	0.209684	0.593443	0.268306	0.459224	0.495287	0.484818	0.209684	0.593443	0.268306	0.459224	0.495287	MIMAT0004918	MIMAT0004918_st	22	miRBase	miRNA	CACUGGCUCCUUUCUGGGUAGA	Homo sapiens	hsa-miR-892b
20505752	0.479745	0.73487	1.22569	0.415871	0.959995	0.947517	0.479745	0.73487	1.22569	0.415871	0.959995	0.947517	MIMAT0004919	MIMAT0004919_st	25	miRBase	miRNA	AAAGGAUUCUGCUGUCGGUCCCACU	Homo sapiens	hsa-miR-541-5p
20505753	0.781251	0.26552	0.447489	0.741008	0.279151	0.0612284	0.781251	0.26552	0.447489	0.741008	0.279151	0.0612284	MIMAT0004920	MIMAT0004920_st	22	miRBase	miRNA	UGGUGGGCACAGAAUCUGGACU	Homo sapiens	hsa-miR-541-3p
20505754	0.29135	0.610434	1.0373	0.692849	1.23299	0.611502	0.29135	0.610434	1.0373	0.692849	1.23299	0.611502	MIMAT0026719	MIMAT0026719_st	22	miRBase	miRNA	AAUGGCUGUCCGUAGUAUGGUC	Homo sapiens	hsa-miR-889-5p
20505755	0.500094	1.02923	0.415871	0.325707	0.211423	0.29896	0.500094	1.02923	0.415871	0.325707	0.211423	0.29896	MIMAT0004921	MIMAT0004921_st	21	miRBase	miRNA	UUAAUAUCGGACAACCAUUGU	Homo sapiens	hsa-miR-889-3p
20505756	0.140144	0.116528	0.542322	0.323718	0.191289	0.828034	0.140144	0.116528	0.542322	0.323718	0.191289	0.828034	MIMAT0004922	MIMAT0004922_st	22	miRBase	miRNA	UAUACCUCAGUUUUAUCAGGUG	Homo sapiens	hsa-miR-875-5p
20505757	0.269472	0.335442	0.395152	0.395152	0.569521	0.296876	0.269472	0.335442	0.395152	0.395152	0.569521	0.296876	MIMAT0004923	MIMAT0004923_st	21	miRBase	miRNA	CCUGGAAACACUGAGGUUGUG	Homo sapiens	hsa-miR-875-3p
20505758	0.401904	0.464188	0.370644	0.248253	-0.00493938	0.279513	0.401904	0.464188	0.370644	0.248253	-0.00493938	0.279513	MIMAT0004924	MIMAT0004924_st	22	miRBase	miRNA	UGGAUUUCUUUGUGAAUCACCA	Homo sapiens	hsa-miR-876-5p
20505759	0.00483348	0.0296104	0.38017	0.67756	-0.00493936	0.315213	0.00483348	0.0296104	0.38017	0.67756	-0.00493936	0.315213	MIMAT0004925	MIMAT0004925_st	22	miRBase	miRNA	UGGUGGUUUACAAAGUAAUUCA	Homo sapiens	hsa-miR-876-3p
20505760	1.42106	1.79787	2.52631	1.73698	1.95012	1.66611	1.42106	1.79787	2.52631	1.73698	1.95012	1.66611	MIMAT0004926	MIMAT0004926_st	23	miRBase	miRNA	AAGGAGCUUACAAUCUAGCUGGG	Homo sapiens	hsa-miR-708-5p
20505761	0.325638	0.631806	0.383561	1.05375	0.600574	0.360187	0.325638	0.631806	0.383561	1.05375	0.600574	0.360187	MIMAT0004927	MIMAT0004927_st	22	miRBase	miRNA	CAACUAGACUGUGAGCUUCUAG	Homo sapiens	hsa-miR-708-3p
20505762	0.343859	0.49569	0.415871	0.721457	0.822081	0.49569	0.343859	0.49569	0.415871	0.721457	0.822081	0.49569	MIMAT0004928	MIMAT0004928_st	22	miRBase	miRNA	GUGUGCGGAAAUGCUUCUGCUA	Homo sapiens	hsa-miR-147b
20505763	0.337263	0.657416	0.91368	0.857251	0.699106	0.657416	0.337263	0.657416	0.91368	0.857251	0.699106	0.657416	MIMAT0004929	MIMAT0004929_st	21	miRBase	miRNA	UGAUAUGUUUGAUAUUGGGUU	Homo sapiens	hsa-miR-190b
20505787	8.23867	8.43998	8.48455	7.52014	7.3107	8.42577	8.23867	8.43998	8.48455	7.52014	7.3107	8.42577	MIMAT0004945	MIMAT0004945_st	22	miRBase	miRNA	UGCGGGGCUAGGGCUAACAGCA	Homo sapiens	hsa-miR-744-5p
20505788	2.5032	1.3756	1.27021	0.664793	0.569521	0.611005	2.5032	1.3756	1.27021	0.664793	0.569521	0.611005	MIMAT0004946	MIMAT0004946_st	22	miRBase	miRNA	CUGUUGCCACUAACCUCAACCU	Homo sapiens	hsa-miR-744-3p
20505789	1.60591	1.3534	0.981622	0.842339	0.798714	1.17367	1.60591	1.3534	0.981622	0.842339	0.798714	1.17367	MIMAT0004947	MIMAT0004947_st	22	miRBase	miRNA	UCCAUUACACUACCCUGCCUCU	Homo sapiens	hsa-miR-885-5p
20505790	3.26733	2.63426	1.83895	2.13458	2.90662	1.1005	3.26733	2.63426	1.83895	2.13458	2.90662	1.1005	MIMAT0004948	MIMAT0004948_st	22	miRBase	miRNA	AGGCAGCGGGGUGUAGUGGAUA	Homo sapiens	hsa-miR-885-3p
20505791	3.21818	4.64005	4.52342	5.04086	5.14855	4.49014	3.21818	4.64005	4.52342	5.04086	5.14855	4.49014	MIMAT0004949	MIMAT0004949_st	20	miRBase	miRNA	GUAGAGGAGAUGGCGCAGGG	Homo sapiens	hsa-miR-877-5p
20505792	0.691817	0.654426	0.755084	1.33705	0.671294	1.28937	0.691817	0.654426	0.755084	1.33705	0.671294	1.28937	MIMAT0004950	MIMAT0004950_st	21	miRBase	miRNA	UCCUCUUCUCCCUCCUCCCAG	Homo sapiens	hsa-miR-877-3p
20505793	0.253512	0.0713674	0.15882	0.175416	0.745471	0.353291	0.253512	0.0713674	0.15882	0.175416	0.745471	0.353291	MIMAT0026720	MIMAT0026720_st	21	miRBase	miRNA	CUUGGGAGCCCUGUUAGACUC	Homo sapiens	hsa-miR-887-5p
20505794	0.894034	0.660915	0.718033	0.440733	0.540412	-0.0302805	0.894034	0.660915	0.718033	0.440733	0.540412	-0.0302805	MIMAT0004951	MIMAT0004951_st	22	miRBase	miRNA	GUGAACGGGCGCCAUCCCGAGG	Homo sapiens	hsa-miR-887-3p
20505795	3.13611	3.00288	1.9152	3.90105	2.33391	2.44426	3.13611	3.00288	1.9152	3.90105	2.33391	2.44426	MIMAT0004952	MIMAT0004952_st	20	miRBase	miRNA	ACCAGGAGGCUGAGGCCCCU	Homo sapiens	hsa-miR-665
20505796	0.32331	0.589343	0.415871	0.120741	0.071393	0.144943	0.32331	0.589343	0.415871	0.120741	0.071393	0.144943	MIMAT0004953	MIMAT0004953_st	21	miRBase	miRNA	GCAGGAACUUGUGAGUCUCCU	Homo sapiens	hsa-miR-873-5p
20505797	0.700152	0.837103	0.415871	0.621168	0.908731	0.0296105	0.700152	0.837103	0.415871	0.621168	0.908731	0.0296105	MIMAT0022717	MIMAT0022717_st	22	miRBase	miRNA	GGAGACUGAUGAGUUCCCGGGA	Homo sapiens	hsa-miR-873-3p
20505798	4.3274	2.53664	2.78026	1.43322	1.25436	1.94929	4.3274	2.53664	2.78026	1.43322	1.25436	1.94929	MIMAT0004954	MIMAT0004954_st	22	miRBase	miRNA	AAACAUUCGCGGUGCACUUCUU	Homo sapiens	hsa-miR-543
20505799	5.64692	4.26442	3.83789	3.21803	4.4654	2.7375	5.64692	4.26442	3.83789	3.21803	4.4654	2.7375	MIMAT0004955	MIMAT0004955_st	22	miRBase	miRNA	AUAUAAUACAACCUGCUAAGUG	Homo sapiens	hsa-miR-374b-5p
20505800	0.564517	0.315213	0.741008	0.101604	0.259309	0.0609766	0.564517	0.315213	0.741008	0.101604	0.259309	0.0609766	MIMAT0004956	MIMAT0004956_st	22	miRBase	miRNA	CUUAGCAGGUUGUAUUAUCAUU	Homo sapiens	hsa-miR-374b-3p
20505801	1.98955	2.01058	2.65749	1.3443	2.72389	0.675026	1.98955	2.01058	2.65749	1.3443	2.72389	0.675026	MIMAT0004957	MIMAT0004957_st	20	miRBase	miRNA	CGGCUCUGGGUCUGUGGGGA	Homo sapiens	hsa-miR-760
20505802	0.587117	0.0472062	-0.076466	0.438432	0.0192915	0.315213	0.587117	0.0472062	-0.076466	0.438432	0.0192915	0.315213	MIMAT0004958	MIMAT0004958_st	23	miRBase	miRNA	CAGUGCAAUGAUAUUGUCAAAGC	Homo sapiens	hsa-miR-301b
20505803	0.490285	0.322358	0.390706	0.390706	0.515923	0.315213	0.490285	0.322358	0.390706	0.390706	0.515923	0.315213	MIMAT0004959	MIMAT0004959_st	22	miRBase	miRNA	AAAUCUCUGCAGGCAAAUGUGA	Homo sapiens	hsa-miR-216b-5p
20505804	0.464057	0.297167	0.415871	0.120741	0.328344	0.293	0.464057	0.297167	0.415871	0.120741	0.328344	0.293	MIMAT0026721	MIMAT0026721_st	24	miRBase	miRNA	ACACACUUACCCGUAGAGAUUCUA	Homo sapiens	hsa-miR-216b-3p
20505805	0.741008	0.55532	0.203004	0.339385	0.279151	0.55532	0.741008	0.55532	0.203004	0.339385	0.279151	0.55532	MIMAT0026722	MIMAT0026722_st	22	miRBase	miRNA	AAGCUUUUUGCUCGAAUUAUGU	Homo sapiens	hsa-miR-208b-5p
20505806	0.451896	0.689477	0.178413	0.314491	1.02636	0.273529	0.451896	0.689477	0.178413	0.314491	1.02636	0.273529	MIMAT0004960	MIMAT0004960_st	22	miRBase	miRNA	AUAAGACGAACAAAAGGUUUGU	Homo sapiens	hsa-miR-208b-3p
20505961	0.741008	0.8904	0.674465	0.680223	0.569521	0.933059	0.741008	0.8904	0.674465	0.680223	0.569521	0.933059	MIMAT0004970	MIMAT0004970_st	20	miRBase	miRNA	GGGGAGCUGUGGAAGCAGUA	Homo sapiens	hsa-miR-920
20505962	0.795997	0.737671	0.448418	0.638732	0.792382	1.24826	0.795997	0.737671	0.448418	0.638732	0.792382	1.24826	MIMAT0004971	MIMAT0004971_st	25	miRBase	miRNA	CUAGUGAGGGACAGAACCAGGAUUC	Homo sapiens	hsa-miR-921
20505963	0.340073	0.355801	-0.0864444	0.186422	0.340073	0.591218	0.340073	0.355801	-0.0864444	0.186422	0.340073	0.591218	MIMAT0004972	MIMAT0004972_st	23	miRBase	miRNA	GCAGCAGAGAAUAGGACUACGUC	Homo sapiens	hsa-miR-922
20505964	0.626361	0.465056	0.915463	0.851322	-0.00493938	0.631806	0.626361	0.465056	0.915463	0.851322	-0.00493938	0.631806	MIMAT0004974	MIMAT0004974_st	20	miRBase	miRNA	AGAGUCUUGUGAUGUCUUGC	Homo sapiens	hsa-miR-924
20505965	0.741008	0.273001	0.101046	0.309316	0.465347	0.240487	0.741008	0.273001	0.101046	0.309316	0.465347	0.240487	MIMAT0004975	MIMAT0004975_st	22	miRBase	miRNA	UACUGCAGACGUGGCAAUCAUG	Homo sapiens	hsa-miR-509-3-5p
20506002	1.68634	1.466	2.05986	1.66463	0.905085	0.68132	1.68634	1.466	2.05986	1.66463	0.905085	0.68132	MIMAT0004976	MIMAT0004976_st	22	miRBase	miRNA	UGUGCGCAGGGAGACCUCUCCC	Homo sapiens	hsa-miR-933
20506003	0.228348	0.163396	0.569424	0.390706	0.253987	0.315213	0.228348	0.163396	0.569424	0.390706	0.253987	0.315213	MIMAT0004977	MIMAT0004977_st	22	miRBase	miRNA	UGUCUACUACUGGAGACACUGG	Homo sapiens	hsa-miR-934
20506004	7.26388	7.51406	7.40873	6.9016	6.06311	7.41377	7.26388	7.51406	7.40873	6.9016	6.06311	7.41377	MIMAT0004978	MIMAT0004978_st	23	miRBase	miRNA	CCAGUUACCGCUUCCGCUACCGC	Homo sapiens	hsa-miR-935
20506005	1.92619	0.652701	0.723472	1.73439	0.902242	0.569752	1.92619	0.652701	0.723472	1.73439	0.902242	0.569752	MIMAT0004979	MIMAT0004979_st	22	miRBase	miRNA	ACAGUAGAGGGAGGAAUCGCAG	Homo sapiens	hsa-miR-936
20506006	6.23914	6.31377	6.34838	6.62459	6.63718	5.98983	6.23914	6.31377	6.34838	6.62459	6.63718	5.98983	MIMAT0022938	MIMAT0022938_st	20	miRBase	miRNA	GUGAGUCAGGGUGGGGCUGG	Homo sapiens	hsa-miR-937-5p
20506007	1.08635	0.331434	0.738834	0.738834	0.585742	0.951453	1.08635	0.331434	0.738834	0.738834	0.585742	0.951453	MIMAT0004980	MIMAT0004980_st	22	miRBase	miRNA	AUCCGCGCUCUGACUCUCUGCC	Homo sapiens	hsa-miR-937-3p
20506008	0.253512	0.609653	0.393717	1.01315	0.496319	0.519773	0.253512	0.609653	0.393717	1.01315	0.496319	0.519773	MIMAT0004981	MIMAT0004981_st	22	miRBase	miRNA	UGCCCUUAAAGGUGAACCCAGU	Homo sapiens	hsa-miR-938
20506009	2.86369	2.80854	2.80854	3.32985	3.39627	3.77542	2.86369	2.80854	2.80854	3.32985	3.39627	3.77542	MIMAT0004982	MIMAT0004982_st	24	miRBase	miRNA	UGGGGAGCUGAGGCUCUGGGGGUG	Homo sapiens	hsa-miR-939-5p
20506010	0.501826	0.247518	0.348175	0.854857	0.246024	0.429062	0.501826	0.247518	0.348175	0.854857	0.246024	0.429062	MIMAT0022939	MIMAT0022939_st	21	miRBase	miRNA	CCCUGGGCCUCUGCUCCCCAG	Homo sapiens	hsa-miR-939-3p
20506011	1.51664	3.31449	3.49362	3.57673	1.45812	2.63626	1.51664	3.31449	3.49362	3.57673	1.45812	2.63626	MIMAT0004983	MIMAT0004983_st	21	miRBase	miRNA	AAGGCAGGGCCCCCGCUCCCC	Homo sapiens	hsa-miR-940
20506012	4.13385	4.61749	3.91449	3.51732	2.99982	5.06941	4.13385	4.61749	3.91449	3.51732	2.99982	5.06941	MIMAT0004984	MIMAT0004984_st	23	miRBase	miRNA	CACCCGGCUGUGUGCACAUGUGC	Homo sapiens	hsa-miR-941
20506013	0.105948	0.427241	0.267736	0.267736	0.681549	0.325899	0.105948	0.427241	0.267736	0.267736	0.681549	0.325899	MIMAT0004985	MIMAT0004985_st	22	miRBase	miRNA	UCUUCUCUGUUUUGGCCAUGUG	Homo sapiens	hsa-miR-942-5p
20506014	1.48694	0.882951	1.25508	0.562154	0.521849	0.597348	1.48694	0.882951	1.25508	0.562154	0.521849	0.597348	MIMAT0026734	MIMAT0026734_st	22	miRBase	miRNA	CACAUGGCCGAAACAGAGAAGU	Homo sapiens	hsa-miR-942-3p
20506015	0.506747	0.631806	0.83129	0.373976	0.532386	0.314822	0.506747	0.631806	0.83129	0.373976	0.532386	0.314822	MIMAT0004986	MIMAT0004986_st	21	miRBase	miRNA	CUGACUGUUGCCGUCCUCCAG	Homo sapiens	hsa-miR-943
20506016	0.71947	1.25727	0.113016	0.365685	0.64563	0.610268	0.71947	1.25727	0.113016	0.365685	0.64563	0.610268	MIMAT0004987	MIMAT0004987_st	22	miRBase	miRNA	AAAUUAUUGUACAUCGGAUGAG	Homo sapiens	hsa-miR-944
20506022	0.521749	0.412547	0.700517	0.236233	0.689472	1.08487	0.521749	0.412547	0.700517	0.236233	0.689472	1.08487	MIMAT0004450	MIMAT0004450_st	21	miRBase	miRNA	AUGUAUGUGUGCAUGUGCAUG	Homo sapiens	hsa-miR-297
20506708	0.253512	-0.0312215	0.443858	0.443858	0.0230484	-0.155319	0.253512	-0.0312215	0.443858	0.443858	0.0230484	-0.155319	MIMAT0022940	MIMAT0022940_st	18	miRBase	miRNA	CAGGGUCAGCUGAGCAUG	Homo sapiens	hsa-miR-1178-5p
20506709	0.317936	0.430257	0.32229	0.480294	0.47594	0.430257	0.317936	0.430257	0.32229	0.480294	0.47594	0.430257	MIMAT0005823	MIMAT0005823_st	21	miRBase	miRNA	UUGCUCACUGUUCUUCCCUAG	Homo sapiens	hsa-miR-1178-3p
20506710	0.535203	0.280895	0.386419	0.69426	0.0215337	0.0950833	0.535203	0.280895	0.386419	0.69426	0.0215337	0.0950833	MIMAT0005824	MIMAT0005824_st	21	miRBase	miRNA	AAGCAUUCUUUCAUUGGUUGG	Homo sapiens	hsa-miR-1179
20506711	2.35008	1.70725	1.76403	1.43393	0.902699	1.33856	2.35008	1.70725	1.76403	1.43393	0.902699	1.33856	MIMAT0026735	MIMAT0026735_st	21	miRBase	miRNA	GGACCCACCCGGCCGGGAAUA	Homo sapiens	hsa-miR-1180-5p
20506712	7.46006	7.90222	7.64488	7.17181	7.08523	7.82545	7.46006	7.90222	7.64488	7.17181	7.08523	7.82545	MIMAT0005825	MIMAT0005825_st	22	miRBase	miRNA	UUUCCGGCUCGCGUGGGUGUGU	Homo sapiens	hsa-miR-1180-3p
20506713	0.835977	0.771771	0.743391	0.418254	0.281535	0.335104	0.835977	0.771771	0.743391	0.418254	0.281535	0.335104	MIMAT0005826	MIMAT0005826_st	21	miRBase	miRNA	CCGUCGCCGCCACCCGAGCCG	Homo sapiens	hsa-miR-1181
20506714	1.28585	0.814749	0.665584	0.923951	1.25436	0.631806	1.28585	0.814749	0.665584	0.923951	1.25436	0.631806	MIMAT0005827	MIMAT0005827_st	23	miRBase	miRNA	GAGGGUCUUGGGAGGGAUGUGAC	Homo sapiens	hsa-miR-1182
20506715	0.726307	1.07967	1.17739	0.888665	0.751946	0.505803	0.726307	1.07967	1.17739	0.888665	0.751946	0.505803	MIMAT0005828	MIMAT0005828_st	27	miRBase	miRNA	CACUGUAGGUGAUGGUGAGAGUGGGCA	Homo sapiens	hsa-miR-1183
20506716	1.00356	1.19271	1.30191	0.870792	1.31957	1.01266	1.00356	1.19271	1.30191	0.870792	1.31957	1.01266	MIMAT0005829	MIMAT0005829_st	23	miRBase	miRNA	CCUGCAGCGACUUGAUGGCUUCC	Homo sapiens	hsa-miR-1184
20506763	3.55146	4.16145	3.78071	5.44549	5.25268	4.34094	3.55146	4.16145	3.78071	5.44549	5.25268	4.34094	MIMAT0005572	MIMAT0005572_st	22	miRBase	miRNA	GUGGGUACGGCCCAGUGGGGGG	Homo sapiens	hsa-miR-1225-5p
20506764	0.557845	1.0631	1.12022	1.03859	0.872107	1.32688	0.557845	1.0631	1.12022	1.03859	0.872107	1.32688	MIMAT0005573	MIMAT0005573_st	22	miRBase	miRNA	UGAGCCCCUGUGCCGCCCCCAG	Homo sapiens	hsa-miR-1225-3p
20506767	1.35439	1.3879	1.7201	1.58089	1.5815	1.21923	1.35439	1.3879	1.7201	1.58089	1.5815	1.21923	MIMAT0005576	MIMAT0005576_st	26	miRBase	miRNA	GUGAGGGCAUGCAGGCCUGGAUGGGG	Homo sapiens	hsa-miR-1226-5p
20506768	1.4806	0.853626	1.37399	0.597251	0.518687	0.543014	1.4806	0.853626	1.37399	0.597251	0.518687	0.543014	MIMAT0005577	MIMAT0005577_st	22	miRBase	miRNA	UCACCAGCCCUGUGUUCCCUAG	Homo sapiens	hsa-miR-1226-3p
20506771	6.4559	6.46717	6.52101	6.94763	7.5104	6.30469	6.4559	6.46717	6.52101	6.94763	7.5104	6.30469	MIMAT0022941	MIMAT0022941_st	17	miRBase	miRNA	GUGGGGCCAGGCGGUGG	Homo sapiens	hsa-miR-1227-5p
20506772	0.602443	0.545326	0.180975	0.741008	0.297147	1.04848	0.602443	0.545326	0.180975	0.741008	0.297147	1.04848	MIMAT0005580	MIMAT0005580_st	20	miRBase	miRNA	CGUGCCACCCUUUUCCCCAG	Homo sapiens	hsa-miR-1227-3p
20506774	7.38513	7.1585	7.25032	7.68413	8.58934	6.92187	7.38513	7.1585	7.25032	7.68413	8.58934	6.92187	MIMAT0005582	MIMAT0005582_st	21	miRBase	miRNA	GUGGGCGGGGGCAGGUGUGUG	Homo sapiens	hsa-miR-1228-5p
20506775	2.66386	2.13393	2.94938	2.87185	2.47667	2.57458	2.66386	2.13393	2.94938	2.87185	2.47667	2.57458	MIMAT0005583	MIMAT0005583_st	20	miRBase	miRNA	UCACACCUGCCUCGCCCCCC	Homo sapiens	hsa-miR-1228-3p
20506776	5.77951	5.64179	5.66324	4.98121	5.47018	5.51013	5.77951	5.64179	5.66324	4.98121	5.47018	5.51013	MIMAT0022942	MIMAT0022942_st	24	miRBase	miRNA	GUGGGUAGGGUUUGGGGGAGAGCG	Homo sapiens	hsa-miR-1229-5p
20506777	1.14683	1.02923	0.741008	1.31505	0.56789	0.997714	1.14683	1.02923	0.741008	1.31505	0.56789	0.997714	MIMAT0005584	MIMAT0005584_st	23	miRBase	miRNA	CUCUCACCACUGCCCUCCCACAG	Homo sapiens	hsa-miR-1229-3p
20506779	5.44785	5.0911	5.21376	5.33706	6.27151	4.76091	5.44785	5.0911	5.21376	5.33706	6.27151	4.76091	MIMAT0005586	MIMAT0005586_st	20	miRBase	miRNA	GUGUCUGGGCGGACAGCUGC	Homo sapiens	hsa-miR-1231
20506781	5.55639	5.48926	5.30713	5.87532	6.13415	5.72002	5.55639	5.48926	5.30713	5.87532	6.13415	5.72002	MIMAT0022943	MIMAT0022943_st	22	miRBase	miRNA	AGUGGGAGGCCAGGGCACGGCA	Homo sapiens	hsa-miR-1233-5p
20506782	0.441506	1.13424	0.741008	0.544603	0.373117	0.435401	0.441506	1.13424	0.741008	0.544603	0.373117	0.435401	MIMAT0005588	MIMAT0005588_st	20	miRBase	miRNA	UGAGCCCUGUCCUCCCGCAG	Homo sapiens	hsa-miR-1233-3p
20506783	1.68406	2.19755	1.42009	1.09848	1.25436	1.69757	1.68406	2.19755	1.42009	1.09848	1.25436	1.69757	MIMAT0005589	MIMAT0005589_st	22	miRBase	miRNA	UCGGCCUGACCACCCACCCCAC	Homo sapiens	hsa-miR-1234-3p
20506785	1.05265	0.315213	0.721241	1.7393	0.732044	0.122064	1.05265	0.315213	0.721241	1.7393	0.732044	0.122064	MIMAT0022945	MIMAT0022945_st	22	miRBase	miRNA	UGAGUGACAGGGGAAAUGGGGA	Homo sapiens	hsa-miR-1236-5p
20506786	0.838406	0.872955	0.85568	0.941303	0.860792	0.885119	0.838406	0.872955	0.85568	0.941303	0.860792	0.885119	MIMAT0005591	MIMAT0005591_st	22	miRBase	miRNA	CCUCUUCCCCUUGUCUCUCCAG	Homo sapiens	hsa-miR-1236-3p
20506787	9.03741	9.02967	9.04633	10.1614	10.2154	9.15775	9.03741	9.02967	9.04633	10.1614	10.2154	9.15775	MIMAT0022946	MIMAT0022946_st	21	miRBase	miRNA	CGGGGGCGGGGCCGAAGCGCG	Homo sapiens	hsa-miR-1237-5p
20506788	0.569521	0.418454	0.138323	0.741008	1.37111	0.649388	0.569521	0.418454	0.138323	0.741008	1.37111	0.649388	MIMAT0005592	MIMAT0005592_st	21	miRBase	miRNA	UCCUUCUGCUCCGUCCCCCAG	Homo sapiens	hsa-miR-1237-3p
20506789	1.17487	0.651058	0.709495	1.68852	1.20236	2.03073	1.17487	0.651058	0.709495	1.68852	1.20236	2.03073	MIMAT0022947	MIMAT0022947_st	23	miRBase	miRNA	GUGAGUGGGAGCCCCAGUGUGUG	Homo sapiens	hsa-miR-1238-5p
20506790	1.0311	0.669547	1.72629	1.61916	0.703004	0.650305	1.0311	0.669547	1.72629	1.61916	0.703004	0.650305	MIMAT0005593	MIMAT0005593_st	20	miRBase	miRNA	CUUCCUCGUCUGUCUGCCCC	Homo sapiens	hsa-miR-1238-3p
20506794	-0.00167191	0.563217	0.103034	0.368745	0.524529	0.322832	-0.00167191	0.563217	0.103034	0.368745	0.524529	0.322832	MIMAT0005863	MIMAT0005863_st	22	miRBase	miRNA	CUCCUGAGCCAUUCUGAGCCUC	Homo sapiens	hsa-miR-1200
20506795	2.21841	3.28767	2.79481	3.27454	3.60393	2.40477	2.21841	3.28767	2.79481	3.27454	3.60393	2.40477	MIMAT0005865	MIMAT0005865_st	21	miRBase	miRNA	GUGCCAGCUGCAGUGGGGGAG	Homo sapiens	hsa-miR-1202
20506796	0.839765	1.02923	0.70236	0.741008	1.25436	0.717748	0.839765	1.02923	0.70236	0.741008	1.25436	0.717748	MIMAT0005866	MIMAT0005866_st	21	miRBase	miRNA	CCCGGAGCCAGGAUGCAGCUC	Homo sapiens	hsa-miR-1203
20506797	1.78452	1.73349	1.45555	3.47686	1.61224	1.02344	1.78452	1.73349	1.45555	3.47686	1.61224	1.02344	MIMAT0005867	MIMAT0005867_st	22	miRBase	miRNA	GGUGGCCCGGCCGUGCCUGAGG	Homo sapiens	hsa-miR-663b
20506798	0.32385	-0.0476133	-0.0300469	0.249061	0.396207	0.18367	0.32385	-0.0476133	-0.0300469	0.249061	0.396207	0.18367	MIMAT0005868	MIMAT0005868_st	21	miRBase	miRNA	UCGUGGCCUGGUCUCCAUUAU	Homo sapiens	hsa-miR-1204
20506799	1.104	0.348813	0.412315	-0.108745	0.000749439	0.678201	1.104	0.348813	0.412315	-0.108745	0.000749439	0.678201	MIMAT0005869	MIMAT0005869_st	20	miRBase	miRNA	UCUGCAGGGUUUGCUUUGAG	Homo sapiens	hsa-miR-1205
20506800	0.667226	-0.0666932	0.573249	0.120741	-0.0787217	0.558023	0.667226	-0.0666932	0.573249	0.120741	-0.0787217	0.558023	MIMAT0005870	MIMAT0005870_st	21	miRBase	miRNA	UGUUCAUGUAGAUGUUUAAGC	Homo sapiens	hsa-miR-1206
20506801	6.95462	7.27328	7.07588	7.25122	7.08306	7.30734	6.95462	7.27328	7.07588	7.25122	7.08306	7.30734	MIMAT0005871	MIMAT0005871_st	21	miRBase	miRNA	UGGCAGGGAGGCUGGGAGGGG	Homo sapiens	hsa-miR-1207-5p
20506802	-0.162661	0.0134794	0.415871	0.530442	0.373346	-2.60174e-05	-0.162661	0.0134794	0.415871	0.530442	0.373346	-2.60174e-05	MIMAT0005872	MIMAT0005872_st	18	miRBase	miRNA	UCAGCUGGCCCUCAUUUC	Homo sapiens	hsa-miR-1207-3p
20506803	0.97007	1.43581	2.16458	1.14414	0.66083	0.88138	0.97007	1.43581	2.16458	1.14414	0.66083	0.88138	MIMAT0005873	MIMAT0005873_st	20	miRBase	miRNA	UCACUGUUCAGACAGGCGGA	Homo sapiens	hsa-miR-1208
20506808	0.148978	0.245447	0.42454	0.311336	0.298859	0.0628177	0.148978	0.245447	0.42454	0.311336	0.298859	0.0628177	MIMAT0026736	MIMAT0026736_st	22	miRBase	miRNA	CAAAAGCAAUCGCGGUUUUUGC	Homo sapiens	hsa-miR-548e-5p
20506809	0.431477	0.840298	0.277826	0.598399	0.601608	0.78015	0.431477	0.840298	0.277826	0.598399	0.601608	0.78015	MIMAT0005874	MIMAT0005874_st	22	miRBase	miRNA	AAAAACUGAGACUACUUUUGCA	Homo sapiens	hsa-miR-548e-3p
20506810	0.456798	0.778842	0.31127	0.267777	0.644484	0.367558	0.456798	0.778842	0.31127	0.267777	0.644484	0.367558	MIMAT0005875	MIMAT0005875_st	22	miRBase	miRNA	AAAAGUAAUUGCGGUCUUUGGU	Homo sapiens	hsa-miR-548j-5p
20506811	0.348689	0.129615	0.120741	0.415871	0.348689	0.338562	0.348689	0.129615	0.120741	0.415871	0.348689	0.338562	MIMAT0026737	MIMAT0026737_st	21	miRBase	miRNA	CAAAAACUGCAUUACUUUUGC	Homo sapiens	hsa-miR-548j-3p
20506812	0.23324	0.676945	0.546454	0.741008	0.704864	0.281366	0.23324	0.676945	0.546454	0.741008	0.704864	0.281366	MIMAT0022719	MIMAT0022719_st	21	miRBase	miRNA	GAUCUCACUUUGUUGCCCAGG	Homo sapiens	hsa-miR-1285-5p
20506813	3.94136	3.55845	3.41713	3.83211	4.20936	1.84038	3.94136	3.55845	3.41713	3.83211	4.20936	1.84038	MIMAT0005876	MIMAT0005876_st	22	miRBase	miRNA	UCUGGGCAACAAAGUGAGACCU	Homo sapiens	hsa-miR-1285-3p
20506814	0.257245	0.572156	0.356221	0.915605	0.454741	0.489291	0.257245	0.572156	0.356221	0.915605	0.454741	0.489291	MIMAT0005877	MIMAT0005877_st	21	miRBase	miRNA	UGCAGGACCAAGAUGAGCCCU	Homo sapiens	hsa-miR-1286
20506815	2.35373	3.0823	2.93451	3.4686	2.30785	2.6104	2.35373	3.0823	2.93451	3.4686	2.30785	2.6104	MIMAT0005878	MIMAT0005878_st	22	miRBase	miRNA	UGCUGGAUCAGUGGUUCGAGUC	Homo sapiens	hsa-miR-1287-5p
20506816	0.712441	0.111428	0.377201	0.417843	0.439238	0.473788	0.712441	0.111428	0.377201	0.417843	0.439238	0.473788	MIMAT0026738	MIMAT0026738_st	22	miRBase	miRNA	CUCUAGCCACAGAUGCAGUGAU	Homo sapiens	hsa-miR-1287-3p
20506817	0.426505	0.315213	0.293734	0.946994	0.452144	0.472781	0.426505	0.315213	0.293734	0.946994	0.452144	0.472781	MIMAT0005879	MIMAT0005879_st	23	miRBase	miRNA	UGGAGUCCAGGAAUCUGCAUUUU	Homo sapiens	hsa-miR-1289
20506818	3.13522	1.94348	2.31171	3.48651	4.81013	0.580372	3.13522	1.94348	2.31171	3.48651	4.81013	0.580372	MIMAT0005880	MIMAT0005880_st	19	miRBase	miRNA	UGGAUUUUUGGAUCAGGGA	Homo sapiens	hsa-miR-1290
20506819	0.788053	0.478864	0.960047	0.634402	0.789014	0.206499	0.788053	0.478864	0.960047	0.634402	0.789014	0.206499	MIMAT0005881	MIMAT0005881_st	24	miRBase	miRNA	UGGCCCUGACUGAAGACCAGCAGU	Homo sapiens	hsa-miR-1291
20506820	0.253512	0.309306	0.403052	0.287316	0.916405	-0.0989439	0.253512	0.309306	0.403052	0.287316	0.916405	-0.0989439	MIMAT0005882	MIMAT0005882_st	22	miRBase	miRNA	AAAAGUACUUGCGGAUUUUGCU	Homo sapiens	hsa-miR-548k
20506821	1.08483	1.18999	1.01983	0.739486	1.58753	1.68392	1.08483	1.18999	1.01983	0.739486	1.58753	1.68392	MIMAT0005883	MIMAT0005883_st	22	miRBase	miRNA	UGGGUGGUCUGGAGAUUUGUGC	Homo sapiens	hsa-miR-1293
20506822	1.01991	1.64053	1.14822	0.120741	0.401837	1.33332	1.01991	1.64053	1.14822	0.120741	0.401837	1.33332	MIMAT0005884	MIMAT0005884_st	22	miRBase	miRNA	UGUGAGGUUGGCAUUGUUGUCU	Homo sapiens	hsa-miR-1294
20506823	0.137862	0.458015	0.378054	0.378054	0.185719	0.172412	0.137862	0.458015	0.378054	0.378054	0.185719	0.172412	MIMAT0005885	MIMAT0005885_st	21	miRBase	miRNA	UUAGGCCGCAGAUCUGGGUGA	Homo sapiens	hsa-miR-1295a
20506824	0.531834	0.317382	-0.0955808	0.741008	0.353199	0.541571	0.531834	0.317382	-0.0955808	0.741008	0.353199	0.541571	MIMAT0005886	MIMAT0005886_st	17	miRBase	miRNA	UUCAAGUAAUUCAGGUG	Homo sapiens	hsa-miR-1297
20506825	4.79536	4.77059	4.67561	4.67872	3.14098	4.58703	4.79536	4.77059	4.67561	4.67872	3.14098	4.58703	MIMAT0005887	MIMAT0005887_st	22	miRBase	miRNA	UUCUGGAAUUCUGUGUGAGGGA	Homo sapiens	hsa-miR-1299
20506826	0.420435	0.315213	0.741008	0.415871	0.759431	0.505123	0.420435	0.315213	0.741008	0.415871	0.759431	0.505123	MIMAT0005889	MIMAT0005889_st	22	miRBase	miRNA	AAAAGUAUUUGCGGGUUUUGUC	Homo sapiens	hsa-miR-548l
20506827	0.439082	0.111216	0.415871	0.403953	0.651127	0.0296104	0.439082	0.111216	0.415871	0.403953	0.651127	0.0296104	MIMAT0005890	MIMAT0005890_st	21	miRBase	miRNA	UUGGGACAUACUUAUGCUAAA	Homo sapiens	hsa-miR-1302
20506828	4.16824	3.76769	3.8501	1.9073	1.52171	3.84759	4.16824	3.76769	3.8501	1.9073	1.52171	3.84759	MIMAT0005891	MIMAT0005891_st	22	miRBase	miRNA	UUUAGAGACGGGGUCUUGCUCU	Homo sapiens	hsa-miR-1303
20506829	1.86057	1.19557	1.01592	0.670579	0.290598	0.61075	1.86057	1.19557	1.01592	0.670579	0.290598	0.61075	MIMAT0005892	MIMAT0005892_st	22	miRBase	miRNA	UUUGAGGCUACAGUGAGAUGUG	Homo sapiens	hsa-miR-1304-5p
20506830	0.880384	0.358187	0.741008	0.515348	0.908731	0.631806	0.880384	0.358187	0.741008	0.515348	0.908731	0.631806	MIMAT0022720	MIMAT0022720_st	22	miRBase	miRNA	UCUCACUGUAGCCUCGAACCCC	Homo sapiens	hsa-miR-1304-3p
20506831	0.537733	0.460908	0.552038	0.415871	0.664295	0.283425	0.537733	0.460908	0.552038	0.415871	0.664295	0.283425	MIMAT0005893	MIMAT0005893_st	22	miRBase	miRNA	UUUUCAACUCUAAUGGGAGAGA	Homo sapiens	hsa-miR-1305
20506832	0.265342	0.328098	0.120741	0.741008	0.605024	0.384208	0.265342	0.328098	0.120741	0.741008	0.605024	0.384208	MIMAT0005894	MIMAT0005894_st	22	miRBase	miRNA	AACUGGAUCAAUUAUAGGAGUG	Homo sapiens	hsa-miR-1243
20506833	0.741008	0.739667	0.228602	0.421735	0.575386	0.739667	0.741008	0.739667	0.228602	0.421735	0.575386	0.739667	MIMAT0026739	MIMAT0026739_st	22	miRBase	miRNA	UGCAAAAGUAAUCACAGUUUUU	Homo sapiens	hsa-miR-548f-5p
20506834	0.385943	0.172412	0.253172	0.548302	1.03305	0.711751	0.385943	0.172412	0.253172	0.548302	1.03305	0.711751	MIMAT0005895	MIMAT0005895_st	19	miRBase	miRNA	AAAAACUGUAAUUACUUUU	Homo sapiens	hsa-miR-548f-3p
20506835	2.28223	1.98955	1.31599	3.74445	2.16251	1.20679	2.28223	1.98955	1.31599	3.74445	2.16251	1.20679	MIMAT0005896	MIMAT0005896_st	26	miRBase	miRNA	AAGUAGUUGGUUUGUAUGAGAUGGUU	Homo sapiens	hsa-miR-1244
20506836	0.260081	0.315213	0.428111	0.415871	0.57309	0.323549	0.260081	0.315213	0.428111	0.415871	0.57309	0.323549	MIMAT0005897	MIMAT0005897_st	21	miRBase	miRNA	AAGUGAUCUAAAGGCCUACAU	Homo sapiens	hsa-miR-1245a
20506837	7.43162	6.67862	6.45268	7.88183	8.67651	5.42913	7.43162	6.67862	6.45268	7.88183	8.67651	5.42913	MIMAT0005898	MIMAT0005898_st	19	miRBase	miRNA	AAUGGAUUUUUGGAGCAGG	Homo sapiens	hsa-miR-1246
20506838	2.25621	1.98955	2.50771	2.19724	2.42393	1.36397	2.25621	1.98955	2.50771	2.19724	2.42393	1.36397	MIMAT0005899	MIMAT0005899_st	22	miRBase	miRNA	ACCCGUCCCGUUCGUCCCCGGA	Homo sapiens	hsa-miR-1247-5p
20506839	5.18034	5.09675	5.34882	5.04793	4.85396	5.14371	5.18034	5.09675	5.34882	5.04793	4.85396	5.14371	MIMAT0022721	MIMAT0022721_st	24	miRBase	miRNA	CCCCGGGAACGUCGAGACUGGAGC	Homo sapiens	hsa-miR-1247-3p
20506840	0.129082	0.419849	0.520507	0.541386	0.383787	0.214436	0.129082	0.419849	0.520507	0.541386	0.383787	0.214436	MIMAT0005900	MIMAT0005900_st	27	miRBase	miRNA	ACCUUCUUGUAUAAGCACUGUGCUAAA	Homo sapiens	hsa-miR-1248
20506841	1.0965	0.664867	1.05322	1.4008	1.15639	0.899923	1.0965	0.664867	1.05322	1.4008	1.15639	0.899923	MIMAT0005901	MIMAT0005901_st	22	miRBase	miRNA	ACGCCCUUCCCCCCCUUCUUCA	Homo sapiens	hsa-miR-1249
20506842	0.86346	0.315213	0.415871	0.506221	0.292963	0.307737	0.86346	0.315213	0.415871	0.506221	0.292963	0.307737	MIMAT0005902	MIMAT0005902_st	21	miRBase	miRNA	ACGGUGCUGGAUGUGGCCUUU	Homo sapiens	hsa-miR-1250-5p
20506843	0.640969	1.02923	0.766649	0.645248	0.798899	0.315213	0.640969	1.02923	0.766649	0.645248	0.798899	0.315213	MIMAT0026740	MIMAT0026740_st	19	miRBase	miRNA	ACAUUUUCCAGCCCAUUCA	Homo sapiens	hsa-miR-1250-3p
20506844	0.510243	0.266046	0.47705	0.510243	-0.296958	0.0907895	0.510243	0.266046	0.47705	0.510243	-0.296958	0.0907895	MIMAT0005903	MIMAT0005903_st	21	miRBase	miRNA	ACUCUAGCUGCCAAAGGCGCU	Homo sapiens	hsa-miR-1251-5p
20506845	0.522321	0.0950754	0.204278	0.0167894	0.154194	0.188744	0.522321	0.0950754	0.204278	0.0167894	0.154194	0.188744	MIMAT0026741	MIMAT0026741_st	21	miRBase	miRNA	CGCUUUGCUCAGCCAGUGUAG	Homo sapiens	hsa-miR-1251-3p
20506846	0.405298	0.467582	0.0795642	0.233536	1.13064	0.251519	0.405298	0.467582	0.0795642	0.233536	1.13064	0.251519	MIMAT0005904	MIMAT0005904_st	21	miRBase	miRNA	AGAGAAGAAGAUCAGCCUGCA	Homo sapiens	hsa-miR-1253
20506847	4.192	4.87087	4.51961	4.71236	5.56409	5.35759	4.192	4.87087	4.51961	4.71236	5.56409	5.35759	MIMAT0005905	MIMAT0005905_st	24	miRBase	miRNA	AGCCUGGAAGCUGGAGCCUGCAGU	Homo sapiens	hsa-miR-1254
20506848	0.965707	0.812944	0.597009	1.22338	0.460289	0.47351	0.965707	0.812944	0.597009	1.22338	0.460289	0.47351	MIMAT0005906	MIMAT0005906_st	23	miRBase	miRNA	AGGAUGAGCAAAGAAAGUAGAUU	Homo sapiens	hsa-miR-1255a
20506849	0.262988	-0.00594857	0.539021	0.419846	0.24836	0.58314	0.262988	-0.00594857	0.539021	0.419846	0.24836	0.58314	MIMAT0005907	MIMAT0005907_st	22	miRBase	miRNA	AGGCAUUGACUUCUCACUAGCU	Homo sapiens	hsa-miR-1256
20506850	0.8041	0.194476	0.320269	1.0239	0.725408	0.875955	0.8041	0.194476	0.320269	1.0239	0.725408	0.875955	MIMAT0005908	MIMAT0005908_st	21	miRBase	miRNA	AGUGAAUGAUGGGUUCUGACC	Homo sapiens	hsa-miR-1257
20506851	0.405329	0.181427	0.567688	0.415871	0.430968	0.752859	0.405329	0.181427	0.567688	0.415871	0.430968	0.752859	MIMAT0005909	MIMAT0005909_st	21	miRBase	miRNA	AGUUAGGAUUAGGUCGUGGAA	Homo sapiens	hsa-miR-1258
20506852	1.74262	2.14099	2.52675	2.0902	2.49392	2.34171	1.74262	2.14099	2.52675	2.0902	2.49392	2.34171	MIMAT0005911	MIMAT0005911_st	18	miRBase	miRNA	AUCCCACCUCUGCCACCA	Homo sapiens	hsa-miR-1260a
20506853	0.36522	0.425487	0.536707	0.536707	0.390937	0.779031	0.36522	0.425487	0.536707	0.536707	0.390937	0.779031	MIMAT0022722	MIMAT0022722_st	23	miRBase	miRNA	UGCAAAAGUAAUUGCAGUUUUUG	Homo sapiens	hsa-miR-548g-5p
20506854	0.944253	0.942943	0.319456	0.747288	0.575802	0.548129	0.944253	0.942943	0.319456	0.747288	0.575802	0.548129	MIMAT0005912	MIMAT0005912_st	22	miRBase	miRNA	AAAACUGUAAUUACUUUUGUAC	Homo sapiens	hsa-miR-548g-3p
20506855	0.49726	0.315213	0.364489	0.741008	1.25436	0.558961	0.49726	0.315213	0.364489	0.741008	1.25436	0.558961	MIMAT0005913	MIMAT0005913_st	19	miRBase	miRNA	AUGGAUAAGGCUUUGGCUU	Homo sapiens	hsa-miR-1261
20506856	1.3831	0.631806	0.839159	0.576073	0.584589	0.535111	1.3831	0.631806	0.839159	0.576073	0.584589	0.535111	MIMAT0005914	MIMAT0005914_st	22	miRBase	miRNA	AUGGGUGAAUUUGUAGAAGGAU	Homo sapiens	hsa-miR-1262
20506857	0.288896	1.08908	0.414835	0.414835	0.569521	0.110529	0.288896	1.08908	0.414835	0.414835	0.569521	0.110529	MIMAT0005915	MIMAT0005915_st	22	miRBase	miRNA	AUGGUACCCUGGCAUACUGAGU	Homo sapiens	hsa-miR-1263
20506858	0.522093	0.397546	0.538792	0.513628	0.376908	0.267785	0.522093	0.397546	0.538792	0.513628	0.376908	0.267785	MIMAT0005916	MIMAT0005916_st	22	miRBase	miRNA	CAAAAGUAAUUGUGGAUUUUGU	Homo sapiens	hsa-miR-548n
20506859	0.569521	0.315213	0.272225	0.187558	0.439948	0.315213	0.569521	0.315213	0.272225	0.187558	0.439948	0.315213	MIMAT0005917	MIMAT0005917_st	21	miRBase	miRNA	CAAAGGUAUUUGUGGUUUUUG	Homo sapiens	hsa-miR-548m
20506860	0.342213	0.108633	0.199763	0.237557	0.170727	0.182315	0.342213	0.108633	0.199763	0.237557	0.170727	0.182315	MIMAT0005918	MIMAT0005918_st	22	miRBase	miRNA	CAGGAUGUGGUCAAGUGUUGUU	Homo sapiens	hsa-miR-1265
20506861	0.232949	0.0296104	0.415871	0.363864	0.237217	0.0322776	0.232949	0.0296104	0.415871	0.363864	0.237217	0.0322776	MIMAT0005919	MIMAT0005919_st	22	miRBase	miRNA	CCAAAACUGCAGUUACUUUUGC	Homo sapiens	hsa-miR-548o-3p
20506862	1.85563	1.23797	1.23474	1.69251	0.887663	2.35602	1.85563	1.23797	1.23474	1.69251	0.887663	2.35602	MIMAT0005920	MIMAT0005920_st	23	miRBase	miRNA	CCUCAGGGCUGUAGAACAGGGCU	Homo sapiens	hsa-miR-1266-5p
20506863	0.347712	0.592139	0.741008	0.936951	0.631802	1.13814	0.347712	0.592139	0.741008	0.936951	0.631802	1.13814	MIMAT0026742	MIMAT0026742_st	22	miRBase	miRNA	CCCUGUUCUAUGCCCUGAGGGA	Homo sapiens	hsa-miR-1266-3p
20506864	0.72754	0.849266	0.402403	0.687315	0.550596	0.849266	0.72754	0.849266	0.402403	0.687315	0.550596	0.849266	MIMAT0005921	MIMAT0005921_st	21	miRBase	miRNA	CCUGUUGAAGUGUAAUCCCCA	Homo sapiens	hsa-miR-1267
20506865	5.3888	6.25795	5.92669	5.98034	6.10633	6.12554	5.3888	6.25795	5.92669	5.98034	6.10633	6.12554	MIMAT0005922	MIMAT0005922_st	18	miRBase	miRNA	CGGGCGUGGUGGUGGGGG	Homo sapiens	hsa-miR-1268a
20506866	3.85602	3.44566	2.81724	2.47942	1.6812	3.60092	3.85602	3.44566	2.81724	2.47942	1.6812	3.60092	MIMAT0005923	MIMAT0005923_st	22	miRBase	miRNA	CUGGACUGAGCCGUGCUACUGG	Homo sapiens	hsa-miR-1269a
20506867	0.108953	0.306198	0.381691	0.450051	0.313331	0.306198	0.108953	0.306198	0.381691	0.450051	0.313331	0.306198	MIMAT0005924	MIMAT0005924_st	23	miRBase	miRNA	CUGGAGAUAUGGAAGAGCUGUGU	Homo sapiens	hsa-miR-1270
20506868	0.569521	0.693382	0.390896	0.784512	0.570365	0.643099	0.569521	0.693382	0.390896	0.784512	0.570365	0.643099	MIMAT0005925	MIMAT0005925_st	26	miRBase	miRNA	GAUGAUGAUGGCAGCAAAUUCUGAAA	Homo sapiens	hsa-miR-1272
20506869	0.207915	0.375566	0.801361	0.203135	0.87197	0.587667	0.207915	0.375566	0.801361	0.203135	0.87197	0.587667	MIMAT0005926	MIMAT0005926_st	25	miRBase	miRNA	GGGCGACAAAGCAAGACUCUUUCUU	Homo sapiens	hsa-miR-1273a
20506870	0.628636	0.567471	0.485426	0.694924	0.775165	0.567471	0.628636	0.567471	0.485426	0.694924	0.775165	0.567471	MIMAT0005928	MIMAT0005928_st	22	miRBase	miRNA	AAAAGUAAUCGCGGUUUUUGUC	Homo sapiens	hsa-miR-548h-5p
20506871	0.54802	0.315213	0.415871	0.415871	0.908731	0.933059	0.54802	0.315213	0.415871	0.415871	0.908731	0.933059	MIMAT0022723	MIMAT0022723_st	23	miRBase	miRNA	CAAAAACCGCAAUUACUUUUGCA	Homo sapiens	hsa-miR-548h-3p
20506872	7.01222	7.4265	7.19258	7.5965	7.74699	7.36604	7.01222	7.4265	7.19258	7.5965	7.74699	7.36604	MIMAT0005929	MIMAT0005929_st	17	miRBase	miRNA	GUGGGGGAGAGGCUGUC	Homo sapiens	hsa-miR-1275
20506873	0.554616	0.917484	0.554616	0.333269	0.675752	0.600892	0.554616	0.917484	0.554616	0.333269	0.675752	0.600892	MIMAT0005930	MIMAT0005930_st	20	miRBase	miRNA	UAAAGAGCCCUGUGGAGACA	Homo sapiens	hsa-miR-1276
20506874	0.7257	0.277817	0.400563	0.110536	0.569521	0.299905	0.7257	0.277817	0.400563	0.110536	0.569521	0.299905	MIMAT0005931	MIMAT0005931_st	17	miRBase	miRNA	UAAGUGCUUCCAUGCUU	Homo sapiens	hsa-miR-302e
20506875	0.257197	0.578757	0.427277	0.132651	0.25579	0.553041	0.257197	0.578757	0.427277	0.132651	0.25579	0.553041	MIMAT0005932	MIMAT0005932_st	17	miRBase	miRNA	UAAUUGCUUCCAUGUUU	Homo sapiens	hsa-miR-302f
20506876	0.437166	0.539746	0.648948	0.415871	0.569521	1.24063	0.437166	0.539746	0.648948	0.415871	0.569521	1.24063	MIMAT0022724	MIMAT0022724_st	24	miRBase	miRNA	AAAUAUAUAUAUAUAUGUACGUAU	Homo sapiens	hsa-miR-1277-5p
20506877	0.476376	0.315213	0.422405	0.42894	0.292221	0.368317	0.476376	0.315213	0.422405	0.42894	0.292221	0.368317	MIMAT0005933	MIMAT0005933_st	22	miRBase	miRNA	UACGUAGAUAUAUAUGUAUUUU	Homo sapiens	hsa-miR-1277-3p
20506878	0.628803	0.775736	0.335542	0.232946	0.694137	0.0617145	0.628803	0.775736	0.335542	0.232946	0.694137	0.0617145	MIMAT0005934	MIMAT0005934_st	22	miRBase	miRNA	UAGCAAAAACUGCAGUUACUUU	Homo sapiens	hsa-miR-548p
20506879	0.569522	0.601718	0.719572	0.4414	0.583477	0.91831	0.569522	0.601718	0.719572	0.4414	0.583477	0.91831	MIMAT0005935	MIMAT0005935_st	22	miRBase	miRNA	AAAAGUAAUUGCGGAUUUUGCC	Homo sapiens	hsa-miR-548i
20506880	0.384049	0.397569	0.251278	0.248961	0.386366	0.207999	0.384049	0.397569	0.251278	0.248961	0.386366	0.207999	MIMAT0005936	MIMAT0005936_st	22	miRBase	miRNA	UAGUACUGUGCAUAUCAUCUAU	Homo sapiens	hsa-miR-1278
20506881	0.265992	0.327693	0.149903	0.407972	0.648805	1.09434	0.265992	0.327693	0.149903	0.407972	0.648805	1.09434	MIMAT0005937	MIMAT0005937_st	17	miRBase	miRNA	UCAUAUUGCUUCUUUCU	Homo sapiens	hsa-miR-1279
20506882	3.5364	4.57228	4.53872	4.86122	4.14983	5.55872	3.5364	4.57228	4.53872	4.86122	4.14983	5.55872	MIMAT0005939	MIMAT0005939_st	17	miRBase	miRNA	UCGCCUCCUCCUCUCCC	Homo sapiens	hsa-miR-1281
20506883	-0.110761	0.0296104	0.394103	0.399623	0.266329	0.0879623	-0.110761	0.0296104	0.394103	0.399623	0.266329	0.0879623	MIMAT0005940	MIMAT0005940_st	20	miRBase	miRNA	UCGUUUGCCUUUUUCUGCUU	Homo sapiens	hsa-miR-1282
20506884	0.660062	0.47398	0.280035	0.549283	0.399232	0.762769	0.660062	0.47398	0.280035	0.549283	0.399232	0.762769	MIMAT0005941	MIMAT0005941_st	22	miRBase	miRNA	UCUAUACAGACCCUGGCUUUUC	Homo sapiens	hsa-miR-1284
20506885	0.357399	1.3756	0.648095	0.706808	0.186075	0.391948	0.357399	1.3756	0.648095	0.706808	0.186075	0.391948	MIMAT0026743	MIMAT0026743_st	23	miRBase	miRNA	GCAGAUCAGGACUGUAACUCACC	Homo sapiens	hsa-miR-1288-5p
20506886	0.686805	0.523838	0.361668	0.601397	0.534459	0.356711	0.686805	0.523838	0.361668	0.601397	0.534459	0.356711	MIMAT0005942	MIMAT0005942_st	21	miRBase	miRNA	UGGACUGCCCUGAUCUGGAGA	Homo sapiens	hsa-miR-1288-3p
20506887	3.12973	3.41588	3.65798	3.31934	3.11352	3.82475	3.12973	3.41588	3.65798	3.31934	3.11352	3.82475	MIMAT0005943	MIMAT0005943_st	25	miRBase	miRNA	UGGGAACGGGUUCCGGCAGACGCUG	Homo sapiens	hsa-miR-1292-5p
20506888	1.08635	0.350121	0.77947	1.12705	1.02032	0.940492	1.08635	0.350121	0.77947	1.12705	1.02032	0.940492	MIMAT0022948	MIMAT0022948_st	20	miRBase	miRNA	UCGCGCCCCGGCUCCCGUUC	Homo sapiens	hsa-miR-1292-3p
20506889	0.475425	0.826077	0.637783	0.53785	0.690751	0.462357	0.475425	0.826077	0.637783	0.53785	0.690751	0.462357	MIMAT0005944	MIMAT0005944_st	22	miRBase	miRNA	AGAAGGAAAUUGAAUUCAUUUA	Homo sapiens	hsa-miR-1252-5p
20506890	0.0422322	0.678977	-0.0381177	0.426896	0.611255	0.315213	0.0422322	0.678977	-0.0381177	0.426896	0.611255	0.315213	MIMAT0026744	MIMAT0026744_st	22	miRBase	miRNA	CAAAUGAGCUUAAUUUCCUUUU	Homo sapiens	hsa-miR-1252-3p
20506891	0.478783	0.256475	0.323017	0.881232	0.646506	1.15992	0.478783	0.256475	0.323017	0.881232	0.646506	1.15992	MIMAT0005945	MIMAT0005945_st	22	miRBase	miRNA	CGGAUGAGCAAAGAAAGUGGUU	Homo sapiens	hsa-miR-1255b-5p
20506892	0.56453	0.315213	0.416327	0.410879	0.772926	0.928067	0.56453	0.315213	0.416327	0.410879	0.772926	0.928067	MIMAT0022725	MIMAT0022725_st	22	miRBase	miRNA	AACCACUUUCUUUGCUCAUCCA	Homo sapiens	hsa-miR-1255b-2-3p
20506896	3.41601	3.94986	3.30094	3.45903	2.20713	3.05736	3.41601	3.94986	3.30094	3.45903	2.20713	3.05736	MIMAT0005948	MIMAT0005948_st	24	miRBase	miRNA	ACUGGCUAGGGAAAAUGAUUGGAU	Homo sapiens	hsa-miR-664a-5p
20506897	0.732074	1.19438	0.241399	0.90513	0.908731	0.631806	0.732074	1.19438	0.241399	0.90513	0.908731	0.631806	MIMAT0005949	MIMAT0005949_st	23	miRBase	miRNA	UAUUCAUUUAUCCCCAGCCUACA	Homo sapiens	hsa-miR-664a-3p
20506898	1.01315	1.60598	1.31729	0.969706	0.952631	1.03683	1.01315	1.60598	1.31729	0.969706	0.952631	1.03683	MIMAT0022726	MIMAT0022726_st	22	miRBase	miRNA	CCACCUCCCCUGCAAACGUCCA	Homo sapiens	hsa-miR-1306-5p
20506899	0.960023	0.769854	1.2603	0.433167	0.574431	0.834827	0.960023	0.769854	1.2603	0.433167	0.574431	0.834827	MIMAT0005950	MIMAT0005950_st	18	miRBase	miRNA	ACGUUGGCUCUGGUGGUG	Homo sapiens	hsa-miR-1306-3p
20506900	0.814929	2.14596	0.986415	0.931814	0.433773	0.822612	0.814929	2.14596	0.986415	0.931814	0.433773	0.822612	MIMAT0022727	MIMAT0022727_st	21	miRBase	miRNA	UCGACCGGACCUCGACCGGCU	Homo sapiens	hsa-miR-1307-5p
20506901	7.14097	7.49595	7.5632	7.32001	7.02752	7.51793	7.14097	7.49595	7.5632	7.32001	7.02752	7.51793	MIMAT0005951	MIMAT0005951_st	22	miRBase	miRNA	ACUCGGCGUGGCGUCGGUCGUG	Homo sapiens	hsa-miR-1307-3p
20507089	0.486824	0.176745	0.437911	0.448107	0.716656	0.356976	0.486824	0.176745	0.437911	0.448107	0.716656	0.356976	MIMAT0005788	MIMAT0005788_st	22	miRBase	miRNA	UUCACAAGGAGGUGUCAUUUAU	Homo sapiens	hsa-miR-513b-5p
20507090	0.474695	0.249689	0.853839	0.415871	1.18884	0.631806	0.474695	0.249689	0.853839	0.415871	1.18884	0.631806	MIMAT0026749	MIMAT0026749_st	22	miRBase	miRNA	AAAUGUCACCUUUUUGAGAGGA	Homo sapiens	hsa-miR-513b-3p
20507091	0.487253	0.549537	0.333602	0.880337	0.641857	0.549537	0.487253	0.549537	0.333602	0.880337	0.641857	0.549537	MIMAT0005789	MIMAT0005789_st	22	miRBase	miRNA	UUCUCAAGGAGGUGUCGUUUAU	Homo sapiens	hsa-miR-513c-5p
20507092	0.744075	0.631806	0.455936	0.310366	0.560969	0.933059	0.744075	0.631806	0.455936	0.310366	0.560969	0.933059	MIMAT0022728	MIMAT0022728_st	23	miRBase	miRNA	UAAAUUUCACCUUUCUGAGAAGA	Homo sapiens	hsa-miR-513c-3p
20507093	0.503893	0.532977	0.0219126	0.178756	0.199117	0.272667	0.503893	0.532977	0.0219126	0.178756	0.199117	0.272667	MIMAT0005952	MIMAT0005952_st	18	miRBase	miRNA	CAGGGAGGUGAAUGUGAU	Homo sapiens	hsa-miR-1321
20507094	0.378488	0.264878	0.0704064	0.504169	0.569521	0.631806	0.378488	0.264878	0.0704064	0.504169	0.569521	0.631806	MIMAT0005953	MIMAT0005953_st	19	miRBase	miRNA	GAUGAUGCUGCUGAUGCUG	Homo sapiens	hsa-miR-1322
20507095	0.773343	0.138232	0.161154	0.524492	0.678143	0.751538	0.773343	0.138232	0.161154	0.524492	0.678143	0.751538	MIMAT0005955	MIMAT0005955_st	21	miRBase	miRNA	UAGGACACAUGGUCUACUUCU	Homo sapiens	hsa-miR-1197
20507096	0.421957	0.167649	0.268306	0.268306	0.345131	-0.0510399	0.421957	0.167649	0.268306	0.268306	0.345131	-0.0510399	MIMAT0005956	MIMAT0005956_st	24	miRBase	miRNA	CCAGACAGAAUUCUAUGCACUUUC	Homo sapiens	hsa-miR-1324
20507742	8.93001	9.12622	9.16741	9.72687	9.95101	8.84337	8.93001	9.12622	9.16741	9.72687	9.95101	8.84337	MIMAT0007347	MIMAT0007347_st	22	miRBase	miRNA	CUCGGCGCGGGGCGCGGGCUCC	Homo sapiens	hsa-miR-1469
20507743	0.639302	0.959454	0.95897	0.628872	1.45817	0.539272	0.639302	0.959454	0.95897	0.628872	1.45817	0.539272	MIMAT0007348	MIMAT0007348_st	21	miRBase	miRNA	GCCCUCCGCCCGUGCACCCCG	Homo sapiens	hsa-miR-1470
20507744	0.986677	0.184552	0.802666	0.844333	1.25102	0.631806	0.986677	0.184552	0.802666	0.844333	1.25102	0.631806	MIMAT0007349	MIMAT0007349_st	22	miRBase	miRNA	GCCCGCGUGUGGAGCCAGGUGU	Homo sapiens	hsa-miR-1471
20507942	0.0159958	0.051888	0.143019	0.393593	0.691822	0.608294	0.0159958	0.051888	0.143019	0.393593	0.691822	0.608294	MIMAT0026765	MIMAT0026765_st	22	miRBase	miRNA	AGCUGUAAUUAGUCAGUUUUCU	Homo sapiens	hsa-miR-1537-5p
20507943	0.523661	0.699232	0.469746	0.808434	0.122962	0.345294	0.523661	0.699232	0.469746	0.808434	0.122962	0.345294	MIMAT0007399	MIMAT0007399_st	22	miRBase	miRNA	AAAACCGUCUAGUUACAGUUGU	Homo sapiens	hsa-miR-1537-3p
20507944	0.931337	1.01188	1.37425	0.798566	0.891379	0.449934	0.931337	1.01188	1.37425	0.798566	0.891379	0.449934	MIMAT0007400	MIMAT0007400_st	23	miRBase	miRNA	CGGCCCGGGCUGCUGCUGUUCCU	Homo sapiens	hsa-miR-1538
20507945	0.406953	0.471694	0.567588	1.25541	1.01146	0.471694	0.406953	0.471694	0.567588	1.25541	1.01146	0.471694	MIMAT0007401	MIMAT0007401_st	21	miRBase	miRNA	UCCUGCGCGUCCCAGAUGCCC	Homo sapiens	hsa-miR-1539
20507946	0.629555	0.691256	0.776778	0.915385	0.640059	0.933059	0.629555	0.691256	0.776778	0.915385	0.640059	0.933059	MIMAT0007402	MIMAT0007402_st	23	miRBase	miRNA	UCAUAGCCCUGUACAAUGCUGCU	Homo sapiens	hsa-miR-103b
20509070	10.7332	10.4968	10.6589	10.5825	10.564	10.5481	10.7332	10.4968	10.6589	10.5825	10.564	10.5481	MIMAT0006764	MIMAT0006764_st	19	miRBase	miRNA	AAAAGCUGGGUUGAGAGGA	Homo sapiens	hsa-miR-320d
20509071	2.72804	1.74116	2.9711	1.70287	0.933312	1.28597	2.72804	1.74116	2.9711	1.70287	0.933312	1.28597	MIMAT0006765	MIMAT0006765_st	18	miRBase	miRNA	UCCAGUGCCCUCCUCUCC	Homo sapiens	hsa-miR-1825
20509072	0.0575735	0.319977	0.363989	0.415871	0.166345	0.631806	0.0575735	0.319977	0.363989	0.415871	0.166345	0.631806	MIMAT0006767	MIMAT0006767_st	18	miRBase	miRNA	UGAGGCAGUAGAUUGAAU	Homo sapiens	hsa-miR-1827
20509224	8.31169	8.0652	8.07282	8.68944	9.95083	8.13823	8.31169	8.0652	8.07282	8.68944	9.95083	8.13823	MIMAT0007881	MIMAT0007881_st	21	miRBase	miRNA	CGGCGGGGACGGCGAUUGGUC	Homo sapiens	hsa-miR-1908-5p
20509225	0.935965	0.501155	0.119413	0.652071	0.268547	0.632084	0.935965	0.501155	0.119413	0.652071	0.268547	0.632084	MIMAT0026916	MIMAT0026916_st	21	miRBase	miRNA	CCGGCCGCCGGCUCCGCCCCG	Homo sapiens	hsa-miR-1908-3p
20509226	1.3014	1.71027	1.45939	1.63939	2.30225	1.55129	1.3014	1.71027	1.45939	1.63939	2.30225	1.55129	MIMAT0007882	MIMAT0007882_st	21	miRBase	miRNA	UGAGUGCCGGUGCCUGCCCUG	Homo sapiens	hsa-miR-1909-5p
20509227	4.87014	4.56829	4.68178	4.93282	5.49969	4.01687	4.87014	4.56829	4.68178	4.93282	5.49969	4.01687	MIMAT0007883	MIMAT0007883_st	22	miRBase	miRNA	CGCAGGGGCCGGGUGCUCACCG	Homo sapiens	hsa-miR-1909-3p
20509228	3.47633	3.47081	3.13184	3.33673	4.23559	2.9199	3.47633	3.47081	3.13184	3.33673	4.23559	2.9199	MIMAT0007884	MIMAT0007884_st	21	miRBase	miRNA	CCAGUCCUGUGCCUGCCGCCU	Homo sapiens	hsa-miR-1910-5p
20509229	0.659272	1.55595	1.46265	0.747664	1.08513	0.84193	0.659272	1.55595	1.46265	0.747664	1.08513	0.84193	MIMAT0026917	MIMAT0026917_st	20	miRBase	miRNA	GAGGCAGAAGCAGGAUGACA	Homo sapiens	hsa-miR-1910-3p
20509230	0.210867	0.180216	0.248564	0.248564	0.367372	0.273151	0.210867	0.180216	0.248564	0.248564	0.367372	0.273151	MIMAT0007885	MIMAT0007885_st	23	miRBase	miRNA	UGAGUACCGCCAUGUCUGUUGGG	Homo sapiens	hsa-miR-1911-5p
20509231	0.76823	1.00889	0.395522	0.395522	0.355813	0.16218	0.76823	1.00889	0.395522	0.395522	0.355813	0.16218	MIMAT0007886	MIMAT0007886_st	20	miRBase	miRNA	CACCAGGCAUUGUGGUCUCC	Homo sapiens	hsa-miR-1911-3p
20509232	0.33266	0.552658	0.495019	0.495019	0.200003	0.846766	0.33266	0.552658	0.495019	0.495019	0.200003	0.846766	MIMAT0007887	MIMAT0007887_st	22	miRBase	miRNA	UACCCAGAGCAUGCAGUGUGAA	Homo sapiens	hsa-miR-1912
20509233	0.834355	0.556429	0.942689	1.32185	1.81259	1.15862	0.834355	0.556429	0.942689	1.32185	1.81259	1.15862	MIMAT0007888	MIMAT0007888_st	22	miRBase	miRNA	UCUGCCCCCUCCGCUGCUGCCA	Homo sapiens	hsa-miR-1913
20509234	0.741008	0.631806	0.768308	1.35696	0.596822	0.672681	0.741008	0.631806	0.768308	1.35696	0.596822	0.672681	MIMAT0007889	MIMAT0007889_st	22	miRBase	miRNA	CCCUGUGCCCGGCCCACUUCUG	Homo sapiens	hsa-miR-1914-5p
20509235	1.15437	0.602669	0.96975	0.624406	2.73953	0.906896	1.15437	0.602669	0.96975	0.624406	2.73953	0.906896	MIMAT0007890	MIMAT0007890_st	22	miRBase	miRNA	GGAGGGGUCCCGCACUGGGAGG	Homo sapiens	hsa-miR-1914-3p
20509236	0.569521	0.0304189	0.741008	0.238812	0.909539	0.433284	0.569521	0.0304189	0.741008	0.238812	0.909539	0.433284	MIMAT0007891	MIMAT0007891_st	22	miRBase	miRNA	ACCUUGCCUUGCUGCCCGGGCC	Homo sapiens	hsa-miR-1915-5p
20509237	9.33558	9.74165	9.70941	10.8118	11.0167	10.02	9.33558	9.74165	9.70941	10.8118	11.0167	10.02	MIMAT0007892	MIMAT0007892_st	20	miRBase	miRNA	CCCCAGGGCGACGCGGCGGG	Homo sapiens	hsa-miR-1915-3p
20510799	5.3044	5.58761	5.38692	5.238	5.57076	5.14649	5.3044	5.58761	5.38692	5.238	5.57076	5.14649	MIMAT0009447	MIMAT0009447_st	22	miRBase	miRNA	UCAGGCCAGGCACAGUGGCUCA	Homo sapiens	hsa-miR-1972
20510800	4.57588	4.439	4.66246	3.12522	2.75639	4.80461	4.57588	4.439	4.66246	3.12522	2.75639	4.80461	MIMAT0009448	MIMAT0009448_st	19	miRBase	miRNA	ACCGUGCAAAGGUAGCAUA	Homo sapiens	hsa-miR-1973
20510801	0.741008	0.703838	0.741008	0.804496	0.965468	0.631806	0.741008	0.703838	0.741008	0.804496	0.965468	0.631806	MIMAT0009451	MIMAT0009451_st	20	miRBase	miRNA	CCUCCUGCCCUCCUUGCUGU	Homo sapiens	hsa-miR-1976
20511366	0.553346	0.376571	0.285676	0.261706	0.761711	0.168194	0.553346	0.376571	0.285676	0.261706	0.761711	0.168194	MIMAT0009977	MIMAT0009977_st	20	miRBase	miRNA	UGUUUUGAUAACAGUAAUGU	Homo sapiens	hsa-miR-2052
20511367	0.253512	0.592305	0.268468	0.290649	0.446679	0.275712	0.253512	0.592305	0.268468	0.290649	0.446679	0.275712	MIMAT0009978	MIMAT0009978_st	23	miRBase	miRNA	GUGUUAAUUAAACCUCUAUUUAC	Homo sapiens	hsa-miR-2053
20511368	0.803811	0.611373	0.780582	0.323146	0.632325	0.354787	0.803811	0.611373	0.780582	0.323146	0.632325	0.354787	MIMAT0009979	MIMAT0009979_st	23	miRBase	miRNA	CUGUAAUAUAAAUUUAAUUUAUU	Homo sapiens	hsa-miR-2054
20511549	4.49241	4.94417	4.25307	3.85051	4.01423	5.14802	4.49241	4.94417	4.25307	3.85051	4.01423	5.14802	MIMAT0010133	MIMAT0010133_st	22	miRBase	miRNA	UUGGGGAAACGGCCGCUGAGUG	Homo sapiens	hsa-miR-2110
20511556	0.319229	0.315213	0.444909	0.211438	0.765704	0.166168	0.319229	0.315213	0.444909	0.211438	0.765704	0.166168	MIMAT0011156	MIMAT0011156_st	22	miRBase	miRNA	UAGUCCCUUCCUUGAAGCGGUC	Homo sapiens	hsa-miR-2114-5p
20511557	0.396114	0.685368	0.0507702	0.342131	0.205411	-0.0962355	0.396114	0.685368	0.0507702	0.342131	0.205411	-0.0962355	MIMAT0011157	MIMAT0011157_st	21	miRBase	miRNA	CGAGCCUCAAGCAAGGGACUU	Homo sapiens	hsa-miR-2114-3p
20511558	0.632192	0.0296104	0.120741	0.183412	0.799284	0.404334	0.632192	0.0296104	0.120741	0.183412	0.799284	0.404334	MIMAT0011158	MIMAT0011158_st	22	miRBase	miRNA	AGCUUCCAUGACUCCUGAUGGA	Homo sapiens	hsa-miR-2115-5p
20511559	0.448767	0.695825	0.415871	0.607921	0.448767	0.2704	0.448767	0.695825	0.415871	0.607921	0.448767	0.2704	MIMAT0011159	MIMAT0011159_st	22	miRBase	miRNA	CAUCAGAAUUCAUGGAGGCUAG	Homo sapiens	hsa-miR-2115-3p
20511560	3.21818	2.80537	2.32563	1.76403	1.6125	1.44762	3.21818	2.80537	2.32563	1.76403	1.6125	1.44762	MIMAT0011160	MIMAT0011160_st	21	miRBase	miRNA	GGUUCUUAGCAUAGGAGGUCU	Homo sapiens	hsa-miR-2116-5p
20511561	1.43393	2.32973	1.96494	1.08635	0.569522	0.868701	1.43393	2.32973	1.96494	1.08635	0.569522	0.868701	MIMAT0011161	MIMAT0011161_st	21	miRBase	miRNA	CCUCCCAUGCCAAGAACUCCC	Homo sapiens	hsa-miR-2116-3p
20511562	0.0864872	0.268602	0.359733	0.507297	0.660948	-0.137055	0.0864872	0.268602	0.359733	0.507297	0.660948	-0.137055	MIMAT0011162	MIMAT0011162_st	21	miRBase	miRNA	UGUUCUCUUUGCCAAGGACAG	Homo sapiens	hsa-miR-2117
20511563	0.91368	0.804478	1.25902	0.91368	1.0814	0.873222	0.91368	0.804478	1.25902	0.91368	1.0814	0.873222	MIMAT0011163	MIMAT0011163_st	22	miRBase	miRNA	GCUGGUGCAAAAGUAAUGGCGG	Homo sapiens	hsa-miR-548q
20512259	0.51859	0.532669	0.122733	0.316734	0.470384	0.785494	0.51859	0.532669	0.122733	0.316734	0.470384	0.785494	MIMAT0026921	MIMAT0026921_st	22	miRBase	miRNA	GCCCUCUGUCACCUUGCAGACG	Homo sapiens	hsa-miR-2276-5p
20512260	1.14763	1.70725	2.31021	1.76403	2.00754	1.69527	1.14763	1.70725	2.31021	1.76403	2.00754	1.69527	MIMAT0011775	MIMAT0011775_st	22	miRBase	miRNA	UCUGCAAGUGUCAGAGGCGAGG	Homo sapiens	hsa-miR-2276-3p
20512261	1.9826	2.27185	1.3672	2.20541	2.18864	2.06581	1.9826	2.27185	1.3672	2.20541	2.18864	2.06581	MIMAT0017352	MIMAT0017352_st	24	miRBase	miRNA	AGCGCGGGCUGAGCGCUGCCAGUC	Homo sapiens	hsa-miR-2277-5p
20512262	0.754761	0.532145	1.46561	0.808976	0.225528	0.609047	0.754761	0.532145	1.46561	0.808976	0.225528	0.609047	MIMAT0011777	MIMAT0011777_st	21	miRBase	miRNA	UGACAGCGCCCUGCCUGGCUC	Homo sapiens	hsa-miR-2277-3p
20512263	1.04948	1.70725	1.43393	0.745308	1.36549	0.933059	1.04948	1.70725	1.43393	0.745308	1.36549	0.933059	MIMAT0011778	MIMAT0011778_st	22	miRBase	miRNA	GAGAGCAGUGUGUGUUGCCUGG	Homo sapiens	hsa-miR-2278
20513191	0.0269106	0.452604	0.741008	0.452167	0.315447	0.405204	0.0269106	0.452604	0.741008	0.452167	0.315447	0.405204	MIMAT0013515	MIMAT0013515_st	22	miRBase	miRNA	GUUUUACCACCUCCAGGAGACU	Homo sapiens	hsa-miR-2681-5p
20513192	0.569521	0.437378	0.415871	0.531109	0.313331	0.437378	0.569521	0.437378	0.415871	0.531109	0.313331	0.437378	MIMAT0013516	MIMAT0013516_st	22	miRBase	miRNA	UAUCAUGGAGUUGGUAAAGCAC	Homo sapiens	hsa-miR-2681-3p
20513193	0.456197	0.0691991	0.473895	0.525575	0.456197	0.916375	0.456197	0.0691991	0.473895	0.525575	0.456197	0.916375	MIMAT0013517	MIMAT0013517_st	23	miRBase	miRNA	CAGGCAGUGACUGUUCAGACGUC	Homo sapiens	hsa-miR-2682-5p
20513194	0.155111	0.315213	0.0947595	0.513655	0.232283	0.694194	0.155111	0.315213	0.0947595	0.513655	0.232283	0.694194	MIMAT0013518	MIMAT0013518_st	22	miRBase	miRNA	CGCCUCUUCAGCGCUGUCUUCC	Homo sapiens	hsa-miR-2682-3p
20513596	0.344937	0.0906287	1.09425	1.08635	1.36295	0.157829	0.344937	0.0906287	1.09425	1.08635	1.36295	0.157829	MIMAT0012734	MIMAT0012734_st	22	miRBase	miRNA	GGGACCCAGGGAGAGACGUAAG	Homo sapiens	hsa-miR-711
20513597	2.16217	1.19606	1.58493	1.88635	2.41542	2.18316	2.16217	1.19606	1.58493	1.88635	2.41542	2.18316	MIMAT0012735	MIMAT0012735_st	21	miRBase	miRNA	CUUCCGCCCCGCCGGGCGUCG	Homo sapiens	hsa-miR-718
20514163	8.81589	9.3228	9.24138	10.0173	10.363	9.21698	8.81589	9.3228	9.24138	10.0173	10.363	9.21698	MIMAT0013802	MIMAT0013802_st	19	miRBase	miRNA	GGGGCCUGGCGGUGGGCGG	Homo sapiens	hsa-miR-2861
20514226	0.418973	0.481111	0.508121	0.590313	0.0873113	0.43824	0.418973	0.481111	0.508121	0.590313	0.0873113	0.43824	MIMAT0013863	MIMAT0013863_st	21	miRBase	miRNA	GUUAGGGCCAACAUCUCUUGG	Homo sapiens	hsa-miR-2909
20515508	0.493984	0.778951	0.421839	0.325188	0.462593	0.330708	0.493984	0.778951	0.421839	0.325188	0.462593	0.330708	MIMAT0014977	MIMAT0014977_st	20	miRBase	miRNA	AUAUGGGUUUACUAGUUGGU	Homo sapiens	hsa-miR-3115
20515509	0.411517	0.872983	-0.0867513	0.228726	1.00968	1.04104	0.411517	0.872983	-0.0867513	0.228726	1.00968	1.04104	MIMAT0014978	MIMAT0014978_st	22	miRBase	miRNA	UGCCUGGAACAUAGUAGGGACU	Homo sapiens	hsa-miR-3116
20515510	0.569521	0.442367	0.415871	0.868162	0.402494	0.600137	0.569521	0.442367	0.415871	0.868162	0.402494	0.600137	MIMAT0019197	MIMAT0019197_st	20	miRBase	miRNA	AGACACUAUACGAGUCAUAU	Homo sapiens	hsa-miR-3117-5p
20515511	0.0341337	0.383057	0.411731	0.415871	0.288529	0.324591	0.0341337	0.383057	0.411731	0.415871	0.288529	0.324591	MIMAT0014979	MIMAT0014979_st	21	miRBase	miRNA	AUAGGACUCAUAUAGUGCCAG	Homo sapiens	hsa-miR-3117-3p
20515512	0.311846	0.478167	0.191617	0.174441	0.42672	0.172412	0.311846	0.478167	0.191617	0.174441	0.42672	0.172412	MIMAT0014980	MIMAT0014980_st	23	miRBase	miRNA	UGUGACUGCAUUAUGAAAAUUCU	Homo sapiens	hsa-miR-3118
20515513	0.287853	0.448164	-0.12191	0.544659	0.273285	0.335569	0.287853	0.448164	-0.12191	0.544659	0.273285	0.335569	MIMAT0014981	MIMAT0014981_st	20	miRBase	miRNA	UGGCUUUUAACUUUGAUGGC	Homo sapiens	hsa-miR-3119
20515514	0.515224	0.147951	0.00293589	0.787893	0.768927	0.260916	0.515224	0.147951	0.00293589	0.787893	0.768927	0.260916	MIMAT0019198	MIMAT0019198_st	21	miRBase	miRNA	CCUGUCUGUGCCUGCUGUACA	Homo sapiens	hsa-miR-3120-5p
20515515	0.602837	0.63637	0.644768	0.737027	0.77056	0.518691	0.602837	0.63637	0.644768	0.737027	0.77056	0.518691	MIMAT0014982	MIMAT0014982_st	21	miRBase	miRNA	CACAGCAAGUGUAGACAGGCA	Homo sapiens	hsa-miR-3120-3p
20515516	0.16384	0.38705	0.0572396	0.249475	0.112755	0.19839	0.16384	0.38705	0.0572396	0.249475	0.112755	0.19839	MIMAT0019199	MIMAT0019199_st	22	miRBase	miRNA	UCCUUUGCCUAUUCUAUUUAAG	Homo sapiens	hsa-miR-3121-5p
20515517	0.387293	0.336439	0.258469	0.553599	0.555017	0.933059	0.387293	0.336439	0.258469	0.553599	0.555017	0.933059	MIMAT0014983	MIMAT0014983_st	22	miRBase	miRNA	UAAAUAGAGUAGGCAAAGGACA	Homo sapiens	hsa-miR-3121-3p
20515518	0.883569	0.648418	0.000216365	0.432483	0.712082	0.0601271	0.883569	0.648418	0.000216365	0.432483	0.712082	0.0601271	MIMAT0014984	MIMAT0014984_st	22	miRBase	miRNA	GUUGGGACAAGAGGACGGUCUU	Homo sapiens	hsa-miR-3122
20515519	0.463889	-0.0136953	0.539018	0.120741	0.413338	0.447887	0.463889	-0.0136953	0.539018	0.120741	0.413338	0.447887	MIMAT0014985	MIMAT0014985_st	17	miRBase	miRNA	CAGAGAAUUGUUUAAUC	Homo sapiens	hsa-miR-3123
20515520	1.88644	1.20843	2.4894	0.501703	3.081	1.51775	1.88644	1.20843	2.4894	0.501703	3.081	1.51775	MIMAT0014986	MIMAT0014986_st	21	miRBase	miRNA	UUCGCGGGCGAAGGCAAAGUC	Homo sapiens	hsa-miR-3124-5p
20515521	0.0238965	0.10079	0.438686	0.401494	0.599515	0.807539	0.0238965	0.10079	0.438686	0.401494	0.599515	0.807539	MIMAT0019200	MIMAT0019200_st	22	miRBase	miRNA	ACUUUCCUCACUCCCGUGAAGU	Homo sapiens	hsa-miR-3124-3p
20515522	0.253512	0.220766	0.120741	0.482614	1.09989	0.49692	0.253512	0.220766	0.120741	0.482614	1.09989	0.49692	MIMAT0014987	MIMAT0014987_st	23	miRBase	miRNA	AUGGCCAAAACUGCAGUUAUUUU	Homo sapiens	hsa-miR-548s
20515523	0.230594	0.257521	0.392952	0.771428	0.476653	0.385168	0.230594	0.257521	0.392952	0.771428	0.476653	0.385168	MIMAT0014988	MIMAT0014988_st	20	miRBase	miRNA	UAGAGGAAGCUGUGGAGAGA	Homo sapiens	hsa-miR-3125
20515524	0.741008	0.554494	0.922091	1.36187	0.836674	0.821433	0.741008	0.554494	0.922091	1.36187	0.836674	0.821433	MIMAT0014989	MIMAT0014989_st	22	miRBase	miRNA	UGAGGGACAGAUGCCAGAAGCA	Homo sapiens	hsa-miR-3126-5p
20515525	0.595825	0.17003	0.263543	0.270688	0.404533	-0.040505	0.595825	0.17003	0.263543	0.270688	0.404533	-0.040505	MIMAT0015377	MIMAT0015377_st	22	miRBase	miRNA	CAUCUGGCAUCCGUCACACAGA	Homo sapiens	hsa-miR-3126-3p
20515526	0.808228	1.02923	0.460649	0.726734	0.372013	0.315213	0.808228	1.02923	0.460649	0.726734	0.372013	0.315213	MIMAT0014990	MIMAT0014990_st	23	miRBase	miRNA	AUCAGGGCUUGUGGAAUGGGAAG	Homo sapiens	hsa-miR-3127-5p
20515527	0.860301	1.04924	0.469383	1.16231	0.652297	0.89831	0.860301	1.04924	0.469383	1.16231	0.652297	0.89831	MIMAT0019201	MIMAT0019201_st	22	miRBase	miRNA	UCCCCUUCUGCAGGCCUGCUGG	Homo sapiens	hsa-miR-3127-3p
20515528	0.257661	0.628117	0.259578	0.745156	0.971443	0.139113	0.257661	0.628117	0.259578	0.745156	0.971443	0.139113	MIMAT0014991	MIMAT0014991_st	23	miRBase	miRNA	UCUGGCAAGUAAAAAACUCUCAU	Homo sapiens	hsa-miR-3128
20515529	0.72165	0.482695	0.594084	0.365379	0.468403	0.799288	0.72165	0.482695	0.594084	0.365379	0.468403	0.799288	MIMAT0014992	MIMAT0014992_st	22	miRBase	miRNA	GCAGUAGUGUAGAGAUUGGUUU	Homo sapiens	hsa-miR-3129-5p
20515530	0.973411	1.13312	0.280487	0.684974	0.685317	0.31457	0.973411	1.13312	0.280487	0.684974	0.685317	0.31457	MIMAT0019202	MIMAT0019202_st	22	miRBase	miRNA	AAACUAAUCUCUACACUGCUGC	Homo sapiens	hsa-miR-3129-3p
20515531	0.569522	1.67182	1.43393	0.255894	1.3763	1.55226	0.569522	1.67182	1.43393	0.255894	1.3763	1.55226	MIMAT0014995	MIMAT0014995_st	21	miRBase	miRNA	UACCCAGUCUCCGGUGCAGCC	Homo sapiens	hsa-miR-3130-5p
20515532	0.569521	0.403955	0.481829	0.211599	0.61403	0.381172	0.569521	0.403955	0.481829	0.211599	0.61403	0.381172	MIMAT0014994	MIMAT0014994_st	21	miRBase	miRNA	GCUGCACCGGAGACUGGGUAA	Homo sapiens	hsa-miR-3130-3p
20515533	1.24871	1.02923	0.136442	1.77973	1.22557	0.948646	1.24871	1.02923	0.136442	1.77973	1.22557	0.948646	MIMAT0014996	MIMAT0014996_st	23	miRBase	miRNA	UCGAGGACUGGUGGAAGGGCCUU	Homo sapiens	hsa-miR-3131
20515534	0.569521	0.631806	0.741008	1.06141	0.569521	0.607027	0.569521	0.631806	0.741008	1.06141	0.569521	0.607027	MIMAT0014997	MIMAT0014997_st	24	miRBase	miRNA	UGGGUAGAGAAGGAGCUCAGAGGA	Homo sapiens	hsa-miR-3132
20515535	0.569521	0.556811	-0.0242411	0.362339	0.908731	0.873403	0.569521	0.556811	-0.0242411	0.362339	0.908731	0.873403	MIMAT0014998	MIMAT0014998_st	22	miRBase	miRNA	UAAAGAACUCUUAAAACCCAAU	Homo sapiens	hsa-miR-3133
20515536	0.785069	0.675867	0.410024	0.456363	0.613583	0.365232	0.785069	0.675867	0.410024	0.456363	0.613583	0.365232	MIMAT0014999	MIMAT0014999_st	19	miRBase	miRNA	ACUGGACUUGGAGGCAGAA	Homo sapiens	hsa-miR-378b
20515537	0.514305	0.326933	0.381534	0.149868	0.603858	0.591678	0.514305	0.326933	0.381534	0.149868	0.603858	0.591678	MIMAT0015000	MIMAT0015000_st	23	miRBase	miRNA	UGAUGGAUAAAAGACUACAUAUU	Homo sapiens	hsa-miR-3134
20515538	0.253512	-0.00215924	0.437758	0.472324	0.61546	0.577389	0.253512	-0.00215924	0.437758	0.472324	0.61546	0.577389	MIMAT0015001	MIMAT0015001_st	22	miRBase	miRNA	UGCCUAGGCUGAGACUGCAGUG	Homo sapiens	hsa-miR-3135a
20515539	1.32457	1.01481	0.726579	0.979229	0.894302	1.12327	1.32457	1.01481	0.726579	0.979229	0.894302	1.12327	MIMAT0015002	MIMAT0015002_st	23	miRBase	miRNA	AUACACAUACACGCAACACACAU	Homo sapiens	hsa-miR-466
20515540	1.88094	1.17341	1.08635	1.08635	1.23437	0.805495	1.88094	1.17341	1.08635	1.08635	1.23437	0.805495	MIMAT0015003	MIMAT0015003_st	23	miRBase	miRNA	CUGACUGAAUAGGUAGGGUCAUU	Homo sapiens	hsa-miR-3136-5p
20515541	0.418163	0.380453	0.394057	0.763507	0.569521	0.609992	0.418163	0.380453	0.394057	0.763507	0.569521	0.609992	MIMAT0019203	MIMAT0019203_st	22	miRBase	miRNA	UGGCCCAACCUAUUCAGUUAGU	Homo sapiens	hsa-miR-3136-3p
20515542	0.342886	0.400027	0.214496	-0.0188456	0.34028	0.400027	0.342886	0.400027	0.214496	-0.0188456	0.34028	0.400027	MIMAT0015004	MIMAT0015004_st	22	miRBase	miRNA	ACCUGAGGUUGUGCAUUUCUAA	Homo sapiens	hsa-miR-544b
20515543	1.07194	1.01206	0.74143	0.741008	0.547143	0.636501	1.07194	1.01206	0.74143	0.741008	0.547143	0.636501	MIMAT0015005	MIMAT0015005_st	24	miRBase	miRNA	UCUGUAGCCUGGGAGCAAUGGGGU	Homo sapiens	hsa-miR-3137
20515544	1.08166	1.08166	1.37771	0.941782	1.20623	0.66995	1.08166	1.08166	1.37771	0.941782	1.20623	0.66995	MIMAT0015006	MIMAT0015006_st	24	miRBase	miRNA	UGUGGACAGUGAGGUAGAGGGAGU	Homo sapiens	hsa-miR-3138
20515545	0.686669	0.462767	0.346382	0.309984	0.463635	1.33856	0.686669	0.462767	0.346382	0.309984	0.463635	1.33856	MIMAT0015007	MIMAT0015007_st	23	miRBase	miRNA	UAGGAGCUCAACAGAUGCCUGUU	Homo sapiens	hsa-miR-3139
20515546	0.731241	0.755537	0.0193756	0.442676	-0.00493932	0.337562	0.731241	0.755537	0.0193756	0.442676	-0.00493932	0.337562	MIMAT0019204	MIMAT0019204_st	21	miRBase	miRNA	ACCUGAAUUACCAAAAGCUUU	Homo sapiens	hsa-miR-3140-5p
20515547	0.741008	0.0451927	0.412611	1.09594	0.241125	0.295066	0.741008	0.0451927	0.412611	1.09594	0.241125	0.295066	MIMAT0015008	MIMAT0015008_st	22	miRBase	miRNA	AGCUUUUGGGAAUUCAGGUAGU	Homo sapiens	hsa-miR-3140-3p
20515548	0.196501	0.516654	0.456984	0.059096	0.34093	0.0866218	0.196501	0.516654	0.456984	0.059096	0.34093	0.0866218	MIMAT0015009	MIMAT0015009_st	21	miRBase	miRNA	CAAAAGUGAUCGUGGUUUUUG	Homo sapiens	hsa-miR-548t-5p
20515549	0.314465	0.315213	0.257574	0.257574	0.569521	0.631806	0.314465	0.315213	0.257574	0.257574	0.569521	0.631806	MIMAT0022730	MIMAT0022730_st	25	miRBase	miRNA	AAAAACCACAAUUACUUUUGCACCA	Homo sapiens	hsa-miR-548t-3p
20515550	7.88012	7.96719	7.93199	6.45613	7.69092	7.88822	7.88012	7.96719	7.93199	6.45613	7.69092	7.88822	MIMAT0015010	MIMAT0015010_st	19	miRBase	miRNA	GAGGGCGGGUGGAGGAGGA	Homo sapiens	hsa-miR-3141
20515551	0.253512	0.315213	0.0948434	0.103066	0.279151	0.079224	0.253512	0.315213	0.0948434	0.103066	0.279151	0.079224	MIMAT0015011	MIMAT0015011_st	22	miRBase	miRNA	AAGGCCUUUCUGAACCUUCAGA	Homo sapiens	hsa-miR-3142
20515552	0.400972	0.368585	0.120741	0.471968	0.622893	0.639513	0.400972	0.368585	0.120741	0.471968	0.622893	0.639513	MIMAT0015012	MIMAT0015012_st	25	miRBase	miRNA	AUAACAUUGUAAAGCGCUUCUUUCG	Homo sapiens	hsa-miR-3143
20515553	0.674818	0.755339	0.120741	0.120741	0.567863	0.621228	0.674818	0.755339	0.120741	0.120741	0.567863	0.621228	MIMAT0015013	MIMAT0015013_st	23	miRBase	miRNA	CAAAGACUGCAAUUACUUUUGCG	Homo sapiens	hsa-miR-548u
20515554	1.17463	1.00573	0.811257	0.960455	1.58071	0.807161	1.17463	1.00573	0.811257	0.960455	1.58071	0.807161	MIMAT0015014	MIMAT0015014_st	22	miRBase	miRNA	AGGGGACCAAAGAGAUAUAUAG	Homo sapiens	hsa-miR-3144-5p
20515555	0.569521	0.631806	0.286977	0.628031	0.781629	0.179531	0.569521	0.631806	0.286977	0.628031	0.781629	0.179531	MIMAT0015015	MIMAT0015015_st	22	miRBase	miRNA	AUAUACCUGUUCGGUCUCUUUA	Homo sapiens	hsa-miR-3144-3p
20515556	0.554318	0.330416	0.158462	0.345672	0.535243	0.580829	0.554318	0.330416	0.158462	0.345672	0.535243	0.580829	MIMAT0019205	MIMAT0019205_st	22	miRBase	miRNA	AACUCCAAACACUCAAAACUCA	Homo sapiens	hsa-miR-3145-5p
20515557	0.530041	0.33498	0.37639	0.435638	0.883692	0.592325	0.530041	0.33498	0.37639	0.435638	0.883692	0.592325	MIMAT0015016	MIMAT0015016_st	24	miRBase	miRNA	AGAUAUUUUGAGUGUUUGGAAUUG	Homo sapiens	hsa-miR-3145-3p
20515558	1.37156	1.33726	1.02622	0.826201	0.337734	0.589794	1.37156	1.33726	1.02622	0.826201	0.337734	0.589794	MIMAT0015017	MIMAT0015017_st	22	miRBase	miRNA	GGCGACAAAACGAGACCCUGUC	Homo sapiens	hsa-miR-1273c
20515559	0.564652	0.315213	-0.142344	0.190414	0.639194	0.315213	0.564652	0.315213	-0.142344	0.190414	0.639194	0.315213	MIMAT0015018	MIMAT0015018_st	22	miRBase	miRNA	CAUGCUAGGAUAGAAAGAAUGG	Homo sapiens	hsa-miR-3146
20515560	1.31964	1.60509	2.27242	1.41714	1.58753	1.34393	1.31964	1.60509	2.27242	1.41714	1.58753	1.34393	MIMAT0015019	MIMAT0015019_st	24	miRBase	miRNA	GGUUGGGCAGUGAGGAGGGUGUGA	Homo sapiens	hsa-miR-3147
20515561	0.174651	0.142033	0.346137	0.64396	0.323668	0.142033	0.174651	0.142033	0.346137	0.64396	0.323668	0.142033	MIMAT0015020	MIMAT0015020_st	22	miRBase	miRNA	AGCUACAGUUACUUUUGCACCA	Homo sapiens	hsa-miR-548v
20515562	1.13286	0.726401	0.741008	0.454779	0.605897	0.678313	1.13286	0.726401	0.741008	0.454779	0.605897	0.678313	MIMAT0015021	MIMAT0015021_st	22	miRBase	miRNA	UGGAAAAAACUGGUGUGUGCUU	Homo sapiens	hsa-miR-3148
20515563	0.741008	0.354052	0.967328	0.263464	1.05646	0.933059	0.741008	0.354052	0.967328	0.263464	1.05646	0.933059	MIMAT0015022	MIMAT0015022_st	23	miRBase	miRNA	UUUGUAUGGAUAUGUGUGUGUAU	Homo sapiens	hsa-miR-3149
20515564	0.569521	0.917249	0.643933	0.741008	0.118733	0.663379	0.569521	0.917249	0.643933	0.741008	0.118733	0.663379	MIMAT0019206	MIMAT0019206_st	22	miRBase	miRNA	CAACCUCGACGAUCUCCUCAGC	Homo sapiens	hsa-miR-3150a-5p
20515565	0.569521	0.631806	0.415871	1.08635	0.515538	0.164588	0.569521	0.631806	0.415871	1.08635	0.515538	0.164588	MIMAT0015023	MIMAT0015023_st	22	miRBase	miRNA	CUGGGGAGAUCCUCGAGGUUGG	Homo sapiens	hsa-miR-3150a-3p
20515566	0.985215	0.315213	0.610009	0.725628	0.777733	0.127713	0.985215	0.315213	0.610009	0.725628	0.777733	0.127713	MIMAT0015024	MIMAT0015024_st	21	miRBase	miRNA	GGUGGGGCAAUGGGAUCAGGU	Homo sapiens	hsa-miR-3151-5p
20515567	0.625188	0.914442	1.08317	0.462908	0.484017	0.877392	0.625188	0.914442	1.08317	0.462908	0.484017	0.877392	MIMAT0027026	MIMAT0027026_st	20	miRBase	miRNA	CCUGAUCCCACAGCCCACCU	Homo sapiens	hsa-miR-3151-3p
20515568	0.326566	0.348461	-0.044181	0.452246	0.543349	0.628461	0.326566	0.348461	-0.044181	0.452246	0.543349	0.628461	MIMAT0019207	MIMAT0019207_st	22	miRBase	miRNA	AUUGCCUCUGUUCUAACACAAG	Homo sapiens	hsa-miR-3152-5p
20515569	0.422764	0.519193	0.741008	0.160242	0.569521	0.23359	0.422764	0.519193	0.741008	0.160242	0.569521	0.23359	MIMAT0015025	MIMAT0015025_st	22	miRBase	miRNA	UGUGUUAGAAUAGGGGCAAUAA	Homo sapiens	hsa-miR-3152-3p
20515570	0.657845	0.828617	0.0375786	0.120741	1.56257	0.232051	0.657845	0.828617	0.0375786	0.120741	1.56257	0.232051	MIMAT0015026	MIMAT0015026_st	23	miRBase	miRNA	GGGGAAAGCGAGUAGGGACAUUU	Homo sapiens	hsa-miR-3153
20515571	0.289573	0.322166	0.150211	0.678355	0.315212	0.315213	0.289573	0.322166	0.150211	0.678355	0.315212	0.315213	MIMAT0019208	MIMAT0019208_st	21	miRBase	miRNA	GUUCCUGCUGAACUGAGCCAG	Homo sapiens	hsa-miR-3074-5p
20515572	0.573708	0.142347	0.38857	0.436302	0.542221	0.287913	0.573708	0.142347	0.38857	0.436302	0.542221	0.287913	MIMAT0015027	MIMAT0015027_st	22	miRBase	miRNA	GAUAUCAGCUCAGUAGGCACCG	Homo sapiens	hsa-miR-3074-3p
20515573	1.43973	0.665746	1.09215	0.921919	0.58083	0.637603	1.43973	0.665746	1.09215	0.921919	0.58083	0.637603	MIMAT0015028	MIMAT0015028_st	22	miRBase	miRNA	CAGAAGGGGAGUUGGGAGCAGA	Homo sapiens	hsa-miR-3154
20515574	0.398596	0.631806	0.10723	0.524276	0.528725	0.308457	0.398596	0.631806	0.10723	0.524276	0.528725	0.308457	MIMAT0015029	MIMAT0015029_st	21	miRBase	miRNA	CCAGGCUCUGCAGUGGGAACU	Homo sapiens	hsa-miR-3155a
20515575	0.883657	0.404662	0.23679	1.01782	0.908731	0.631806	0.883657	0.404662	0.23679	1.01782	0.908731	0.631806	MIMAT0015030	MIMAT0015030_st	22	miRBase	miRNA	AAAGAUCUGGAAGUGGGAGACA	Homo sapiens	hsa-miR-3156-5p
20515576	0.674165	0.419857	0.520514	0.740672	0.789356	0.499987	0.674165	0.419857	0.520514	0.740672	0.789356	0.499987	MIMAT0019209	MIMAT0019209_st	21	miRBase	miRNA	CUCCCACUUCCAGAUCUUUCU	Homo sapiens	hsa-miR-3156-3p
20515577	0.648714	0.277949	1.16804	1.44945	0.82387	0.315502	0.648714	0.277949	1.16804	1.44945	0.82387	0.315502	MIMAT0015031	MIMAT0015031_st	22	miRBase	miRNA	UUCAGCCAGGCUAGUGCAGUCU	Homo sapiens	hsa-miR-3157-5p
20515578	1.66819	2.28492	1.78523	2.00281	1.14298	1.34541	1.66819	2.28492	1.78523	2.00281	1.14298	1.34541	MIMAT0019210	MIMAT0019210_st	22	miRBase	miRNA	CUGCCCUAGUCUAGCUGAAGCU	Homo sapiens	hsa-miR-3157-3p
20515579	1.04767	1.95087	1.43965	0.729577	0.950646	0.320934	1.04767	1.95087	1.43965	0.729577	0.950646	0.320934	MIMAT0019211	MIMAT0019211_st	21	miRBase	miRNA	CCUGCAGAGAGGAAGCCCUUC	Homo sapiens	hsa-miR-3158-5p
20515580	0.578032	0.956326	0.72236	0.42723	0.603671	0.870215	0.578032	0.956326	0.72236	0.42723	0.603671	0.870215	MIMAT0015032	MIMAT0015032_st	22	miRBase	miRNA	AAGGGCUUCCUCUCUGCAGGAC	Homo sapiens	hsa-miR-3158-3p
20515581	0.228724	0.291009	0.0983369	0.653652	0.821376	0.0296104	0.228724	0.291009	0.0983369	0.653652	0.821376	0.0296104	MIMAT0015033	MIMAT0015033_st	22	miRBase	miRNA	UAGGAUUACAAGUGUCGGCCAC	Homo sapiens	hsa-miR-3159
20515582	0.586168	0.108584	0.435077	0.415871	0.569521	0.631806	0.586168	0.108584	0.435077	0.415871	0.569521	0.631806	MIMAT0019212	MIMAT0019212_st	22	miRBase	miRNA	GGCUUUCUAGUCUCAGCUCUCC	Homo sapiens	hsa-miR-3160-5p
20515583	1.08041	0.975477	1.07614	0.282442	1.24813	0.971205	1.08041	0.975477	1.07614	0.282442	1.24813	0.971205	MIMAT0015034	MIMAT0015034_st	22	miRBase	miRNA	AGAGCUGAGACUAGAAAGCCCA	Homo sapiens	hsa-miR-3160-3p
20515584	0.201765	0.270381	0.432361	0.741008	0.569521	0.0296104	0.201765	0.270381	0.432361	0.741008	0.569521	0.0296104	MIMAT0015035	MIMAT0015035_st	23	miRBase	miRNA	CUGAUAAGAACAGAGGCCCAGAU	Homo sapiens	hsa-miR-3161
20515585	4.80319	5.23212	5.06445	4.93346	4.7559	4.22666	4.80319	5.23212	5.06445	4.93346	4.7559	4.22666	MIMAT0015036	MIMAT0015036_st	23	miRBase	miRNA	UUAGGGAGUAGAAGGGUGGGGAG	Homo sapiens	hsa-miR-3162-5p
20515586	2.17757	0.585859	0.800972	1.71808	1.58753	1.68544	2.17757	0.585859	0.800972	1.71808	1.58753	1.68544	MIMAT0019213	MIMAT0019213_st	21	miRBase	miRNA	UCCCUACCCCUCCACUCCCCA	Homo sapiens	hsa-miR-3162-3p
20515587	0.13949	1.16106	1.18172	0.252564	0.701344	0.447036	0.13949	1.16106	1.18172	0.252564	0.701344	0.447036	MIMAT0015037	MIMAT0015037_st	22	miRBase	miRNA	UAUAAAAUGAGGGCAGUAAGAC	Homo sapiens	hsa-miR-3163
20515588	0.253512	0.696697	0.0474854	0.667752	0.452902	0.178156	0.253512	0.696697	0.0474854	0.667752	0.452902	0.178156	MIMAT0015038	MIMAT0015038_st	22	miRBase	miRNA	UGUGACUUUAAGGGAAAUGGCG	Homo sapiens	hsa-miR-3164
20515589	0.62985	0.156917	0.263772	0.522011	0.655489	0.421353	0.62985	0.156917	0.263772	0.522011	0.655489	0.421353	MIMAT0015039	MIMAT0015039_st	22	miRBase	miRNA	AGGUGGAUGCAAUGUGACCUCA	Homo sapiens	hsa-miR-3165
20515590	0.49726	0.0782318	0.22155	0.740323	0.327773	0.363835	0.49726	0.0782318	0.22155	0.740323	0.327773	0.363835	MIMAT0015040	MIMAT0015040_st	23	miRBase	miRNA	CGCAGACAAUGCCUACUGGCCUA	Homo sapiens	hsa-miR-3166
20515591	5.75013	6.05353	5.58544	6.01312	6.6877	6.08928	5.75013	6.05353	5.58544	6.01312	6.6877	6.08928	MIMAT0015041	MIMAT0015041_st	19	miRBase	miRNA	AUCCCACCACUGCCACCAU	Homo sapiens	hsa-miR-1260b
20515592	0.605109	0.120888	0.767467	1.08513	1.06004	0.369954	0.605109	0.120888	0.767467	1.08513	1.06004	0.369954	MIMAT0015042	MIMAT0015042_st	22	miRBase	miRNA	AGGAUUUCAGAAAUACUGGUGU	Homo sapiens	hsa-miR-3167
20515593	0.70019	0.0704284	0.546197	0.375053	0.426366	0.457283	0.70019	0.0704284	0.546197	0.375053	0.426366	0.457283	MIMAT0015043	MIMAT0015043_st	17	miRBase	miRNA	GAGUUCUACAGUCAGAC	Homo sapiens	hsa-miR-3168
20515594	0.307472	0.72681	0.140531	0.415871	0.259361	0.706724	0.307472	0.72681	0.140531	0.415871	0.259361	0.706724	MIMAT0015044	MIMAT0015044_st	22	miRBase	miRNA	UAGGACUGUGCUUGGCACAUAG	Homo sapiens	hsa-miR-3169
20515595	0.233767	0.597525	0.0963621	0.136329	0.295402	0.330801	0.233767	0.597525	0.0963621	0.136329	0.295402	0.330801	MIMAT0015045	MIMAT0015045_st	22	miRBase	miRNA	CUGGGGUUCUGAGACAGACAGU	Homo sapiens	hsa-miR-3170
20515596	0.0621562	0.631806	0.439754	0.415871	0.279151	0.631806	0.0621562	0.631806	0.439754	0.415871	0.279151	0.631806	MIMAT0015046	MIMAT0015046_st	24	miRBase	miRNA	AGAUGUAUGGAAUCUGUAUAUAUC	Homo sapiens	hsa-miR-3171
20515597	0.501016	0.562717	0.368245	0.352585	0.765863	0.320725	0.501016	0.562717	0.368245	0.352585	0.765863	0.320725	MIMAT0019214	MIMAT0019214_st	22	miRBase	miRNA	UGCCCUGCCUGUUUUCUCCUUU	Homo sapiens	hsa-miR-3173-5p
20515598	1.83197	1.75068	0.928769	1.12978	2.28294	1.62776	1.83197	1.75068	0.928769	1.12978	2.28294	1.62776	MIMAT0015048	MIMAT0015048_st	22	miRBase	miRNA	AAAGGAGGAAAUAGGCAGGCCA	Homo sapiens	hsa-miR-3173-3p
20515599	1.08635	0.359128	0.673466	0.968595	1.46145	1.43969	1.08635	0.359128	0.673466	0.968595	1.46145	1.43969	MIMAT0015049	MIMAT0015049_st	23	miRBase	miRNA	GGGAUGGUAGACCGGUGACGUGC	Homo sapiens	hsa-miR-1193
20515600	0.945286	0.690978	0.496501	0.537328	0.695738	0.192458	0.945286	0.690978	0.496501	0.537328	0.695738	0.192458	MIMAT0001630	MIMAT0001630_st	23	miRBase	miRNA	AGGUUGUCCGUGGUGAGUUCGCA	Homo sapiens	hsa-miR-323b-5p
20515601	1.1326	0.617433	1.06799	1.29496	0.874151	1.30434	1.1326	0.617433	1.06799	1.29496	0.874151	1.30434	MIMAT0015050	MIMAT0015050_st	22	miRBase	miRNA	CCCAAUACACGGUCGACCUCUU	Homo sapiens	hsa-miR-323b-3p
20515602	1.09271	1.3756	0.151632	0.151632	0.914113	0.631806	1.09271	1.3756	0.151632	0.151632	0.914113	0.631806	MIMAT0015051	MIMAT0015051_st	23	miRBase	miRNA	UAGUGAGUUAGAGAUGCAGAGCC	Homo sapiens	hsa-miR-3174
20515603	3.74393	3.94374	3.71191	4.75694	3.99586	5.18883	3.74393	3.94374	3.71191	4.75694	3.99586	5.18883	MIMAT0015052	MIMAT0015052_st	22	miRBase	miRNA	CGGGGAGAGAACGCAGUGACGU	Homo sapiens	hsa-miR-3175
20515604	1.25268	0.116202	0.737664	0.741008	0.908731	0.880175	1.25268	0.116202	0.737664	0.741008	0.908731	0.880175	MIMAT0015053	MIMAT0015053_st	19	miRBase	miRNA	ACUGGCCUGGGACUACCGG	Homo sapiens	hsa-miR-3176
20515605	0.582712	0.406602	1.31067	0.922983	0.797303	1.11335	0.582712	0.406602	1.31067	0.922983	0.797303	1.11335	MIMAT0019215	MIMAT0019215_st	23	miRBase	miRNA	UGUGUACACACGUGCCAGGCGCU	Homo sapiens	hsa-miR-3177-5p
20515606	1.86526	0.631806	1.08614	1.25316	1.25415	0.632221	1.86526	0.631806	1.08614	1.25316	1.25415	0.632221	MIMAT0015054	MIMAT0015054_st	21	miRBase	miRNA	UGCACGGCACUGGGGACACGU	Homo sapiens	hsa-miR-3177-3p
20515607	9.74194	9.74899	9.77938	10.4224	11.0972	10.017	9.74194	9.74899	9.77938	10.4224	11.0972	10.017	MIMAT0015055	MIMAT0015055_st	17	miRBase	miRNA	GGGGCGCGGCCGGAUCG	Homo sapiens	hsa-miR-3178
20515608	1.243	0.465672	0.622104	0.556803	0.717013	0.814925	1.243	0.465672	0.622104	0.556803	0.717013	0.814925	MIMAT0015056	MIMAT0015056_st	22	miRBase	miRNA	AGAAGGGGUGAAAUUUAAACGU	Homo sapiens	hsa-miR-3179
20515609	0.495612	0.981409	0.568151	0.593056	0.44247	0.49768	0.495612	0.981409	0.568151	0.593056	0.44247	0.49768	MIMAT0015057	MIMAT0015057_st	25	miRBase	miRNA	CUUCCAGACGCUCCGCCCCACGUCG	Homo sapiens	hsa-miR-3180-5p
20515610	5.02482	4.38849	4.73181	4.88704	5.52086	4.2983	5.02482	4.38849	4.73181	4.88704	5.52086	4.2983	MIMAT0015058	MIMAT0015058_st	22	miRBase	miRNA	UGGGGCGGAGCUUCCGGAGGCC	Homo sapiens	hsa-miR-3180-3p
20515611	0.388003	0.240242	0.512159	0.388003	0.340672	0.823907	0.388003	0.240242	0.512159	0.388003	0.340672	0.823907	MIMAT0015060	MIMAT0015060_st	23	miRBase	miRNA	AAAAGUAACUGCGGUUUUUGCCU	Homo sapiens	hsa-miR-548w
20515612	0.700988	0.644525	0.554932	0.96252	0.85413	0.591786	0.700988	0.644525	0.554932	0.96252	0.85413	0.591786	MIMAT0015061	MIMAT0015061_st	19	miRBase	miRNA	AUCGGGCCCUCGGCGCCGG	Homo sapiens	hsa-miR-3181
20515613	0.253512	0.563718	0.415871	0.415871	0.243566	0.612599	0.253512	0.563718	0.415871	0.415871	0.243566	0.612599	MIMAT0015062	MIMAT0015062_st	17	miRBase	miRNA	GCUUCUGUAGUGUAGUC	Homo sapiens	hsa-miR-3182
20515614	0.157368	0.631806	0.578178	0.214938	0.363127	0.123807	0.157368	0.631806	0.578178	0.214938	0.363127	0.123807	MIMAT0015063	MIMAT0015063_st	22	miRBase	miRNA	GCCUCUCUCGGAGUCGCUCGGA	Homo sapiens	hsa-miR-3183
20515615	0.091087	0.715052	0.763814	0.86556	0.627094	0.566268	0.091087	0.715052	0.763814	0.86556	0.627094	0.566268	MIMAT0015064	MIMAT0015064_st	24	miRBase	miRNA	UGAGGGGCCUCAGACCGAGCUUUU	Homo sapiens	hsa-miR-3184-5p
20515616	0.798254	1.9394	1.20862	1.20862	1.38742	1.72581	0.798254	1.9394	1.20862	1.20862	1.38742	1.72581	MIMAT0022731	MIMAT0022731_st	23	miRBase	miRNA	AAAGUCUCGCUCUCUGCCCCUCA	Homo sapiens	hsa-miR-3184-3p
20515617	6.25846	6.75506	6.71978	7.2796	7.50678	6.69796	6.25846	6.75506	6.71978	7.2796	7.50678	6.69796	MIMAT0015065	MIMAT0015065_st	23	miRBase	miRNA	AGAAGAAGGCGGUCGGUCUGCGG	Homo sapiens	hsa-miR-3185
20515618	1.93904	1.3756	1.33807	2.23329	0.917255	1.23741	1.93904	1.3756	1.33807	2.23329	0.917255	1.23741	MIMAT0015066	MIMAT0015066_st	23	miRBase	miRNA	UCAACAAAAUCACUGAUGCUGGA	Homo sapiens	hsa-miR-3065-5p
20515619	0.371617	0.47351	0.574167	0.514823	0.53934	0.262415	0.371617	0.47351	0.574167	0.514823	0.53934	0.262415	MIMAT0015378	MIMAT0015378_st	23	miRBase	miRNA	UCAGCACCAGGAUAUUGUUGGAG	Homo sapiens	hsa-miR-3065-3p
20515620	0.134141	0.326208	0.430893	0.430893	0.259406	0.326208	0.134141	0.326208	0.430893	0.430893	0.259406	0.326208	MIMAT0015067	MIMAT0015067_st	22	miRBase	miRNA	CAGGCGUCUGUCUACGUGGCUU	Homo sapiens	hsa-miR-3186-5p
20515621	0.461853	0.155659	0.785031	0.373869	0.629862	0.125047	0.461853	0.155659	0.785031	0.373869	0.629862	0.125047	MIMAT0015068	MIMAT0015068_st	21	miRBase	miRNA	UCACGCGGAGAGAUGGCUUUG	Homo sapiens	hsa-miR-3186-3p
20515622	0.954844	0.994928	1.75019	0.792748	1.95569	0.973123	0.954844	0.994928	1.75019	0.792748	1.95569	0.973123	MIMAT0019216	MIMAT0019216_st	23	miRBase	miRNA	CCUGGGCAGCGUGUGGCUGAAGG	Homo sapiens	hsa-miR-3187-5p
20515623	3.03226	3.5539	3.69201	3.38408	4.03287	2.69946	3.03226	3.5539	3.69201	3.38408	4.03287	2.69946	MIMAT0015069	MIMAT0015069_st	20	miRBase	miRNA	UUGGCCAUGGGGCUGCGCGG	Homo sapiens	hsa-miR-3187-3p
20515624	3.31902	4.13156	4.05285	4.5493	4.77349	3.70945	3.31902	4.13156	4.05285	4.5493	4.77349	3.70945	MIMAT0015070	MIMAT0015070_st	23	miRBase	miRNA	AGAGGCUUUGUGCGGAUACGGGG	Homo sapiens	hsa-miR-3188
20515625	0.505238	0.657372	0.485463	1.04363	0.54545	0.976532	0.505238	0.657372	0.485463	1.04363	0.54545	0.976532	MIMAT0019217	MIMAT0019217_st	25	miRBase	miRNA	UGCCCCAUCUGUGCCCUGGGUAGGA	Homo sapiens	hsa-miR-3189-5p
20515626	0.767697	0.573823	0.395324	0.690453	0.635064	0.349643	0.767697	0.573823	0.395324	0.690453	0.635064	0.349643	MIMAT0015071	MIMAT0015071_st	21	miRBase	miRNA	CCCUUGGGUCUGAUGGGGUAG	Homo sapiens	hsa-miR-3189-3p
20515627	7.79496	7.60631	7.63362	7.57382	7.5743	7.63477	7.79496	7.60631	7.63362	7.57382	7.5743	7.63477	MIMAT0015072	MIMAT0015072_st	18	miRBase	miRNA	AAAGCUGGGUUGAGAAGG	Homo sapiens	hsa-miR-320e
20515628	0.591096	0.926002	0.220349	0.47088	1.2216	0.665352	0.591096	0.926002	0.220349	0.47088	1.2216	0.665352	MIMAT0015073	MIMAT0015073_st	20	miRBase	miRNA	UCUGGCCAGCUACGUCCCCA	Homo sapiens	hsa-miR-3190-5p
20515629	0.238377	0.321221	0.409863	0.430423	0.840915	0.300661	0.238377	0.321221	0.409863	0.430423	0.840915	0.300661	MIMAT0022839	MIMAT0022839_st	23	miRBase	miRNA	UGUGGAAGGUAGACGGCCAGAGA	Homo sapiens	hsa-miR-3190-3p
20515630	0.676623	0.279513	0.0850409	0.0850409	-0.00493936	-0.0762054	0.676623	0.279513	0.0850409	0.0850409	-0.00493936	-0.0762054	MIMAT0022732	MIMAT0022732_st	22	miRBase	miRNA	CUCUCUGGCCGUCUACCUUCCA	Homo sapiens	hsa-miR-3191-5p
20515631	0.174045	0.205401	0.125505	0.590704	0.174045	0.485561	0.174045	0.205401	0.125505	0.590704	0.174045	0.485561	MIMAT0015075	MIMAT0015075_st	23	miRBase	miRNA	UGGGGACGUAGCUGGCCAGACAG	Homo sapiens	hsa-miR-3191-3p
20515632	0.569521	0.956994	0.336099	0.611458	0.474739	0.315213	0.569521	0.956994	0.336099	0.611458	0.474739	0.315213	MIMAT0015076	MIMAT0015076_st	23	miRBase	miRNA	UCUGGGAGGUUGUAGCAGUGGAA	Homo sapiens	hsa-miR-3192-5p
20515633	0.147281	-0.175168	0.00284485	0.236186	0.268653	0.0902854	0.147281	-0.175168	0.00284485	0.236186	0.268653	0.0902854	MIMAT0027027	MIMAT0027027_st	21	miRBase	miRNA	CUCUGAUCGCCCUCUCAGCUC	Homo sapiens	hsa-miR-3192-3p
20515634	1.39389	0.978648	1.76403	1.3354	0.858144	1.58594	1.39389	0.978648	1.76403	1.3354	0.858144	1.58594	MIMAT0015077	MIMAT0015077_st	22	miRBase	miRNA	UCCUGCGUAGGAUCUGAGGAGU	Homo sapiens	hsa-miR-3193
20515635	1.378	0.781634	1.43393	0.98972	1.37515	0.89859	1.378	0.781634	1.43393	0.98972	1.37515	0.89859	MIMAT0015078	MIMAT0015078_st	21	miRBase	miRNA	GGCCAGCCACCAGGAGGGCUG	Homo sapiens	hsa-miR-3194-5p
20515636	0.515154	0.315213	0.169359	0.120741	0.328033	0.364095	0.515154	0.315213	0.169359	0.120741	0.328033	0.364095	MIMAT0019218	MIMAT0019218_st	22	miRBase	miRNA	AGCUCUGCUGCUCACUGGCAGU	Homo sapiens	hsa-miR-3194-3p
20515637	5.80043	5.6559	5.92487	7.1857	8.33354	6.10947	5.80043	5.6559	5.92487	7.1857	8.33354	6.10947	MIMAT0015079	MIMAT0015079_st	17	miRBase	miRNA	CGCGCCGGGCCCGGGUU	Homo sapiens	hsa-miR-3195
20515638	9.66004	9.78196	9.73758	10.9672	11.3223	9.985	9.66004	9.78196	9.73758	10.9672	11.3223	9.985	MIMAT0015080	MIMAT0015080_st	18	miRBase	miRNA	CGGGGCGGCAGGGGCCUC	Homo sapiens	hsa-miR-3196
20515639	0.36522	0.425487	0.536707	0.536707	0.390937	0.779031	0.36522	0.425487	0.536707	0.536707	0.390937	0.779031	MIMAT0022733	MIMAT0022733_st	23	miRBase	miRNA	UGCAAAAGUAAUUGCAGUUUUUG	Homo sapiens	hsa-miR-548x-5p
20515640	0.35305	0.771639	1.22619	0.357582	0.5133	0.944381	0.35305	0.771639	1.22619	0.357582	0.5133	0.944381	MIMAT0015081	MIMAT0015081_st	20	miRBase	miRNA	UAAAAACUGCAAUUACUUUC	Homo sapiens	hsa-miR-548x-3p
20515641	3.01852	3.16556	3.01852	6.65467	6.08162	2.72993	3.01852	3.16556	3.01852	6.65467	6.08162	2.72993	MIMAT0015082	MIMAT0015082_st	23	miRBase	miRNA	GGAGGCGCAGGCUCGGAAAGGCG	Homo sapiens	hsa-miR-3197
20515642	0.36962	0.23614	0.28331	0.578439	0.36962	0.665464	0.36962	0.23614	0.28331	0.578439	0.36962	0.665464	MIMAT0015083	MIMAT0015083_st	22	miRBase	miRNA	GUGGAGUCCUGGGGAAUGGAGA	Homo sapiens	hsa-miR-3198
20515643	0.528926	0.818518	0.415871	0.415871	0.908731	0.631806	0.528926	0.818518	0.415871	0.415871	0.908731	0.631806	MIMAT0015084	MIMAT0015084_st	23	miRBase	miRNA	AGGGACUGCCUUAGGAGAAAGUU	Homo sapiens	hsa-miR-3199
20515644	0.531647	0.404445	0.49879	1.08635	0.99165	0.141704	0.531647	0.404445	0.49879	1.08635	0.99165	0.141704	MIMAT0017392	MIMAT0017392_st	22	miRBase	miRNA	AAUCUGAGAAGGCGCACAAGGU	Homo sapiens	hsa-miR-3200-5p
20515645	1.30497	1.79828	1.66526	1.55907	1.45857	1.55649	1.30497	1.79828	1.66526	1.55907	1.45857	1.55649	MIMAT0015085	MIMAT0015085_st	22	miRBase	miRNA	CACCUUGCGCUACUCAGGUCUG	Homo sapiens	hsa-miR-3200-3p
20515646	0.270792	0.855231	0.690206	0.648389	0.510542	0.356711	0.270792	0.855231	0.690206	0.648389	0.510542	0.356711	MIMAT0015086	MIMAT0015086_st	17	miRBase	miRNA	GGGAUAUGAAGAAAAAU	Homo sapiens	hsa-miR-3201
20515647	0.569521	1.31405	0.448588	0.741008	0.279151	0.14454	0.569521	1.31405	0.448588	0.741008	0.279151	0.14454	MIMAT0015087	MIMAT0015087_st	22	miRBase	miRNA	UUCUCAAGAGGGAGGCAAUCAU	Homo sapiens	hsa-miR-514b-5p
20515648	0.0353348	0.315213	0.186247	0.52283	0.585944	0.315213	0.0353348	0.315213	0.186247	0.52283	0.585944	0.315213	MIMAT0015088	MIMAT0015088_st	21	miRBase	miRNA	AUUGACACCUCUGUGAGUGGA	Homo sapiens	hsa-miR-514b-3p
20515649	0.41932	0.485452	0.589956	1.24667	0.694591	0.782857	0.41932	0.485452	0.589956	1.24667	0.694591	0.782857	MIMAT0015089	MIMAT0015089_st	22	miRBase	miRNA	UGGAAGGGAGAAGAGCUUUAAU	Homo sapiens	hsa-miR-3202
20515650	1.34336	0.473509	1.01823	1.5141	0.597418	1.08862	1.34336	0.473509	1.01823	1.5141	0.597418	1.08862	MIMAT0015090	MIMAT0015090_st	25	miRBase	miRNA	GAACCCAUGAGGUUGAGGCUGCAGU	Homo sapiens	hsa-miR-1273d
20517672	0.490519	0.178351	0.041739	0.188389	-0.0839416	0.404324	0.490519	0.178351	0.041739	0.188389	-0.0839416	0.404324	MIMAT0016844	MIMAT0016844_st	18	miRBase	miRNA	CAGUGCAAUGUUUUCCUU	Homo sapiens	hsa-miR-4295
20517673	1.29817	0.836228	0.222864	0.268306	0.660778	0.496045	1.29817	0.836228	0.222864	0.268306	0.660778	0.496045	MIMAT0016845	MIMAT0016845_st	17	miRBase	miRNA	AUGUGGGCUCAGGCUCA	Homo sapiens	hsa-miR-4296
20517674	0.687784	0.337232	0.654308	0.362646	0.497002	0.315213	0.687784	0.337232	0.654308	0.362646	0.497002	0.315213	MIMAT0016846	MIMAT0016846_st	16	miRBase	miRNA	UGCCUUCCUGUCUGUG	Homo sapiens	hsa-miR-4297
20517675	7.27939	7.30689	7.32294	7.12348	6.62808	7.47169	7.27939	7.30689	7.32294	7.12348	6.62808	7.47169	MIMAT0016847	MIMAT0016847_st	25	miRBase	miRNA	ACUGGACUUGGAGUCAGAAGAGUGG	Homo sapiens	hsa-miR-378c
20517676	0.852797	0.0816579	0.363823	0.363823	0.706809	0.0842545	0.852797	0.0816579	0.363823	0.363823	0.706809	0.0842545	MIMAT0016848	MIMAT0016848_st	17	miRBase	miRNA	CAGCCUGACAGGAACAG	Homo sapiens	hsa-miR-4293
20517677	0.172149	0.0296104	-0.142344	0.111512	0.0123355	0.0296104	0.172149	0.0296104	-0.142344	0.111512	0.0123355	0.0296104	MIMAT0016849	MIMAT0016849_st	17	miRBase	miRNA	GGGAGUCUACAGCAGGG	Homo sapiens	hsa-miR-4294
20517678	0.954537	1.00746	1.40094	0.555578	0.812673	0.700229	0.954537	1.00746	1.40094	0.555578	0.812673	0.700229	MIMAT0016850	MIMAT0016850_st	20	miRBase	miRNA	UCCCACUACUUCACUUGUGA	Homo sapiens	hsa-miR-4301
20517679	2.30372	1.68538	0.887167	1.80523	1.89882	2.3343	2.30372	1.68538	0.887167	1.80523	1.89882	2.3343	MIMAT0016851	MIMAT0016851_st	18	miRBase	miRNA	GCUGGUGACAUGAGAGGC	Homo sapiens	hsa-miR-4299
20517680	8.78148	9.10112	9.0088	7.61383	8.71051	9.08596	8.78148	9.10112	9.0088	7.61383	8.71051	9.08596	MIMAT0016852	MIMAT0016852_st	22	miRBase	miRNA	CUGGGACAGGAGGAGGAGGCAG	Homo sapiens	hsa-miR-4298
20517681	0.569412	0.889565	0.397613	0.397613	0.569412	0.902183	0.569412	0.889565	0.397613	0.397613	0.569412	0.902183	MIMAT0016853	MIMAT0016853_st	18	miRBase	miRNA	UGGGAGCUGGACUACUUC	Homo sapiens	hsa-miR-4300
20517682	1.85413	2.96651	2.09916	1.09814	2.82121	2.68162	1.85413	2.96651	2.09916	1.09814	2.82121	2.68162	MIMAT0016854	MIMAT0016854_st	17	miRBase	miRNA	CCGGCAUGUCCAGGGCA	Homo sapiens	hsa-miR-4304
20517683	1.41971	0.614955	0.92137	0.955722	1.12373	1.15202	1.41971	0.614955	0.92137	0.955722	1.12373	1.15202	MIMAT0016855	MIMAT0016855_st	18	miRBase	miRNA	CCAGUGUGGCUCAGCGAG	Homo sapiens	hsa-miR-4302
20517684	0.505944	0.983367	0.804585	0.352294	0.342728	0.37879	0.505944	0.983367	0.804585	0.352294	0.342728	0.37879	MIMAT0016856	MIMAT0016856_st	17	miRBase	miRNA	UUCUGAGCUGAGGACAG	Homo sapiens	hsa-miR-4303
20517685	0.0200477	0.00382293	0.536878	0.589188	-0.0289614	0.0621829	0.0200477	0.00382293	0.536878	0.589188	-0.0289614	0.0621829	MIMAT0016857	MIMAT0016857_st	18	miRBase	miRNA	CCUAGACACCUCCAGUUC	Homo sapiens	hsa-miR-4305
20517686	2.86777	1.01615	2.13487	2.3758	2.0678	1.24329	2.86777	1.01615	2.13487	2.3758	2.0678	1.24329	MIMAT0016858	MIMAT0016858_st	17	miRBase	miRNA	UGGAGAGAAAGGCAGUA	Homo sapiens	hsa-miR-4306
20517687	0.00754505	0.295675	0.680272	0.700258	0.56898	0.245711	0.00754505	0.295675	0.680272	0.700258	0.56898	0.245711	MIMAT0016859	MIMAT0016859_st	18	miRBase	miRNA	CUGGAGUCUAGGAUUCCA	Homo sapiens	hsa-miR-4309
20517688	0.329197	0.363758	-0.0415494	0.789552	0.329197	0.0549128	0.329197	0.363758	-0.0415494	0.789552	0.329197	0.0549128	MIMAT0016860	MIMAT0016860_st	19	miRBase	miRNA	AAUGUUUUUUCCUGUUUCC	Homo sapiens	hsa-miR-4307
20517689	0.562879	0.0852956	0.177691	0.741008	0.569521	0.624872	0.562879	0.0852956	0.177691	0.741008	0.569521	0.624872	MIMAT0016861	MIMAT0016861_st	18	miRBase	miRNA	UCCCUGGAGUUUCUUCUU	Homo sapiens	hsa-miR-4308
20517690	0.348236	0.569442	0.670099	0.7247	1.33032	0.615498	0.348236	0.569442	0.670099	0.7247	1.33032	0.615498	MIMAT0016862	MIMAT0016862_st	16	miRBase	miRNA	GCAGCAUUCAUGUCCC	Homo sapiens	hsa-miR-4310
20517691	0.253512	0.331839	0.415603	0.439111	0.320934	0.347981	0.253512	0.331839	0.415603	0.439111	0.320934	0.347981	MIMAT0016863	MIMAT0016863_st	18	miRBase	miRNA	GAAAGAGAGCUGAGUGUG	Homo sapiens	hsa-miR-4311
20517692	0.689753	0.358619	0.492172	1.12976	0.612927	0.44648	0.689753	0.358619	0.492172	1.12976	0.612927	0.44648	MIMAT0016864	MIMAT0016864_st	19	miRBase	miRNA	GGCCUUGUUCCUGUCCCCA	Homo sapiens	hsa-miR-4312
20517693	1.51473	0.691646	0.294057	0.549117	0.707526	0.992899	1.51473	0.691646	0.294057	0.549117	0.707526	0.992899	MIMAT0016865	MIMAT0016865_st	20	miRBase	miRNA	AGCCCCCUGGCCCCAAACCC	Homo sapiens	hsa-miR-4313
20517694	0.405466	0.467167	-0.029796	0.466631	0.241043	0.314592	0.405466	0.467167	-0.029796	0.466631	0.241043	0.314592	MIMAT0016866	MIMAT0016866_st	18	miRBase	miRNA	CCGCUUUCUGAGCUGGAC	Homo sapiens	hsa-miR-4315
20517695	0.408789	0.315213	0.741008	0.741008	0.840468	0.242959	0.408789	0.315213	0.741008	0.741008	0.840468	0.242959	MIMAT0016867	MIMAT0016867_st	17	miRBase	miRNA	GGUGAGGCUAGCUGGUG	Homo sapiens	hsa-miR-4316
20517696	0.477631	0.413204	0.47153	0.971227	0.36447	0.253729	0.477631	0.413204	0.47153	0.971227	0.36447	0.253729	MIMAT0016868	MIMAT0016868_st	18	miRBase	miRNA	CUCUGGGAAAUGGGACAG	Homo sapiens	hsa-miR-4314
20517697	0.146229	0.13779	-0.142344	0.120741	0.0934347	0.180779	0.146229	0.13779	-0.142344	0.120741	0.0934347	0.180779	MIMAT0016869	MIMAT0016869_st	17	miRBase	miRNA	CACUGUGGGUACAUGCU	Homo sapiens	hsa-miR-4318
20517698	0.275652	0.631806	0.211899	0.792482	0.960491	0.375082	0.275652	0.631806	0.211899	0.792482	0.960491	0.375082	MIMAT0016870	MIMAT0016870_st	17	miRBase	miRNA	UCCCUGAGCAAAGCCAC	Homo sapiens	hsa-miR-4319
20517699	0.455136	0.367297	0.0554852	0.447659	0.548346	0.347002	0.455136	0.367297	0.0554852	0.447659	0.548346	0.347002	MIMAT0016871	MIMAT0016871_st	18	miRBase	miRNA	GGGAUUCUGUAGCUUCCU	Homo sapiens	hsa-miR-4320
20517700	0.613821	0.379073	0.48105	0.757942	0.598205	0.632755	0.613821	0.379073	0.48105	0.757942	0.598205	0.632755	MIMAT0016872	MIMAT0016872_st	17	miRBase	miRNA	ACAUUGCCAGGGAGUUU	Homo sapiens	hsa-miR-4317
20517701	2.00759	1.27406	2.06403	2.40629	2.09153	1.27406	2.00759	1.27406	2.06403	2.40629	2.09153	1.27406	MIMAT0016873	MIMAT0016873_st	21	miRBase	miRNA	CUGUGGGCUCAGCGCGUGGGG	Homo sapiens	hsa-miR-4322
20517702	0.741008	0.824727	0.493956	0.741008	0.908874	0.993069	0.741008	0.824727	0.493956	0.741008	0.908874	0.993069	MIMAT0016874	MIMAT0016874_st	21	miRBase	miRNA	UUAGCGGUGGACCGCCCUGCG	Homo sapiens	hsa-miR-4321
20517703	0.660777	0.200941	0.980384	0.912338	0.471764	0.21984	0.660777	0.200941	0.980384	0.912338	0.471764	0.21984	MIMAT0016875	MIMAT0016875_st	18	miRBase	miRNA	CAGCCCCACAGCCUCAGA	Homo sapiens	hsa-miR-4323
20517704	2.39668	1.19384	0.458018	0.420002	0.516207	1.24754	2.39668	1.19384	0.458018	0.420002	0.516207	1.24754	MIMAT0016876	MIMAT0016876_st	20	miRBase	miRNA	CCCUGAGACCCUAACCUUAA	Homo sapiens	hsa-miR-4324
20517705	0.569521	0.612795	0.120741	0.466436	0.532947	0.0406419	0.569521	0.612795	0.120741	0.466436	0.532947	0.0406419	MIMAT0016877	MIMAT0016877_st	18	miRBase	miRNA	AUCUGACCUGAUGAAGGU	Homo sapiens	hsa-miR-4256
20517706	1.97362	0.746098	1.59325	0.703866	1.07642	0.52455	1.97362	0.746098	1.59325	0.703866	1.07642	0.52455	MIMAT0016878	MIMAT0016878_st	18	miRBase	miRNA	CCAGAGGUGGGGACUGAG	Homo sapiens	hsa-miR-4257
20517707	1.43393	1.06603	1.42282	0.892416	1.97426	0.960202	1.43393	1.06603	1.42282	0.892416	1.97426	0.960202	MIMAT0016879	MIMAT0016879_st	17	miRBase	miRNA	CCCCGCCACCGCCUUGG	Homo sapiens	hsa-miR-4258
20517708	0.481734	0.0296104	0.348963	0.741008	1.25436	0.560032	0.481734	0.0296104	0.348963	0.741008	1.25436	0.560032	MIMAT0016880	MIMAT0016880_st	22	miRBase	miRNA	CAGUUGGGUCUAGGGGUCAGGA	Homo sapiens	hsa-miR-4259
20517709	0.47089	0.447139	0.781181	0.781181	0.760651	0.680523	0.47089	0.447139	0.781181	0.781181	0.760651	0.680523	MIMAT0016881	MIMAT0016881_st	19	miRBase	miRNA	CUUGGGGCAUGGAGUCCCA	Homo sapiens	hsa-miR-4260
20517710	0.697947	1.09209	1.15849	1.21478	1.71595	0.158036	0.697947	1.09209	1.15849	1.21478	1.71595	0.158036	MIMAT0016882	MIMAT0016882_st	18	miRBase	miRNA	AGGGCAUGUCCAGGGGGU	Homo sapiens	hsa-miR-4253
20517711	0.569521	0.338205	0.415871	0.193151	0.528297	0.792241	0.569521	0.338205	0.415871	0.193151	0.528297	0.792241	MIMAT0016883	MIMAT0016883_st	17	miRBase	miRNA	CCUGAGAAAAGGGCCAA	Homo sapiens	hsa-miR-4251
20517712	0.30856	0.203736	0.454662	0.294867	0.624569	0.150614	0.30856	0.203736	0.454662	0.294867	0.624569	0.150614	MIMAT0016884	MIMAT0016884_st	23	miRBase	miRNA	GCCUGGAGCUACUCCACCAUCUC	Homo sapiens	hsa-miR-4254
20517713	0.5077	0.102915	0.175203	0.110867	0.312608	0.568425	0.5077	0.102915	0.175203	0.110867	0.312608	0.568425	MIMAT0016885	MIMAT0016885_st	17	miRBase	miRNA	CAGUGUUCAGAGAUGGA	Homo sapiens	hsa-miR-4255
20517714	0.250106	0.311807	0.126856	0.61124	0.167381	-0.0623273	0.250106	0.311807	0.126856	0.61124	0.167381	-0.0623273	MIMAT0016886	MIMAT0016886_st	19	miRBase	miRNA	GGCCACUGAGUCAGCACCA	Homo sapiens	hsa-miR-4252
20517715	0.362897	0.171156	-0.0348533	0.228232	0.182918	0.433436	0.362897	0.171156	-0.0348533	0.228232	0.182918	0.433436	MIMAT0016887	MIMAT0016887_st	18	miRBase	miRNA	UUGCACUUGUCUCAGUGA	Homo sapiens	hsa-miR-4325
20517716	0.612393	0.553849	0.632423	1.23855	0.374144	0.674677	0.612393	0.553849	0.632423	1.23855	0.374144	0.674677	MIMAT0016888	MIMAT0016888_st	20	miRBase	miRNA	UGUUCCUCUGUCUCCCAGAC	Homo sapiens	hsa-miR-4326
20517717	1.00534	0.981056	1.00534	0.341959	1.08848	0.37886	1.00534	0.981056	1.00534	0.341959	1.08848	0.37886	MIMAT0016889	MIMAT0016889_st	19	miRBase	miRNA	GGCUUGCAUGGGGGACUGG	Homo sapiens	hsa-miR-4327
20517718	0.641747	0.315213	0.641747	0.590086	0.768901	0.514593	0.641747	0.315213	0.641747	0.590086	0.768901	0.514593	MIMAT0016890	MIMAT0016890_st	16	miRBase	miRNA	AGGAAACAGGGACCCA	Homo sapiens	hsa-miR-4261
20517719	0.124286	-0.0219078	0.0598196	-0.0131185	0.454087	0.786029	0.124286	-0.0219078	0.0598196	-0.0131185	0.454087	0.786029	MIMAT0016891	MIMAT0016891_st	19	miRBase	miRNA	CUGUGGGCUCAGCUCUGGG	Homo sapiens	hsa-miR-4265
20517720	0.506109	0.670527	0.0573289	0.649631	0.470853	0.0504537	0.506109	0.670527	0.0573289	0.649631	0.470853	0.0504537	MIMAT0016892	MIMAT0016892_st	16	miRBase	miRNA	CUAGGAGGCCUUGGCC	Homo sapiens	hsa-miR-4266
20517721	0.155137	0.195195	0.304397	0.24076	0.115079	0.176684	0.155137	0.195195	0.304397	0.24076	0.115079	0.176684	MIMAT0016893	MIMAT0016893_st	16	miRBase	miRNA	UCCAGCUCGGUGGCAC	Homo sapiens	hsa-miR-4267
20517722	0.662261	0.454127	0.547797	0.323291	0.1702	0.73973	0.662261	0.454127	0.547797	0.323291	0.1702	0.73973	MIMAT0016894	MIMAT0016894_st	17	miRBase	miRNA	GACAUUCAGACUACCUG	Homo sapiens	hsa-miR-4262
20517723	0.318089	0.367234	0.415871	0.817761	0.569521	0.431501	0.318089	0.367234	0.415871	0.817761	0.569521	0.431501	MIMAT0016895	MIMAT0016895_st	21	miRBase	miRNA	AUCCCCAGAUACAAUGGACAA	Homo sapiens	hsa-miR-2355-5p
20517724	0.999951	0.315213	0.694538	0.707849	0.245992	0.288553	0.999951	0.315213	0.694538	0.707849	0.245992	0.288553	MIMAT0017950	MIMAT0017950_st	22	miRBase	miRNA	AUUGUCCUUGCUGUUUGGAGAU	Homo sapiens	hsa-miR-2355-3p
20517725	0.656446	0.230651	0.222663	0.485749	0.644159	0.592232	0.656446	0.230651	0.222663	0.485749	0.644159	0.592232	MIMAT0016896	MIMAT0016896_st	21	miRBase	miRNA	GGCUCCUCCUCUCAGGAUGUG	Homo sapiens	hsa-miR-4268
20517726	0.742054	0.771441	0.427783	0.576969	-0.0234325	0.480251	0.742054	0.771441	0.427783	0.576969	-0.0234325	0.480251	MIMAT0016897	MIMAT0016897_st	21	miRBase	miRNA	GCAGGCACAGACAGCCCUGGC	Homo sapiens	hsa-miR-4269
20517727	0.54307	0.857554	0.351701	0.714556	0.5077	0.0476533	0.54307	0.857554	0.351701	0.714556	0.5077	0.0476533	MIMAT0016898	MIMAT0016898_st	18	miRBase	miRNA	AUUCUAAGUGCCUUGGCC	Homo sapiens	hsa-miR-4263
20517728	0.253512	0.0653108	0.415871	-0.223524	0.488342	0.315213	0.253512	0.0653108	0.415871	-0.223524	0.488342	0.315213	MIMAT0016899	MIMAT0016899_st	17	miRBase	miRNA	ACUCAGUCAUGGUCAUU	Homo sapiens	hsa-miR-4264
20517729	7.20749	7.87397	7.86179	7.41679	7.70476	7.6525	7.20749	7.87397	7.86179	7.41679	7.70476	7.6525	MIMAT0016900	MIMAT0016900_st	20	miRBase	miRNA	UCAGGGAGUCAGGGGAGGGC	Homo sapiens	hsa-miR-4270
20517730	1.94776	1.70725	0.741008	2.15739	1.12071	0.930208	1.94776	1.70725	0.741008	2.15739	1.12071	0.930208	MIMAT0016901	MIMAT0016901_st	19	miRBase	miRNA	GGGGGAAGAAAAGGUGGGG	Homo sapiens	hsa-miR-4271
20517731	0.303188	0.47351	0.102899	0.398028	0.153357	0.29737	0.303188	0.47351	0.102899	0.398028	0.153357	0.29737	MIMAT0016902	MIMAT0016902_st	18	miRBase	miRNA	CAUUCAACUAGUGAUUGU	Homo sapiens	hsa-miR-4272
20517732	0.217679	0.364914	0.343359	0.0802738	-0.207155	0.71374	0.217679	0.364914	0.343359	0.0802738	-0.207155	0.71374	MIMAT0016903	MIMAT0016903_st	18	miRBase	miRNA	GUGUUCUCUGAUGGACAG	Homo sapiens	hsa-miR-4273
20517733	0.616137	0.271206	0.415871	0.64548	0.853005	0.259487	0.616137	0.271206	0.415871	0.64548	0.853005	0.259487	MIMAT0016904	MIMAT0016904_st	17	miRBase	miRNA	CUCAGUGACUCAUGUGC	Homo sapiens	hsa-miR-4276
20517734	0.281416	0.168024	-0.11444	0.497921	0.279151	0.0963143	0.281416	0.168024	-0.11444	0.497921	0.279151	0.0963143	MIMAT0016905	MIMAT0016905_st	17	miRBase	miRNA	CCAAUUACCACUUCUUU	Homo sapiens	hsa-miR-4275
20517735	2.11761	1.83684	2.22041	2.17182	1.08618	2.14668	2.11761	1.83684	2.22041	2.17182	1.08618	2.14668	MIMAT0016906	MIMAT0016906_st	18	miRBase	miRNA	CAGCAGUCCCUCCCCCUG	Homo sapiens	hsa-miR-4274
20517736	7.17814	7.60083	7.43079	7.58364	8.09474	7.43047	7.17814	7.60083	7.43079	7.58364	8.09474	7.43047	MIMAT0016907	MIMAT0016907_st	18	miRBase	miRNA	GGGUCCCGGGGAGGGGGG	Homo sapiens	hsa-miR-4281
20517737	0.551372	0.297063	0.477969	0.21012	0.347525	0.382075	0.551372	0.297063	0.477969	0.21012	0.347525	0.382075	MIMAT0016908	MIMAT0016908_st	21	miRBase	miRNA	GCAGUUCUGAGCACAGUACAC	Homo sapiens	hsa-miR-4277
20517738	0.4783	0.254398	0.506694	0.181556	0.335207	0.397491	0.4783	0.254398	0.506694	0.181556	0.335207	0.397491	MIMAT0016909	MIMAT0016909_st	16	miRBase	miRNA	CUCUCCUCCCGGCUUC	Homo sapiens	hsa-miR-4279
20517739	0.569521	0.209342	-0.0651758	0.00982706	0.35632	0.0637903	0.569521	0.209342	-0.0651758	0.00982706	0.35632	0.0637903	MIMAT0016910	MIMAT0016910_st	18	miRBase	miRNA	CUAGGGGGUUUGCCCUUG	Homo sapiens	hsa-miR-4278
20517740	0.219305	0.714409	0.381664	0.426182	-0.0178709	0.604519	0.219305	0.714409	0.381664	0.426182	-0.0178709	0.604519	MIMAT0016911	MIMAT0016911_st	21	miRBase	miRNA	GAGUGUAGUUCUGAGCAGAGC	Homo sapiens	hsa-miR-4280
20517741	0.337236	0.796949	0.164528	0.415871	0.283358	0.568944	0.337236	0.796949	0.164528	0.415871	0.283358	0.568944	MIMAT0016912	MIMAT0016912_st	18	miRBase	miRNA	UAAAAUUUGCAUCCAGGA	Homo sapiens	hsa-miR-4282
20517742	0.280138	0.0562359	0.213614	0.723624	0.305777	0.518619	0.280138	0.0562359	0.213614	0.723624	0.305777	0.518619	MIMAT0016913	MIMAT0016913_st	18	miRBase	miRNA	GCGGCGAGUCCGACUCAU	Homo sapiens	hsa-miR-4285
20517743	1.60038	1.54206	1.2528	1.14641	1.00969	0.0680658	1.60038	1.54206	1.2528	1.14641	1.00969	0.0680658	MIMAT0016914	MIMAT0016914_st	17	miRBase	miRNA	UGGGGCUCAGCGAGUUU	Homo sapiens	hsa-miR-4283
20517744	5.92487	5.08067	5.14214	5.81024	6.43046	5.6559	5.92487	5.08067	5.14214	5.81024	6.43046	5.6559	MIMAT0016915	MIMAT0016915_st	18	miRBase	miRNA	GGGCUCACAUCACCCCAU	Homo sapiens	hsa-miR-4284
20517745	2.7892	1.12055	2.48974	1.08635	2.69255	1.7384	2.7892	1.12055	2.48974	1.08635	2.69255	1.7384	MIMAT0016916	MIMAT0016916_st	17	miRBase	miRNA	ACCCCACUCCUGGUACC	Homo sapiens	hsa-miR-4286
20517746	1.10338	0.535886	0.495877	0.302189	0.11828	0.518123	1.10338	0.535886	0.495877	0.302189	0.11828	0.518123	MIMAT0016917	MIMAT0016917_st	19	miRBase	miRNA	UCUCCCUUGAGGGCACUUU	Homo sapiens	hsa-miR-4287
20517747	0.207118	0.315213	0.430264	0.430264	0.577022	0.60135	0.207118	0.315213	0.430264	0.430264	0.577022	0.60135	MIMAT0016918	MIMAT0016918_st	17	miRBase	miRNA	UUGUCUGCUGAGUUUCC	Homo sapiens	hsa-miR-4288
20517748	0.765755	1.04351	0.741008	0.989912	1.25436	0.929451	0.765755	1.04351	0.741008	0.989912	1.25436	0.929451	MIMAT0016919	MIMAT0016919_st	18	miRBase	miRNA	CCCCUGGGCCGGCCUUGG	Homo sapiens	hsa-miR-4292
20517749	0.740562	0.428835	0.120741	0.120741	0.64076	0.315213	0.740562	0.428835	0.120741	0.120741	0.64076	0.315213	MIMAT0016920	MIMAT0016920_st	19	miRBase	miRNA	GCAUUGUGCAGGGCUAUCA	Homo sapiens	hsa-miR-4289
20517750	0.866309	0.598811	0.541172	0.382876	0.068214	0.315213	0.866309	0.598811	0.541172	0.382876	0.068214	0.315213	MIMAT0016921	MIMAT0016921_st	19	miRBase	miRNA	UGCCCUCCUUUCUUCCCUC	Homo sapiens	hsa-miR-4290
20517751	0.858456	0.10106	0.415871	0.409676	0.569521	0.354743	0.858456	0.10106	0.415871	0.409676	0.569521	0.354743	MIMAT0016922	MIMAT0016922_st	16	miRBase	miRNA	UUCAGCAGGAACAGCU	Homo sapiens	hsa-miR-4291
20517752	0.641801	0.687498	0.788155	0.641801	0.739126	0.833852	0.641801	0.687498	0.788155	0.641801	0.739126	0.833852	MIMAT0016923	MIMAT0016923_st	19	miRBase	miRNA	CCUGAGACCCUAGUUCCAC	Homo sapiens	hsa-miR-4329
20517753	0.052787	0.08203	0.415871	0.424724	0.279151	0.315213	0.052787	0.08203	0.415871	0.424724	0.279151	0.315213	MIMAT0016924	MIMAT0016924_st	19	miRBase	miRNA	CCUCAGAUCAGAGCCUUGC	Homo sapiens	hsa-miR-4330
20517754	0.541227	0.115834	0.408973	0.418007	0.569521	0.308805	0.541227	0.115834	0.408973	0.418007	0.569521	0.308805	MIMAT0016925	MIMAT0016925_st	18	miRBase	miRNA	AAUCCUUGCUACCUGGGU	Homo sapiens	hsa-miR-500b-5p
20517755	2.86721	2.11664	1.59898	2.12345	3.02303	2.02807	2.86721	2.11664	1.59898	2.12345	3.02303	2.02807	MIMAT0027032	MIMAT0027032_st	20	miRBase	miRNA	GCACCCAGGCAAGGAUUCUG	Homo sapiens	hsa-miR-500b-3p
20517756	0.507733	0.356914	0.32414	0.882355	0.34466	0.666235	0.507733	0.356914	0.32414	0.882355	0.34466	0.666235	MIMAT0016926	MIMAT0016926_st	17	miRBase	miRNA	CCAGUUUUCCCAGGAUU	Homo sapiens	hsa-miR-4328
20517810	1.48064	1.53764	0.924525	0.924525	0.745442	0.819306	1.48064	1.53764	0.924525	0.924525	0.745442	0.819306	MIMAT0017981	MIMAT0017981_st	23	miRBase	miRNA	UGAGGAUGGAUAGCAAGGAAGCC	Homo sapiens	hsa-miR-3605-5p
20517811	0.966706	1.02899	0.278963	1.11092	0.569521	0.426795	0.966706	1.02899	0.278963	1.11092	0.569521	0.426795	MIMAT0017982	MIMAT0017982_st	23	miRBase	miRNA	CCUCCGUGUUACCUGUCCUCUAG	Homo sapiens	hsa-miR-3605-3p
20517812	0.577643	0.307435	0.693696	0.426602	-0.358389	0.621074	0.577643	0.307435	0.693696	0.426602	-0.358389	0.621074	MIMAT0017983	MIMAT0017983_st	21	miRBase	miRNA	UUAGUGAAGGCUAUUUUAAUU	Homo sapiens	hsa-miR-3606-5p
20517813	0.789553	0.249642	0.268306	0.593443	0.204061	0.484241	0.789553	0.249642	0.268306	0.593443	0.204061	0.484241	MIMAT0022965	MIMAT0022965_st	21	miRBase	miRNA	AAAAUUUCUUUCACUACUUAG	Homo sapiens	hsa-miR-3606-3p
20517814	3.01492	2.77543	2.22087	3.45101	2.22087	3.23929	3.01492	2.77543	2.22087	3.45101	2.22087	3.23929	MIMAT0017984	MIMAT0017984_st	22	miRBase	miRNA	GCAUGUGAUGAAGCAAAUCAGU	Homo sapiens	hsa-miR-3607-5p
20517815	0.908417	0.631806	0.741008	0.501056	0.618047	0.631806	0.908417	0.631806	0.741008	0.501056	0.618047	0.631806	MIMAT0017985	MIMAT0017985_st	20	miRBase	miRNA	ACUGUAAACGCUUUCUGAUG	Homo sapiens	hsa-miR-3607-3p
20517816	6.69521	6.47752	6.50809	7.48427	6.38522	6.85391	6.69521	6.47752	6.50809	7.48427	6.38522	6.85391	MIMAT0017986	MIMAT0017986_st	24	miRBase	miRNA	CAAAGUGAUGAGUAAUACUGGCUG	Homo sapiens	hsa-miR-3609
20517817	1.42014	1.11856	1.17568	1.05825	1.26854	1.0085	1.42014	1.11856	1.17568	1.05825	1.26854	1.0085	MIMAT0017987	MIMAT0017987_st	20	miRBase	miRNA	GAAUCGGAAAGGAGGCGCCG	Homo sapiens	hsa-miR-3610
20517818	0.531906	0.694997	0.378255	0.804199	0.899446	0.631806	0.531906	0.694997	0.378255	0.804199	0.899446	0.631806	MIMAT0017988	MIMAT0017988_st	21	miRBase	miRNA	UUGUGAAGAAAGAAAUUCUUA	Homo sapiens	hsa-miR-3611
20517819	0.134726	1.15048	0.537115	0.260407	0.400395	0.394853	0.134726	1.15048	0.537115	0.260407	0.400395	0.394853	MIMAT0017989	MIMAT0017989_st	22	miRBase	miRNA	AGGAGGCAUCUUGAGAAAUGGA	Homo sapiens	hsa-miR-3612
20517820	5.08977	2.57714	5.91879	2.15645	4.40205	4.88317	5.08977	2.57714	5.91879	2.15645	4.40205	4.88317	MIMAT0017990	MIMAT0017990_st	22	miRBase	miRNA	UGUUGUACUUUUUUUUUUGUUC	Homo sapiens	hsa-miR-3613-5p
20517821	5.29069	4.72888	3.8587	4.43714	2.47064	4.66489	5.29069	4.72888	3.8587	4.43714	2.47064	4.66489	MIMAT0017991	MIMAT0017991_st	24	miRBase	miRNA	ACAAAAAAAAAAGCCCAACCCUUC	Homo sapiens	hsa-miR-3613-3p
20517822	1.00385	0.894646	1.14321	0.740738	2.16294	0.372776	1.00385	0.894646	1.14321	0.740738	2.16294	0.372776	MIMAT0017992	MIMAT0017992_st	23	miRBase	miRNA	CCACUUGGAUCUGAAGGCUGCCC	Homo sapiens	hsa-miR-3614-5p
20517823	0.452164	0.530081	0.741008	0.62365	0.499496	0.315213	0.452164	0.530081	0.741008	0.62365	0.499496	0.315213	MIMAT0017993	MIMAT0017993_st	23	miRBase	miRNA	UAGCCUUCAGAUCUUGGUGUUUU	Homo sapiens	hsa-miR-3614-3p
20517824	4.64675	4.68633	5.10442	4.62732	3.4491	4.75056	4.64675	4.68633	5.10442	4.62732	3.4491	4.75056	MIMAT0017994	MIMAT0017994_st	21	miRBase	miRNA	UCUCUCGGCUCCUCGCGGCUC	Homo sapiens	hsa-miR-3615
20517825	0.253512	0.315213	0.288717	0.530004	0.442367	0.631806	0.253512	0.315213	0.288717	0.530004	0.442367	0.631806	MIMAT0017995	MIMAT0017995_st	22	miRBase	miRNA	AUGAAGUGCACUCAUGAUAUGU	Homo sapiens	hsa-miR-3616-5p
20517826	0.512853	0.0296105	0.381858	0.630768	0.312171	0.290728	0.512853	0.0296105	0.381858	0.630768	0.312171	0.290728	MIMAT0017996	MIMAT0017996_st	23	miRBase	miRNA	CGAGGGCAUUUCAUGAUGCAGGC	Homo sapiens	hsa-miR-3616-3p
20517827	0.523922	1.02923	0.120741	0.688452	0.555476	0.904387	0.523922	1.02923	0.120741	0.688452	0.555476	0.904387	MIMAT0017997	MIMAT0017997_st	22	miRBase	miRNA	AAAGACAUAGUUGCAAGAUGGG	Homo sapiens	hsa-miR-3617-5p
20517828	0.41445	0.476152	0.576809	0.28168	0.445957	0.470284	0.41445	0.476152	0.576809	0.28168	0.445957	0.470284	MIMAT0022966	MIMAT0022966_st	23	miRBase	miRNA	CAUCAGCACCCUAUGUCCUUUCU	Homo sapiens	hsa-miR-3617-3p
20517829	0.271851	0.518083	0.402582	0.397532	0.0608146	0.23248	0.271851	0.518083	0.402582	0.397532	0.0608146	0.23248	MIMAT0017998	MIMAT0017998_st	22	miRBase	miRNA	UGUCUACAUUAAUGAAAAGAGC	Homo sapiens	hsa-miR-3618
20517830	2.73696	2.70651	2.54781	2.6556	2.09456	1.98075	2.73696	2.70651	2.54781	2.6556	2.09456	1.98075	MIMAT0017999	MIMAT0017999_st	22	miRBase	miRNA	UCAGCAGGCAGGCUGGUGCAGC	Homo sapiens	hsa-miR-3619-5p
20517831	0.957027	0.302129	0.559903	0.942072	0.86349	0.631806	0.957027	0.302129	0.559903	0.942072	0.86349	0.631806	MIMAT0019219	MIMAT0019219_st	22	miRBase	miRNA	GGGACCAUCCUGCCUGCUGUGG	Homo sapiens	hsa-miR-3619-3p
20517832	4.35526	4.00421	2.88896	0.741008	1.8224	3.03226	4.35526	4.00421	2.88896	0.741008	1.8224	3.03226	MIMAT0018000	MIMAT0018000_st	22	miRBase	miRNA	AUCACAUUGCCAGUGAUUACCC	Homo sapiens	hsa-miR-23c
20517833	6.07639	6.4275	6.48958	6.64155	7.0477	6.20002	6.07639	6.4275	6.48958	6.64155	7.0477	6.20002	MIMAT0022967	MIMAT0022967_st	22	miRBase	miRNA	GUGGGCUGGGCUGGGCUGGGCC	Homo sapiens	hsa-miR-3620-5p
20517834	0.612393	0.70582	0.458742	0.741008	0.643535	0.674677	0.612393	0.70582	0.458742	0.741008	0.643535	0.674677	MIMAT0018001	MIMAT0018001_st	22	miRBase	miRNA	UCACCCUGCAUCCCGCACCCAG	Homo sapiens	hsa-miR-3620-3p
20517835	5.52181	5.40028	5.77899	5.62389	6.63053	4.64676	5.52181	5.40028	5.77899	5.62389	6.63053	4.64676	MIMAT0018002	MIMAT0018002_st	20	miRBase	miRNA	CGCGGGUCGGGGUCUGCAGG	Homo sapiens	hsa-miR-3621
20517836	1.81419	1.02923	1.26833	1.94601	3.21424	0.544534	1.81419	1.02923	1.26833	1.94601	3.21424	0.544534	MIMAT0018003	MIMAT0018003_st	22	miRBase	miRNA	CAGGCACGGGAGCUCAGGUGAG	Homo sapiens	hsa-miR-3622a-5p
20517837	0.387867	0.73847	0.741008	0.847673	0.532555	1.68544	0.387867	0.73847	0.741008	0.847673	0.532555	1.68544	MIMAT0018004	MIMAT0018004_st	22	miRBase	miRNA	UCACCUGACCUCCCAUGCCUGU	Homo sapiens	hsa-miR-3622a-3p
20517838	0.936409	0.827207	0.586217	0.521723	0.970503	0.827207	0.936409	0.827207	0.586217	0.521723	0.970503	0.827207	MIMAT0018005	MIMAT0018005_st	20	miRBase	miRNA	AGGCAUGGGAGGUCAGGUGA	Homo sapiens	hsa-miR-3622b-5p
20517839	1.09197	0.111464	0.741008	1.08635	0.48291	0.769377	1.09197	0.111464	0.741008	1.08635	0.48291	0.769377	MIMAT0018006	MIMAT0018006_st	21	miRBase	miRNA	UCACCUGAGCUCCCGUGCCUG	Homo sapiens	hsa-miR-3622b-3p
20517898	1.24668	2.14988	1.19311	0.897219	0.555849	1.30551	1.24668	2.14988	1.19311	0.897219	0.555849	1.30551	MIMAT0018065	MIMAT0018065_st	22	miRBase	miRNA	AAAAUGAAAUGAGCCCAGCCCA	Homo sapiens	hsa-miR-3646
20517899	4.12261	4.86301	3.9343	5.26473	4.98247	2.14554	4.12261	4.86301	3.9343	5.26473	4.98247	2.14554	MIMAT0018068	MIMAT0018068_st	21	miRBase	miRNA	AGCCGCGGGGAUCGCCGAGGG	Homo sapiens	hsa-miR-3648
20517900	0.239549	0.0296104	0.225111	0.225111	0.279151	0.174782	0.239549	0.0296104	0.225111	0.225111	0.279151	0.174782	MIMAT0018069	MIMAT0018069_st	19	miRBase	miRNA	AGGGACCUGAGUGUCUAAG	Homo sapiens	hsa-miR-3649
20517901	0.0142875	0.606682	0.975252	0.354985	0.260453	0.606682	0.0142875	0.606682	0.975252	0.354985	0.260453	0.606682	MIMAT0018070	MIMAT0018070_st	19	miRBase	miRNA	AGGUGUGUCUGUAGAGUCC	Homo sapiens	hsa-miR-3650
20517902	6.68274	6.40519	6.13448	7.52933	6.71064	7.03836	6.68274	6.40519	6.13448	7.52933	6.71064	7.03836	MIMAT0018071	MIMAT0018071_st	24	miRBase	miRNA	CAUAGCCCGGUCGCUGGUACAUGA	Homo sapiens	hsa-miR-3651
20517903	0.905028	0.847911	1.58271	0.778547	1.03193	0.277674	0.905028	0.847911	1.58271	0.778547	1.03193	0.277674	MIMAT0018072	MIMAT0018072_st	18	miRBase	miRNA	CGGCUGGAGGUGUGAGGA	Homo sapiens	hsa-miR-3652
20517904	0.513506	0.452476	0.265926	0.373104	0.424336	0.259198	0.513506	0.452476	0.265926	0.373104	0.424336	0.259198	MIMAT0018073	MIMAT0018073_st	18	miRBase	miRNA	CUAAGAAGUUGACUGAAG	Homo sapiens	hsa-miR-3653
20517905	0.737735	0.483427	0.539713	0.565328	0.447364	0.233524	0.737735	0.483427	0.539713	0.565328	0.447364	0.233524	MIMAT0018074	MIMAT0018074_st	19	miRBase	miRNA	GACUGGACAAGCUGAGGAA	Homo sapiens	hsa-miR-3654
20517906	0.312646	0.46584	0.881165	0.566497	1.02094	0.782432	0.312646	0.46584	0.881165	0.566497	1.02094	0.782432	MIMAT0018075	MIMAT0018075_st	21	miRBase	miRNA	GCUUGUCGCUGCGGUGUUGCU	Homo sapiens	hsa-miR-3655
20517907	8.73516	8.92014	8.88121	9.65166	9.88904	8.59246	8.73516	8.92014	8.88121	9.65166	9.88904	8.59246	MIMAT0018076	MIMAT0018076_st	17	miRBase	miRNA	GGCGGGUGCGGGGGUGG	Homo sapiens	hsa-miR-3656
20517908	-0.00493935	0.0296105	0.120741	0.653631	0.569521	0.632401	-0.00493935	0.0296105	0.120741	0.653631	0.569521	0.632401	MIMAT0018077	MIMAT0018077_st	21	miRBase	miRNA	UGUGUCCCAUUAUUGGUGAUU	Homo sapiens	hsa-miR-3657
20517909	0.911785	0.531738	1.08635	0.586648	0.569521	0.0457975	0.911785	0.531738	1.08635	0.586648	0.569521	0.0457975	MIMAT0018078	MIMAT0018078_st	22	miRBase	miRNA	UUUAAGAAAACACCAUGGAGAU	Homo sapiens	hsa-miR-3658
20517910	0.256998	0.291548	0.507449	1.31122	0.956229	0.192501	0.256998	0.291548	0.507449	1.31122	0.956229	0.192501	MIMAT0018079	MIMAT0018079_st	22	miRBase	miRNA	UUGCUUGAACCCAGGAAGUGGA	Homo sapiens	hsa-miR-1273e
20517911	0.233867	0.315213	0.375364	0.641997	0.249684	0.599199	0.233867	0.315213	0.375364	0.641997	0.249684	0.599199	MIMAT0018080	MIMAT0018080_st	21	miRBase	miRNA	UGAGUGUUGUCUACGAGGGCA	Homo sapiens	hsa-miR-3659
20517912	0.0617317	0.123724	-0.0981507	0.415871	0.613715	0.0738041	0.0617317	0.123724	-0.0981507	0.415871	0.613715	0.0738041	MIMAT0018081	MIMAT0018081_st	21	miRBase	miRNA	ACUGACAGGAGAGCAUUUUGA	Homo sapiens	hsa-miR-3660
20517913	0.684786	0.642516	1.17228	1.02878	0.0401835	0.569115	0.684786	0.642516	1.17228	1.02878	0.0401835	0.569115	MIMAT0018082	MIMAT0018082_st	22	miRBase	miRNA	UGACCUGGGACUCGGACAGCUG	Homo sapiens	hsa-miR-3661
20517914	0.569521	0.631806	0.741008	1.1704	0.3632	1.28282	0.569521	0.631806	0.741008	1.1704	0.3632	1.28282	MIMAT0018083	MIMAT0018083_st	24	miRBase	miRNA	GAAAAUGAUGAGUAGUGACUGAUG	Homo sapiens	hsa-miR-3662
20517915	1.06622	0.999721	0.783786	1.08635	0.320273	0.397525	1.06622	0.999721	0.783786	1.08635	0.320273	0.397525	MIMAT0018084	MIMAT0018084_st	21	miRBase	miRNA	GCUGGUCUGCGUGGUGCUCGG	Homo sapiens	hsa-miR-3663-5p
20517916	5.76621	6.28804	5.90352	5.69326	5.97124	5.98686	5.76621	6.28804	5.90352	5.69326	5.97124	5.98686	MIMAT0018085	MIMAT0018085_st	23	miRBase	miRNA	UGAGCACCACACAGGCCGGGCGC	Homo sapiens	hsa-miR-3663-3p
20517917	-0.0426499	1.16093	0.404752	0.79019	0.244717	0.313621	-0.0426499	1.16093	0.404752	0.79019	0.244717	0.313621	MIMAT0018086	MIMAT0018086_st	22	miRBase	miRNA	AACUCUGUCUUCACUCAUGAGU	Homo sapiens	hsa-miR-3664-5p
20517918	0.297099	0.359383	0.161871	0.813929	0.342106	0.660636	0.297099	0.359383	0.161871	0.813929	0.342106	0.660636	MIMAT0019220	MIMAT0019220_st	22	miRBase	miRNA	UCUCAGGAGUAAAGACAGAGUU	Homo sapiens	hsa-miR-3664-3p
20517919	11.4777	11.9584	11.8458	12.3416	12.8449	12.0166	11.4777	11.9584	11.8458	12.3416	12.8449	12.0166	MIMAT0018087	MIMAT0018087_st	18	miRBase	miRNA	AGCAGGUGCGGGGCGGCG	Homo sapiens	hsa-miR-3665
20517920	0.238438	0.631806	0.707531	0.412401	0.0397021	0.0296104	0.238438	0.631806	0.707531	0.412401	0.0397021	0.0296104	MIMAT0018088	MIMAT0018088_st	21	miRBase	miRNA	CAGUGCAAGUGUAGAUGCCGA	Homo sapiens	hsa-miR-3666
20517921	0.253512	0.467281	0.309108	0.741008	0.395765	0.481062	0.253512	0.467281	0.309108	0.741008	0.395765	0.481062	MIMAT0018089	MIMAT0018089_st	22	miRBase	miRNA	AAAGACCCAUUGAGGAGAAGGU	Homo sapiens	hsa-miR-3667-5p
20517922	0.449725	0.225823	0.240538	0.443173	0.271686	0.43501	0.449725	0.225823	0.240538	0.443173	0.271686	0.43501	MIMAT0018090	MIMAT0018090_st	22	miRBase	miRNA	ACCUUCCUCUCCAUGGGUCUUU	Homo sapiens	hsa-miR-3667-3p
20517923	0.396667	0.157562	-0.0328417	0.292295	0.460019	0.0180204	0.396667	0.157562	-0.0328417	0.292295	0.460019	0.0180204	MIMAT0018091	MIMAT0018091_st	21	miRBase	miRNA	AAUGUAGAGAUUGAUCAAAAU	Homo sapiens	hsa-miR-3668
20517924	0.604044	0.631806	0.34312	0.901335	0.818598	0.631806	0.604044	0.631806	0.34312	0.901335	0.818598	0.631806	MIMAT0018092	MIMAT0018092_st	23	miRBase	miRNA	ACGGAAUAUGUAUACGGAAUAUA	Homo sapiens	hsa-miR-3669
20517925	0.244351	0.704064	0.120741	0.357023	0.279151	0.306635	0.244351	0.704064	0.120741	0.357023	0.279151	0.306635	MIMAT0018093	MIMAT0018093_st	24	miRBase	miRNA	AGAGCUCACAGCUGUCCUUCUCUA	Homo sapiens	hsa-miR-3670
20517926	0.384537	0.741119	0.120741	1.09083	0.279151	0.933059	0.384537	0.741119	0.120741	1.09083	0.279151	0.933059	MIMAT0018094	MIMAT0018094_st	22	miRBase	miRNA	AUCAAAUAAGGACUAGUCUGCA	Homo sapiens	hsa-miR-3671
20517927	0.704508	0.501024	0.0434662	0.100661	0.418578	0.50706	0.704508	0.501024	0.0434662	0.100661	0.418578	0.50706	MIMAT0018095	MIMAT0018095_st	23	miRBase	miRNA	AUGAGACUCAUGUAAAACAUCUU	Homo sapiens	hsa-miR-3672
20517928	0.435833	0.636982	0.715309	0.741008	0.907008	0.933059	0.435833	0.636982	0.715309	0.741008	0.907008	0.933059	MIMAT0018096	MIMAT0018096_st	21	miRBase	miRNA	AUGGAAUGUAUAUACGGAAUA	Homo sapiens	hsa-miR-3673
20517929	0.451587	0.389181	0.356811	0.739894	0.515221	0.690434	0.451587	0.389181	0.356811	0.739894	0.515221	0.690434	MIMAT0018097	MIMAT0018097_st	22	miRBase	miRNA	AUUGUAGAACCUAAGAUUGGCC	Homo sapiens	hsa-miR-3674
20517930	0.0153389	0.652084	0.741008	0.139507	0.0153389	0.315213	0.0153389	0.652084	0.741008	0.139507	0.0153389	0.315213	MIMAT0018098	MIMAT0018098_st	23	miRBase	miRNA	UAUGGGGCUUCUGUAGAGAUUUC	Homo sapiens	hsa-miR-3675-5p
20517931	0.640254	0.94977	0.336406	-0.0783434	0.0590615	0.531052	0.640254	0.94977	0.336406	-0.0783434	0.0590615	0.531052	MIMAT0018099	MIMAT0018099_st	22	miRBase	miRNA	CAUCUCUAAGGAACUCCCCCAA	Homo sapiens	hsa-miR-3675-3p
20517932	0.741008	0.315213	0.142177	0.68767	0.294672	0.312576	0.741008	0.315213	0.142177	0.68767	0.294672	0.312576	MIMAT0019221	MIMAT0019221_st	22	miRBase	miRNA	CAGUGGCCAGAGCCCUGCAGUG	Homo sapiens	hsa-miR-3677-5p
20517933	0.326169	0.192204	0.0177079	0.617999	0.351808	-0.093399	0.326169	0.192204	0.0177079	0.617999	0.351808	-0.093399	MIMAT0018101	MIMAT0018101_st	22	miRBase	miRNA	CUCGUGGGCUCUGGCCACGGCC	Homo sapiens	hsa-miR-3677-3p
20517934	0.154201	0.0847537	0.5393	0.0366735	0.47021	0.106838	0.154201	0.0847537	0.5393	0.0366735	0.47021	0.106838	MIMAT0018102	MIMAT0018102_st	20	miRBase	miRNA	UCCGUACAAACUCUGCUGUG	Homo sapiens	hsa-miR-3678-5p
20517935	0.253512	0.243549	0.57553	0.311897	0.279151	0.220766	0.253512	0.243549	0.57553	0.311897	0.279151	0.220766	MIMAT0018103	MIMAT0018103_st	22	miRBase	miRNA	CUGCAGAGUUUGUACGGACCGG	Homo sapiens	hsa-miR-3678-3p
20517936	3.59929	3.71623	4.39085	4.32811	2.98301	3.8607	3.59929	3.71623	4.39085	4.32811	2.98301	3.8607	MIMAT0018104	MIMAT0018104_st	23	miRBase	miRNA	UGAGGAUAUGGCAGGGAAGGGGA	Homo sapiens	hsa-miR-3679-5p
20517937	0.741008	0.541918	0.741008	0.476537	0.579197	0.925065	0.741008	0.541918	0.741008	0.476537	0.579197	0.925065	MIMAT0018105	MIMAT0018105_st	22	miRBase	miRNA	CUUCCCCCCAGUAAUCUUCAUC	Homo sapiens	hsa-miR-3679-3p
20517938	0.439984	0.230045	0.494642	0.321176	0.479586	0.315213	0.439984	0.230045	0.494642	0.321176	0.479586	0.315213	MIMAT0018106	MIMAT0018106_st	22	miRBase	miRNA	GACUCACUCACAGGAUUGUGCA	Homo sapiens	hsa-miR-3680-5p
20517939	0.667049	0.628348	0.225982	0.829407	0.569521	0.631806	0.667049	0.628348	0.225982	0.829407	0.569521	0.631806	MIMAT0018107	MIMAT0018107_st	23	miRBase	miRNA	UUUUGCAUGACCCUGGGAGUAGG	Homo sapiens	hsa-miR-3680-3p
20517940	1.45669	0.306879	0.786204	1.10021	0.274095	0.560561	1.45669	0.306879	0.786204	1.10021	0.274095	0.560561	MIMAT0018108	MIMAT0018108_st	22	miRBase	miRNA	UAGUGGAUGAUGCACUCUGUGC	Homo sapiens	hsa-miR-3681-5p
20517941	0.191046	0.22383	0.561268	0.312426	0.191046	0.203224	0.191046	0.22383	0.561268	0.312426	0.191046	0.203224	MIMAT0018109	MIMAT0018109_st	22	miRBase	miRNA	ACACAGUGCUUCAUCCACUACU	Homo sapiens	hsa-miR-3681-3p
20517942	0.310877	0.276108	0.162374	0.415871	0.323061	0.0687531	0.310877	0.276108	0.162374	0.415871	0.323061	0.0687531	MIMAT0019222	MIMAT0019222_st	22	miRBase	miRNA	CUACUUCUACCUGUGUUAUCAU	Homo sapiens	hsa-miR-3682-5p
20517943	2.71981	3.32795	3.34472	0.558558	1.44583	1.77892	2.71981	3.32795	3.34472	0.558558	1.44583	1.77892	MIMAT0018110	MIMAT0018110_st	21	miRBase	miRNA	UGAUGAUACAGGUGGAGGUAG	Homo sapiens	hsa-miR-3682-3p
20517944	0.183485	0.456885	0.589265	0.292941	0.0724348	0.48976	0.183485	0.456885	0.589265	0.292941	0.0724348	0.48976	MIMAT0018111	MIMAT0018111_st	22	miRBase	miRNA	UGCGACAUUGGAAGUAGUAUCA	Homo sapiens	hsa-miR-3683
20517945	0.621399	0.518554	0.324082	0.196928	0.645708	-0.0498354	0.621399	0.518554	0.324082	0.196928	0.645708	-0.0498354	MIMAT0018112	MIMAT0018112_st	21	miRBase	miRNA	UUAGACCUAGUACACGUCCUU	Homo sapiens	hsa-miR-3684
20517946	0.6955	0.47351	0.279037	0.866987	0.411225	0.47351	0.6955	0.47351	0.279037	0.866987	0.411225	0.47351	MIMAT0018113	MIMAT0018113_st	22	miRBase	miRNA	UUUCCUACCCUACCUGAAGACU	Homo sapiens	hsa-miR-3685
20517947	0.778781	1.02384	0.415871	0.691235	0.60116	0.885707	0.778781	1.02384	0.415871	0.691235	0.60116	0.885707	MIMAT0018114	MIMAT0018114_st	22	miRBase	miRNA	AUCUGUAAGAGAAAGUAAAUGA	Homo sapiens	hsa-miR-3686
20517948	2.55612	1.20286	2.00499	4.74812	3.60332	4.33584	2.55612	1.20286	2.00499	4.74812	3.60332	4.33584	MIMAT0018115	MIMAT0018115_st	24	miRBase	miRNA	CCCGGACAGGCGUUCGUGCGACGU	Homo sapiens	hsa-miR-3687
20517949	0.591602	0.271361	0.527321	0.74636	0.848839	0.927568	0.591602	0.271361	0.527321	0.74636	0.848839	0.927568	MIMAT0019223	MIMAT0019223_st	21	miRBase	miRNA	AGUGGCAAAGUCUUUCCAUAU	Homo sapiens	hsa-miR-3688-5p
20517950	0.631169	0.599511	0.430875	0.519262	0.323205	0.339744	0.631169	0.599511	0.430875	0.519262	0.323205	0.339744	MIMAT0018116	MIMAT0018116_st	22	miRBase	miRNA	UAUGGAAAGACUUUGCCACUCU	Homo sapiens	hsa-miR-3688-3p
20517951	0.482782	0.545363	0.111739	0.654565	0.279151	0.631806	0.482782	0.545363	0.111739	0.654565	0.279151	0.631806	MIMAT0018117	MIMAT0018117_st	22	miRBase	miRNA	UGUGAUAUCAUGGUUCCUGGGA	Homo sapiens	hsa-miR-3689a-5p
20517952	0.5403	0.631806	0.989872	0.435718	0.456078	0.285992	0.5403	0.631806	0.989872	0.435718	0.456078	0.285992	MIMAT0018118	MIMAT0018118_st	22	miRBase	miRNA	CUGGGAGGUGUGAUAUCGUGGU	Homo sapiens	hsa-miR-3689a-3p
20517953	0.752453	0.58187	0.415871	0.415871	0.569522	0.609153	0.752453	0.58187	0.415871	0.415871	0.569522	0.609153	MIMAT0018119	MIMAT0018119_st	23	miRBase	miRNA	ACCUGGACCCAGCGUAGACAAAG	Homo sapiens	hsa-miR-3690
20517954	0.520917	0.582618	0.421104	0.683276	0.446554	0.761953	0.520917	0.582618	0.421104	0.683276	0.446554	0.761953	MIMAT0018120	MIMAT0018120_st	23	miRBase	miRNA	AGUGGAUGAUGGAGACUCGGUAC	Homo sapiens	hsa-miR-3691-5p
20517955	0.650385	0.172801	0.517614	0.812744	0.712323	0.433148	0.650385	0.172801	0.517614	0.812744	0.712323	0.433148	MIMAT0019224	MIMAT0019224_st	22	miRBase	miRNA	ACCAAGUCUGCGUCAUCCUCUC	Homo sapiens	hsa-miR-3691-3p
20517956	0.0135321	0.585601	0.415871	0.415871	0.527033	0.250107	0.0135321	0.585601	0.415871	0.415871	0.527033	0.250107	MIMAT0018121	MIMAT0018121_st	24	miRBase	miRNA	CCUGCUGGUCAGGAGUGGAUACUG	Homo sapiens	hsa-miR-3692-5p
20517957	0.244597	0.745365	0.307037	0.639427	0.80715	0.530225	0.244597	0.745365	0.307037	0.639427	0.80715	0.530225	MIMAT0018122	MIMAT0018122_st	24	miRBase	miRNA	GUUCCACACUGACACUGCAGAAGU	Homo sapiens	hsa-miR-3692-3p
20517999	0.34824	0.672224	0.210835	0.449645	0.356877	0.38279	0.34824	0.672224	0.210835	0.449645	0.356877	0.38279	MIMAT0018164	MIMAT0018164_st	20	miRBase	miRNA	GGUAUCCGUUUGGGGAUGGU	Homo sapiens	hsa-miR-3713
20518000	0.694276	0.315213	0.540625	0.721241	1.03349	0.75656	0.694276	0.315213	0.540625	0.721241	1.03349	0.75656	MIMAT0018165	MIMAT0018165_st	22	miRBase	miRNA	GAAGGCAGCAGUGCUCCCCUGU	Homo sapiens	hsa-miR-3714
20518425	4.23223	3.30318	3.56352	4.39724	5.45049	3.72854	4.23223	3.30318	3.56352	4.39724	5.45049	3.72854	MIMAT0018178	MIMAT0018178_st	19	miRBase	miRNA	UGGGGCGGAGCUUCCGGAG	Homo sapiens	hsa-miR-3180
20518426	0.573929	1.03364	0.420278	0.777429	1.22946	0.624136	0.573929	1.03364	0.420278	0.777429	1.22946	0.624136	MIMAT0018179	MIMAT0018179_st	22	miRBase	miRNA	AGGUGCUCCAGGCUGGCUCACA	Homo sapiens	hsa-miR-3907
20518427	0.482782	0.545363	0.111739	0.654565	0.279151	0.631806	0.482782	0.545363	0.111739	0.654565	0.279151	0.631806	MIMAT0018180	MIMAT0018180_st	22	miRBase	miRNA	UGUGAUAUCAUGGUUCCUGGGA	Homo sapiens	hsa-miR-3689b-5p
20518428	0.210457	0.338671	0.594376	0.388585	0.251865	0.0220783	0.210457	0.338671	0.594376	0.388585	0.251865	0.0220783	MIMAT0018181	MIMAT0018181_st	22	miRBase	miRNA	CUGGGAGGUGUGAUAUUGUGGU	Homo sapiens	hsa-miR-3689b-3p
20518429	0.431661	0.453097	0.981592	0.594019	0.664911	0.75435	0.431661	0.453097	0.981592	0.594019	0.664911	0.75435	MIMAT0018182	MIMAT0018182_st	22	miRBase	miRNA	GAGCAAUGUAGGUAGACUGUUU	Homo sapiens	hsa-miR-3908
20518430	1.17354	0.139224	1.04031	0.220951	0.327922	0.371411	1.17354	0.139224	1.04031	0.220951	0.327922	0.371411	MIMAT0018183	MIMAT0018183_st	22	miRBase	miRNA	UGUCCUCUAGGGCCUGCAGUCU	Homo sapiens	hsa-miR-3909
20518431	0.0938263	0.665896	0.845101	0.741008	0.920204	0.15849	0.0938263	0.665896	0.845101	0.741008	0.920204	0.15849	MIMAT0018184	MIMAT0018184_st	20	miRBase	miRNA	AAAGGCAUAAAACCAAGACA	Homo sapiens	hsa-miR-3910
20518432	6.33473	6.68677	6.87371	4.68105	6.09175	6.65823	6.33473	6.68677	6.87371	4.68105	6.09175	6.65823	MIMAT0018185	MIMAT0018185_st	22	miRBase	miRNA	UGUGUGGAUCCUGGAGGAGGCA	Homo sapiens	hsa-miR-3911
20518433	0.734789	0.435548	0.25792	0.526679	0.400999	0.194878	0.734789	0.435548	0.25792	0.526679	0.400999	0.194878	MIMAT0027036	MIMAT0027036_st	21	miRBase	miRNA	AUGUCCAUAUUAUGGGUUAGU	Homo sapiens	hsa-miR-3912-5p
20518434	0.606701	0.0426659	-0.0359089	0.0285182	0.296974	0.0572223	0.606701	0.0426659	-0.0359089	0.0285182	0.296974	0.0572223	MIMAT0018186	MIMAT0018186_st	21	miRBase	miRNA	UAACGCAUAAUAUGGACAUGU	Homo sapiens	hsa-miR-3912-3p
20518435	0.430865	0.472285	0.035008	0.228221	0.172413	0.186682	0.430865	0.472285	0.035008	0.228221	0.172413	0.186682	MIMAT0018187	MIMAT0018187_st	22	miRBase	miRNA	UUUGGGACUGAUCUUGAUGUCU	Homo sapiens	hsa-miR-3913-5p
20518436	0.228918	0.92333	0.288733	0.979903	0.279151	0.549071	0.228918	0.92333	0.288733	0.979903	0.279151	0.549071	MIMAT0019225	MIMAT0019225_st	22	miRBase	miRNA	AGACAUCAAGAUCAGUCCCAAA	Homo sapiens	hsa-miR-3913-3p
20518437	0.734095	1.02923	0.934138	0.59372	0.513328	0.631806	0.734095	1.02923	0.934138	0.59372	0.513328	0.631806	MIMAT0018188	MIMAT0018188_st	22	miRBase	miRNA	AAGGAACCAGAAAAUGAGAAGU	Homo sapiens	hsa-miR-3914
20518438	0.318834	0.677351	0.374433	0.198075	0.634843	0.566484	0.318834	0.677351	0.374433	0.198075	0.634843	0.566484	MIMAT0018189	MIMAT0018189_st	22	miRBase	miRNA	UUGAGGAAAAGAUGGUCUUAUU	Homo sapiens	hsa-miR-3915
20518439	1.00188	1.05303	0.955401	0.764807	0.815961	0.704459	1.00188	1.05303	0.955401	0.764807	0.815961	0.704459	MIMAT0018190	MIMAT0018190_st	26	miRBase	miRNA	AAGAGGAAGAAAUGGCUGGUUCUCAG	Homo sapiens	hsa-miR-3916
20518440	1.26261	0.820528	0.166185	1.1318	1.12148	0.423098	1.26261	0.820528	0.166185	1.1318	1.12148	0.423098	MIMAT0018191	MIMAT0018191_st	20	miRBase	miRNA	GCUCGGACUGAGCAGGUGGG	Homo sapiens	hsa-miR-3917
20518441	0.715283	0.606081	0.741008	0.699077	0.908731	0.583893	0.715283	0.606081	0.741008	0.699077	0.908731	0.583893	MIMAT0018192	MIMAT0018192_st	21	miRBase	miRNA	ACAGGGCCGCAGAUGGAGACU	Homo sapiens	hsa-miR-3918
20518442	0.569521	0.255591	0.415871	0.31553	0.908731	0.224399	0.569521	0.255591	0.415871	0.31553	0.908731	0.224399	MIMAT0018193	MIMAT0018193_st	21	miRBase	miRNA	GCAGAGAACAAAGGACUCAGU	Homo sapiens	hsa-miR-3919
20518443	0.605406	0.49958	0.605406	1.24529	0.836274	1.08195	0.605406	0.49958	0.605406	1.24529	0.836274	1.08195	MIMAT0019226	MIMAT0019226_st	22	miRBase	miRNA	CAACCUCGAGGAUCUCCCCAGC	Homo sapiens	hsa-miR-3150b-5p
20518444	0.826134	0.662948	0.415871	0.463902	0.639076	0.593393	0.826134	0.662948	0.415871	0.463902	0.639076	0.593393	MIMAT0018194	MIMAT0018194_st	21	miRBase	miRNA	UGAGGAGAUCGUCGAGGUUGG	Homo sapiens	hsa-miR-3150b-3p
20518445	0.59575	0.376617	1.01656	0.458345	0.561399	0.370667	0.59575	0.376617	1.01656	0.458345	0.561399	0.370667	MIMAT0018195	MIMAT0018195_st	22	miRBase	miRNA	ACUGAUUAUCUUAACUCUCUGA	Homo sapiens	hsa-miR-3920
20518446	2.48051	2.74632	3.43545	2.47512	2.59957	2.72357	2.48051	2.74632	3.43545	2.47512	2.59957	2.72357	MIMAT0018196	MIMAT0018196_st	23	miRBase	miRNA	UCUCUGAGUACCAUAUGCCUUGU	Homo sapiens	hsa-miR-3921
20518447	0.43941	0.773851	0.501217	0.610896	0.154904	0.507559	0.43941	0.773851	0.501217	0.610896	0.154904	0.507559	MIMAT0019227	MIMAT0019227_st	23	miRBase	miRNA	UCAAGGCCAGAGGUCCCACAGCA	Homo sapiens	hsa-miR-3922-5p
20518448	0.511594	0.360957	-0.108673	-0.0966006	0.0590772	0.629813	0.511594	0.360957	-0.108673	-0.0966006	0.0590772	0.629813	MIMAT0018197	MIMAT0018197_st	22	miRBase	miRNA	UCUGGCCUUGACUUGACUCUUU	Homo sapiens	hsa-miR-3922-3p
20518449	0.758151	0.820435	0.151712	0.459982	0.323262	0.21824	0.758151	0.820435	0.151712	0.459982	0.323262	0.21824	MIMAT0018198	MIMAT0018198_st	22	miRBase	miRNA	AACUAGUAAUGUUGGAUUAGGG	Homo sapiens	hsa-miR-3923
20518450	0.322103	0.622454	0.782515	0.995024	0.586392	0.623963	0.322103	0.622454	0.782515	0.995024	0.586392	0.623963	MIMAT0018199	MIMAT0018199_st	22	miRBase	miRNA	AUAUGUAUAUGUGACUGCUACU	Homo sapiens	hsa-miR-3924
20518451	0.891864	0.924187	1.08635	0.741008	0.917503	0.386181	0.891864	0.924187	1.08635	0.741008	0.917503	0.386181	MIMAT0018200	MIMAT0018200_st	22	miRBase	miRNA	AAGAGAACUGAAAGUGGAGCCU	Homo sapiens	hsa-miR-3925-5p
20518452	0.253512	0.30207	0.397106	0.415871	-0.098073	0.670961	0.253512	0.30207	0.397106	0.415871	-0.098073	0.670961	MIMAT0019228	MIMAT0019228_st	21	miRBase	miRNA	ACUCCAGUUUUAGUUCUCUUG	Homo sapiens	hsa-miR-3925-3p
20518453	0.319266	0.380967	0.458522	0.402906	0.318829	0.367392	0.319266	0.380967	0.458522	0.402906	0.318829	0.367392	MIMAT0018201	MIMAT0018201_st	21	miRBase	miRNA	UGGCCAAAAAGCAGGCAGAGA	Homo sapiens	hsa-miR-3926
20518454	0.332809	0.108907	0.741008	0.662006	0.13897	0.39451	0.332809	0.108907	0.741008	0.662006	0.13897	0.39451	MIMAT0022970	MIMAT0022970_st	21	miRBase	miRNA	GCCUAUCACAUAUCUGCCUGU	Homo sapiens	hsa-miR-3927-5p
20518455	0.22652	0.593136	0.415871	0.369584	0.515112	0.604814	0.22652	0.593136	0.415871	0.369584	0.515112	0.604814	MIMAT0018202	MIMAT0018202_st	22	miRBase	miRNA	CAGGUAGAUAUUUGAUAGGCAU	Homo sapiens	hsa-miR-3927-3p
20518456	0.273807	0.135404	0.407574	0.146444	0.102321	0.421007	0.273807	0.135404	0.407574	0.146444	0.102321	0.421007	MIMAT0018203	MIMAT0018203_st	21	miRBase	miRNA	UCUUCAACCUCAGGACUUGCA	Homo sapiens	hsa-miR-676-5p
20518457	0.533765	0.341775	0.208628	0.533765	-0.212182	0.627378	0.533765	0.341775	0.208628	0.533765	-0.212182	0.627378	MIMAT0018204	MIMAT0018204_st	21	miRBase	miRNA	CUGUCCUAAGGUUGUUGAGUU	Homo sapiens	hsa-miR-676-3p
20518458	0.78764	0.956272	0.980278	1.0146	0.970906	1.10779	0.78764	0.956272	0.980278	1.0146	0.970906	1.10779	MIMAT0027037	MIMAT0027037_st	23	miRBase	miRNA	UGAAGCUCUAAGGUUCCGCCUGC	Homo sapiens	hsa-miR-3928-5p
20518459	0.540939	1.39367	0.780304	0.387288	0.643585	0.394044	0.540939	1.39367	0.780304	0.387288	0.643585	0.394044	MIMAT0018205	MIMAT0018205_st	22	miRBase	miRNA	GGAGGAACCUUGGAGCUUCGGC	Homo sapiens	hsa-miR-3928-3p
20518460	0.496929	0.552658	0.127151	0.369697	0.279151	0.315213	0.496929	0.552658	0.127151	0.369697	0.279151	0.315213	MIMAT0018206	MIMAT0018206_st	23	miRBase	miRNA	GAGGCUGAUGUGAGUAGACCACU	Homo sapiens	hsa-miR-3929
20518621	1.33416	1.00252	0.91368	0.588543	1.0814	0.434886	1.33416	1.00252	0.91368	0.588543	1.0814	0.434886	MIMAT0018349	MIMAT0018349_st	22	miRBase	miRNA	UCAGGUGUGGAAACUGAGGCAG	Homo sapiens	hsa-miR-3934-5p
20518622	0.253512	0.222824	0.323481	0.648618	0.908731	0.222824	0.253512	0.222824	0.323481	0.648618	0.908731	0.222824	MIMAT0022975	MIMAT0022975_st	22	miRBase	miRNA	UGCUCAGGUUGCACAGCUGGGA	Homo sapiens	hsa-miR-3934-3p
20518623	3.74467	4.81971	3.93635	1.17261	3.77677	4.91505	3.74467	4.81971	3.93635	1.17261	3.77677	4.91505	MIMAT0018350	MIMAT0018350_st	22	miRBase	miRNA	UGUAGAUACGAGCACCAGCCAC	Homo sapiens	hsa-miR-3935
20518624	0.741008	1.11932	0.475711	0.830071	0.660552	1.07326	0.741008	1.11932	0.475711	0.830071	0.660552	1.07326	MIMAT0018351	MIMAT0018351_st	22	miRBase	miRNA	UAAGGGGUGUAUGGCAGAUGCA	Homo sapiens	hsa-miR-3936
20518625	3.06724	2.46998	3.3768	3.29264	4.57971	2.03928	3.06724	2.46998	3.3768	3.29264	4.57971	2.03928	MIMAT0018352	MIMAT0018352_st	23	miRBase	miRNA	ACAGGCGGCUGUAGCAAUGGGGG	Homo sapiens	hsa-miR-3937
20518626	0.610686	0.199644	0.265342	0.603547	0.184563	0.484241	0.610686	0.199644	0.265342	0.603547	0.184563	0.484241	MIMAT0018353	MIMAT0018353_st	22	miRBase	miRNA	AAUUCCCUUGUAGAUAACCCGG	Homo sapiens	hsa-miR-3938
20518627	0.430653	0.424642	0.414702	0.558412	0.568352	0.449476	0.430653	0.424642	0.414702	0.558412	0.568352	0.449476	MIMAT0018354	MIMAT0018354_st	22	miRBase	miRNA	AAAAGUAAUCACUGUUUUUGCC	Homo sapiens	hsa-miR-548y
20518628	0.824817	0.631806	0.120741	1.08635	0.606301	0.315213	0.824817	0.631806	0.120741	1.08635	0.606301	0.315213	MIMAT0018355	MIMAT0018355_st	22	miRBase	miRNA	UACGCGCAGACCACAGGAUGUC	Homo sapiens	hsa-miR-3939
20518629	7.9008	8.07976	8.04547	8.45438	9.27368	8.17368	7.9008	8.07976	8.04547	8.45438	9.27368	8.17368	MIMAT0019229	MIMAT0019229_st	20	miRBase	miRNA	GUGGGUUGGGGCGGGCUCUG	Homo sapiens	hsa-miR-3940-5p
20518630	2.11761	1.78567	1.83782	1.58079	1.02815	2.65297	2.11761	1.78567	1.83782	1.58079	1.02815	2.65297	MIMAT0018356	MIMAT0018356_st	22	miRBase	miRNA	CAGCCCGGAUCCCAGCCCACUU	Homo sapiens	hsa-miR-3940-3p
20518631	0.253207	0.300318	0.0569705	1.01171	0.492841	0.392739	0.253207	0.300318	0.0569705	1.01171	0.492841	0.392739	MIMAT0018357	MIMAT0018357_st	22	miRBase	miRNA	UUACACACAACUGAGGAUCAUA	Homo sapiens	hsa-miR-3941
20518632	0.623548	0.913912	0.298411	0.582906	0.569521	0.303905	0.623548	0.913912	0.298411	0.582906	0.569521	0.303905	MIMAT0018358	MIMAT0018358_st	22	miRBase	miRNA	AAGCAAUACUGUUACCUGAAAU	Homo sapiens	hsa-miR-3942-5p
20518633	0.253512	0.631806	0.0152894	0.394309	0.57941	1.24845	0.253512	0.631806	0.0152894	0.394309	0.57941	1.24845	MIMAT0019230	MIMAT0019230_st	21	miRBase	miRNA	UUUCAGAUAACAGUAUUACAU	Homo sapiens	hsa-miR-3942-3p
20518634	0.563485	0.271389	0.224481	0.544495	0.731209	0.454283	0.563485	0.271389	0.224481	0.544495	0.731209	0.454283	MIMAT0018359	MIMAT0018359_st	23	miRBase	miRNA	UAGCCCCCAGGCUUCACUUGGCG	Homo sapiens	hsa-miR-3943
20518635	0.830171	0.619378	1.07392	0.741008	0.557094	1.19371	0.830171	0.619378	1.07392	0.741008	0.557094	1.19371	MIMAT0019231	MIMAT0019231_st	21	miRBase	miRNA	UGUGCAGCAGGCCAACCGAGA	Homo sapiens	hsa-miR-3944-5p
20518636	1.31792	0.81741	1.22381	0.926612	0.464755	0.51241	1.31792	0.81741	1.22381	0.926612	0.464755	0.51241	MIMAT0018360	MIMAT0018360_st	23	miRBase	miRNA	UUCGGGCUGGCCUGCUGCUCCGG	Homo sapiens	hsa-miR-3944-3p
20518637	0.458916	0.368504	1.08635	0.469162	0.972268	0.715915	0.458916	0.368504	1.08635	0.469162	0.972268	0.715915	MIMAT0018361	MIMAT0018361_st	23	miRBase	miRNA	AGGGCAUAGGAGAGGGUUGAUAU	Homo sapiens	hsa-miR-3945
20518718	1.61135	0.590546	0.679964	1.9705	0.560474	0.590546	1.61135	0.590546	0.679964	1.9705	0.560474	0.590546	MIMAT0018443	MIMAT0018443_st	22	miRBase	miRNA	AUAAUACAACCUGCUAAGUGCU	Homo sapiens	hsa-miR-374c-5p
20518719	0.367735	0.143833	0.120741	-0.111152	0.310344	0.431859	0.367735	0.143833	0.120741	-0.111152	0.310344	0.431859	MIMAT0022735	MIMAT0022735_st	22	miRBase	miRNA	CACUUAGCAGGUUGUAUUAUAU	Homo sapiens	hsa-miR-374c-3p
20518720	0.732316	0.108613	0.193334	0.488463	0.351744	0.631806	0.732316	0.108613	0.193334	0.488463	0.351744	0.631806	MIMAT0022736	MIMAT0022736_st	22	miRBase	miRNA	GGUUCCCUCUCCAAAUGUGUCU	Homo sapiens	hsa-miR-642b-5p
20518721	2.27062	4.2611	4.18242	5.59992	4.30532	4.35308	2.27062	4.2611	4.18242	5.59992	4.30532	4.35308	MIMAT0018444	MIMAT0018444_st	22	miRBase	miRNA	AGACACAUUUGGAGAGGGACCC	Homo sapiens	hsa-miR-642b-3p
20518722	3.7803	3.70474	4.31609	3.40779	4.4743	4.3982	3.7803	3.70474	4.31609	3.40779	4.4743	4.3982	MIMAT0022737	MIMAT0022737_st	22	miRBase	miRNA	AUGUGCCUGAGGGAGUAAGACA	Homo sapiens	hsa-miR-550b-2-5p
20518723	1.08635	1.15839	0.632423	0.680515	1.32956	0.343274	1.08635	1.15839	0.632423	0.680515	1.32956	0.343274	MIMAT0018445	MIMAT0018445_st	20	miRBase	miRNA	UCUUACUCCCUCAGGCACUG	Homo sapiens	hsa-miR-550b-3p
20518724	0.54802	0.315213	0.415871	0.415871	0.908731	0.933059	0.54802	0.315213	0.415871	0.415871	0.908731	0.933059	MIMAT0018446	MIMAT0018446_st	23	miRBase	miRNA	CAAAAACCGCAAUUACUUUUGCA	Homo sapiens	hsa-miR-548z
20518725	0.314465	0.315213	0.257574	0.257574	0.569521	0.631806	0.314465	0.315213	0.257574	0.257574	0.569521	0.631806	MIMAT0018447	MIMAT0018447_st	25	miRBase	miRNA	AAAAACCACAAUUACUUUUGCACCA	Homo sapiens	hsa-miR-548aa
20518781	0.935726	0.878609	0.0940012	0.590381	0.418895	0.782432	0.935726	0.878609	0.0940012	0.590381	0.418895	0.782432	MIMAT0022738	MIMAT0022738_st	22	miRBase	miRNA	AAAAGUAAUUGCGGUUUUUGCC	Homo sapiens	hsa-miR-548o-5p
20518782	5.21927	5.79665	5.75028	5.44226	5.34815	5.6172	5.21927	5.79665	5.75028	5.44226	5.34815	5.6172	MIMAT0018925	MIMAT0018925_st	20	miRBase	miRNA	CGGGCGUGGUGGUGGGGGUG	Homo sapiens	hsa-miR-1268b
20518783	2.4871	0.677298	0.617268	0.725055	0.569521	1.0013	2.4871	0.677298	0.617268	0.725055	0.569521	1.0013	MIMAT0018927	MIMAT0018927_st	19	miRBase	miRNA	ACUGGACUUGGAGUCAGGA	Homo sapiens	hsa-miR-378e
20518784	0.523314	0.0296104	0.648453	0.397249	1.16637	0.886851	0.523314	0.0296104	0.648453	0.397249	1.16637	0.886851	MIMAT0018928	MIMAT0018928_st	22	miRBase	miRNA	AAAAGUAAUUGUGGAUUUUGCU	Homo sapiens	hsa-miR-548ab
20518785	1.60785	1.88227	1.48329	4.15419	1.94706	2.75018	1.60785	1.88227	1.48329	4.15419	1.94706	2.75018	MIMAT0018929	MIMAT0018929_st	18	miRBase	miRNA	GGUGGGCUUCCCGGAGGG	Homo sapiens	hsa-miR-4417
20518786	0.234594	0.341137	0.262647	0.722089	0.934655	0.367078	0.234594	0.341137	0.262647	0.722089	0.934655	0.367078	MIMAT0018930	MIMAT0018930_st	18	miRBase	miRNA	CACUGCAGGACUCAGCAG	Homo sapiens	hsa-miR-4418
20518787	2.17133	2.08799	1.70673	1.45339	1.68503	1.04566	2.17133	2.08799	1.70673	1.45339	1.68503	1.04566	MIMAT0018931	MIMAT0018931_st	17	miRBase	miRNA	UGAGGGAGGAGACUGCA	Homo sapiens	hsa-miR-4419a
20518788	6.35783	6.13951	6.21417	6.05353	5.74327	6.25439	6.35783	6.13951	6.21417	6.05353	5.74327	6.25439	MIMAT0018932	MIMAT0018932_st	20	miRBase	miRNA	ACUGGACUUGGAGCCAGAAG	Homo sapiens	hsa-miR-378f
20518789	0.544686	0.310908	0.127694	0.415871	0.082176	0.434831	0.544686	0.310908	0.127694	0.415871	0.082176	0.434831	MIMAT0018933	MIMAT0018933_st	22	miRBase	miRNA	GUCACUGAUGUCUGUAGCUGAG	Homo sapiens	hsa-miR-4420
20518790	0.644825	0.389112	0.213269	0.512054	0.662049	0.418974	0.644825	0.389112	0.213269	0.512054	0.662049	0.418974	MIMAT0018934	MIMAT0018934_st	22	miRBase	miRNA	ACCUGUCUGUGGAAAGGAGCUA	Homo sapiens	hsa-miR-4421
20518791	0.685485	0.635156	0.685485	0.735814	0.282291	0.863008	0.685485	0.635156	0.685485	0.735814	0.282291	0.863008	MIMAT0018935	MIMAT0018935_st	21	miRBase	miRNA	AAAAGCAUCAGGAAGUACCCA	Homo sapiens	hsa-miR-4422
20518792	0.426891	0.0296104	0.441946	0.323299	0.270459	0.222642	0.426891	0.0296104	0.441946	0.323299	0.270459	0.222642	MIMAT0019232	MIMAT0019232_st	22	miRBase	miRNA	AGUUGCCUUUUUGUUCCCAUGC	Homo sapiens	hsa-miR-4423-5p
20518793	0.513834	0.548384	0.633648	0.651086	0.522471	0.335467	0.513834	0.548384	0.633648	0.651086	0.522471	0.335467	MIMAT0018936	MIMAT0018936_st	21	miRBase	miRNA	AUAGGCACCAAAAAGCAACAA	Homo sapiens	hsa-miR-4423-3p
20518794	4.0839	3.16556	3.9842	3.72728	3.68682	3.29367	4.0839	3.16556	3.9842	3.72728	3.68682	3.29367	MIMAT0018937	MIMAT0018937_st	20	miRBase	miRNA	ACUGGGCUUGGAGUCAGAAG	Homo sapiens	hsa-miR-378g
20518795	0.666124	0.3653	0.197783	0.690516	0.911222	1.4156	0.666124	0.3653	0.197783	0.690516	0.911222	1.4156	MIMAT0018938	MIMAT0018938_st	22	miRBase	miRNA	CAAAAACCGGCAAUUACUUUUG	Homo sapiens	hsa-miR-548ac
20518796	0.439205	0.473755	0.164923	0.578439	0.439205	0.682111	0.439205	0.473755	0.164923	0.578439	0.439205	0.682111	MIMAT0018939	MIMAT0018939_st	22	miRBase	miRNA	AGAGUUAACUCAAAAUGGACUA	Homo sapiens	hsa-miR-4424
20518797	0.445812	0.248975	0.366287	0.593788	0.879639	0.325459	0.445812	0.248975	0.366287	0.593788	0.879639	0.325459	MIMAT0018940	MIMAT0018940_st	22	miRBase	miRNA	UGUUGGGAUUCAGCAGGACCAU	Homo sapiens	hsa-miR-4425
20518798	0.592895	0.0296104	0.0961021	0.144115	0.544882	0.338587	0.592895	0.0296104	0.0961021	0.144115	0.544882	0.338587	MIMAT0018941	MIMAT0018941_st	17	miRBase	miRNA	GAAGAUGGACGUACUUU	Homo sapiens	hsa-miR-4426
20518799	0.889806	0.492195	0.859366	0.859366	0.427949	0.750164	0.889806	0.492195	0.859366	0.859366	0.427949	0.750164	MIMAT0018942	MIMAT0018942_st	21	miRBase	miRNA	UCUGAAUAGAGUCUGAAGAGU	Homo sapiens	hsa-miR-4427
20518800	1.98955	2.89396	1.16233	1.10578	1.84601	0.661459	1.98955	2.89396	1.16233	1.10578	1.84601	0.661459	MIMAT0018943	MIMAT0018943_st	22	miRBase	miRNA	CAAGGAGACGGGAACAUGGAGC	Homo sapiens	hsa-miR-4428
20518801	8.49467	8.52186	8.43686	8.31433	8.49671	8.35854	8.49467	8.52186	8.43686	8.31433	8.49671	8.35854	MIMAT0018944	MIMAT0018944_st	20	miRBase	miRNA	AAAAGCUGGGCUGAGAGGCG	Homo sapiens	hsa-miR-4429
20518802	3.3065	3.39065	3.44984	3.84871	3.43633	3.15111	3.3065	3.39065	3.44984	3.84871	3.43633	3.15111	MIMAT0018945	MIMAT0018945_st	18	miRBase	miRNA	AGGCUGGAGUGAGCGGAG	Homo sapiens	hsa-miR-4430
20518803	0.385309	0.177615	0.435638	0.507078	0.385309	0.334981	0.385309	0.177615	0.435638	0.507078	0.385309	0.334981	MIMAT0018946	MIMAT0018946_st	22	miRBase	miRNA	GAAAACGACAAUGACUUUUGCA	Homo sapiens	hsa-miR-548ad
20518804	0.0885893	0.119023	0.415871	0.210154	0.519223	0.0296104	0.0885893	0.119023	0.415871	0.210154	0.519223	0.0296104	MIMAT0018947	MIMAT0018947_st	22	miRBase	miRNA	GCGACUCUGAAAACUAGAAGGU	Homo sapiens	hsa-miR-4431
20518805	0.508058	0.501454	0.110995	0.741008	0.279151	0.234325	0.508058	0.501454	0.110995	0.741008	0.279151	0.234325	MIMAT0018948	MIMAT0018948_st	20	miRBase	miRNA	AAAGACUCUGCAAGAUGCCU	Homo sapiens	hsa-miR-4432
20518806	1.60052	1.68513	1.88387	2.31844	1.42094	1.10565	1.60052	1.68513	1.88387	2.31844	1.42094	1.10565	MIMAT0020956	MIMAT0020956_st	21	miRBase	miRNA	CGUCCCACCCCCCACUCCUGU	Homo sapiens	hsa-miR-4433-5p
20518807	5.4856	5.81883	5.55363	5.65057	5.51447	4.96718	5.4856	5.81883	5.55363	5.65057	5.51447	4.96718	MIMAT0018949	MIMAT0018949_st	21	miRBase	miRNA	ACAGGAGUGGGGGUGGGACAU	Homo sapiens	hsa-miR-4433-3p
20518808	0.885175	0.173778	0.264908	1.35446	0.356597	0.237767	0.885175	0.173778	0.264908	1.35446	0.356597	0.237767	MIMAT0018950	MIMAT0018950_st	18	miRBase	miRNA	AGGAGAAGUAAAGUAGAA	Homo sapiens	hsa-miR-4434
20518809	0.297472	1.07319	0.699651	0.683156	0.57397	0.395603	0.297472	1.07319	0.699651	0.683156	0.57397	0.395603	MIMAT0018951	MIMAT0018951_st	22	miRBase	miRNA	AUGGCCAGAGCUCACACAGAGG	Homo sapiens	hsa-miR-4435
20518810	0.253512	0.564921	0.665578	0.665578	0.840726	0.881513	0.253512	0.564921	0.665578	0.665578	0.840726	0.881513	MIMAT0018952	MIMAT0018952_st	21	miRBase	miRNA	GCAGGACAGGCAGAAGUGGAU	Homo sapiens	hsa-miR-4436a
20518811	0.550792	0.315213	0.411952	0.722278	0.527239	1.02594	0.550792	0.315213	0.411952	0.722278	0.527239	1.02594	MIMAT0018953	MIMAT0018953_st	21	miRBase	miRNA	UGGGCUCAGGGUACAAAGGUU	Homo sapiens	hsa-miR-4437
20518812	0.627057	0.519107	0.529821	0.627057	0.785467	1.34214	0.627057	0.519107	0.529821	0.627057	0.785467	1.34214	MIMAT0018954	MIMAT0018954_st	21	miRBase	miRNA	CAAAAACUGCAAUUACUUUCA	Homo sapiens	hsa-miR-548ae
20518813	0.37919	0.124882	0.550677	0.471667	0.30018	0.631806	0.37919	0.124882	0.550677	0.471667	0.30018	0.631806	MIMAT0018956	MIMAT0018956_st	21	miRBase	miRNA	CACAGGCUUAGAAAAGACAGU	Homo sapiens	hsa-miR-4438
20518814	0.430333	0.294457	0.870199	0.63927	0.408342	0.79387	0.430333	0.294457	0.870199	0.63927	0.408342	0.79387	MIMAT0018957	MIMAT0018957_st	22	miRBase	miRNA	GUGACUGAUACCUUGGAGGCAU	Homo sapiens	hsa-miR-4439
20518815	0.87866	2.45002	1.78862	1.72293	1.87653	2.1734	0.87866	2.45002	1.78862	1.72293	1.87653	2.1734	MIMAT0018958	MIMAT0018958_st	22	miRBase	miRNA	UGUCGUGGGGCUUGCUGGCUUG	Homo sapiens	hsa-miR-4440
20518816	0.958743	0.789894	0.588569	0.570981	0.406761	1.10649	0.958743	0.789894	0.588569	0.570981	0.406761	1.10649	MIMAT0018959	MIMAT0018959_st	17	miRBase	miRNA	ACAGGGAGGAGAUUGUA	Homo sapiens	hsa-miR-4441
20518817	2.04027	1.99437	2.41945	1.75612	1.88831	3.04018	2.04027	1.99437	2.41945	1.75612	1.88831	3.04018	MIMAT0018960	MIMAT0018960_st	17	miRBase	miRNA	GCCGGACAAGAGGGAGG	Homo sapiens	hsa-miR-4442
20518818	5.99483	5.83977	5.72239	6.73452	7.08931	5.16549	5.99483	5.83977	5.72239	6.73452	7.08931	5.16549	MIMAT0018961	MIMAT0018961_st	17	miRBase	miRNA	UUGGAGGCGUGGGUUUU	Homo sapiens	hsa-miR-4443
20518819	0.569521	1.03139	0.475768	0.604887	0.908731	0.85709	0.569521	1.03139	0.475768	0.604887	0.908731	0.85709	MIMAT0018962	MIMAT0018962_st	18	miRBase	miRNA	CUCGAGUUGGAAGAGGCG	Homo sapiens	hsa-miR-4444
20518820	0.383744	0.484241	0.777132	0.268306	0.646229	0.106318	0.383744	0.484241	0.777132	0.268306	0.646229	0.106318	MIMAT0018963	MIMAT0018963_st	22	miRBase	miRNA	AGAUUGUUUCUUUUGCCGUGCA	Homo sapiens	hsa-miR-4445-5p
20518821	0.253512	0.365834	0.415871	0.194524	0.303549	0.571412	0.253512	0.365834	0.415871	0.194524	0.303549	0.571412	MIMAT0018964	MIMAT0018964_st	21	miRBase	miRNA	CACGGCAAAAGAAACAAUCCA	Homo sapiens	hsa-miR-4445-3p
20518822	1.08814	0.175987	0.947126	0.725858	0.628689	0.838346	1.08814	0.175987	0.947126	0.725858	0.628689	0.838346	MIMAT0019233	MIMAT0019233_st	22	miRBase	miRNA	AUUUCCCUGCCAUUCCCUUGGC	Homo sapiens	hsa-miR-4446-5p
20518823	1.0664	1.39363	1.108	0.933631	0.631493	0.650451	1.0664	1.39363	1.108	0.933631	0.631493	0.650451	MIMAT0018965	MIMAT0018965_st	22	miRBase	miRNA	CAGGGCUGGCAGUGACAUGGGU	Homo sapiens	hsa-miR-4446-3p
20518824	1.22755	0.836959	0.894077	1.24166	1.69204	0.507489	1.22755	0.836959	0.894077	1.24166	1.69204	0.507489	MIMAT0018966	MIMAT0018966_st	17	miRBase	miRNA	GGUGGGGGCUGUUGUUU	Homo sapiens	hsa-miR-4447
20518825	0.677391	0.700472	0.534853	1.37031	1.25436	0.36431	0.677391	0.700472	0.534853	1.37031	1.25436	0.36431	MIMAT0018967	MIMAT0018967_st	20	miRBase	miRNA	GGCUCCUUGGUCUAGGGGUA	Homo sapiens	hsa-miR-4448
20518826	3.54839	4.3192	4.25443	4.98121	4.63009	5.2089	3.54839	4.3192	4.25443	4.98121	4.63009	5.2089	MIMAT0018968	MIMAT0018968_st	22	miRBase	miRNA	CGUCCCGGGGCUGCGCGAGGCA	Homo sapiens	hsa-miR-4449
20518827	0.802658	0.423291	0.130599	0.741008	0.638929	0.717773	0.802658	0.423291	0.130599	0.741008	0.638929	0.717773	MIMAT0018969	MIMAT0018969_st	21	miRBase	miRNA	AAAGGUAAUUGUGGUUUCUGC	Homo sapiens	hsa-miR-548ag
20518828	0.52047	-0.000234395	0.386026	0.386026	0.513869	0.315213	0.52047	-0.000234395	0.386026	0.386026	0.513869	0.315213	MIMAT0018971	MIMAT0018971_st	22	miRBase	miRNA	UGGGGAUUUGGAGAAGUGGUGA	Homo sapiens	hsa-miR-4450
20518829	0.528111	0.315213	0.381353	0.741008	0.528111	0.846206	0.528111	0.315213	0.381353	0.741008	0.528111	0.846206	MIMAT0018972	MIMAT0018972_st	20	miRBase	miRNA	AAAAGUGAUUGCAGUGUUUG	Homo sapiens	hsa-miR-548ah-5p
20518830	0.770103	0.0105118	0.415871	0.366567	0.867745	0.264194	0.770103	0.0105118	0.415871	0.366567	0.867745	0.264194	MIMAT0020957	MIMAT0020957_st	22	miRBase	miRNA	CAAAAACUGCAGUUACUUUUGC	Homo sapiens	hsa-miR-548ah-3p
20518831	1.43507	0.475893	0.742149	0.742149	0.702014	0.162103	1.43507	0.475893	0.742149	0.742149	0.702014	0.162103	MIMAT0018973	MIMAT0018973_st	17	miRBase	miRNA	UGGUAGAGCUGAGGACA	Homo sapiens	hsa-miR-4451
20518832	0.741008	0.45641	0.120741	0.765648	0.537929	0.0296104	0.741008	0.45641	0.120741	0.765648	0.537929	0.0296104	MIMAT0018974	MIMAT0018974_st	23	miRBase	miRNA	UUGAAUUCUUGGCCUUAAGUGAU	Homo sapiens	hsa-miR-4452
20518833	0.536295	0.152502	0.578297	0.764841	0.704303	0.950962	0.536295	0.152502	0.578297	0.764841	0.704303	0.950962	MIMAT0018975	MIMAT0018975_st	20	miRBase	miRNA	GAGCUUGGUCUGUAGCGGUU	Homo sapiens	hsa-miR-4453
20518834	9.368	9.47591	9.51902	10.8988	10.969	10.9178	9.368	9.47591	9.51902	10.8988	10.969	10.9178	MIMAT0018976	MIMAT0018976_st	20	miRBase	miRNA	GGAUCCGAGUCACGGCACCA	Homo sapiens	hsa-miR-4454
20518835	0.981509	0.183296	0.266264	0.916339	0.435228	0.444483	0.981509	0.183296	0.266264	0.916339	0.435228	0.444483	MIMAT0018977	MIMAT0018977_st	17	miRBase	miRNA	AGGGUGUGUGUGUUUUU	Homo sapiens	hsa-miR-4455
20518836	0.411645	-0.163902	0.218212	0.451553	0.873049	0.473345	0.411645	-0.163902	0.218212	0.451553	0.873049	0.473345	MIMAT0018978	MIMAT0018978_st	17	miRBase	miRNA	CCUGGUGGCUUCCUUUU	Homo sapiens	hsa-miR-4456
20518837	0.584409	0.650681	0.451638	0.169977	0.697974	0.315213	0.584409	0.650681	0.451638	0.169977	0.697974	0.315213	MIMAT0018979	MIMAT0018979_st	22	miRBase	miRNA	UCACAAGGUAUUGACUGGCGUA	Homo sapiens	hsa-miR-4457
20518838	2.99702	2.5032	3.0715	2.44139	2.59499	3.26991	2.99702	2.5032	3.0715	2.44139	2.59499	3.26991	MIMAT0018980	MIMAT0018980_st	19	miRBase	miRNA	AGAGGUAGGUGUGGAAGAA	Homo sapiens	hsa-miR-4458
20518839	7.74821	7.86323	7.69752	6.76851	7.33112	7.62528	7.74821	7.86323	7.69752	6.76851	7.33112	7.62528	MIMAT0018981	MIMAT0018981_st	22	miRBase	miRNA	CCAGGAGGCGGAGGAGGUGGAG	Homo sapiens	hsa-miR-4459
20518840	0.565193	0.599125	0.123103	0.415871	0.278972	0.300113	0.565193	0.599125	0.123103	0.415871	0.278972	0.300113	MIMAT0018982	MIMAT0018982_st	22	miRBase	miRNA	AUAGUGGUUGUGAAUUUACCUU	Homo sapiens	hsa-miR-4460
20518841	3.04674	3.63995	3.40104	3.0639	1.62503	4.23209	3.04674	3.63995	3.40104	3.0639	1.62503	4.23209	MIMAT0018983	MIMAT0018983_st	23	miRBase	miRNA	GAUUGAGACUAGUAGGGCUAGGC	Homo sapiens	hsa-miR-4461
20518842	2.08237	1.80006	2.31021	1.85685	3.36787	2.07298	2.08237	1.80006	2.31021	1.85685	3.36787	2.07298	MIMAT0018984	MIMAT0018984_st	21	miRBase	miRNA	ACUGGACUUGGUGUCAGAUGG	Homo sapiens	hsa-miR-378h
20518843	8.13369	7.77576	7.69056	7.76935	9.35455	7.92038	8.13369	7.77576	7.69056	7.76935	9.35455	7.92038	MIMAT0018985	MIMAT0018985_st	22	miRBase	miRNA	GGCUGGAGCGAGUGCAGUGGUG	Homo sapiens	hsa-miR-3135b
20518844	1.32934	0.837136	1.32934	0.709072	1.58753	1.12274	1.32934	0.837136	1.32934	0.709072	1.58753	1.12274	MIMAT0018986	MIMAT0018986_st	23	miRBase	miRNA	UGACACGGAGGGUGGCUUGGGAA	Homo sapiens	hsa-miR-4462
20518845	6.73738	7.08464	7.08307	7.50589	7.23426	6.78667	6.73738	7.08464	7.08307	7.50589	7.23426	6.78667	MIMAT0018987	MIMAT0018987_st	17	miRBase	miRNA	GAGACUGGGGUGGGGCC	Homo sapiens	hsa-miR-4463
20518846	-0.00493932	0.315213	0.270983	0.566112	0.429393	0.490487	-0.00493932	0.315213	0.270983	0.566112	0.429393	0.490487	MIMAT0018988	MIMAT0018988_st	21	miRBase	miRNA	AAGGUUUGGAUAGAUGCAAUA	Homo sapiens	hsa-miR-4464
20518847	0.692081	0.78993	0.415871	0.563072	0.469777	1.24892	0.692081	0.78993	0.415871	0.563072	0.469777	1.24892	MIMAT0018989	MIMAT0018989_st	22	miRBase	miRNA	AAAGGUAAUUGCAGUUUUUCCC	Homo sapiens	hsa-miR-548ai
20518848	0.334935	0.199643	0.290774	0.292948	0.165094	0.773851	0.334935	0.199643	0.290774	0.292948	0.165094	0.773851	MIMAT0018990	MIMAT0018990_st	21	miRBase	miRNA	UAAAAACUGCAAUUACUUUUA	Homo sapiens	hsa-miR-548aj-3p
20518849	0.36522	0.425487	0.536707	0.536707	0.390937	0.779031	0.36522	0.425487	0.536707	0.536707	0.390937	0.779031	MIMAT0022739	MIMAT0022739_st	23	miRBase	miRNA	UGCAAAAGUAAUUGCAGUUUUUG	Homo sapiens	hsa-miR-548aj-5p
20518850	0.36317	0.344859	0.891149	0.761748	0.876523	0.608455	0.36317	0.344859	0.891149	0.761748	0.876523	0.608455	MIMAT0018992	MIMAT0018992_st	22	miRBase	miRNA	CUCAAGUAGUCUGACCAGGGGA	Homo sapiens	hsa-miR-4465
20518851	9.50768	9.98525	9.97407	10.8882	11.2287	9.93531	9.50768	9.98525	9.97407	10.8882	11.2287	9.93531	MIMAT0018993	MIMAT0018993_st	18	miRBase	miRNA	GGGUGCGGGCCGGCGGGG	Homo sapiens	hsa-miR-4466
20518852	6.28112	5.73844	5.81072	6.08143	7.75308	5.44025	6.28112	5.73844	5.81072	6.08143	7.75308	5.44025	MIMAT0018994	MIMAT0018994_st	22	miRBase	miRNA	UGGCGGCGGUAGUUAUGGGCUU	Homo sapiens	hsa-miR-4467
20518853	0.744903	0.521002	0.982125	0.636781	0.904836	0.639062	0.744903	0.521002	0.982125	0.636781	0.904836	0.639062	MIMAT0018995	MIMAT0018995_st	18	miRBase	miRNA	AGAGCAGAAGGAUGAGAU	Homo sapiens	hsa-miR-4468
20518854	-0.114689	0.457381	0.428505	0.645215	0.586914	1.10853	-0.114689	0.457381	0.428505	0.645215	0.586914	1.10853	MIMAT0018996	MIMAT0018996_st	22	miRBase	miRNA	GCUCCCUCUAGGGUCGCUCGGA	Homo sapiens	hsa-miR-4469
20518855	1.0864	0.485527	0.950843	1.35864	0.619953	0.564042	1.0864	0.485527	0.950843	1.35864	0.619953	0.564042	MIMAT0018997	MIMAT0018997_st	21	miRBase	miRNA	UGGCAAACGUGGAAGCCGAGA	Homo sapiens	hsa-miR-4470
20518856	0.240945	0.330433	0.415871	0.620293	0.279151	0.346326	0.240945	0.330433	0.415871	0.620293	0.279151	0.346326	MIMAT0018998	MIMAT0018998_st	22	miRBase	miRNA	UGGGAACUUAGUAGAGGUUUAA	Homo sapiens	hsa-miR-4471
20518857	1.00895	0.21536	0.177332	1.11308	0.868552	0.591627	1.00895	0.21536	0.177332	1.11308	0.868552	0.591627	MIMAT0018999	MIMAT0018999_st	18	miRBase	miRNA	GGUGGGGGGUGUUGUUUU	Homo sapiens	hsa-miR-4472
20518858	0.27066	0.327796	0.428453	0.415871	0.291733	0.631806	0.27066	0.327796	0.428453	0.415871	0.291733	0.631806	MIMAT0019000	MIMAT0019000_st	22	miRBase	miRNA	CUAGUGCUCUCCGUUACAAGUA	Homo sapiens	hsa-miR-4473
20518859	0.569521	0.631806	0.680429	0.502548	0.418603	0.782141	0.569521	0.631806	0.680429	0.502548	0.418603	0.782141	MIMAT0019234	MIMAT0019234_st	21	miRBase	miRNA	UUAGUCUCAUGAUCAGACACA	Homo sapiens	hsa-miR-4474-5p
20518860	0.659724	0.362642	0.757239	0.462109	0.488237	0.576555	0.659724	0.362642	0.757239	0.462109	0.488237	0.576555	MIMAT0019001	MIMAT0019001_st	22	miRBase	miRNA	UUGUGGCUGGUCAUGAGGCUAA	Homo sapiens	hsa-miR-4474-3p
20518861	0.677789	0.254063	0.0575225	0.352652	0.713431	0.86984	0.677789	0.254063	0.0575225	0.352652	0.713431	0.86984	MIMAT0019002	MIMAT0019002_st	22	miRBase	miRNA	CAAGGGACCAAGCAUUCAUUAU	Homo sapiens	hsa-miR-4475
20518862	0.741008	1.86473	1.4038	1.42631	1.5729	0.632667	0.741008	1.86473	1.4038	1.42631	1.5729	0.632667	MIMAT0019003	MIMAT0019003_st	22	miRBase	miRNA	CAGGAAGGAUUUAGGGACAGGC	Homo sapiens	hsa-miR-4476
20518863	-0.108016	0.192443	0.274118	0.547493	0.637955	0.478046	-0.108016	0.192443	0.274118	0.547493	0.637955	0.478046	MIMAT0019004	MIMAT0019004_st	22	miRBase	miRNA	CUAUUAAGGACAUUUGUGAUUC	Homo sapiens	hsa-miR-4477a
20518864	0.395793	0.499537	0.590668	0.240635	0.430432	0.709106	0.395793	0.499537	0.590668	0.240635	0.430432	0.709106	MIMAT0019005	MIMAT0019005_st	22	miRBase	miRNA	AUUAAGGACAUUUGUGAUUGAU	Homo sapiens	hsa-miR-4477b
20518865	1.08917	1.33012	0.468907	0.709225	0.612393	0.674677	1.08917	1.33012	0.468907	0.709225	0.612393	0.674677	MIMAT0019006	MIMAT0019006_st	17	miRBase	miRNA	GAGGCUGAGCUGAGGAG	Homo sapiens	hsa-miR-4478
20518866	0.210457	0.338671	0.594376	0.388585	0.251865	0.0220783	0.210457	0.338671	0.594376	0.388585	0.251865	0.0220783	MIMAT0019007	MIMAT0019007_st	22	miRBase	miRNA	CUGGGAGGUGUGAUAUUGUGGU	Homo sapiens	hsa-miR-3689c
20518867	0.242128	0.378704	0.395576	0.662939	0.342641	0.0296104	0.242128	0.378704	0.395576	0.662939	0.342641	0.0296104	MIMAT0019008	MIMAT0019008_st	22	miRBase	miRNA	GGGAGGUGUGAUCUCACACUCG	Homo sapiens	hsa-miR-3689d
20518868	0.482782	0.545363	0.111739	0.654565	0.279151	0.631806	0.482782	0.545363	0.111739	0.654565	0.279151	0.631806	MIMAT0019009	MIMAT0019009_st	22	miRBase	miRNA	UGUGAUAUCAUGGUUCCUGGGA	Homo sapiens	hsa-miR-3689e
20518869	0.454632	0.333092	0.741008	0.61699	0.582632	0.618695	0.454632	0.333092	0.741008	0.61699	0.582632	0.618695	MIMAT0019010	MIMAT0019010_st	22	miRBase	miRNA	UGUGAUAUCGUGCUUCCUGGGA	Homo sapiens	hsa-miR-3689f
20518870	0.598873	0.233287	0.462395	0.48619	0.360509	0.162054	0.598873	0.233287	0.462395	0.48619	0.360509	0.162054	MIMAT0019011	MIMAT0019011_st	22	miRBase	miRNA	CGCGCGGCCGUGCUCGGAGCAG	Homo sapiens	hsa-miR-4479
20518871	0.0549164	0.341383	0.741008	0.400206	0.0975499	0.133612	0.0549164	0.341383	0.741008	0.400206	0.0975499	0.133612	MIMAT0019012	MIMAT0019012_st	18	miRBase	miRNA	CCAGGCUCUGCAGUGGGA	Homo sapiens	hsa-miR-3155b
20518872	0.353527	0.460747	0.266275	0.655556	0.13461	0.30891	0.353527	0.460747	0.266275	0.655556	0.13461	0.30891	MIMAT0019013	MIMAT0019013_st	21	miRBase	miRNA	AAAAGUAACUGCGGUUUUUGA	Homo sapiens	hsa-miR-548ak
20518873	0.430378	0.322244	0.386633	0.422901	0.272121	0.0824007	0.430378	0.322244	0.386633	0.422901	0.272121	0.0824007	MIMAT0019014	MIMAT0019014_st	21	miRBase	miRNA	AGCCAAGUGGAAGUUACUUUA	Homo sapiens	hsa-miR-4480
20518874	2.29487	2.1445	2.80851	1.07036	1.42393	1.3178	2.29487	2.1445	2.80851	1.07036	1.42393	1.3178	MIMAT0019015	MIMAT0019015_st	17	miRBase	miRNA	GGAGUGGGCUGGUGGUU	Homo sapiens	hsa-miR-4481
20518875	0.542748	-0.159524	0.442644	0.705107	0.550388	0.658579	0.542748	-0.159524	0.442644	0.705107	0.550388	0.658579	MIMAT0019016	MIMAT0019016_st	22	miRBase	miRNA	AACCCAGUGGGCUAUGGAAAUG	Homo sapiens	hsa-miR-4482-5p
20518876	0.89654	0.514939	0.571403	0.571403	0.739126	0.142418	0.89654	0.514939	0.571403	0.571403	0.739126	0.142418	MIMAT0020958	MIMAT0020958_st	22	miRBase	miRNA	UUUCUAUUUCUCAGUGGGGCUC	Homo sapiens	hsa-miR-4482-3p
20518877	0.498625	0.723643	0.662364	0.212579	0.163808	0.244317	0.498625	0.723643	0.662364	0.212579	0.163808	0.244317	MIMAT0019017	MIMAT0019017_st	17	miRBase	miRNA	GGGGUGGUCUGUUGUUG	Homo sapiens	hsa-miR-4483
20518878	6.57472	6.65944	6.59746	7.86399	7.36182	7.332	6.57472	6.65944	6.59746	7.86399	7.36182	7.332	MIMAT0019018	MIMAT0019018_st	20	miRBase	miRNA	AAAAGGCGGGAGAAGCCCCA	Homo sapiens	hsa-miR-4484
20518879	6.04147	6.30551	6.24082	7.28261	6.64989	7.42509	6.04147	6.30551	6.24082	7.28261	6.64989	7.42509	MIMAT0019019	MIMAT0019019_st	20	miRBase	miRNA	UAACGGCCGCGGUACCCUAA	Homo sapiens	hsa-miR-4485
20518880	4.88331	5.00418	4.82211	3.95775	5.70713	4.61214	4.88331	5.00418	4.82211	3.95775	5.70713	4.61214	MIMAT0019020	MIMAT0019020_st	17	miRBase	miRNA	GCUGGGCGAGGCUGGCA	Homo sapiens	hsa-miR-4486
20518881	2.57371	2.39207	3.19563	2.45463	3.6786	3.36418	2.57371	2.39207	3.19563	2.45463	3.6786	3.36418	MIMAT0019021	MIMAT0019021_st	19	miRBase	miRNA	AGAGCUGGCUGAAGGGCAG	Homo sapiens	hsa-miR-4487
20518882	9.59798	9.62679	9.70693	10.659	10.831	9.63532	9.59798	9.62679	9.70693	10.659	10.831	9.63532	MIMAT0019022	MIMAT0019022_st	18	miRBase	miRNA	AGGGGGCGGGCUCCGGCG	Homo sapiens	hsa-miR-4488
20518883	0.683802	0.864069	0.614152	0.551031	0.743565	0.466639	0.683802	0.864069	0.614152	0.551031	0.743565	0.466639	MIMAT0019023	MIMAT0019023_st	21	miRBase	miRNA	UGGGGCUAGUGAUGCAGGACG	Homo sapiens	hsa-miR-4489
20518884	0.389901	0.0296104	0.604628	-0.0156381	0.691049	0.183337	0.389901	0.0296104	0.604628	-0.0156381	0.691049	0.183337	MIMAT0019024	MIMAT0019024_st	22	miRBase	miRNA	AACGGCAAUGACUUUUGUACCA	Homo sapiens	hsa-miR-548al
20518885	0.271593	0.223141	0.271593	0.321417	0.770197	0.749465	0.271593	0.223141	0.271593	0.321417	0.770197	0.749465	MIMAT0019025	MIMAT0019025_st	22	miRBase	miRNA	UCUGGUAAGAGAUUUGGGCAUA	Homo sapiens	hsa-miR-4490
20518886	0.535	0.689681	0.341521	0.473746	0.535	0.852586	0.535	0.689681	0.341521	0.473746	0.535	0.852586	MIMAT0019026	MIMAT0019026_st	22	miRBase	miRNA	AAUGUGGACUGGUGUGACCAAA	Homo sapiens	hsa-miR-4491
20518887	6.02409	5.64729	5.63999	7.40104	8.03544	5.05938	6.02409	5.64729	5.63999	7.40104	8.03544	5.05938	MIMAT0019027	MIMAT0019027_st	17	miRBase	miRNA	GGGGCUGGGCGCGCGCC	Homo sapiens	hsa-miR-4492
20518888	0.46859	0.510069	1.15988	0.27069	0.352675	0.530875	0.46859	0.510069	1.15988	0.27069	0.352675	0.530875	MIMAT0019028	MIMAT0019028_st	21	miRBase	miRNA	AGAAGGCCUUUCCAUCUCUGU	Homo sapiens	hsa-miR-4493
20518889	0.587858	0.0202832	0.455087	0.480264	0.343544	0.363957	0.587858	0.0202832	0.455087	0.480264	0.343544	0.363957	MIMAT0019029	MIMAT0019029_st	22	miRBase	miRNA	CCAGACUGUGGCUGACCAGAGG	Homo sapiens	hsa-miR-4494
20518890	0.374193	0.708309	-0.0263398	0.374193	0.646025	0.130412	0.374193	0.708309	-0.0263398	0.374193	0.646025	0.130412	MIMAT0019030	MIMAT0019030_st	21	miRBase	miRNA	AAUGUAAACAGGCUUUUUGCU	Homo sapiens	hsa-miR-4495
20518891	0.531109	0.348184	0.531109	0.755977	0.315236	0.633787	0.531109	0.348184	0.531109	0.755977	0.315236	0.633787	MIMAT0019031	MIMAT0019031_st	22	miRBase	miRNA	GAGGAAACUGAAGCUGAGAGGG	Homo sapiens	hsa-miR-4496
20518892	12.7555	12.7604	12.6852	12.8825	13.4353	12.1113	12.7555	12.7604	12.6852	12.8825	13.4353	12.1113	MIMAT0019032	MIMAT0019032_st	17	miRBase	miRNA	CUCCGGGACGGCUGGGC	Homo sapiens	hsa-miR-4497
20518893	3.12566	3.00288	3.47091	3.21818	4.23635	3.51497	3.12566	3.00288	3.47091	3.21818	4.23635	3.51497	MIMAT0019033	MIMAT0019033_st	22	miRBase	miRNA	UGGGCUGGCAGGGCAAGUGCUG	Homo sapiens	hsa-miR-4498
20518894	0.624328	0.547003	0.779702	0.806595	0.823929	0.501969	0.624328	0.547003	0.779702	0.806595	0.823929	0.501969	MIMAT0019034	MIMAT0019034_st	18	miRBase	miRNA	GAGGCUGAAGGAAGAUGG	Homo sapiens	hsa-miR-4419b
20518895	2.0751	1.79399	0.741008	1.3053	1.44659	1.38067	2.0751	1.79399	0.741008	1.3053	1.44659	1.38067	MIMAT0019035	MIMAT0019035_st	17	miRBase	miRNA	AAGACUGAGAGGAGGGA	Homo sapiens	hsa-miR-4499
20518896	0.762444	0.653242	0.762444	0.135513	0.294902	0.631806	0.762444	0.653242	0.762444	0.135513	0.294902	0.631806	MIMAT0019036	MIMAT0019036_st	17	miRBase	miRNA	UGAGGUAGUAGUUUCUU	Homo sapiens	hsa-miR-4500
20518897	0.484343	1.17581	0.357685	0.430875	0.484343	0.77677	0.484343	1.17581	0.357685	0.430875	0.484343	0.77677	MIMAT0019037	MIMAT0019037_st	21	miRBase	miRNA	UAUGUGACCUCGGAUGAAUCA	Homo sapiens	hsa-miR-4501
20518898	1.03022	0.397572	0.413721	0.413721	-0.00708887	0.714165	1.03022	0.397572	0.413721	0.413721	-0.00708887	0.714165	MIMAT0019038	MIMAT0019038_st	22	miRBase	miRNA	GCUGAUGAUGAUGGUGCUGAAG	Homo sapiens	hsa-miR-4502
20518899	0.265614	0.631806	0.467729	0.204643	0.697496	0.572162	0.265614	0.631806	0.467729	0.204643	0.697496	0.572162	MIMAT0019039	MIMAT0019039_st	22	miRBase	miRNA	UUUAAGCAGGAAAUAGAAUUUA	Homo sapiens	hsa-miR-4503
20518900	0.0670183	1.21731	0.756982	0.330995	0.383028	0.47351	0.0670183	1.21731	0.756982	0.330995	0.383028	0.47351	MIMAT0019040	MIMAT0019040_st	22	miRBase	miRNA	UGUGACAAUAGAGAUGAACAUG	Homo sapiens	hsa-miR-4504
20518901	5.85069	6.21895	6.09753	6.19733	6.94308	5.40174	5.85069	6.21895	6.09753	6.19733	6.94308	5.40174	MIMAT0019041	MIMAT0019041_st	18	miRBase	miRNA	AGGCUGGGCUGGGACGGA	Homo sapiens	hsa-miR-4505
20518902	0.492696	0.492696	0.502937	0.523418	0.381141	0.492696	0.492696	0.492696	0.502937	0.523418	0.381141	0.492696	MIMAT0019042	MIMAT0019042_st	20	miRBase	miRNA	AAAUGGGUGGUCUGAGGCAA	Homo sapiens	hsa-miR-4506
20518903	1.63846	3.64322	3.10142	2.88422	3.06629	1.75085	1.63846	3.64322	3.10142	2.88422	3.06629	1.75085	MIMAT0019043	MIMAT0019043_st	20	miRBase	miRNA	UAGGAUGGGGGUGAGAGGUG	Homo sapiens	hsa-miR-2392
20518904	4.78286	5.59622	5.45642	5.61921	5.895	4.35204	4.78286	5.59622	5.45642	5.61921	5.895	4.35204	MIMAT0019044	MIMAT0019044_st	20	miRBase	miRNA	CUGGGUUGGGCUGGGCUGGG	Homo sapiens	hsa-miR-4507
20518905	8.57244	8.52275	8.4191	9.77162	10.3251	8.59175	8.57244	8.52275	8.4191	9.77162	10.3251	8.59175	MIMAT0019045	MIMAT0019045_st	17	miRBase	miRNA	GCGGGGCUGGGCGCGCG	Homo sapiens	hsa-miR-4508
20518906	0.253512	0.659106	0.741008	0.750237	1.12026	0.631806	0.253512	0.659106	0.741008	0.750237	1.12026	0.631806	MIMAT0019046	MIMAT0019046_st	22	miRBase	miRNA	ACUAAAGGAUAUAGAAGGUUUU	Homo sapiens	hsa-miR-4509
20518907	0.551252	0.621455	0.418481	0.418481	0.301302	0.631806	0.551252	0.621455	0.418481	0.418481	0.301302	0.631806	MIMAT0019047	MIMAT0019047_st	22	miRBase	miRNA	UGAGGGAGUAGGAUGUAUGGUU	Homo sapiens	hsa-miR-4510
20518908	1.1856	1.08257	0.496929	0.277677	0.655339	0.414463	1.1856	1.08257	0.496929	0.277677	0.655339	0.414463	MIMAT0019048	MIMAT0019048_st	22	miRBase	miRNA	GAAGAACUGUUGCAUUUGCCCU	Homo sapiens	hsa-miR-4511
20518909	0.253512	0.218609	0.308162	0.415871	0.193651	0.491021	0.253512	0.218609	0.308162	0.415871	0.193651	0.491021	MIMAT0019049	MIMAT0019049_st	22	miRBase	miRNA	CAGGGCCUCACUGUAUCGCCCA	Homo sapiens	hsa-miR-4512
20518910	1.17102	0.631111	2.06403	0.823721	1.341	0.732899	1.17102	0.631111	2.06403	0.823721	1.341	0.732899	MIMAT0019050	MIMAT0019050_st	22	miRBase	miRNA	AGACUGACGGCUGGAGGCCCAU	Homo sapiens	hsa-miR-4513
20518911	0.0747274	0.48666	0.891356	1.08635	0.569521	0.315213	0.0747274	0.48666	0.891356	1.08635	0.569521	0.315213	MIMAT0019051	MIMAT0019051_st	18	miRBase	miRNA	ACAGGCAGGAUUGGGGAA	Homo sapiens	hsa-miR-4514
20518912	-0.0202924	1.20006	0.655562	0.357305	0.279151	0.251201	-0.0202924	1.20006	0.655562	0.357305	0.279151	0.251201	MIMAT0019052	MIMAT0019052_st	22	miRBase	miRNA	AGGACUGGACUCCCGGCAGCCC	Homo sapiens	hsa-miR-4515
20518913	9.25185	9.63815	9.55443	10.4559	10.4463	9.5927	9.25185	9.63815	9.55443	10.4559	10.4463	9.5927	MIMAT0019053	MIMAT0019053_st	17	miRBase	miRNA	GGGAGAAGGGUCGGGGC	Homo sapiens	hsa-miR-4516
20518914	0.519479	0.979192	0.980192	0.655055	1.06355	0.853077	0.519479	0.979192	0.980192	0.655055	1.06355	0.853077	MIMAT0019054	MIMAT0019054_st	25	miRBase	miRNA	AAAUAUGAUGAAACUCACAGCUGAG	Homo sapiens	hsa-miR-4517
20518915	0.107478	0.394022	0.741008	0.267871	0.133117	0.0296104	0.107478	0.394022	0.741008	0.267871	0.133117	0.0296104	MIMAT0019055	MIMAT0019055_st	26	miRBase	miRNA	GCUCAGGGAUGAUAACUGUGCUGAGA	Homo sapiens	hsa-miR-4518
20518916	0.582398	0.722075	0.822732	0.927742	0.908731	0.315213	0.582398	0.722075	0.822732	0.927742	0.908731	0.315213	MIMAT0019056	MIMAT0019056_st	18	miRBase	miRNA	CAGCAGUGCGCAGGGCUG	Homo sapiens	hsa-miR-4519
20518917	0.32826	0.229762	0.195489	0.495265	0.413906	0.191218	0.32826	0.229762	0.195489	0.495265	0.413906	0.191218	MIMAT0019235	MIMAT0019235_st	20	miRBase	miRNA	CCUGCGUGUUUUCUGUCCAA	Homo sapiens	hsa-miR-4520a-5p
20518918	0.282291	-0.03154	0.12864	0.612915	0.561978	0.344575	0.282291	-0.03154	0.12864	0.612915	0.561978	0.344575	MIMAT0019057	MIMAT0019057_st	22	miRBase	miRNA	UUGGACAGAAAACACGCAGGAA	Homo sapiens	hsa-miR-4520a-3p
20518919	5.98305	5.97701	6.08575	7.13594	6.98017	8.16017	5.98305	5.97701	6.08575	7.13594	6.98017	8.16017	MIMAT0019058	MIMAT0019058_st	22	miRBase	miRNA	GCUAAGGAAGUCCUGUGCUCAG	Homo sapiens	hsa-miR-4521
20518920	5.98305	6.22523	6.33544	5.43152	5.31815	6.05353	5.98305	6.22523	6.33544	5.43152	5.31815	6.05353	MIMAT0019059	MIMAT0019059_st	22	miRBase	miRNA	CUGGACUGAGCCAUGCUACUGG	Homo sapiens	hsa-miR-1269b
20518921	0.519463	0.315213	0.386692	0.701434	0.526855	0.315213	0.519463	0.315213	0.386692	0.701434	0.526855	0.315213	MIMAT0019060	MIMAT0019060_st	21	miRBase	miRNA	UGACUCUGCCUGUAGGCCGGU	Homo sapiens	hsa-miR-4522
20518922	0.741008	0.606062	0.5091	0.386528	0.569521	0.345934	0.741008	0.606062	0.5091	0.386528	0.569521	0.345934	MIMAT0019061	MIMAT0019061_st	21	miRBase	miRNA	GACCGAGAGGGCCUCGGCUGU	Homo sapiens	hsa-miR-4523
20518923	0.346448	0.645424	0.415871	0.508806	0.00867868	0.408149	0.346448	0.645424	0.415871	0.508806	0.00867868	0.408149	MIMAT0019062	MIMAT0019062_st	22	miRBase	miRNA	AUAGCAGCAUGAACCUGUCUCA	Homo sapiens	hsa-miR-4524a-5p
20518924	0.353104	0.479319	0.445686	0.884016	0.598434	0.903243	0.353104	0.479319	0.445686	0.884016	0.598434	0.903243	MIMAT0019063	MIMAT0019063_st	22	miRBase	miRNA	UGAGACAGGCUUAUGCUGCUAU	Homo sapiens	hsa-miR-4524a-3p
20518925	1.66765	0.427851	1.44348	1.77358	0.967762	0.214934	1.66765	0.427851	1.44348	1.77358	0.967762	0.214934	MIMAT0019064	MIMAT0019064_st	21	miRBase	miRNA	GGGGGGAUGUGCAUGCUGGUU	Homo sapiens	hsa-miR-4525
20518926	0.657965	1.27079	0.588175	0.415871	0.741826	1.427	0.657965	1.27079	0.588175	0.415871	0.741826	1.427	MIMAT0019065	MIMAT0019065_st	22	miRBase	miRNA	GCUGACAGCAGGGCUGGCCGCU	Homo sapiens	hsa-miR-4526
20518927	0.512463	0.532874	0.633531	0.137465	0.512463	0.258155	0.512463	0.532874	0.633531	0.137465	0.512463	0.258155	MIMAT0019066	MIMAT0019066_st	22	miRBase	miRNA	UGGUCUGCAAAGAGAUGACUGU	Homo sapiens	hsa-miR-4527
20518928	0.253512	0.145034	0.415871	0.248413	0.686136	0.431828	0.253512	0.145034	0.415871	0.248413	0.686136	0.431828	MIMAT0019067	MIMAT0019067_st	22	miRBase	miRNA	UCAUUAUAUGUAUGAUCUGGAC	Homo sapiens	hsa-miR-4528
20518929	0.320305	-0.0907888	0.171874	0.832555	0.502729	0.382006	0.320305	-0.0907888	0.171874	0.832555	0.502729	0.382006	MIMAT0019236	MIMAT0019236_st	22	miRBase	miRNA	AGGCCAUCAGCAGUCCAAUGAA	Homo sapiens	hsa-miR-4529-5p
20518930	2.33433	0.470937	1.8416	0.857197	1.33193	0.942295	2.33433	0.470937	1.8416	0.857197	1.33193	0.942295	MIMAT0019068	MIMAT0019068_st	21	miRBase	miRNA	AUUGGACUGCUGAUGGCCCGU	Homo sapiens	hsa-miR-4529-3p
20518931	8.14226	8.66163	8.41575	9.49321	8.99742	7.89839	8.14226	8.66163	8.41575	9.49321	8.99742	7.89839	MIMAT0019069	MIMAT0019069_st	18	miRBase	miRNA	CCCAGCAGGACGGGAGCG	Homo sapiens	hsa-miR-4530
20518932	0.54306	0.319158	0.147203	0.446625	0.786518	0.139069	0.54306	0.319158	0.147203	0.446625	0.786518	0.139069	MIMAT0019070	MIMAT0019070_st	17	miRBase	miRNA	AUGGAGAAGGCUUCUGA	Homo sapiens	hsa-miR-4531
20518933	7.31469	7.8554	7.52922	8.39963	8.20581	7.26482	7.31469	7.8554	7.52922	8.39963	8.20581	7.26482	MIMAT0019071	MIMAT0019071_st	17	miRBase	miRNA	CCCCGGGGAGCCCGGCG	Homo sapiens	hsa-miR-4532
20518934	0.871038	1.3756	1.07784	0.732491	1.21041	0.682302	0.871038	1.3756	1.07784	0.732491	1.21041	0.682302	MIMAT0019072	MIMAT0019072_st	22	miRBase	miRNA	UGGAAGGAGGUUGCCGGACGCU	Homo sapiens	hsa-miR-4533
20518935	4.80238	4.77628	4.82031	3.30719	4.8129	3.88307	4.80238	4.77628	4.82031	3.30719	4.8129	3.88307	MIMAT0019073	MIMAT0019073_st	17	miRBase	miRNA	GGAUGGAGGAGGGGUCU	Homo sapiens	hsa-miR-4534
20518936	5.87189	5.96987	5.83013	5.92504	5.91461	5.96776	5.87189	5.96987	5.83013	5.92504	5.91461	5.96776	MIMAT0019074	MIMAT0019074_st	21	miRBase	miRNA	ACUGGACUAGGAGUCAGAAGG	Homo sapiens	hsa-miR-378i
20518937	1.00026	1.49966	0.492172	1.5139	1.50378	1.18307	1.00026	1.49966	0.492172	1.5139	1.50378	1.18307	MIMAT0019075	MIMAT0019075_st	17	miRBase	miRNA	GUGGACCUGGCUGGGAC	Homo sapiens	hsa-miR-4535
20518938	0.935726	0.878609	0.0940012	0.590381	0.418895	0.782432	0.935726	0.878609	0.0940012	0.590381	0.418895	0.782432	MIMAT0022740	MIMAT0022740_st	22	miRBase	miRNA	AAAAGUAAUUGCGGUUUUUGCC	Homo sapiens	hsa-miR-548am-5p
20518939	0.207084	0.478619	0.610469	0.315339	0.491175	0.315213	0.207084	0.478619	0.610469	0.315339	0.491175	0.315213	MIMAT0019076	MIMAT0019076_st	22	miRBase	miRNA	CAAAAACUGCAGUUACUUUUGU	Homo sapiens	hsa-miR-548am-3p
20518940	3.79919	3.89285	3.42421	3.8501	4.15845	3.16595	3.79919	3.89285	3.42421	3.8501	4.15845	3.16595	MIMAT0019077	MIMAT0019077_st	20	miRBase	miRNA	UUGGGCUGGGCUGGGUUGGG	Homo sapiens	hsa-miR-1587
20518941	0.667284	0.367968	0.342147	0.688253	0.267443	0.60309	0.667284	0.367968	0.342147	0.688253	0.267443	0.60309	MIMAT0019078	MIMAT0019078_st	21	miRBase	miRNA	UGUGGUAGAUAUAUGCACGAU	Homo sapiens	hsa-miR-4536-5p
20518942	0.253512	0.315213	0.32314	0.0537748	0.569521	0.26971	0.253512	0.315213	0.32314	0.0537748	0.569521	0.26971	MIMAT0020959	MIMAT0020959_st	21	miRBase	miRNA	UCGUGCAUAUAUCUACCACAU	Homo sapiens	hsa-miR-4536-3p
20518943	0.279786	0.319532	0.407097	0.407097	0.560404	0.601569	0.279786	0.319532	0.407097	0.407097	0.560404	0.601569	MIMAT0019079	MIMAT0019079_st	20	miRBase	miRNA	AAAAGGCAUUGUGGUUUUUG	Homo sapiens	hsa-miR-548an
20518944	0.466762	0.83052	0.329071	0.421321	0.20831	0.174429	0.466762	0.83052	0.329071	0.421321	0.20831	0.174429	MIMAT0019080	MIMAT0019080_st	22	miRBase	miRNA	UGAGCCGAGCUGAGCUUAGCUG	Homo sapiens	hsa-miR-4537
20518945	0.743578	0.312244	0.915065	0.915065	0.311156	0.933059	0.743578	0.312244	0.915065	0.915065	0.311156	0.933059	MIMAT0019081	MIMAT0019081_st	22	miRBase	miRNA	GAGCUUGGAUGAGCUGGGCUGA	Homo sapiens	hsa-miR-4538
20518946	2.55367	2.44347	2.63646	2.36663	2.54441	2.59068	2.55367	2.44347	2.63646	2.36663	2.54441	2.59068	MIMAT0019082	MIMAT0019082_st	22	miRBase	miRNA	GCUGAACUGGGCUGAGCUGGGC	Homo sapiens	hsa-miR-4539
20518947	0.248948	0.299888	0.121299	0.420435	0.416064	0.768718	0.248948	0.299888	0.121299	0.420435	0.416064	0.768718	MIMAT0019083	MIMAT0019083_st	21	miRBase	miRNA	UUAGUCCUGCCUGUAGGUUUA	Homo sapiens	hsa-miR-4540
20519048	12.3364	12.2334	12.3143	12.6523	13.3189	12.6381	12.3364	12.2334	12.3143	12.6523	13.3189	12.6381	MIMAT0019337	MIMAT0019337_st	20	miRBase	miRNA	GGCGGCGGCGGAGGCGGGGG	Homo sapiens	hsa-miR-3960
20519074	1.08635	1.9691	2.11638	1.13131	2.55351	1.93343	1.08635	1.9691	2.11638	1.13131	2.55351	1.93343	MIMAT0019357	MIMAT0019357_st	22	miRBase	miRNA	CUGCCAGCCCCGUUCCAGGGCA	Homo sapiens	hsa-miR-3972
20519075	0.361325	0.458991	0.228554	0.403879	1.08155	0.619814	0.361325	0.458991	0.228554	0.403879	1.08155	0.619814	MIMAT0019358	MIMAT0019358_st	23	miRBase	miRNA	ACAAAGUACAGCAUUAGCCUUAG	Homo sapiens	hsa-miR-3973
20519076	0.524357	0.328463	0.686716	0.714723	0.869389	0.614066	0.524357	0.328463	0.686716	0.714723	0.869389	0.614066	MIMAT0019359	MIMAT0019359_st	23	miRBase	miRNA	AAAGGUCAUUGUAAGGUUAAUGC	Homo sapiens	hsa-miR-3974
20519077	0.332062	0.108161	0.233757	0.670782	0.906069	0.192795	0.332062	0.108161	0.233757	0.670782	0.906069	0.192795	MIMAT0019360	MIMAT0019360_st	22	miRBase	miRNA	UGAGGCUAAUGCACUACUUCAC	Homo sapiens	hsa-miR-3975
20519078	0.849543	0.577643	0.803528	0.849543	1.12656	0.586649	0.849543	0.577643	0.803528	0.849543	1.12656	0.586649	MIMAT0019361	MIMAT0019361_st	24	miRBase	miRNA	UAUAGAGAGCAGGAAGAUUAAUGU	Homo sapiens	hsa-miR-3976
20519079	0.468722	0.477737	0.468722	0.132136	0.444135	0.506419	0.468722	0.477737	0.468722	0.132136	0.444135	0.506419	MIMAT0019362	MIMAT0019362_st	23	miRBase	miRNA	GUGCUUCAUCGUAAUUAACCUUA	Homo sapiens	hsa-miR-3977
20519080	0.369482	0.631806	0.53184	0.625276	0.886836	0.315213	0.369482	0.631806	0.53184	0.625276	0.886836	0.315213	MIMAT0019363	MIMAT0019363_st	24	miRBase	miRNA	GUGGAAAGCAUGCAUCCAGGGUGU	Homo sapiens	hsa-miR-3978
20519405	5.21141	5.00816	5.4359	5.72117	6.08478	5.26675	5.21141	5.00816	5.4359	5.72117	6.08478	5.26675	MIMAT0022977	MIMAT0022977_st	23	miRBase	miRNA	GAGGGCAGCGUGGGUGUGGCGGA	Homo sapiens	hsa-miR-4632-5p
20519406	1.02009	0.315213	0.367152	0.925367	0.569521	0.588926	1.02009	0.315213	0.367152	0.925367	0.569521	0.588926	MIMAT0019688	MIMAT0019688_st	22	miRBase	miRNA	UGCCGCCCUCUCGCUGCUCUAG	Homo sapiens	hsa-miR-4632-3p
20519407	0.559918	0.0296104	0.722289	0.528458	0.269548	1.1517	0.559918	0.0296104	0.722289	0.528458	0.269548	1.1517	MIMAT0019689	MIMAT0019689_st	20	miRBase	miRNA	AUAUGCCUGGCUAGCUCCUC	Homo sapiens	hsa-miR-4633-5p
20519408	1.10926	0.888531	0.879537	0.680386	0.828401	0.544736	1.10926	0.888531	0.879537	0.680386	0.828401	0.544736	MIMAT0019690	MIMAT0019690_st	22	miRBase	miRNA	AGGAGCUAGCCAGGCAUAUGCA	Homo sapiens	hsa-miR-4633-3p
20519409	6.07595	5.97383	6.08701	6.37235	6.47713	4.29502	6.07595	5.97383	6.08701	6.37235	6.47713	4.29502	MIMAT0019691	MIMAT0019691_st	19	miRBase	miRNA	CGGCGCGACCGGCCCGGGG	Homo sapiens	hsa-miR-4634
20519410	0.42672	0.255649	0.598206	0.410678	0.566314	0.172412	0.42672	0.255649	0.598206	0.410678	0.566314	0.172412	MIMAT0019692	MIMAT0019692_st	21	miRBase	miRNA	UCUUGAAGUCAGAACCCGCAA	Homo sapiens	hsa-miR-4635
20519411	0.569521	0.547013	0.570462	0.741008	0.801321	0.836958	0.569521	0.547013	0.570462	0.741008	0.801321	0.836958	MIMAT0019693	MIMAT0019693_st	22	miRBase	miRNA	AACUCGUGUUCAAAGCCUUUAG	Homo sapiens	hsa-miR-4636
20519412	0.542916	0.631806	0.137629	0.409072	0.565721	0.319014	0.542916	0.631806	0.137629	0.409072	0.565721	0.319014	MIMAT0019694	MIMAT0019694_st	22	miRBase	miRNA	UACUAACUGCAGAUUCAAGUGA	Homo sapiens	hsa-miR-4637
20519413	0.826958	0.405959	0.14698	0.675395	0.826958	0.869867	0.826958	0.405959	0.14698	0.675395	0.826958	0.869867	MIMAT0019695	MIMAT0019695_st	21	miRBase	miRNA	ACUCGGCUGCGGUGGACAAGU	Homo sapiens	hsa-miR-4638-5p
20519414	0.68367	0.599919	0.383984	0.593205	0.467524	0.530377	0.68367	0.599919	0.383984	0.593205	0.467524	0.530377	MIMAT0019696	MIMAT0019696_st	23	miRBase	miRNA	CCUGGACACCGCUCAGCCGGCCG	Homo sapiens	hsa-miR-4638-3p
20519415	0.324588	0.387171	0.235557	0.669932	0.489238	0.0267803	0.324588	0.387171	0.235557	0.669932	0.489238	0.0267803	MIMAT0019697	MIMAT0019697_st	22	miRBase	miRNA	UUGCUAAGUAGGCUGAGAUUGA	Homo sapiens	hsa-miR-4639-5p
20519416	0.691238	0.39691	-0.020628	0.537587	0.116777	-0.0615902	0.691238	0.39691	-0.020628	0.537587	0.116777	-0.0615902	MIMAT0019698	MIMAT0019698_st	20	miRBase	miRNA	UCACUCUCACCUUGCUUUGC	Homo sapiens	hsa-miR-4639-3p
20519417	1.98955	2.64732	1.67819	2.03107	3.29931	1.33855	1.98955	2.64732	1.67819	2.03107	3.29931	1.33855	MIMAT0019699	MIMAT0019699_st	23	miRBase	miRNA	UGGGCCAGGGAGCAGCUGGUGGG	Homo sapiens	hsa-miR-4640-5p
20519418	0.647668	0.398458	0.322531	1.40294	0.34479	0.398458	0.647668	0.398458	0.322531	1.40294	0.34479	0.398458	MIMAT0019700	MIMAT0019700_st	22	miRBase	miRNA	CACCCCCUGUUUCCUGGCCCAC	Homo sapiens	hsa-miR-4640-3p
20519419	0.36481	0.434327	0.94751	0.77319	1.27437	0.73558	0.36481	0.434327	0.94751	0.77319	1.27437	0.73558	MIMAT0019701	MIMAT0019701_st	24	miRBase	miRNA	UGCCCAUGCCAUACUUUUGCCUCA	Homo sapiens	hsa-miR-4641
20519420	1.02588	0.965807	1.06646	0.760895	0.914546	0.625753	1.02588	0.965807	1.06646	0.760895	0.914546	0.625753	MIMAT0019702	MIMAT0019702_st	22	miRBase	miRNA	AUGGCAUCGUCCCCUGGUGGCU	Homo sapiens	hsa-miR-4642
20519421	0.501944	0.431918	0.348294	1.03991	0.399134	0.268767	0.501944	0.431918	0.348294	1.03991	0.399134	0.268767	MIMAT0019703	MIMAT0019703_st	22	miRBase	miRNA	GACACAUGACCAUAAAUGCUAA	Homo sapiens	hsa-miR-4643
20519422	0.633105	0.560327	0.804592	0.990188	0.569521	0.880986	0.633105	0.560327	0.804592	0.990188	0.569521	0.880986	MIMAT0019704	MIMAT0019704_st	23	miRBase	miRNA	UGGAGAGAGAAAAGAGACAGAAG	Homo sapiens	hsa-miR-4644
20519423	0.49726	0.307902	0.842604	0.694162	0.557443	0.872667	0.49726	0.307902	0.842604	0.694162	0.557443	0.872667	MIMAT0019705	MIMAT0019705_st	19	miRBase	miRNA	ACCAGGCAAGAAAUAUUGU	Homo sapiens	hsa-miR-4645-5p
20519424	0.655265	0.0694971	0.653128	0.653128	0.703667	0.550335	0.655265	0.0694971	0.653128	0.653128	0.703667	0.550335	MIMAT0019706	MIMAT0019706_st	22	miRBase	miRNA	AGACAGUAGUUCUUGCCUGGUU	Homo sapiens	hsa-miR-4645-3p
20519425	2.56618	1.02923	1.36554	1.60462	2.7161	0.631806	2.56618	1.02923	1.36554	1.60462	2.7161	0.631806	MIMAT0019707	MIMAT0019707_st	22	miRBase	miRNA	ACUGGGAAGAGGAGCUGAGGGA	Homo sapiens	hsa-miR-4646-5p
20519426	0.253512	0.989054	0.699801	0.699801	0.853451	0.605018	0.253512	0.989054	0.699801	0.699801	0.853451	0.605018	MIMAT0019708	MIMAT0019708_st	21	miRBase	miRNA	AUUGUCCCUCUCCCUUCCCAG	Homo sapiens	hsa-miR-4646-3p
20519427	0.569522	0.711984	0.262356	0.760834	0.94802	0.859904	0.569522	0.711984	0.262356	0.760834	0.94802	0.859904	MIMAT0019709	MIMAT0019709_st	23	miRBase	miRNA	GAAGAUGGUGCUGUGCUGAGGAA	Homo sapiens	hsa-miR-4647
20519428	1.38531	0.707298	0.396137	0.38447	1.15844	0.343508	1.38531	0.707298	0.396137	0.38447	1.15844	0.343508	MIMAT0019710	MIMAT0019710_st	20	miRBase	miRNA	UGUGGGACUGCAAAUGGGAG	Homo sapiens	hsa-miR-4648
20519429	4.75918	4.53937	4.8414	5.55722	5.79246	4.74755	4.75918	4.53937	4.8414	5.55722	5.79246	4.74755	MIMAT0019711	MIMAT0019711_st	24	miRBase	miRNA	UGGGCGAGGGGUGGGCUCUCAGAG	Homo sapiens	hsa-miR-4649-5p
20519430	0.741008	1.43678	0.522592	1.06743	0.550604	0.631806	0.741008	1.43678	0.522592	1.06743	0.550604	0.631806	MIMAT0019712	MIMAT0019712_st	21	miRBase	miRNA	UCUGAGGCCUGCCUCUCCCCA	Homo sapiens	hsa-miR-4649-3p
20519431	0.282583	0.399795	0.471192	0.336868	0.334473	0.602735	0.282583	0.399795	0.471192	0.336868	0.334473	0.602735	MIMAT0019713	MIMAT0019713_st	19	miRBase	miRNA	UCAGGCCUCUUUCUACCUU	Homo sapiens	hsa-miR-4650-5p
20519432	0.569521	0.734495	0.741008	0.713707	0.679309	0.638319	0.569521	0.734495	0.741008	0.713707	0.679309	0.638319	MIMAT0019714	MIMAT0019714_st	21	miRBase	miRNA	AGGUAGAAUGAGGCCUGACAU	Homo sapiens	hsa-miR-4650-3p
20519433	6.11825	6.49896	6.63204	7.1777	7.17573	6.36688	6.11825	6.49896	6.63204	7.1777	7.17573	6.36688	MIMAT0019715	MIMAT0019715_st	20	miRBase	miRNA	CGGGGUGGGUGAGGUCGGGC	Homo sapiens	hsa-miR-4651
20519434	0.320965	0.419129	0.524058	0.806344	0.279151	0.382666	0.320965	0.419129	0.524058	0.806344	0.279151	0.382666	MIMAT0019716	MIMAT0019716_st	22	miRBase	miRNA	AGGGGACUGGUUAAUAGAACUA	Homo sapiens	hsa-miR-4652-5p
20519435	0.856786	0.567307	0.317752	0.988233	0.181032	0.375746	0.856786	0.567307	0.317752	0.988233	0.181032	0.375746	MIMAT0019717	MIMAT0019717_st	22	miRBase	miRNA	GUUCUGUUAACCCAUCCCCUCA	Homo sapiens	hsa-miR-4652-3p
20519436	0.498946	0.315213	0.741008	0.415871	0.569521	0.580546	0.498946	0.315213	0.741008	0.415871	0.569521	0.580546	MIMAT0019718	MIMAT0019718_st	22	miRBase	miRNA	UCUCUGAGCAAGGCUUAACACC	Homo sapiens	hsa-miR-4653-5p
20519437	0.741008	0.645456	0.793635	0.793635	0.937183	0.631806	0.741008	0.645456	0.793635	0.793635	0.937183	0.631806	MIMAT0019719	MIMAT0019719_st	23	miRBase	miRNA	UGGAGUUAAGGGUUGCUUGGAGA	Homo sapiens	hsa-miR-4653-3p
20519438	0.485538	0.710226	1.12856	0.285931	0.677654	0.750991	0.485538	0.710226	1.12856	0.285931	0.677654	0.750991	MIMAT0019720	MIMAT0019720_st	22	miRBase	miRNA	UGUGGGAUCUGGAGGCAUCUGG	Homo sapiens	hsa-miR-4654
20519439	3.10855	3.43538	3.13062	2.59752	3.56995	1.77075	3.10855	3.43538	3.13062	2.59752	3.56995	1.77075	MIMAT0019721	MIMAT0019721_st	22	miRBase	miRNA	CACCGGGGAUGGCAGAGGGUCG	Homo sapiens	hsa-miR-4655-5p
20519440	1.16446	0.72104	1.44348	1.23221	1.38586	1.13155	1.16446	0.72104	1.44348	1.23221	1.38586	1.13155	MIMAT0019722	MIMAT0019722_st	21	miRBase	miRNA	ACCCUCGUCAGGUCCCCGGGG	Homo sapiens	hsa-miR-4655-3p
20519441	4.60776	4.26003	4.3922	4.68664	4.51849	3.65476	4.60776	4.26003	4.3922	4.68664	4.51849	3.65476	MIMAT0019723	MIMAT0019723_st	23	miRBase	miRNA	UGGGCUGAGGGCAGGAGGCCUGU	Homo sapiens	hsa-miR-4656
20519442	1.33346	1.27635	0.586139	1.33321	1.68679	1.58066	1.33346	1.27635	0.586139	1.33321	1.68679	1.58066	MIMAT0019724	MIMAT0019724_st	23	miRBase	miRNA	AAUGUGGAAGUGGUCUGAGGCAU	Homo sapiens	hsa-miR-4657
20519443	0.508321	0.570605	0.370743	0.457027	1.48828	0.345688	0.508321	0.570605	0.370743	0.457027	1.48828	0.345688	MIMAT0019725	MIMAT0019725_st	23	miRBase	miRNA	GUGAGUGUGGAUCCUGGAGGAAU	Homo sapiens	hsa-miR-4658
20519444	-0.170454	0.0984288	0.135961	0.443242	0.569521	0.307916	-0.170454	0.0984288	0.135961	0.443242	0.569521	0.307916	MIMAT0019726	MIMAT0019726_st	22	miRBase	miRNA	CUGCCAUGUCUAAGAAGAAAAC	Homo sapiens	hsa-miR-4659a-5p
20519445	-0.0485519	0.631806	0.415871	0.120741	0.623935	0.269046	-0.0485519	0.631806	0.415871	0.120741	0.623935	0.269046	MIMAT0019727	MIMAT0019727_st	22	miRBase	miRNA	UUUCUUCUUAGACAUGGCAACG	Homo sapiens	hsa-miR-4659a-3p
20519446	0.711737	0.489875	0.789768	0.415871	0.201368	0.288895	0.711737	0.489875	0.789768	0.415871	0.201368	0.288895	MIMAT0019728	MIMAT0019728_st	23	miRBase	miRNA	UGCAGCUCUGGUGGAAAAUGGAG	Homo sapiens	hsa-miR-4660
20519447	0.0281966	0.631806	0.769022	0.120741	0.312287	0.348349	0.0281966	0.631806	0.769022	0.120741	0.312287	0.348349	MIMAT0019729	MIMAT0019729_st	22	miRBase	miRNA	AACUAGCUCUGUGGAUCCUGAC	Homo sapiens	hsa-miR-4661-5p
20519448	0.411517	0.185233	0.523705	0.2847	0.3304	0.184043	0.411517	0.185233	0.523705	0.2847	0.3304	0.184043	MIMAT0019730	MIMAT0019730_st	22	miRBase	miRNA	CAGGAUCCACAGAGCUAGUCCA	Homo sapiens	hsa-miR-4661-3p
20519449	0.052385	0.752437	0.199914	0.46421	0.190845	0.656261	0.052385	0.752437	0.199914	0.46421	0.190845	0.656261	MIMAT0019731	MIMAT0019731_st	22	miRBase	miRNA	UUAGCCAAUUGUCCAUCUUUAG	Homo sapiens	hsa-miR-4662a-5p
20519450	0.241912	0.591216	0.565593	0.456958	0.569521	0.0296104	0.241912	0.591216	0.565593	0.456958	0.569521	0.0296104	MIMAT0019732	MIMAT0019732_st	22	miRBase	miRNA	AAAGAUAGACAAUUGGCUAAAU	Homo sapiens	hsa-miR-4662a-3p
20519451	0.174045	0.458417	0.194524	0.415871	0.0692013	0.103393	0.174045	0.458417	0.194524	0.415871	0.0692013	0.103393	MIMAT0019733	MIMAT0019733_st	19	miRBase	miRNA	UUGCCAUGUCUAAGAAGAA	Homo sapiens	hsa-miR-4659b-5p
20519452	0.255576	0.631806	0.394653	0.427063	0.259922	0.139588	0.255576	0.631806	0.394653	0.427063	0.259922	0.139588	MIMAT0019734	MIMAT0019734_st	22	miRBase	miRNA	UUUCUUCUUAGACAUGGCAGCU	Homo sapiens	hsa-miR-4659b-3p
20519453	0.253512	0.340669	0.294102	0.415871	0.214064	0.657262	0.253512	0.340669	0.294102	0.415871	0.214064	0.657262	MIMAT0019735	MIMAT0019735_st	24	miRBase	miRNA	AGCUGAGCUCCAUGGACGUGCAGU	Homo sapiens	hsa-miR-4663
20519454	0.569521	0.730752	0.0295025	0.793903	0.569521	0.41416	0.569521	0.730752	0.0295025	0.793903	0.569521	0.41416	MIMAT0019736	MIMAT0019736_st	22	miRBase	miRNA	AAAGAUGGACAAUUGGCUAAAU	Homo sapiens	hsa-miR-4662b
20519455	0.821701	0.979269	0.201434	0.690016	0.544092	1.61514	0.821701	0.979269	0.201434	0.690016	0.544092	1.61514	MIMAT0019737	MIMAT0019737_st	22	miRBase	miRNA	UGGGGUGCCCACUCCGCAAGUU	Homo sapiens	hsa-miR-4664-5p
20519456	0.81724	0.631806	1.08353	0.196973	0.62614	0.315213	0.81724	0.631806	1.08353	0.196973	0.62614	0.315213	MIMAT0019738	MIMAT0019738_st	22	miRBase	miRNA	CUUCCGGUCUGUGAGCCCCGUC	Homo sapiens	hsa-miR-4664-3p
20519457	3.2409	3.63795	3.57673	4.64059	4.9869	3.57708	3.2409	3.63795	3.57673	4.64059	4.9869	3.57708	MIMAT0019739	MIMAT0019739_st	23	miRBase	miRNA	CUGGGGGACGCGUGAGCGCGAGC	Homo sapiens	hsa-miR-4665-5p
20519458	0.816258	0.78361	1.49223	1.51836	0.661994	0.291247	0.816258	0.78361	1.49223	1.51836	0.661994	0.291247	MIMAT0019740	MIMAT0019740_st	26	miRBase	miRNA	CUCGGCCGCGGCGCGUAGCCCCCGCC	Homo sapiens	hsa-miR-4665-3p
20519459	0.253512	0.319977	1.06336	0.415625	0.285427	0.315213	0.253512	0.319977	1.06336	0.415625	0.285427	0.315213	MIMAT0019741	MIMAT0019741_st	21	miRBase	miRNA	AUACAUGUCAGAUUGUAUGCC	Homo sapiens	hsa-miR-4666a-5p
20519460	0.632039	0.377731	0.415871	0.784572	0.363762	0.631806	0.632039	0.377731	0.415871	0.784572	0.363762	0.631806	MIMAT0019742	MIMAT0019742_st	21	miRBase	miRNA	CAUACAAUCUGACAUGUAUUU	Homo sapiens	hsa-miR-4666a-3p
20519461	2.79648	3.26169	2.24623	3.52071	2.91706	2.48221	2.79648	3.26169	2.24623	3.52071	2.91706	2.48221	MIMAT0019743	MIMAT0019743_st	22	miRBase	miRNA	ACUGGGGAGCAGAAGGAGAACC	Homo sapiens	hsa-miR-4667-5p
20519462	0.56411	0.251452	0.238973	0.756149	0.972858	0.0296104	0.56411	0.251452	0.238973	0.756149	0.972858	0.0296104	MIMAT0019744	MIMAT0019744_st	21	miRBase	miRNA	UCCCUCCUUCUGUCCCCACAG	Homo sapiens	hsa-miR-4667-3p
20519463	5.36391	4.66674	4.69418	4.84922	3.67976	4.46917	5.36391	4.66674	4.69418	4.84922	3.67976	4.46917	MIMAT0019745	MIMAT0019745_st	23	miRBase	miRNA	AGGGAAAAAAAAAAGGAUUUGUC	Homo sapiens	hsa-miR-4668-5p
20519464	0.626028	1.40665	1.03465	0.476438	0.649553	0.206671	0.626028	1.40665	1.03465	0.476438	0.649553	0.206671	MIMAT0019746	MIMAT0019746_st	23	miRBase	miRNA	GAAAAUCCUUUUUGUUUUUCCAG	Homo sapiens	hsa-miR-4668-3p
20519465	0.741008	0.607799	0.686768	1.06235	0.173795	1.15171	0.741008	0.607799	0.686768	1.06235	0.173795	1.15171	MIMAT0019747	MIMAT0019747_st	22	miRBase	miRNA	AGAUGUCCAGCCACAAUUCUCG	Homo sapiens	hsa-miR-219b-5p
20519466	0.603373	0.501838	1.08635	0.746107	0.89136	0.315213	0.603373	0.501838	1.08635	0.746107	0.89136	0.315213	MIMAT0019748	MIMAT0019748_st	23	miRBase	miRNA	AGAAUUGCGUUUGGACAAUCAGU	Homo sapiens	hsa-miR-219b-3p
20519467	7.26748	7.6731	7.60454	5.3042	6.67851	7.41046	7.26748	7.6731	7.60454	5.3042	6.67851	7.41046	MIMAT0019749	MIMAT0019749_st	22	miRBase	miRNA	UGUGUCCGGGAAGUGGAGGAGG	Homo sapiens	hsa-miR-4669
20519468	0.805785	0.414171	0.120741	0.506313	0.568488	0.38915	0.805785	0.414171	0.120741	0.506313	0.568488	0.38915	MIMAT0019750	MIMAT0019750_st	22	miRBase	miRNA	AAGCGACCAUGAUGUAACUUCA	Homo sapiens	hsa-miR-4670-5p
20519469	0.253512	0.577641	0.133259	0.105994	0.569521	0.261048	0.253512	0.577641	0.133259	0.105994	0.569521	0.261048	MIMAT0019751	MIMAT0019751_st	22	miRBase	miRNA	UGAAGUUACAUCAUGGUCGCUU	Homo sapiens	hsa-miR-4670-3p
20519470	0.253512	0.137807	0.176717	0.743994	0.0510361	-0.0271449	0.253512	0.137807	0.176717	0.743994	0.0510361	-0.0271449	MIMAT0019752	MIMAT0019752_st	22	miRBase	miRNA	ACCGAAGACUGUGCGCUAAUCU	Homo sapiens	hsa-miR-4671-5p
20519471	0.416451	0.529423	0.330708	0.330708	0.244965	0.131993	0.416451	0.529423	0.330708	0.330708	0.244965	0.131993	MIMAT0019753	MIMAT0019753_st	21	miRBase	miRNA	UUAGUGCAUAGUCUUUGGUCU	Homo sapiens	hsa-miR-4671-3p
20519472	0.569521	0.631514	0.741008	1.5211	0.624725	0.778911	0.569521	0.631514	0.741008	1.5211	0.624725	0.778911	MIMAT0019754	MIMAT0019754_st	21	miRBase	miRNA	UUACACAGCUGGACAGAGGCA	Homo sapiens	hsa-miR-4672
20519473	1.19661	0.773232	1.57536	1.19661	2.11702	0.770818	1.19661	0.773232	1.57536	1.19661	2.11702	0.770818	MIMAT0019755	MIMAT0019755_st	22	miRBase	miRNA	UCCAGGCAGGAGCCGGACUGGA	Homo sapiens	hsa-miR-4673
20519474	5.81996	5.75573	6.2382	6.81131	6.6256	5.82296	5.81996	5.75573	6.2382	6.81131	6.6256	5.82296	MIMAT0019756	MIMAT0019756_st	21	miRBase	miRNA	CUGGGCUCGGGACGCGCGGCU	Homo sapiens	hsa-miR-4674
20519475	0.253822	0.519399	0.386179	0.416181	0.266332	0.0580073	0.253822	0.519399	0.386179	0.416181	0.266332	0.0580073	MIMAT0019757	MIMAT0019757_st	22	miRBase	miRNA	GGGGCUGUGAUUGACCAGCAGG	Homo sapiens	hsa-miR-4675
20519476	1.08443	0.315213	0.296935	0.741008	0.279151	0.631806	1.08443	0.315213	0.296935	0.741008	0.279151	0.631806	MIMAT0019758	MIMAT0019758_st	21	miRBase	miRNA	GAGCCAGUGGUGAGACAGUGA	Homo sapiens	hsa-miR-4676-5p
20519477	0.217816	0.402641	0.208169	0.373764	0.237045	0.479919	0.217816	0.402641	0.208169	0.373764	0.237045	0.479919	MIMAT0019759	MIMAT0019759_st	22	miRBase	miRNA	CACUGUUUCACCACUGGCUCUU	Homo sapiens	hsa-miR-4676-3p
20519478	0.773427	0.315213	0.120741	0.131578	0.318764	-0.220915	0.773427	0.315213	0.120741	0.131578	0.318764	-0.220915	MIMAT0019760	MIMAT0019760_st	22	miRBase	miRNA	UUGUUCUUUGGUCUUUCAGCCA	Homo sapiens	hsa-miR-4677-5p
20519479	0.882062	0.631806	0.261796	0.556187	0.487977	0.0296105	0.882062	0.631806	0.261796	0.556187	0.487977	0.0296105	MIMAT0019761	MIMAT0019761_st	22	miRBase	miRNA	UCUGUGAGACCAAAGAACUACU	Homo sapiens	hsa-miR-4677-3p
20519480	0.741008	0.389001	0.470728	0.203408	0.608133	0.622512	0.741008	0.389001	0.470728	0.203408	0.608133	0.622512	MIMAT0019762	MIMAT0019762_st	22	miRBase	miRNA	AAGGUAUUGUUCAGACUUAUGA	Homo sapiens	hsa-miR-4678
20519481	0.530505	0.676076	0.165012	0.524904	0.501597	-0.0383138	0.530505	0.676076	0.165012	0.524904	0.501597	-0.0383138	MIMAT0019763	MIMAT0019763_st	22	miRBase	miRNA	UCUGUGAUAGAGAUUCUUUGCU	Homo sapiens	hsa-miR-4679
20519482	0.572349	0.133262	0.904401	0.816296	0.908731	0.318041	0.572349	0.133262	0.904401	0.816296	0.908731	0.318041	MIMAT0019764	MIMAT0019764_st	23	miRBase	miRNA	AGAACUCUUGCAGUCUUAGAUGU	Homo sapiens	hsa-miR-4680-5p
20519483	0.0997013	0.0374341	0.308369	0.473846	0.291742	0.689781	0.0997013	0.0374341	0.308369	0.473846	0.291742	0.689781	MIMAT0019765	MIMAT0019765_st	21	miRBase	miRNA	UCUGAAUUGUAAGAGUUGUUA	Homo sapiens	hsa-miR-4680-3p
20519484	0.398218	0.631806	0.221542	0.484628	0.737252	0.372247	0.398218	0.631806	0.221542	0.484628	0.737252	0.372247	MIMAT0019766	MIMAT0019766_st	22	miRBase	miRNA	AACGGGAAUGCAGGCUGUAUCU	Homo sapiens	hsa-miR-4681
20519485	1.10145	0.869663	0.181917	0.978865	1.10145	0.791378	1.10145	0.869663	0.181917	0.978865	1.10145	0.791378	MIMAT0019767	MIMAT0019767_st	23	miRBase	miRNA	UCUGAGUUCCUGGAGCCUGGUCU	Homo sapiens	hsa-miR-4682
20519486	0.64943	0.793148	0.568846	0.568846	0.722497	0.476556	0.64943	0.793148	0.568846	0.568846	0.722497	0.476556	MIMAT0019768	MIMAT0019768_st	23	miRBase	miRNA	UGGAGAUCCAGUGCUCGCCCGAU	Homo sapiens	hsa-miR-4683
20519487	0.253512	0.0296104	-0.142344	-0.0220602	0.279151	0.172412	0.253512	0.0296104	-0.142344	-0.0220602	0.279151	0.172412	MIMAT0019769	MIMAT0019769_st	22	miRBase	miRNA	CUCUCUACUGACUUGCAACAUA	Homo sapiens	hsa-miR-4684-5p
20519488	3.21818	2.4879	3.09017	1.17025	2.1914	1.88827	3.21818	2.4879	3.09017	1.17025	2.1914	1.88827	MIMAT0019770	MIMAT0019770_st	22	miRBase	miRNA	UGUUGCAAGUCGGUGGAGACGU	Homo sapiens	hsa-miR-4684-3p
20519489	2.20442	1.97925	2.39033	1.66662	3.32813	1.68544	2.20442	1.97925	2.39033	1.66662	3.32813	1.68544	MIMAT0019771	MIMAT0019771_st	26	miRBase	miRNA	CCCAGGGCUUGGAGUGGGGCAAGGUU	Homo sapiens	hsa-miR-4685-5p
20519490	0.253512	1.12655	0.537746	1.43393	0.696156	0.631806	0.253512	1.12655	0.537746	1.43393	0.696156	0.631806	MIMAT0019772	MIMAT0019772_st	22	miRBase	miRNA	UCUCCCUUCCUGCCCUGGCUAG	Homo sapiens	hsa-miR-4685-3p
20519491	0.759158	0.478946	0.593833	0.306992	0.468788	0.266029	0.759158	0.478946	0.593833	0.306992	0.468788	0.266029	MIMAT0019773	MIMAT0019773_st	23	miRBase	miRNA	UAUCUGCUGGGCUUUCUGGUGUU	Homo sapiens	hsa-miR-4686
20519492	0.741008	0.631806	0.835476	0.741008	0.49593	0.631806	0.741008	0.631806	0.835476	0.741008	0.49593	0.631806	MIMAT0019774	MIMAT0019774_st	22	miRBase	miRNA	CAGCCCUCCUCCCGCACCCAAA	Homo sapiens	hsa-miR-4687-5p
20519493	8.60937	9.05678	9.01193	9.17909	9.49434	9.09913	8.60937	9.05678	9.01193	9.17909	9.49434	9.09913	MIMAT0019775	MIMAT0019775_st	21	miRBase	miRNA	UGGCUGUUGGAGGGGGCAGGC	Homo sapiens	hsa-miR-4687-3p
20519494	5.4821	5.49308	5.47836	6.32372	6.6785	5.63044	5.4821	5.49308	5.47836	6.32372	6.6785	5.63044	MIMAT0027038	MIMAT0027038_st	22	miRBase	miRNA	UGGGGAGCGGCCCCCGGGUGGG	Homo sapiens	hsa-miR-1343-5p
20519495	0.966479	1.06703	0.862592	1.5556	0.748403	1.44013	0.966479	1.06703	0.862592	1.5556	0.748403	1.44013	MIMAT0019776	MIMAT0019776_st	22	miRBase	miRNA	CUCCUGGGGCCCGCACUCUCGC	Homo sapiens	hsa-miR-1343-3p
20519496	3.14735	1.81423	3.34895	3.34915	3.91612	3.36743	3.14735	1.81423	3.34895	3.34915	3.91612	3.36743	MIMAT0019777	MIMAT0019777_st	22	miRBase	miRNA	UAGGGGCAGCAGAGGACCUGGG	Homo sapiens	hsa-miR-4688
20519497	5.78951	6.14131	5.92487	6.77962	6.37366	6.2736	5.78951	6.14131	5.92487	6.77962	6.37366	6.2736	MIMAT0019778	MIMAT0019778_st	22	miRBase	miRNA	UUGAGGAGACAUGGUGGGGGCC	Homo sapiens	hsa-miR-4689
20519498	4.2892	4.10685	4.24646	4.10936	4.82021	3.95804	4.2892	4.10685	4.24646	4.10936	4.82021	3.95804	MIMAT0019779	MIMAT0019779_st	22	miRBase	miRNA	GAGCAGGCGAGGCUGGGCUGAA	Homo sapiens	hsa-miR-4690-5p
20519499	0.378298	0.190428	0.245527	0.865793	-0.162226	0.190428	0.378298	0.190428	0.245527	0.865793	-0.162226	0.190428	MIMAT0019780	MIMAT0019780_st	21	miRBase	miRNA	GCAGCCCAGCUGAGGCCUCUG	Homo sapiens	hsa-miR-4690-3p
20519500	0.253512	0.213938	0.548439	0.203095	0.364655	0.666364	0.253512	0.213938	0.548439	0.203095	0.364655	0.666364	MIMAT0019781	MIMAT0019781_st	23	miRBase	miRNA	GUCCUCCAGGCCAUGAGCUGCGG	Homo sapiens	hsa-miR-4691-5p
20519501	0.23102	0.100013	0.554559	0.741008	0.369575	0.315213	0.23102	0.100013	0.554559	0.741008	0.369575	0.315213	MIMAT0019782	MIMAT0019782_st	23	miRBase	miRNA	CCAGCCACGGACUGAGAGUGCAU	Homo sapiens	hsa-miR-4691-3p
20519502	-0.0106957	0.614734	-0.129526	0.741008	0.262079	0.263797	-0.0106957	0.614734	-0.129526	0.741008	0.262079	0.263797	MIMAT0019783	MIMAT0019783_st	22	miRBase	miRNA	UCAGGCAGUGUGGGUAUCAGAU	Homo sapiens	hsa-miR-4692
20519503	-0.0223374	0.411056	0.056663	0.286863	0.478158	0.0512122	-0.0223374	0.411056	0.056663	0.286863	0.478158	0.0512122	MIMAT0019784	MIMAT0019784_st	23	miRBase	miRNA	AUACUGUGAAUUUCACUGUCACA	Homo sapiens	hsa-miR-4693-5p
20519504	0.179271	0.207527	0.304952	0.593788	0.747438	0.452212	0.179271	0.207527	0.304952	0.593788	0.747438	0.452212	MIMAT0019785	MIMAT0019785_st	23	miRBase	miRNA	UGAGAGUGGAAUUCACAGUAUUU	Homo sapiens	hsa-miR-4693-3p
20519505	0.412169	0.507732	0.304822	0.306127	-0.0714704	0.82201	0.412169	0.507732	0.304822	0.306127	-0.0714704	0.82201	MIMAT0019786	MIMAT0019786_st	22	miRBase	miRNA	AGGUGUUAUCCUAUCCAUUUGC	Homo sapiens	hsa-miR-4694-5p
20519506	0.318855	0.631806	0.18145	0.426669	0.326521	0.350849	0.318855	0.631806	0.18145	0.426669	0.326521	0.350849	MIMAT0019787	MIMAT0019787_st	21	miRBase	miRNA	CAAAUGGACAGGAUAACACCU	Homo sapiens	hsa-miR-4694-3p
20519507	5.77228	6.10616	6.20848	6.39042	6.52735	6.22806	5.77228	6.10616	6.20848	6.39042	6.52735	6.22806	MIMAT0019788	MIMAT0019788_st	22	miRBase	miRNA	CAGGAGGCAGUGGGCGAGCAGG	Homo sapiens	hsa-miR-4695-5p
20519508	1.01289	0.315213	1.17525	1.41158	0.956393	1.32894	1.01289	0.315213	1.17525	1.41158	0.956393	1.32894	MIMAT0019789	MIMAT0019789_st	22	miRBase	miRNA	UGAUCUCACCGCUGCCUCCUUC	Homo sapiens	hsa-miR-4695-3p
20519509	0.253512	0.301638	0.40434	0.397532	0.267088	0.0887208	0.253512	0.301638	0.40434	0.397532	0.267088	0.0887208	MIMAT0019790	MIMAT0019790_st	22	miRBase	miRNA	UGCAAGACGGAUACUGUCAUCU	Homo sapiens	hsa-miR-4696
20519510	0.569521	-0.171093	1.08635	0.415871	0.96171	0.953332	0.569521	-0.171093	1.08635	0.415871	0.96171	0.953332	MIMAT0019791	MIMAT0019791_st	22	miRBase	miRNA	AGGGGGCGCAGUCACUGACGUG	Homo sapiens	hsa-miR-4697-5p
20519511	0.431822	0.790666	0.415871	0.418711	0.577121	0.32758	0.431822	0.790666	0.415871	0.418711	0.577121	0.32758	MIMAT0019792	MIMAT0019792_st	24	miRBase	miRNA	UGUCAGUGACUCCUGCCCCUUGGU	Homo sapiens	hsa-miR-4697-3p
20519512	0.896826	1.39947	1.55794	0.582712	0.43497	0.471032	0.896826	1.39947	1.55794	0.582712	0.43497	0.471032	MIMAT0019793	MIMAT0019793_st	23	miRBase	miRNA	UCAAAAUGUAGAGGAAGACCCCA	Homo sapiens	hsa-miR-4698
20519513	0.287273	1.05847	0.25376	0.445109	0.842725	0.469695	0.287273	1.05847	0.25376	0.445109	0.842725	0.469695	MIMAT0019794	MIMAT0019794_st	22	miRBase	miRNA	AGAAGAUUGCAGAGUAAGUUCC	Homo sapiens	hsa-miR-4699-5p
20519514	0.569521	0.542221	0.741008	0.741008	0.565014	0.542221	0.569521	0.542221	0.741008	0.741008	0.565014	0.542221	MIMAT0019795	MIMAT0019795_st	22	miRBase	miRNA	AAUUUACUCUGCAAUCUUCUCC	Homo sapiens	hsa-miR-4699-3p
20519515	0.816624	0.158024	1.08635	0.146143	0.639004	0.380017	0.816624	0.158024	1.08635	0.146143	0.639004	0.380017	MIMAT0019796	MIMAT0019796_st	22	miRBase	miRNA	UCUGGGGAUGAGGACAGUGUGU	Homo sapiens	hsa-miR-4700-5p
20519516	0.500751	0.716539	0.252034	0.799967	0.674286	0.620363	0.500751	0.716539	0.252034	0.799967	0.674286	0.620363	MIMAT0019797	MIMAT0019797_st	26	miRBase	miRNA	CACAGGACUGACUCCUCACCCCAGUG	Homo sapiens	hsa-miR-4700-3p
20519517	1.04465	0.63995	1.17243	0.827081	0.865075	1.6627	1.04465	0.63995	1.17243	0.827081	0.865075	1.6627	MIMAT0019798	MIMAT0019798_st	22	miRBase	miRNA	UUGGCCACCACACCUACCCCUU	Homo sapiens	hsa-miR-4701-5p
20519518	2.7892	3.09791	2.94351	1.16538	1.93716	2.44944	2.7892	3.09791	2.94351	1.16538	1.93716	2.44944	MIMAT0019799	MIMAT0019799_st	20	miRBase	miRNA	AUGGGUGAUGGGUGUGGUGU	Homo sapiens	hsa-miR-4701-3p
20519519	-0.00493935	0.547361	0.292778	0.415871	0.446429	0.315213	-0.00493935	0.547361	0.292778	0.415871	0.446429	0.315213	MIMAT0019801	MIMAT0019801_st	23	miRBase	miRNA	UAGCAAUACAGUACAAAUAUAGU	Homo sapiens	hsa-miR-4703-5p
20519520	0.526271	0.714115	0.480257	0.821181	0.142046	0.109784	0.526271	0.714115	0.480257	0.821181	0.142046	0.109784	MIMAT0019802	MIMAT0019802_st	22	miRBase	miRNA	UGUAGUUGUAUUGUAUUGCCAC	Homo sapiens	hsa-miR-4703-3p
20519521	0.375751	0.517761	0.863246	0.323289	0.40139	0.0296105	0.375751	0.517761	0.863246	0.323289	0.40139	0.0296105	MIMAT0019803	MIMAT0019803_st	22	miRBase	miRNA	GACACUAGGCAUGUGAGUGAUU	Homo sapiens	hsa-miR-4704-5p
20519522	0.480735	0.0857304	0.693338	0.398208	0.246811	0.226427	0.480735	0.0857304	0.693338	0.398208	0.246811	0.226427	MIMAT0019804	MIMAT0019804_st	22	miRBase	miRNA	UCAGUCACAUAUCUAGUGUCUA	Homo sapiens	hsa-miR-4704-3p
20519523	0.227376	0.192179	0.116938	0.578439	0.740729	0.372638	0.227376	0.192179	0.116938	0.578439	0.740729	0.372638	MIMAT0019805	MIMAT0019805_st	22	miRBase	miRNA	UCAAUCACUUGGUAAUUGCUGU	Homo sapiens	hsa-miR-4705
20519524	3.2536	3.28581	2.96979	2.85883	3.83039	2.41251	3.2536	3.28581	2.96979	2.85883	3.83039	2.41251	MIMAT0019806	MIMAT0019806_st	25	miRBase	miRNA	AGCGGGGAGGAAGUGGGCGCUGCUU	Homo sapiens	hsa-miR-4706
20519525	6.94566	7.35695	7.33125	7.84482	7.92711	7.24377	6.94566	7.35695	7.33125	7.84482	7.92711	7.24377	MIMAT0019807	MIMAT0019807_st	23	miRBase	miRNA	GCCCCGGCGCGGGCGGGUUCUGG	Homo sapiens	hsa-miR-4707-5p
20519526	0.569521	0.666674	0.757805	1.72342	1.95121	0.453757	0.569521	0.666674	0.757805	1.72342	1.95121	0.453757	MIMAT0019808	MIMAT0019808_st	22	miRBase	miRNA	AGCCCGCCCCAGCCGAGGUUCU	Homo sapiens	hsa-miR-4707-3p
20519527	0.688294	0.631177	0.188801	0.809068	1.25752	1.33855	0.688294	0.631177	0.188801	0.809068	1.25752	1.33855	MIMAT0019809	MIMAT0019809_st	21	miRBase	miRNA	AGAGAUGCCGCCUUGCUCCUU	Homo sapiens	hsa-miR-4708-5p
20519528	0.253512	0.608143	1.04572	0.368045	1.20501	0.0636236	0.253512	0.608143	1.04572	0.368045	1.20501	0.0636236	MIMAT0019810	MIMAT0019810_st	22	miRBase	miRNA	AGCAAGGCGGCAUCUCUCUGAU	Homo sapiens	hsa-miR-4708-3p
20519529	0.603749	0.623675	0.335448	0.154969	0.420283	0.454833	0.603749	0.623675	0.335448	0.154969	0.420283	0.454833	MIMAT0019811	MIMAT0019811_st	22	miRBase	miRNA	ACAACAGUGACUUGCUCUCCAA	Homo sapiens	hsa-miR-4709-5p
20519530	0.9821	0.63954	0.415871	0.748742	1.10096	0.872898	0.9821	0.63954	0.415871	0.748742	1.10096	0.872898	MIMAT0019812	MIMAT0019812_st	23	miRBase	miRNA	UUGAAGAGGAGGUGCUCUGUAGC	Homo sapiens	hsa-miR-4709-3p
20519531	0.253512	0.631806	0.275074	0.275074	0.433484	0.631806	0.253512	0.631806	0.275074	0.275074	0.433484	0.631806	MIMAT0019813	MIMAT0019813_st	22	miRBase	miRNA	UAGUGGUCCUAAACAUUUCACA	Homo sapiens	hsa-miR-203b-5p
20519532	0.52258	0.0967853	0.41579	0.0906529	0.544325	0.0811566	0.52258	0.0967853	0.41579	0.0906529	0.544325	0.0811566	MIMAT0019814	MIMAT0019814_st	23	miRBase	miRNA	UUGAACUGUUAAGAACCACUGGA	Homo sapiens	hsa-miR-203b-3p
20519533	3.08988	2.88187	2.71799	2.73622	2.5586	3.04576	3.08988	2.88187	2.71799	2.73622	2.5586	3.04576	MIMAT0019815	MIMAT0019815_st	18	miRBase	miRNA	GGGUGAGGGCAGGUGGUU	Homo sapiens	hsa-miR-4710
20519534	0.569521	0.315213	0.00969023	0.90679	0.858584	0.405917	0.569521	0.315213	0.00969023	0.90679	0.858584	0.405917	MIMAT0019816	MIMAT0019816_st	23	miRBase	miRNA	UGCAUCAGGCCAGAAGACAUGAG	Homo sapiens	hsa-miR-4711-5p
20519535	0.483423	0.124128	0.0736598	0.415871	0.255031	0.289581	0.483423	0.124128	0.0736598	0.415871	0.255031	0.289581	MIMAT0019817	MIMAT0019817_st	18	miRBase	miRNA	CGUGUCUUCUGGCUUGAU	Homo sapiens	hsa-miR-4711-3p
20519536	0.604612	0.010467	0.120741	0.390371	0.195322	0.264149	0.604612	0.010467	0.120741	0.390371	0.195322	0.264149	MIMAT0019818	MIMAT0019818_st	22	miRBase	miRNA	UCCAGUACAGGUCUCUCAUUUC	Homo sapiens	hsa-miR-4712-5p
20519537	0.530855	0.181524	0.526337	0.64436	0.446903	0.649409	0.530855	0.181524	0.526337	0.64436	0.446903	0.649409	MIMAT0019819	MIMAT0019819_st	21	miRBase	miRNA	AAUGAGAGACCUGUACUGUAU	Homo sapiens	hsa-miR-4712-3p
20519538	0.569521	0.811761	0.610051	0.935188	0.691257	0.933059	0.569521	0.811761	0.610051	0.935188	0.691257	0.933059	MIMAT0019820	MIMAT0019820_st	22	miRBase	miRNA	UUCUCCCACUACCAGGCUCCCA	Homo sapiens	hsa-miR-4713-5p
20519539	0.786061	0.842442	0.481322	0.951644	0.489787	0.632767	0.786061	0.842442	0.481322	0.951644	0.489787	0.632767	MIMAT0019821	MIMAT0019821_st	22	miRBase	miRNA	UGGGAUCCAGACAGUGGGAGAA	Homo sapiens	hsa-miR-4713-3p
20519540	0.647019	0.551467	0.335532	0.848647	0.266034	0.422853	0.647019	0.551467	0.335532	0.848647	0.266034	0.422853	MIMAT0019822	MIMAT0019822_st	22	miRBase	miRNA	AACUCUGACCCCUUAGGUUGAU	Homo sapiens	hsa-miR-4714-5p
20519541	0.330438	1.02923	-0.0279776	0.501924	0.341123	0.377185	0.330438	1.02923	-0.0279776	0.501924	0.341123	0.377185	MIMAT0019823	MIMAT0019823_st	22	miRBase	miRNA	CCAACCUAGGUGGUCAGAGUUG	Homo sapiens	hsa-miR-4714-3p
20519542	0.350165	0.910913	0.197583	0.282428	0.156924	0.191473	0.350165	0.910913	0.197583	0.282428	0.156924	0.191473	MIMAT0019824	MIMAT0019824_st	22	miRBase	miRNA	AAGUUGGCUGCAGUUAAGGUGG	Homo sapiens	hsa-miR-4715-5p
20519543	0.180629	0.388097	0.601439	0.306309	0.421674	0.6737	0.180629	0.388097	0.601439	0.306309	0.421674	0.6737	MIMAT0019825	MIMAT0019825_st	23	miRBase	miRNA	GUGCCACCUUAACUGCAGCCAAU	Homo sapiens	hsa-miR-4715-3p
20519544	0.724373	0.631806	0.424216	1.43393	0.892096	1.20229	0.724373	0.631806	0.424216	1.43393	0.892096	1.20229	MIMAT0019826	MIMAT0019826_st	22	miRBase	miRNA	UCCAUGUUUCCUUCCCCCUUCU	Homo sapiens	hsa-miR-4716-5p
20519545	0.581251	0.627964	0.466013	0.741008	0.908731	0.627964	0.581251	0.627964	0.466013	0.741008	0.908731	0.627964	MIMAT0019827	MIMAT0019827_st	22	miRBase	miRNA	AAGGGGGAAGGAAACAUGGAGA	Homo sapiens	hsa-miR-4716-3p
20519546	0.282583	0.587336	0.371401	0.103192	0.78096	0.223581	0.282583	0.587336	0.371401	0.103192	0.78096	0.223581	MIMAT0019828	MIMAT0019828_st	22	miRBase	miRNA	AGGUAGACUGGGAUUUGUUGUU	Homo sapiens	hsa-miR-3529-5p
20519547	0.806232	0.943492	0.655265	0.741008	0.569521	0.546063	0.806232	0.943492	0.655265	0.741008	0.569521	0.546063	MIMAT0022741	MIMAT0022741_st	24	miRBase	miRNA	AACAACAAAAUCACUAGUCUUCCA	Homo sapiens	hsa-miR-3529-3p
20519548	0.798066	0.275132	0.661392	1.00421	0.804358	-0.11248	0.798066	0.275132	0.661392	1.00421	0.804358	-0.11248	MIMAT0019829	MIMAT0019829_st	22	miRBase	miRNA	UAGGCCACAGCCACCCAUGUGU	Homo sapiens	hsa-miR-4717-5p
20519549	0.662158	1.41389	0.699173	0.415871	1.31935	0.670091	0.662158	1.41389	0.699173	0.415871	1.31935	0.670091	MIMAT0019830	MIMAT0019830_st	21	miRBase	miRNA	ACACAUGGGUGGCUGUGGCCU	Homo sapiens	hsa-miR-4717-3p
20519550	0.56029	1.35492	0.189543	-0.0716327	0.717716	0.880443	0.56029	1.35492	0.189543	-0.0716327	0.717716	0.880443	MIMAT0019831	MIMAT0019831_st	21	miRBase	miRNA	AGCUGUACCUGAAACCAAGCA	Homo sapiens	hsa-miR-4718
20519551	0.325918	0.340378	0.415871	0.145906	0.0311819	0.102016	0.325918	0.340378	0.415871	0.145906	0.0311819	0.102016	MIMAT0019832	MIMAT0019832_st	22	miRBase	miRNA	UCACAAAUCUAUAAUAUGCAGG	Homo sapiens	hsa-miR-4719
20519552	0.842558	0.617992	0.130692	0.251937	0.268097	0.357139	0.842558	0.617992	0.130692	0.251937	0.268097	0.357139	MIMAT0019833	MIMAT0019833_st	22	miRBase	miRNA	CCUGGCAUAUUUGGUAUAACUU	Homo sapiens	hsa-miR-4720-5p
20519553	0.297769	0.631806	0.466973	0.468881	0.29126	0.360053	0.297769	0.631806	0.466973	0.468881	0.29126	0.360053	MIMAT0019834	MIMAT0019834_st	21	miRBase	miRNA	UGCUUAAGUUGUACCAAGUAU	Homo sapiens	hsa-miR-4720-3p
20519554	2.83944	3.42237	3.1266	4.70909	5.29303	3.78829	2.83944	3.42237	3.1266	4.70909	5.29303	3.78829	MIMAT0019835	MIMAT0019835_st	22	miRBase	miRNA	UGAGGGCUCCAGGUGACGGUGG	Homo sapiens	hsa-miR-4721
20519555	0.910613	0.866003	0.108125	0.912688	0.745499	0.85094	0.910613	0.866003	0.108125	0.912688	0.745499	0.85094	MIMAT0019836	MIMAT0019836_st	23	miRBase	miRNA	GGCAGGAGGGCUGUGCCAGGUUG	Homo sapiens	hsa-miR-4722-5p
20519556	0.655265	0.631806	0.609581	0.741008	0.763232	0.717549	0.655265	0.631806	0.609581	0.741008	0.763232	0.717549	MIMAT0019837	MIMAT0019837_st	22	miRBase	miRNA	ACCUGCCAGCACCUCCCUGCAG	Homo sapiens	hsa-miR-4722-3p
20519557	0.32826	0.229762	0.195489	0.495265	0.413906	0.191218	0.32826	0.229762	0.195489	0.495265	0.413906	0.191218	MIMAT0020299	MIMAT0020299_st	20	miRBase	miRNA	CCUGCGUGUUUUCUGUCCAA	Homo sapiens	hsa-miR-4520b-5p
20519558	0.648572	0.972504	0.77894	0.689691	1.20304	0.683122	0.648572	0.972504	0.77894	0.689691	1.20304	0.683122	MIMAT0020300	MIMAT0020300_st	22	miRBase	miRNA	UUUGGACAGAAAACACGCAGGU	Homo sapiens	hsa-miR-4520b-3p
20519559	0.502085	0.278183	0.664444	0.775151	1.09021	0.799323	0.502085	0.278183	0.664444	0.775151	1.09021	0.799323	MIMAT0019838	MIMAT0019838_st	24	miRBase	miRNA	UGGGGGAGCCAUGAGAUAAGAGCA	Homo sapiens	hsa-miR-4723-5p
20519560	0.372691	0.188469	0.521042	0.370224	0.658436	1.03823	0.372691	0.188469	0.521042	0.370224	0.658436	1.03823	MIMAT0019839	MIMAT0019839_st	22	miRBase	miRNA	CCCUCUCUGGCUCCUCCCCAAA	Homo sapiens	hsa-miR-4723-3p
20519561	-0.056621	0.321672	0.39752	0.430875	0.598598	0.591992	-0.056621	0.321672	0.39752	0.430875	0.598598	0.591992	MIMAT0019840	MIMAT0019840_st	22	miRBase	miRNA	UAGCAAGAGAACCAUUACCAUU	Homo sapiens	hsa-miR-451b
20519562	0.536563	0.282255	0.207802	0.691375	0.656582	0.282255	0.536563	0.282255	0.207802	0.691375	0.656582	0.282255	MIMAT0019841	MIMAT0019841_st	23	miRBase	miRNA	AACUGAACCAGGAGUGAGCUUCG	Homo sapiens	hsa-miR-4724-5p
20519563	0.574085	0.296007	0.396664	0.721801	0.554543	0.600631	0.574085	0.296007	0.396664	0.721801	0.554543	0.600631	MIMAT0019842	MIMAT0019842_st	21	miRBase	miRNA	GUACCUUCUGGUUCAGCUAGU	Homo sapiens	hsa-miR-4724-3p
20519564	1.38114	0.942035	0.7261	1.40022	0.908731	0.305696	1.38114	0.942035	0.7261	1.40022	0.908731	0.305696	MIMAT0019843	MIMAT0019843_st	21	miRBase	miRNA	AGACCCUGCAGCCUUCCCACC	Homo sapiens	hsa-miR-4725-5p
20519565	0.782483	0.517837	0.951702	1.29931	1.98868	0.528175	0.782483	0.517837	0.951702	1.29931	1.98868	0.528175	MIMAT0019844	MIMAT0019844_st	22	miRBase	miRNA	UGGGGAAGGCGUCAGUGUCGGG	Homo sapiens	hsa-miR-4725-3p
20519566	3.07087	2.86283	2.79858	1.57741	1.83022	0.712391	3.07087	2.86283	2.79858	1.57741	1.83022	0.712391	MIMAT0019845	MIMAT0019845_st	23	miRBase	miRNA	AGGGCCAGAGGAGCCUGGAGUGG	Homo sapiens	hsa-miR-4726-5p
20519567	0.568111	0.315213	-0.128423	0.399833	0.538801	0.629812	0.568111	0.315213	-0.128423	0.399833	0.538801	0.629812	MIMAT0019846	MIMAT0019846_st	22	miRBase	miRNA	ACCCAGGUUCCCUCUGGCCGCA	Homo sapiens	hsa-miR-4726-3p
20519568	0.516162	0.361161	0.491863	0.50005	0.328564	0.0742556	0.516162	0.361161	0.491863	0.50005	0.328564	0.0742556	MIMAT0019847	MIMAT0019847_st	21	miRBase	miRNA	AUCUGCCAGCUUCCACAGUGG	Homo sapiens	hsa-miR-4727-5p
20519569	1.05815	1.32781	0.741008	1.43393	1.58753	0.00371683	1.05815	1.32781	0.741008	1.43393	1.58753	0.00371683	MIMAT0019848	MIMAT0019848_st	22	miRBase	miRNA	AUAGUGGGAAGCUGGCAGAUUC	Homo sapiens	hsa-miR-4727-3p
20519570	4.50796	4.22422	4.87373	4.83768	4.82056	4.84392	4.50796	4.22422	4.87373	4.83768	4.82056	4.84392	MIMAT0019849	MIMAT0019849_st	23	miRBase	miRNA	UGGGAGGGGAGAGGCAGCAAGCA	Homo sapiens	hsa-miR-4728-5p
20519571	0.760356	0.60916	0.0980953	0.120741	0.2985	1.31591	0.760356	0.60916	0.0980953	0.120741	0.2985	1.31591	MIMAT0019850	MIMAT0019850_st	25	miRBase	miRNA	CAUGCUGACCUCCCUCCUGCCCCAG	Homo sapiens	hsa-miR-4728-3p
20519572	0.43136	0.493645	0.469053	0.173923	0.417312	0.163004	0.43136	0.493645	0.469053	0.173923	0.417312	0.163004	MIMAT0019851	MIMAT0019851_st	22	miRBase	miRNA	UCAUUUAUCUGUUGGGAAGCUA	Homo sapiens	hsa-miR-4729
20519573	1.43393	0.331749	1.27289	1.10353	1.85733	0.994327	1.43393	0.331749	1.27289	1.10353	1.85733	0.994327	MIMAT0019852	MIMAT0019852_st	23	miRBase	miRNA	CUGGCGGAGCCCAUUCCAUGCCA	Homo sapiens	hsa-miR-4730
20519574	0.81685	0.478875	0.268306	0.593443	0.478764	0.795468	0.81685	0.478875	0.268306	0.593443	0.478764	0.795468	MIMAT0019853	MIMAT0019853_st	22	miRBase	miRNA	UGCUGGGGGCCACAUGAGUGUG	Homo sapiens	hsa-miR-4731-5p
20519575	0.705113	0.623863	0.667732	0.551462	0.510561	0.713414	0.705113	0.623863	0.667732	0.551462	0.510561	0.713414	MIMAT0019854	MIMAT0019854_st	22	miRBase	miRNA	CACACAAGUGGCCCCCAACACU	Homo sapiens	hsa-miR-4731-3p
20519576	3.37808	2.95176	3.90133	2.69574	3.69015	3.85337	3.37808	2.95176	3.90133	2.69574	3.69015	3.85337	MIMAT0019855	MIMAT0019855_st	23	miRBase	miRNA	UGUAGAGCAGGGAGCAGGAAGCU	Homo sapiens	hsa-miR-4732-5p
20519577	0.548661	0.324759	0.384489	0.41589	0.85581	0.880137	0.548661	0.324759	0.384489	0.41589	0.85581	0.880137	MIMAT0019856	MIMAT0019856_st	21	miRBase	miRNA	GCCCUGACCUGUCCUGUUCUG	Homo sapiens	hsa-miR-4732-3p
20519578	0.670544	0.625165	0.559438	0.45321	1.16508	0.412248	0.670544	0.625165	0.559438	0.45321	1.16508	0.412248	MIMAT0019857	MIMAT0019857_st	22	miRBase	miRNA	AAUCCCAAUGCUAGACCCGGUG	Homo sapiens	hsa-miR-4733-5p
20519579	0.461339	0.552658	0.979239	0.649141	0.745429	0.384297	0.461339	0.552658	0.979239	0.649141	0.745429	0.384297	MIMAT0019858	MIMAT0019858_st	22	miRBase	miRNA	CCACCAGGUCUAGCAUUGGGAU	Homo sapiens	hsa-miR-4733-3p
20519580	7.29789	7.66745	7.71368	8.09056	8.30147	7.45708	7.29789	7.66745	7.71368	8.09056	8.30147	7.45708	MIMAT0019859	MIMAT0019859_st	22	miRBase	miRNA	GCUGCGGGCUGCGGUCAGGGCG	Homo sapiens	hsa-miR-4734
20519581	0.57074	0.507791	0.244474	0.335836	0.737899	0.507791	0.57074	0.507791	0.244474	0.335836	0.737899	0.507791	MIMAT0019860	MIMAT0019860_st	22	miRBase	miRNA	CCUAAUUUGAACACCUUCGGUA	Homo sapiens	hsa-miR-4735-5p
20519582	0.698463	0.285453	0.415871	1.38322	0.564481	0.600543	0.698463	0.285453	0.415871	1.38322	0.564481	0.600543	MIMAT0019861	MIMAT0019861_st	21	miRBase	miRNA	AAAGGUGCUCAAAUUAGACAU	Homo sapiens	hsa-miR-4735-3p
20519583	0.609202	0.330708	0.367388	0.650498	0.230668	0.616311	0.609202	0.330708	0.367388	0.650498	0.230668	0.616311	MIMAT0019862	MIMAT0019862_st	19	miRBase	miRNA	AGGCAGGUUAUCUGGGCUG	Homo sapiens	hsa-miR-4736
20519584	0.527092	0.169977	0.415871	-0.142344	0.355606	0.440783	0.527092	0.169977	0.415871	-0.142344	0.355606	0.440783	MIMAT0019863	MIMAT0019863_st	20	miRBase	miRNA	AUGCGAGGAUGCUGACAGUG	Homo sapiens	hsa-miR-4737
20519585	1.00844	0.631806	0.90688	0.55986	1.77174	0.933059	1.00844	0.631806	0.90688	0.55986	1.77174	0.933059	MIMAT0019864	MIMAT0019864_st	21	miRBase	miRNA	UCUGGCUGUUGUGGUGUGCAA	Homo sapiens	hsa-miR-3064-5p
20519586	0.976001	0.652699	1.00663	1.00663	0.229109	0.505754	0.976001	0.652699	1.00663	1.00663	0.229109	0.505754	MIMAT0019865	MIMAT0019865_st	23	miRBase	miRNA	UUGCCACACUGCAACACCUUACA	Homo sapiens	hsa-miR-3064-3p
20519587	0.117413	0.0165088	0.418961	0.184756	0.896622	0.270311	0.117413	0.0165088	0.418961	0.184756	0.896622	0.270311	MIMAT0019866	MIMAT0019866_st	22	miRBase	miRNA	ACCAGCGCGUUUUCAGUUUCAU	Homo sapiens	hsa-miR-4738-5p
20519588	0.478588	1.10457	0.741008	1.50161	0.89533	0.355418	0.478588	1.10457	0.741008	1.50161	0.89533	0.355418	MIMAT0019867	MIMAT0019867_st	22	miRBase	miRNA	UGAAACUGGAGCGCCUGGAGGA	Homo sapiens	hsa-miR-4738-3p
20519589	7.87465	7.92565	7.96405	8.06342	8.40797	7.68726	7.87465	7.92565	7.96405	8.06342	8.40797	7.68726	MIMAT0019868	MIMAT0019868_st	25	miRBase	miRNA	AAGGGAGGAGGAGCGGAGGGGCCCU	Homo sapiens	hsa-miR-4739
20519590	0.783278	1.00705	1.4884	0.679757	0.335072	0.670649	0.783278	1.00705	1.4884	0.679757	0.335072	0.670649	MIMAT0019869	MIMAT0019869_st	22	miRBase	miRNA	AGGACUGAUCCUCUCGGGCAGG	Homo sapiens	hsa-miR-4740-5p
20519591	0.72661	0.620292	0.590912	1.43393	0.752249	0.121772	0.72661	0.620292	0.590912	1.43393	0.752249	0.121772	MIMAT0019870	MIMAT0019870_st	22	miRBase	miRNA	GCCCGAGAGGAUCCGUCCCUGC	Homo sapiens	hsa-miR-4740-3p
20519592	6.00142	6.49207	6.33395	6.81915	6.85074	6.3581	6.00142	6.49207	6.33395	6.81915	6.85074	6.3581	MIMAT0019871	MIMAT0019871_st	23	miRBase	miRNA	CGGGCUGUCCGGAGGGGUCGGCU	Homo sapiens	hsa-miR-4741
20519593	0.566771	0.327345	0.479217	0.428002	0.26604	0.0390462	0.566771	0.327345	0.479217	0.428002	0.26604	0.0390462	MIMAT0019872	MIMAT0019872_st	23	miRBase	miRNA	UCAGGCAAAGGGAUAUUUACAGA	Homo sapiens	hsa-miR-4742-5p
20519594	0.253512	0.378952	-0.039478	0.479609	0.569521	0.325825	0.253512	0.378952	-0.039478	0.479609	0.569521	0.325825	MIMAT0019873	MIMAT0019873_st	23	miRBase	miRNA	UCUGUAUUCUCCUUUGCCUGCAG	Homo sapiens	hsa-miR-4742-3p
20519595	3.21993	3.31798	3.88907	4.19894	3.77374	3.12133	3.21993	3.31798	3.88907	4.19894	3.77374	3.12133	MIMAT0019874	MIMAT0019874_st	23	miRBase	miRNA	UGGCCGGAUGGGACAGGAGGCAU	Homo sapiens	hsa-miR-4743-5p
20519596	-0.217253	0.354816	0.415871	0.160344	0.717511	0.0692129	-0.217253	0.354816	0.415871	0.160344	0.717511	0.0692129	MIMAT0022978	MIMAT0022978_st	21	miRBase	miRNA	UUUCUGUCUUUUCUGGUCCAG	Homo sapiens	hsa-miR-4743-3p
20519597	0.273591	0.110465	0.201596	0.761087	0.360006	0.0496893	0.273591	0.110465	0.201596	0.761087	0.360006	0.0496893	MIMAT0019875	MIMAT0019875_st	23	miRBase	miRNA	UCUAAAGACUAGACUUCGCUAUG	Homo sapiens	hsa-miR-4744
20519598	0.722098	0.583378	0.722098	0.376754	0.698136	0.315213	0.722098	0.583378	0.722098	0.376754	0.698136	0.315213	MIMAT0019876	MIMAT0019876_st	23	miRBase	miRNA	UUUAGUGUGAUAAUGGCGUUUGA	Homo sapiens	hsa-miR-3591-5p
20519599	0.943895	1.02923	0.914644	0.415871	0.766274	0.549122	0.943895	1.02923	0.914644	0.415871	0.766274	0.549122	MIMAT0019877	MIMAT0019877_st	22	miRBase	miRNA	AAACACCAUUGUCACACUCCAC	Homo sapiens	hsa-miR-3591-3p
20519600	8.09935	8.58527	8.65093	9.45858	9.69828	8.78507	8.09935	8.58527	8.65093	9.45858	9.69828	8.78507	MIMAT0019878	MIMAT0019878_st	23	miRBase	miRNA	UGAGUGGGGCUCCCGGGACGGCG	Homo sapiens	hsa-miR-4745-5p
20519601	0.503977	0.497844	0.209617	0.371206	0.37734	0.548437	0.503977	0.497844	0.209617	0.371206	0.37734	0.548437	MIMAT0019879	MIMAT0019879_st	23	miRBase	miRNA	UGGCCCGGCGACGUCUCACGGUC	Homo sapiens	hsa-miR-4745-3p
20519602	0.569521	-0.338066	0.31465	1.31438	0.279151	0.218127	0.569521	-0.338066	0.31465	1.31438	0.279151	0.218127	MIMAT0019880	MIMAT0019880_st	23	miRBase	miRNA	CCGGUCCCAGGAGAACCUGCAGA	Homo sapiens	hsa-miR-4746-5p
20519603	1.12261	0.993089	0.452132	0.777269	0.919291	0.445735	1.12261	0.993089	0.452132	0.777269	0.919291	0.445735	MIMAT0019881	MIMAT0019881_st	21	miRBase	miRNA	AGCGGUGCUCCUGCGGGCCGA	Homo sapiens	hsa-miR-4746-3p
20519604	0.634519	0.923772	0.465034	1.02325	1.16038	0.886722	0.634519	0.923772	0.465034	1.02325	1.16038	0.886722	MIMAT0019882	MIMAT0019882_st	22	miRBase	miRNA	AGGGAAGGAGGCUUGGUCUUAG	Homo sapiens	hsa-miR-4747-5p
20519605	0.250636	0.548006	0.233515	0.376317	0.250995	0.427988	0.250636	0.548006	0.233515	0.376317	0.250995	0.427988	MIMAT0019883	MIMAT0019883_st	22	miRBase	miRNA	AAGGCCCGGGCUUUCCUCCCAG	Homo sapiens	hsa-miR-4747-3p
20519606	0.376482	0.15258	-0.142344	0.741008	0.118031	0.0610358	0.376482	0.15258	-0.142344	0.741008	0.118031	0.0610358	MIMAT0019884	MIMAT0019884_st	21	miRBase	miRNA	GAGGUUUGGGGAGGAUUUGCU	Homo sapiens	hsa-miR-4748
20519607	4.80319	4.82031	4.94737	5.47981	5.96622	4.82879	4.80319	4.82031	4.94737	5.47981	5.96622	4.82879	MIMAT0019885	MIMAT0019885_st	22	miRBase	miRNA	UGCGGGGACAGGCCAGGGCAUC	Homo sapiens	hsa-miR-4749-5p
20519608	0.781996	0.672794	0.456859	2.13871	0.908731	0.672794	0.781996	0.672794	0.456859	2.13871	0.908731	0.672794	MIMAT0019886	MIMAT0019886_st	20	miRBase	miRNA	CGCCCCUCCUGCCCCCACAG	Homo sapiens	hsa-miR-4749-3p
20519609	3.69902	3.24906	4.04041	3.04172	4.65526	1.6262	3.69902	3.24906	4.04041	3.04172	4.65526	1.6262	MIMAT0019887	MIMAT0019887_st	22	miRBase	miRNA	CUCGGGCGGAGGUGGUUGAGUG	Homo sapiens	hsa-miR-4750-5p
20519610	2.16511	3.2832	2.51025	2.3122	2.22498	1.8123	2.16511	3.2832	2.51025	2.3122	2.22498	1.8123	MIMAT0022979	MIMAT0022979_st	22	miRBase	miRNA	CCUGACCCACCCCCUCCCGCAG	Homo sapiens	hsa-miR-4750-3p
20519611	0.612788	0.195736	0.612788	0.296393	0.441302	0.77131	0.612788	0.195736	0.612788	0.296393	0.441302	0.77131	MIMAT0019888	MIMAT0019888_st	24	miRBase	miRNA	AGAGGACCCGUAGCUGCUAGAAGG	Homo sapiens	hsa-miR-4751
20519612	0.253512	0.012263	0.612484	0.317354	0.279151	0.519425	0.253512	0.012263	0.612484	0.317354	0.279151	0.519425	MIMAT0019889	MIMAT0019889_st	22	miRBase	miRNA	UUGUGGAUCUCAAGGAUGUGCU	Homo sapiens	hsa-miR-4752
20519613	0.638306	0.766822	0.558672	0.505535	0.712323	0.172412	0.638306	0.766822	0.558672	0.505535	0.712323	0.172412	MIMAT0019890	MIMAT0019890_st	22	miRBase	miRNA	CAAGGCCAAAGGAAGAGAACAG	Homo sapiens	hsa-miR-4753-5p
20519614	0.508628	0.0930391	0.48261	0.199623	0.0739427	0.434628	0.508628	0.0930391	0.48261	0.199623	0.0739427	0.434628	MIMAT0019891	MIMAT0019891_st	22	miRBase	miRNA	UUCUCUUUCUUUAGCCUUGUGU	Homo sapiens	hsa-miR-4753-3p
20519615	1.13686	2.44608	2.30708	3.16106	3.44103	0.365721	1.13686	2.44608	2.30708	3.16106	3.44103	0.365721	MIMAT0019892	MIMAT0019892_st	22	miRBase	miRNA	ACUCAAAAGAUGGCGGCACUUU	Homo sapiens	hsa-miR-371b-5p
20519616	1.04108	0.214764	0.415871	0.420812	0.569521	0.265209	1.04108	0.214764	0.415871	0.420812	0.569521	0.265209	MIMAT0019893	MIMAT0019893_st	23	miRBase	miRNA	AAGUGCCCCCACAGUUUGAGUGC	Homo sapiens	hsa-miR-371b-3p
20519617	1.08635	1.02923	0.802898	0.139756	0.666178	0.126148	1.08635	1.02923	0.802898	0.139756	0.666178	0.126148	MIMAT0019894	MIMAT0019894_st	23	miRBase	miRNA	AUGCGGACCUGGGUUAGCGGAGU	Homo sapiens	hsa-miR-4754
20519618	0.46426	0.0938875	0.0684034	0.185018	0.279151	0.336093	0.46426	0.0938875	0.0684034	0.185018	0.279151	0.336093	MIMAT0019895	MIMAT0019895_st	22	miRBase	miRNA	UUUCCCUUCAGAGCCUGGCUUU	Homo sapiens	hsa-miR-4755-5p
20519619	0.420143	0.324972	0.120741	0.415871	0.781595	0.610575	0.420143	0.324972	0.120741	0.415871	0.781595	0.610575	MIMAT0019896	MIMAT0019896_st	22	miRBase	miRNA	AGCCAGGCUCUGAAGGGAAAGU	Homo sapiens	hsa-miR-4755-3p
20519620	0.297132	0.41387	0.219398	-0.0108015	0.0452151	0.345257	0.297132	0.41387	0.219398	-0.0108015	0.0452151	0.345257	MIMAT0019897	MIMAT0019897_st	21	miRBase	miRNA	ACAGACUUGCUGUGAUGUUCA	Homo sapiens	hsa-miR-499b-5p
20519621	0.588543	0.387073	0.243199	0.744168	0.227338	0.840746	0.588543	0.387073	0.243199	0.744168	0.227338	0.840746	MIMAT0019898	MIMAT0019898_st	22	miRBase	miRNA	AACAUCACUGCAAGUCUUAACA	Homo sapiens	hsa-miR-499b-3p
20519622	0.559557	0.50244	0.553781	0.302892	1.09088	0.249733	0.559557	0.50244	0.553781	0.302892	1.09088	0.249733	MIMAT0019899	MIMAT0019899_st	23	miRBase	miRNA	CAGGGAGGCGCUCACUCUCUGCU	Homo sapiens	hsa-miR-4756-5p
20519623	0.569521	0.631806	0.201648	0.492683	0.646334	0.615797	0.569521	0.631806	0.201648	0.492683	0.646334	0.615797	MIMAT0019900	MIMAT0019900_st	22	miRBase	miRNA	CCAGAGAUGGUUGCCUUCCUAU	Homo sapiens	hsa-miR-4756-3p
20519624	0.319323	0.587467	0.515177	0.415871	0.57124	0.283079	0.319323	0.587467	0.515177	0.415871	0.57124	0.283079	MIMAT0019901	MIMAT0019901_st	23	miRBase	miRNA	AGGCCUCUGUGACGUCACGGUGU	Homo sapiens	hsa-miR-4757-5p
20519625	0.253512	0.0450561	0.173038	-0.0571123	0.0585754	0.662901	0.253512	0.0450561	0.173038	-0.0571123	0.0585754	0.662901	MIMAT0019902	MIMAT0019902_st	22	miRBase	miRNA	CAUGACGUCACAGAGGCUUCGC	Homo sapiens	hsa-miR-4757-3p
20519626	5.24933	5.83209	5.59253	5.76211	5.93979	5.36703	5.24933	5.83209	5.59253	5.76211	5.93979	5.36703	MIMAT0019903	MIMAT0019903_st	23	miRBase	miRNA	GUGAGUGGGAGCCGGUGGGGCUG	Homo sapiens	hsa-miR-4758-5p
20519627	2.39929	1.53143	0.918062	1.75325	0.950567	1.32777	2.39929	1.53143	0.918062	1.75325	0.950567	1.32777	MIMAT0019904	MIMAT0019904_st	23	miRBase	miRNA	UGCCCCACCUGCUGACCACCCUC	Homo sapiens	hsa-miR-4758-3p
20519628	0.350549	0.238317	0.302486	0.218069	0.460896	0.454139	0.350549	0.238317	0.302486	0.218069	0.460896	0.454139	MIMAT0019905	MIMAT0019905_st	21	miRBase	miRNA	UAGGACUAGAUGUUGGAAUUA	Homo sapiens	hsa-miR-4759
20519629	0.430875	0.324067	0.284322	0.430875	0.266106	0.0692047	0.430875	0.324067	0.284322	0.430875	0.266106	0.0692047	MIMAT0019906	MIMAT0019906_st	22	miRBase	miRNA	UUUAGAUUGAACAUGAAGUUAG	Homo sapiens	hsa-miR-4760-5p
20519630	0.0946873	0.146832	0.582183	0.280248	0.396373	0.472299	0.0946873	0.146832	0.582183	0.280248	0.396373	0.472299	MIMAT0019907	MIMAT0019907_st	22	miRBase	miRNA	AAAUUCAUGUUCAAUCUAAACC	Homo sapiens	hsa-miR-4760-3p
20519631	0.893324	0.157634	0.593195	0.671276	0.692756	0.17239	0.893324	0.157634	0.593195	0.671276	0.692756	0.17239	MIMAT0019908	MIMAT0019908_st	21	miRBase	miRNA	ACAAGGUGUGCAUGCCUGACC	Homo sapiens	hsa-miR-4761-5p
20519632	0.606863	0.398735	0.522696	0.382067	0.653043	0.105991	0.606863	0.398735	0.522696	0.382067	0.653043	0.105991	MIMAT0019909	MIMAT0019909_st	21	miRBase	miRNA	GAGGGCAUGCGCACUUUGUCC	Homo sapiens	hsa-miR-4761-3p
20519633	0.569521	0.315213	0.681159	0.415871	0.474222	0.295855	0.569521	0.315213	0.681159	0.415871	0.474222	0.295855	MIMAT0019910	MIMAT0019910_st	21	miRBase	miRNA	CCAAAUCUUGAUCAGAAGCCU	Homo sapiens	hsa-miR-4762-5p
20519634	0.288575	0.421579	0.268306	0.272367	0.427712	0.489996	0.288575	0.421579	0.268306	0.272367	0.427712	0.489996	MIMAT0019911	MIMAT0019911_st	22	miRBase	miRNA	CUUCUGAUCAAGAUUUGUGGUG	Homo sapiens	hsa-miR-4762-3p
20519635	0.747448	0.438539	0.918935	1.08141	1.03206	0.809733	0.747448	0.438539	0.918935	1.08141	1.03206	0.809733	MIMAT0019912	MIMAT0019912_st	21	miRBase	miRNA	CGCCUGCCCAGCCCUCCUGCU	Homo sapiens	hsa-miR-4763-5p
20519636	7.15791	7.59931	7.71525	8.22057	8.34916	7.67148	7.15791	7.59931	7.71525	8.22057	8.34916	7.67148	MIMAT0019913	MIMAT0019913_st	24	miRBase	miRNA	AGGCAGGGGCUGGUGCUGGGCGGG	Homo sapiens	hsa-miR-4763-3p
20519637	0.670982	0.717257	0.670982	0.670982	0.838705	0.556011	0.670982	0.717257	0.670982	0.670982	0.838705	0.556011	MIMAT0019914	MIMAT0019914_st	21	miRBase	miRNA	UGGAUGUGGAAGGAGUUAUCU	Homo sapiens	hsa-miR-4764-5p
20519638	0.916507	1.14299	0.529629	1.08635	0.618633	0.555479	0.916507	1.14299	0.529629	1.08635	0.618633	0.555479	MIMAT0019915	MIMAT0019915_st	22	miRBase	miRNA	UUAACUCCUUUCACACCCAUGG	Homo sapiens	hsa-miR-4764-3p
20519639	0.653511	0.133122	0.277324	0.457186	0.435733	0.356529	0.653511	0.133122	0.277324	0.457186	0.435733	0.356529	MIMAT0019916	MIMAT0019916_st	22	miRBase	miRNA	UGAGUGAUUGAUAGCUAUGUUC	Homo sapiens	hsa-miR-4765
20519640	0.745474	0.521572	0.465884	0.120741	0.577555	0.432765	0.745474	0.521572	0.465884	0.120741	0.577555	0.432765	MIMAT0019917	MIMAT0019917_st	21	miRBase	miRNA	UCUGAAAGAGCAGUUGGUGUU	Homo sapiens	hsa-miR-4766-5p
20519641	0.253512	0.328233	0.416652	0.112298	0.569521	0.621855	0.253512	0.328233	0.416652	0.112298	0.569521	0.621855	MIMAT0019918	MIMAT0019918_st	21	miRBase	miRNA	AUAGCAAUUGCUCUUUUGGAA	Homo sapiens	hsa-miR-4766-3p
20519642	1.2347	1.93345	0.0646414	0.88712	1.34261	0.402722	1.2347	1.93345	0.0646414	0.88712	1.34261	0.402722	MIMAT0019919	MIMAT0019919_st	23	miRBase	miRNA	CGCGGGCGCUCCUGGCCGCCGCC	Homo sapiens	hsa-miR-4767
20519643	0.298594	0.079462	0.329948	0.096606	0.473445	0.541821	0.298594	0.079462	0.329948	0.096606	0.473445	0.541821	MIMAT0019920	MIMAT0019920_st	22	miRBase	miRNA	AUUCUCUCUGGAUCCCAUGGAU	Homo sapiens	hsa-miR-4768-5p
20519644	0.515828	0.0653379	0.346779	0.70528	0.484859	0.547143	0.515828	0.0653379	0.346779	0.70528	0.484859	0.547143	MIMAT0019921	MIMAT0019921_st	20	miRBase	miRNA	CCAGGAGAUCCAGAGAGAAU	Homo sapiens	hsa-miR-4768-3p
20519645	0.522308	0.773447	0.415871	0.684666	0.711163	1.36254	0.522308	0.773447	0.415871	0.684666	0.711163	1.36254	MIMAT0019922	MIMAT0019922_st	24	miRBase	miRNA	GGUGGGAUGGAGAGAAGGUAUGAG	Homo sapiens	hsa-miR-4769-5p
20519646	1.33369	1.22897	1.01548	1.76403	0.876321	1.33855	1.33369	1.22897	1.01548	1.76403	0.876321	1.33855	MIMAT0019923	MIMAT0019923_st	22	miRBase	miRNA	UCUGCCAUCCUCCCUCCCCUAC	Homo sapiens	hsa-miR-4769-3p
20519647	0.166669	0.453135	0.498061	0.120741	0.702676	0.631806	0.166669	0.453135	0.498061	0.120741	0.702676	0.631806	MIMAT0019924	MIMAT0019924_st	18	miRBase	miRNA	UGAGAUGACACUGUAGCU	Homo sapiens	hsa-miR-4770
20519648	0.38249	0.631806	0.741912	1.03099	0.629093	0.68321	0.38249	0.631806	0.741912	1.03099	0.629093	0.68321	MIMAT0019925	MIMAT0019925_st	21	miRBase	miRNA	AGCAGACUUGACCUACAAUUA	Homo sapiens	hsa-miR-4771
20519649	0.159292	0.484241	0.268306	0.268306	1.04276	0.42857	0.159292	0.484241	0.268306	0.268306	1.04276	0.42857	MIMAT0019926	MIMAT0019926_st	22	miRBase	miRNA	UGAUCAGGCAAAAUUGCAGACU	Homo sapiens	hsa-miR-4772-5p
20519650	0.399115	0.411549	0.200979	0.200979	0.56872	0.411549	0.399115	0.411549	0.200979	0.200979	0.56872	0.411549	MIMAT0019927	MIMAT0019927_st	22	miRBase	miRNA	CCUGCAACUUUGCCUGAUCAGA	Homo sapiens	hsa-miR-4772-3p
20519651	0.531752	0.631806	0.426602	0.810591	0.847761	1.36555	0.531752	0.631806	0.426602	0.810591	0.847761	1.36555	MIMAT0019928	MIMAT0019928_st	22	miRBase	miRNA	CAGAACAGGAGCAUAGAAAGGC	Homo sapiens	hsa-miR-4773
20519652	-0.00493935	0.865898	0.367311	0.630396	0.401199	0.521991	-0.00493935	0.865898	0.367311	0.630396	0.401199	0.521991	MIMAT0019929	MIMAT0019929_st	22	miRBase	miRNA	UCUGGUAUGUAGUAGGUAAUAA	Homo sapiens	hsa-miR-4774-5p
20519653	0.381246	0.272044	0.549233	1.12952	0.604321	0.725265	0.381246	0.272044	0.549233	1.12952	0.604321	0.725265	MIMAT0019930	MIMAT0019930_st	21	miRBase	miRNA	AUUGCCUAACAUGUGCCAGAA	Homo sapiens	hsa-miR-4774-3p
20519654	0.538874	0.631806	0.0951961	0.167213	0.543976	0.095457	0.538874	0.631806	0.0951961	0.167213	0.543976	0.095457	MIMAT0019931	MIMAT0019931_st	22	miRBase	miRNA	UUAAUUUUUUGUUUCGGUCACU	Homo sapiens	hsa-miR-4775
20519655	1.48284	0.683337	1.03745	1.08635	1.4217	0.869046	1.48284	0.683337	1.03745	1.08635	1.4217	0.869046	MIMAT0019932	MIMAT0019932_st	22	miRBase	miRNA	GUGGACCAGGAUGGCAAGGGCU	Homo sapiens	hsa-miR-4776-5p
20519656	0.8022	0.785742	0.328185	0.741008	0.513125	0.347609	0.8022	0.785742	0.328185	0.741008	0.513125	0.347609	MIMAT0019933	MIMAT0019933_st	23	miRBase	miRNA	CUUGCCAUCCUGGUCCACUGCAU	Homo sapiens	hsa-miR-4776-3p
20519657	0.315763	0.0493	0.120741	-0.145172	0.33232	0.0493	0.315763	0.0493	0.120741	-0.145172	0.33232	0.0493	MIMAT0019934	MIMAT0019934_st	22	miRBase	miRNA	UUCUAGAUGAGAGAUAUAUAUA	Homo sapiens	hsa-miR-4777-5p
20519658	0.564314	0.315213	0.2469	0.734008	0.584105	0.134831	0.564314	0.315213	0.2469	0.734008	0.584105	0.134831	MIMAT0019935	MIMAT0019935_st	22	miRBase	miRNA	AUACCUCAUCUAGAAUGCUGUA	Homo sapiens	hsa-miR-4777-3p
20519659	0.47959	0.99289	0.826406	0.996421	0.640236	1.07861	0.47959	0.99289	0.826406	0.996421	0.640236	1.07861	MIMAT0019936	MIMAT0019936_st	22	miRBase	miRNA	AAUUCUGUAAAGGAAGAAGAGG	Homo sapiens	hsa-miR-4778-5p
20519660	0.451261	0.196953	0.0267904	0.316338	0.365453	0.401515	0.451261	0.196953	0.0267904	0.316338	0.365453	0.401515	MIMAT0019937	MIMAT0019937_st	22	miRBase	miRNA	UCUUCUUCCUUUGCAGAGUUGA	Homo sapiens	hsa-miR-4778-3p
20519661	0.907296	0.742782	0.833913	0.891252	0.727725	0.529865	0.907296	0.742782	0.833913	0.891252	0.727725	0.529865	MIMAT0019938	MIMAT0019938_st	22	miRBase	miRNA	UAGGAGGGAAUAGUAAAAGCAG	Homo sapiens	hsa-miR-4779
20519662	0.935137	0.824401	0.878917	0.328499	0.737916	0.460991	0.935137	0.824401	0.878917	0.328499	0.737916	0.460991	MIMAT0019939	MIMAT0019939_st	22	miRBase	miRNA	ACCCUUGAGCCUGAUCCCUAGC	Homo sapiens	hsa-miR-4780
20519663	1.76084	2.77416	1.13003	2.55672	3.07594	3.03226	1.76084	2.77416	1.13003	2.55672	3.07594	3.03226	MIMAT0019940	MIMAT0019940_st	22	miRBase	miRNA	GUCCACUUCUGCCUGCCCUGCC	Homo sapiens	hsa-miR-4436b-5p
20519664	0.741008	0.48124	0.163613	0.458742	0.390059	-0.140435	0.741008	0.48124	0.163613	0.458742	0.390059	-0.140435	MIMAT0019941	MIMAT0019941_st	22	miRBase	miRNA	CAGGGCAGGAAGAAGUGGACAA	Homo sapiens	hsa-miR-4436b-3p
20519665	-0.0773357	0.379096	0.136382	0.479754	0.557877	0.559409	-0.0773357	0.379096	0.136382	0.479754	0.557877	0.559409	MIMAT0019942	MIMAT0019942_st	21	miRBase	miRNA	UAGCGGGGAUUCCAAUAUUGG	Homo sapiens	hsa-miR-4781-5p
20519666	0.541842	0.717434	0.432542	0.388191	0.565139	0.630012	0.541842	0.717434	0.432542	0.388191	0.565139	0.630012	MIMAT0019943	MIMAT0019943_st	22	miRBase	miRNA	AAUGUUGGAAUCCUCGCUAGAG	Homo sapiens	hsa-miR-4781-3p
20519667	0.00734869	0.233009	0.315267	0.352892	-0.0679185	0.671871	0.00734869	0.233009	0.315267	0.352892	-0.0679185	0.671871	MIMAT0019944	MIMAT0019944_st	22	miRBase	miRNA	UUCUGGAUAUGAAGACAAUCAA	Homo sapiens	hsa-miR-4782-5p
20519668	0.48546	0.278577	0.139825	0.897093	0.801469	0.896422	0.48546	0.278577	0.139825	0.897093	0.801469	0.896422	MIMAT0019945	MIMAT0019945_st	22	miRBase	miRNA	UGAUUGUCUUCAUAUCUAGAAC	Homo sapiens	hsa-miR-4782-3p
20519669	0.253238	0.631806	0.758549	0.415871	0.288399	0.324462	0.253238	0.631806	0.758549	0.415871	0.288399	0.324462	MIMAT0019946	MIMAT0019946_st	21	miRBase	miRNA	GGCGCGCCCAGCUCCCGGGCU	Homo sapiens	hsa-miR-4783-5p
20519670	2.5032	1.70725	2.18978	1.76403	2.71885	0.793089	2.5032	1.70725	2.18978	1.76403	2.71885	0.793089	MIMAT0019947	MIMAT0019947_st	23	miRBase	miRNA	CCCCGGUGUUGGGGCGCGUCUGC	Homo sapiens	hsa-miR-4783-3p
20519671	0.693356	0.57024	0.670841	0.164944	0.846955	0.304627	0.693356	0.57024	0.670841	0.164944	0.846955	0.304627	MIMAT0019948	MIMAT0019948_st	20	miRBase	miRNA	UGAGGAGAUGCUGGGACUGA	Homo sapiens	hsa-miR-4784
20519672	0.67487	0.506763	0.247256	0.846356	1.51096	0.134959	0.67487	0.506763	0.247256	0.846356	1.51096	0.134959	MIMAT0019949	MIMAT0019949_st	21	miRBase	miRNA	AGAGUCGGCGACGCCGCCAGC	Homo sapiens	hsa-miR-4785
20519673	0.469342	0.428733	-0.026871	0.336571	0.21089	0.29342	0.469342	0.428733	-0.026871	0.336571	0.21089	0.29342	MIMAT0019950	MIMAT0019950_st	21	miRBase	miRNA	UAGGCCUUUAGAUCACUUAAA	Homo sapiens	hsa-miR-1245b-5p
20519674	0.543025	0.347523	0.415871	0.415871	0.79564	0.288717	0.543025	0.347523	0.415871	0.415871	0.79564	0.288717	MIMAT0019951	MIMAT0019951_st	22	miRBase	miRNA	UCAGAUGAUCUAAAGGCCUAUA	Homo sapiens	hsa-miR-1245b-3p
20519675	0.294102	0.527639	0.415871	-0.0441212	0.328756	0.355803	0.294102	0.527639	0.415871	-0.0441212	0.328756	0.355803	MIMAT0019952	MIMAT0019952_st	23	miRBase	miRNA	UGAGGCUCUGUUAGCCUUGGCUC	Homo sapiens	hsa-miR-2467-5p
20519676	1.77547	1.52042	1.43393	1.72008	1.58836	0.631806	1.77547	1.52042	1.43393	1.72008	1.58836	0.631806	MIMAT0019953	MIMAT0019953_st	22	miRBase	miRNA	AGCAGAGGCAGAGAGGCUCAGG	Homo sapiens	hsa-miR-2467-3p
20519677	1.09795	1.55766	0.386084	1.15384	0.97427	0.428467	1.09795	1.55766	0.386084	1.15384	0.97427	0.428467	MIMAT0019954	MIMAT0019954_st	22	miRBase	miRNA	UGAGACCAGGACUGGAUGCACC	Homo sapiens	hsa-miR-4786-5p
20519678	1.21156	1.42912	0.933115	1.83382	2.31213	1.03169	1.21156	1.42912	0.933115	1.83382	2.31213	1.03169	MIMAT0019955	MIMAT0019955_st	22	miRBase	miRNA	UGAAGCCAGCUCUGGUCUGGGC	Homo sapiens	hsa-miR-4786-3p
20519679	10.9772	11.2626	11.2068	11.9914	12.3451	11.709	10.9772	11.2626	11.2068	11.9914	12.3451	11.709	MIMAT0019956	MIMAT0019956_st	22	miRBase	miRNA	GCGGGGGUGGCGGCGGCAUCCC	Homo sapiens	hsa-miR-4787-5p
20519680	1.32144	0.785136	1.19871	1.08196	1.07848	1.08639	1.32144	0.785136	1.19871	1.08196	1.07848	1.08639	MIMAT0019957	MIMAT0019957_st	24	miRBase	miRNA	GAUGCGCCGCCCACUGCCCCGCGC	Homo sapiens	hsa-miR-4787-3p
20519681	2.49381	2.97284	1.76403	0.942658	1.99968	0.890745	2.49381	2.97284	1.76403	0.942658	1.99968	0.890745	MIMAT0019958	MIMAT0019958_st	22	miRBase	miRNA	UUACGGACCAGCUAAGGGAGGC	Homo sapiens	hsa-miR-4788
20519682	0.711576	0.406764	0.351293	0.415871	-0.0263042	0.260162	0.711576	0.406764	0.351293	0.415871	-0.0263042	0.260162	MIMAT0019959	MIMAT0019959_st	22	miRBase	miRNA	GUAUACACCUGAUAUGUGUAUG	Homo sapiens	hsa-miR-4789-5p
20519683	0.690601	-0.228773	0.12116	0.384245	0.00664811	0.0801977	0.690601	-0.228773	0.12116	0.384245	0.00664811	0.0801977	MIMAT0019960	MIMAT0019960_st	21	miRBase	miRNA	CACACAUAGCAGGUGUAUAUA	Homo sapiens	hsa-miR-4789-3p
20519684	0.112115	0.124946	-0.0212414	0.216076	0.213017	0.791661	0.112115	0.124946	-0.0212414	0.216076	0.213017	0.791661	MIMAT0019961	MIMAT0019961_st	20	miRBase	miRNA	AUCGCUUUACCAUUCAUGUU	Homo sapiens	hsa-miR-4790-5p
20519685	0.253512	0.267927	0.534484	0.939423	0.342151	0.584519	0.253512	0.267927	0.534484	0.939423	0.342151	0.584519	MIMAT0019962	MIMAT0019962_st	22	miRBase	miRNA	UGAAUGGUAAAGCGAUGUCACA	Homo sapiens	hsa-miR-4790-3p
20519686	0.440011	0.564206	0.369733	0.158904	0.607734	0.315213	0.440011	0.564206	0.369733	0.158904	0.607734	0.315213	MIMAT0019963	MIMAT0019963_st	18	miRBase	miRNA	UGGAUAUGAUGACUGAAA	Homo sapiens	hsa-miR-4791
20519687	0.981879	0.551256	0.356784	0.415871	0.528993	-0.200196	0.981879	0.551256	0.356784	0.415871	0.528993	-0.200196	MIMAT0019964	MIMAT0019964_st	18	miRBase	miRNA	CGGUGAGCGCUCGCUGGC	Homo sapiens	hsa-miR-4792
20519688	0.84872	1.64467	0.478448	0.478448	1.46924	0.995636	0.84872	1.64467	0.478448	0.478448	1.46924	0.995636	MIMAT0019965	MIMAT0019965_st	24	miRBase	miRNA	ACAUCCUGCUCCACAGGGCAGAGG	Homo sapiens	hsa-miR-4793-5p
20519689	1.08635	2.24352	1.65864	1.08635	1.8387	1.18702	1.08635	2.24352	1.65864	1.08635	1.8387	1.18702	MIMAT0019966	MIMAT0019966_st	23	miRBase	miRNA	UCUGCACUGUGAGUUGGCUGGCU	Homo sapiens	hsa-miR-4793-3p
20519690	0.294102	0.280376	0.422279	0.247063	0.569521	0.315213	0.294102	0.280376	0.422279	0.247063	0.569521	0.315213	MIMAT0019967	MIMAT0019967_st	22	miRBase	miRNA	UCUGGCUAUCUCACGAGACUGU	Homo sapiens	hsa-miR-4794
20519691	0.462656	0.534096	0.625015	0.782751	0.361941	0.417561	0.462656	0.534096	0.625015	0.782751	0.361941	0.417561	MIMAT0019968	MIMAT0019968_st	21	miRBase	miRNA	AGAAGUGGCUAAUAAUAUUGA	Homo sapiens	hsa-miR-4795-5p
20519692	1.24246	0.315213	0.643673	0.35943	0.834719	1.45599	1.24246	0.315213	0.643673	0.35943	0.834719	1.45599	MIMAT0019969	MIMAT0019969_st	22	miRBase	miRNA	AUAUUAUUAGCCACUUCUGGAU	Homo sapiens	hsa-miR-4795-3p
20519693	0.343199	0.577217	0.810661	0.86003	0.826758	0.506613	0.343199	0.577217	0.810661	0.86003	0.826758	0.506613	MIMAT0019970	MIMAT0019970_st	22	miRBase	miRNA	UGUCUAUACUCUGUCACUUUAC	Homo sapiens	hsa-miR-4796-5p
20519694	0.642104	0.687719	1.11048	0.774121	0.930909	0.213035	0.642104	0.687719	1.11048	0.774121	0.930909	0.213035	MIMAT0019971	MIMAT0019971_st	22	miRBase	miRNA	UAAAGUGGCAGAGUAUAGACAC	Homo sapiens	hsa-miR-4796-3p
20519695	0.741008	-0.224072	0.697086	0.27143	0.5256	1.124	0.741008	-0.224072	0.697086	0.27143	0.5256	1.124	MIMAT0019972	MIMAT0019972_st	21	miRBase	miRNA	GACAGAGUGCCACUUACUGAA	Homo sapiens	hsa-miR-4797-5p
20519696	0.253512	0.315213	0.648173	0.120741	0.261225	0.307501	0.253512	0.315213	0.648173	0.120741	0.261225	0.307501	MIMAT0019973	MIMAT0019973_st	21	miRBase	miRNA	UCUCAGUAAGUGGCACUCUGU	Homo sapiens	hsa-miR-4797-3p
20519697	0.44187	0.403301	0.231346	0.231346	1.2661	0.00505155	0.44187	0.403301	0.231346	0.231346	1.2661	0.00505155	MIMAT0019974	MIMAT0019974_st	22	miRBase	miRNA	UUCGGUAUACUUUGUGAAUUGG	Homo sapiens	hsa-miR-4798-5p
20519698	0.618912	0.580431	0.465998	0.465261	0.317414	0.172412	0.618912	0.580431	0.465998	0.465261	0.317414	0.172412	MIMAT0019975	MIMAT0019975_st	22	miRBase	miRNA	AACUCACGAAGUAUACCGAAGU	Homo sapiens	hsa-miR-4798-3p
20519699	0.411517	0.577502	0.119944	0.583003	0.819306	0.473801	0.411517	0.577502	0.119944	0.583003	0.819306	0.473801	MIMAT0019976	MIMAT0019976_st	22	miRBase	miRNA	AUCUAAAUGCAGCAUGCCAGUC	Homo sapiens	hsa-miR-4799-5p
20519700	0.552471	0.469244	0.227334	0.0116863	0.269979	0.332264	0.552471	0.469244	0.227334	0.0116863	0.269979	0.332264	MIMAT0019977	MIMAT0019977_st	22	miRBase	miRNA	ACUGGCAUGCUGCAUUUAUAUA	Homo sapiens	hsa-miR-4799-3p
20519701	2.22738	3.60248	3.50629	0.766759	1.60931	2.92481	2.22738	3.60248	3.50629	0.766759	1.60931	2.92481	MIMAT0019978	MIMAT0019978_st	21	miRBase	miRNA	AGUGGACCGAGGAAGGAAGGA	Homo sapiens	hsa-miR-4800-5p
20519702	2.07374	1.40455	1.48971	0.664486	1.9489	1.35539	2.07374	1.40455	1.48971	0.664486	1.9489	1.35539	MIMAT0019979	MIMAT0019979_st	19	miRBase	miRNA	CAUCCGUCCGUCUGUCCAC	Homo sapiens	hsa-miR-4800-3p
20519703	0.994161	0.59353	0.373894	0.669023	0.569521	0.282763	0.994161	0.59353	0.373894	0.669023	0.569521	0.282763	MIMAT0019980	MIMAT0019980_st	22	miRBase	miRNA	UACACAAGAAAACCAAGGCUCA	Homo sapiens	hsa-miR-4801
20519704	0.411517	0.473218	0.825327	-0.114351	0.437156	0.473655	0.411517	0.473218	0.825327	-0.114351	0.437156	0.473655	MIMAT0019981	MIMAT0019981_st	22	miRBase	miRNA	UAUGGAGGUUCUAGACCAUGUU	Homo sapiens	hsa-miR-4802-5p
20519705	0.275438	1.02923	1.07143	1.13985	0.569521	0.0849245	0.275438	1.02923	1.07143	1.13985	0.569521	0.0849245	MIMAT0019982	MIMAT0019982_st	23	miRBase	miRNA	UACAUGGAUGGAAACCUUCAAGC	Homo sapiens	hsa-miR-4802-3p
20519706	0.256747	0.315213	0.382427	0.401468	0.256747	0.893492	0.256747	0.315213	0.382427	0.401468	0.256747	0.893492	MIMAT0019983	MIMAT0019983_st	21	miRBase	miRNA	UAACAUAAUAGUGUGGAUUGA	Homo sapiens	hsa-miR-4803
20519707	0.271008	0.553607	0.394506	0.394506	0.233454	0.533871	0.271008	0.553607	0.394506	0.394506	0.233454	0.533871	MIMAT0019984	MIMAT0019984_st	21	miRBase	miRNA	UUGGACGGUAAGGUUAAGCAA	Homo sapiens	hsa-miR-4804-5p
20519708	0.098396	0.315213	0.351763	0.741008	0.098396	0.418549	0.098396	0.315213	0.351763	0.741008	0.098396	0.418549	MIMAT0019985	MIMAT0019985_st	21	miRBase	miRNA	UGCUUAACCUUGCCCUCGAAA	Homo sapiens	hsa-miR-4804-3p
20520194	0.554473	0.0754053	0.68498	0.689298	0.235446	0.315213	0.554473	0.0754053	0.68498	0.689298	0.235446	0.315213	MIMAT0021017	MIMAT0021017_st	21	miRBase	miRNA	UGCUGUAUUGUCAGGUAGUGA	Homo sapiens	hsa-miR-4999-5p
20520195	0.59548	0.292372	0.718166	0.462709	0.54668	0.371579	0.59548	0.292372	0.718166	0.462709	0.54668	0.371579	MIMAT0021018	MIMAT0021018_st	20	miRBase	miRNA	UCACUACCUGACAAUACAGU	Homo sapiens	hsa-miR-4999-3p
20520196	0.709136	0.843409	0.705835	0.415871	0.537649	0.640933	0.709136	0.843409	0.705835	0.415871	0.537649	0.640933	MIMAT0021019	MIMAT0021019_st	22	miRBase	miRNA	CAGUUCAGAAGUGUUCCUGAGU	Homo sapiens	hsa-miR-5000-5p
20520197	0.559198	0.290935	-0.220129	0.146714	0.305124	0.130673	0.559198	0.290935	-0.220129	0.146714	0.305124	0.130673	MIMAT0021020	MIMAT0021020_st	22	miRBase	miRNA	UCAGGACACUUCUGAACUUGGA	Homo sapiens	hsa-miR-5000-3p
20520198	7.48206	7.92602	7.83465	8.71807	9.03516	7.80665	7.48206	7.92602	7.83465	8.71807	9.03516	7.80665	MIMAT0021021	MIMAT0021021_st	24	miRBase	miRNA	AGGGCUGGACUCAGCGGCGGAGCU	Homo sapiens	hsa-miR-5001-5p
20520199	0.877428	0.686696	0.626813	0.723777	1.17647	0.631806	0.877428	0.686696	0.626813	0.723777	1.17647	0.631806	MIMAT0021022	MIMAT0021022_st	22	miRBase	miRNA	UUCUGCCUCUGUCCAGGUCCUU	Homo sapiens	hsa-miR-5001-3p
20520200	0.55806	0.600047	0.430875	0.718051	0.546564	1.17783	0.55806	0.600047	0.430875	0.718051	0.546564	1.17783	MIMAT0021023	MIMAT0021023_st	24	miRBase	miRNA	AAUUUGGUUUCUGAGGCACUUAGU	Homo sapiens	hsa-miR-5002-5p
20520201	0.483484	0.610108	0.350713	0.204124	0.499143	0.315213	0.483484	0.610108	0.350713	0.204124	0.499143	0.315213	MIMAT0021024	MIMAT0021024_st	21	miRBase	miRNA	UGACUGCCUCACUGACCACUU	Homo sapiens	hsa-miR-5002-3p
20520202	0.267088	0.315213	-0.0998688	0.195261	0.354258	-0.108199	0.267088	0.315213	-0.0998688	0.195261	0.354258	-0.108199	MIMAT0021025	MIMAT0021025_st	23	miRBase	miRNA	UCACAACAACCUUGCAGGGUAGA	Homo sapiens	hsa-miR-5003-5p
20520203	0.240316	0.186592	0.286758	1.13439	0.161077	0.302017	0.240316	0.186592	0.286758	1.13439	0.161077	0.302017	MIMAT0021026	MIMAT0021026_st	21	miRBase	miRNA	UACUUUUCUAGGUUGUUGGGG	Homo sapiens	hsa-miR-5003-3p
20520204	0.422279	0.398011	0.203539	0.339448	0.140602	0.244072	0.422279	0.398011	0.203539	0.339448	0.140602	0.244072	MIMAT0021027	MIMAT0021027_st	22	miRBase	miRNA	UGAGGACAGGGCAAAUUCACGA	Homo sapiens	hsa-miR-5004-5p
[truncated: 4,765 more rows]

## Sheet: Figure 4B
Probe Set ID	A1.rma-dabg-Signal(normalized)	A2.rma-dabg-Signal(normalized)	A3.rma-dabg-Signal(normalized)	B1.rma-dabg-Signal(normalized)	B2.rma-dabg-Signal(normalized)	B3.rma-dabg-Signal(normalized)
[truncated: 6,658 more rows]

[truncated: 2 more sheets: Figure 4C, Figure 4D]
