# Supplementary material for: LINC00467 Is Upregulated by DNA Copy Number Amplification and Hypomethylation and Shows ceRNA Potential in Lung Adenocarcinoma
Source: Front Endocrinol (Lausanne). 2022 Jan 13;12:802463. doi: 10.3389/fendo.2021.802463 (PMC8792904; doi:10.3389/fendo.2021.802463)
Supplement: Supplementary file 4 [file Table_4.xlsx]

## Sheet: Figure 5A
Regulation	Transcript ID(Array Design)_1	lncRNA
down	hsa-miR-24-2-5p	LINC00467
down	hsa-miR-27a-3p	LINC00467
down	hsa-miR-181a-2-3p	LINC00467
down	hsa-miR-181c-5p	LINC00467
down	hsa-miR-210-5p	LINC00467
down	hsa-miR-143-3p	LINC00467
down	hsa-miR-145-5p	LINC00467
down	hsa-miR-134-5p	LINC00467
down	hsa-miR-149-5p	LINC00467
down	hsa-miR-301a-3p	LINC00467
down	hsa-miR-376c-3p	LINC00467
down	hsa-miR-379-5p	LINC00467
down	hsa-miR-381-3p	LINC00467
down	hsa-miR-382-5p	LINC00467
down	hsa-miR-328-3p	LINC00467
down	hsa-miR-339-5p	LINC00467
down	hsa-miR-18b-5p	LINC00467
down	hsa-miR-20b-5p	LINC00467
down	hsa-miR-452-5p	LINC00467
down	hsa-miR-409-5p	LINC00467
down	hsa-miR-409-3p	LINC00467
down	hsa-miR-485-5p	LINC00467
down	hsa-miR-485-3p	LINC00467
down	hsa-miR-432-5p	LINC00467
down	hsa-miR-487b-3p	LINC00467
down	hsa-miR-92b-3p	LINC00467
up	hsa-miR-575	LINC00467
down	hsa-miR-585-5p	LINC00467
down	hsa-miR-601	LINC00467
down	hsa-miR-615-3p	LINC00467
down	hsa-miR-629-3p	LINC00467
down	hsa-miR-411-5p	LINC00467
down	hsa-miR-654-3p	LINC00467
down	hsa-miR-1296-5p	LINC00467
down	hsa-miR-1185-2-3p	LINC00467
down	hsa-miR-744-3p	LINC00467
down	hsa-miR-543	LINC00467
up	hsa-miR-1225-5p	LINC00467
up	hsa-miR-1915-3p	LINC00467
down	hsa-miR-2116-5p	LINC00467
down	hsa-miR-2116-3p	LINC00467
down	hsa-miR-3682-3p	LINC00467
up	hsa-miR-3687	LINC00467
up	hsa-miR-4454	LINC00467
down	hsa-miR-4481	LINC00467
up	hsa-miR-4521	LINC00467
down	hsa-miR-4684-3p	LINC00467
down	hsa-miR-4701-3p	LINC00467
up	hsa-miR-4721	LINC00467
down	hsa-miR-4726-5p	LINC00467
down	hsa-miR-5006-5p	LINC00467
up	hsa-miR-1273g-3p	LINC00467
down	hsa-miR-5194	LINC00467
up	hsa-miR-5739	LINC00467
up	hsa-miR-6126	LINC00467
up	hsa-miR-6729-5p	LINC00467
up	hsa-miR-6782-5p	LINC00467
down	hsa-miR-6785-5p	LINC00467
up	hsa-miR-6780b-5p	LINC00467
down	hsa-miR-6893-5p	LINC00467
up	hsa-miR-7641	LINC00467
up	hsa-miR-7975	LINC00467
down	14qII-14	LINC00467
up	hsa-mir-711	LINC00467
up	U108	LINC00467

## Sheet: Figure 5C
systematic_name	Symbol
hsa-miR-18b-5p	NR3C1
hsa-miR-18b-5p	LIN28A
hsa-miR-452-5p	SEL1L2
hsa-miR-27a-3p	LCOR
hsa-miR-143-3p	FAM60A
hsa-miR-575	DPP8
hsa-miR-20b-5p	TNFRSF21
hsa-miR-145-5p	ARPC5
hsa-miR-654-3p	LMOD1
hsa-miR-134-5p	ZKSCAN1
hsa-miR-339-5p	CCAR2
hsa-miR-134-5p	CPEB2
hsa-miR-143-3p	PATL1
hsa-miR-92b-3p	CCT6A
hsa-miR-20b-5p	CCDC25
hsa-miR-18b-5p	ALCAM
hsa-miR-145-5p	UBE2V1
hsa-miR-381-3p	RAPGEF6
hsa-miR-1225-5p	SLC5A9
hsa-miR-1296-5p	FAM118B
hsa-miR-379-5p	CXCL11
hsa-miR-1225-5p	ATXN7L3
hsa-miR-27a-3p	MAPKAPK3
hsa-miR-485-3p	CPEB1
hsa-miR-432-5p	CLEC5A
hsa-miR-143-3p	WWC2
hsa-miR-379-5p	PCDH17
hsa-miR-543	PCDHA8
hsa-miR-409-3p	STYX
hsa-miR-1225-5p	NDEL1
hsa-miR-1225-5p	PCDHGA4
hsa-miR-27a-3p	GPAM
hsa-miR-409-3p	ERBIN
hsa-miR-575	KCND2
hsa-miR-134-5p	PTPN3
hsa-miR-328-3p	PTCHD1
hsa-miR-18b-5p	CTDSPL
hsa-miR-575	SLC4A4
hsa-miR-381-3p	ZNF521
hsa-miR-1225-5p	L1CAM
hsa-miR-301a-3p	UBE2W
hsa-miR-145-5p	USP31
hsa-miR-452-5p	TIMP3
hsa-miR-27a-3p	ZNF502
hsa-miR-149-5p	USP24
hsa-miR-1225-5p	IGDCC3
hsa-miR-145-5p	DTD1
hsa-miR-20b-5p	LASP1
hsa-miR-654-3p	PRDM16
hsa-miR-27a-3p	PRKX
hsa-miR-20b-5p	PTEN
hsa-miR-485-5p	LIN28B
hsa-miR-149-5p	PKDCC
hsa-miR-145-5p	ZNF605
hsa-miR-20b-5p	MTCH2
hsa-miR-149-5p	RPGRIP1L
hsa-miR-381-3p	NFIA
hsa-miR-543	MPP7
hsa-miR-301a-3p	PTPRD
hsa-miR-452-5p	SKP1
hsa-miR-20b-5p	OSTM1
hsa-miR-18b-5p	CDC42
hsa-miR-409-3p	CDC42SE2
hsa-miR-149-5p	WSB1
hsa-miR-18b-5p	SRGAP3
hsa-miR-452-5p	ADCY2
hsa-miR-143-3p	CDH17
hsa-miR-27a-3p	AFF4
hsa-miR-485-5p	DPY19L2
hsa-miR-1296-5p	TP53INP2
hsa-miR-1225-5p	FNDC4
hsa-miR-432-5p	RNF141
hsa-miR-339-5p	MAP3K10
hsa-miR-18b-5p	ATM
hsa-miR-143-3p	NTRK2
hsa-miR-485-3p	SMG7
hsa-miR-20b-5p	DDHD1
hsa-miR-485-5p	CD2AP
hsa-miR-381-3p	TP53INP1
hsa-miR-27a-3p	PPM1G
hsa-miR-301a-3p	VCPIP1
hsa-miR-409-3p	ABL2
hsa-miR-1296-5p	EFNB1
hsa-miR-452-5p	RANBP6
hsa-miR-575	SRR
hsa-miR-134-5p	VEGFA
hsa-miR-485-3p	CDKN1B
hsa-miR-143-3p	LBH
hsa-miR-485-3p	CHKA
hsa-miR-20b-5p	CREB5
hsa-miR-92b-3p	GRAMD3
hsa-miR-20b-5p	SATB2
hsa-miR-20b-5p	PARD6B
hsa-miR-134-5p	ATAD2
hsa-miR-379-5p	ASCL1
hsa-miR-18b-5p	BHLHE22
hsa-miR-432-5p	ARNT
hsa-miR-27a-3p	GXYLT1
hsa-miR-485-5p	KCNIP3
hsa-miR-381-3p	TP53BP2
hsa-miR-18b-5p	ARFGEF2
hsa-miR-27a-3p	PTPN9
hsa-miR-20b-5p	TMUB2
hsa-miR-432-5p	KDM3B
hsa-miR-485-5p	SLC1A1
hsa-miR-328-3p	ADNP
hsa-miR-409-3p	SHC4
hsa-miR-601	ZBTB38
hsa-miR-18b-5p	CRIM1
hsa-miR-654-3p	KCTD12
hsa-miR-145-5p	SORCS3
hsa-miR-485-5p	PPARGC1A
hsa-miR-20b-5p	LAMC1
hsa-miR-452-5p	TRIM33
hsa-miR-143-3p	MAPK7
hsa-miR-20b-5p	MGAT4A
hsa-miR-328-3p	ODC1
hsa-miR-601	GABRB2
hsa-miR-92b-3p	DCAF6
hsa-miR-27a-3p	COL21A1
hsa-miR-432-5p	NR5A2
hsa-miR-143-3p	FRS2
hsa-miR-20b-5p	ZNF701
hsa-miR-575	TP53INP2
hsa-miR-1225-5p	LCA5
hsa-miR-543	CEP350
hsa-miR-143-3p	ARID3B
hsa-miR-1225-5p	PCDHGB6
hsa-miR-145-5p	NLGN1
hsa-miR-20b-5p	ZNF512B
hsa-miR-409-3p	GORASP2
hsa-miR-485-5p	EPB41L2
hsa-miR-92b-3p	ZNF253
hsa-miR-381-3p	PIK3R3
hsa-miR-145-5p	RBM25
hsa-miR-575	ATXN7L3
hsa-miR-432-5p	ZMAT1
hsa-miR-143-3p	VASH1
hsa-miR-432-5p	ZNF155
hsa-miR-1225-5p	BARX2
hsa-miR-1225-5p	MMP14
hsa-miR-339-5p	GRM3
hsa-miR-143-3p	USP31
hsa-miR-601	ZBTB33
hsa-miR-575	LRRTM2
hsa-miR-379-5p	EHD4
hsa-miR-134-5p	CEP170
hsa-miR-20b-5p	NEDD4L
hsa-miR-145-5p	CBFB
hsa-miR-145-5p	ERBB3
hsa-miR-575	ABCD3
hsa-miR-145-5p	FBXO34
hsa-miR-143-3p	TARDBP
hsa-miR-382-5p	SHC4
hsa-miR-601	FAM19A5
hsa-miR-452-5p	HBS1L
hsa-miR-27a-3p	APLNR
hsa-miR-145-5p	EFNB3
hsa-miR-20b-5p	ROCK2
hsa-miR-409-5p	ZIC1
hsa-miR-149-5p	CRTC2
hsa-miR-409-3p	DNM3
hsa-miR-452-5p	C3orf70
hsa-miR-143-3p	FAM196A
hsa-miR-575	IFT22
hsa-miR-382-5p	SERTAD2
hsa-miR-452-5p	BTBD7
hsa-miR-134-5p	SLC16A4
hsa-miR-145-5p	SENP2
hsa-miR-575	SS18L1
hsa-miR-20b-5p	ARHGEF18
hsa-miR-145-5p	NEDD9
hsa-miR-432-5p	MTPN
hsa-miR-149-5p	AKT3
hsa-miR-27a-3p	SLCO5A1
hsa-miR-339-5p	COL11A1
hsa-miR-409-3p	PELI2
hsa-miR-1225-5p	MEOX2
hsa-miR-432-5p	CELSR2
hsa-miR-1225-5p	FBXL20
hsa-miR-543	SCAF11
hsa-miR-485-5p	PRRT2
hsa-miR-181c-5p	DENND1A
hsa-miR-409-3p	PCSK7
hsa-miR-27a-3p	CSRNP1
hsa-miR-134-5p	RANBP3
hsa-miR-20b-5p	GJA3
hsa-miR-485-5p	ACTR3
hsa-miR-149-5p	TOP1
hsa-miR-409-5p	RSU1
hsa-miR-432-5p	P2RY1
hsa-miR-149-5p	GAS2L1
hsa-miR-376c-3p	APC
hsa-miR-409-3p	MARK3
hsa-miR-1296-5p	PKLR
hsa-miR-1225-5p	CHTF8
hsa-miR-575	MEAF6
hsa-miR-432-5p	PITRM1
hsa-miR-382-5p	ELK1
hsa-miR-149-5p	CENPB
hsa-miR-381-3p	ATP6V1C1
hsa-miR-485-5p	ZBTB39
hsa-miR-134-5p	SLC16A2
hsa-miR-143-3p	BTRC
hsa-miR-301a-3p	RAB5A
hsa-miR-20b-5p	ERO1B
hsa-miR-339-5p	NRP2
hsa-miR-149-5p	CNIH4
hsa-miR-379-5p	FIGN
hsa-miR-409-3p	ATP1B4
hsa-miR-20b-5p	ANK2
hsa-miR-20b-5p	SLC40A1
hsa-miR-485-5p	GSR
hsa-miR-432-5p	MYOZ1
hsa-miR-181c-5p	RABGEF1
hsa-miR-149-5p	TRIOBP
hsa-miR-145-5p	WDFY3
hsa-miR-381-3p	PDS5A
hsa-miR-409-3p	PDHX
hsa-miR-27a-3p	HSDL1
hsa-miR-20b-5p	IPO5
hsa-miR-432-5p	MTMR4
hsa-miR-1225-5p	YLPM1
hsa-miR-575	YPEL5
hsa-miR-485-5p	ZFHX4
hsa-miR-20b-5p	ARHGAP5
hsa-miR-143-3p	SLC17A7
hsa-miR-18b-5p	NACC1
hsa-miR-409-3p	C1orf27
hsa-miR-20b-5p	TGFB1I1
hsa-miR-1225-5p	PCDHGA11
hsa-miR-382-5p	TYW5
hsa-miR-134-5p	RAD1
hsa-miR-432-5p	FLG2
hsa-miR-92b-3p	HCN2
hsa-miR-134-5p	CNOT6
hsa-miR-143-3p	GPD2
hsa-miR-575	GUCY2C
hsa-miR-376c-3p	BMPR2
hsa-miR-432-5p	GNG12
hsa-miR-409-3p	SECISBP2L
hsa-miR-149-5p	VPS25
hsa-miR-27a-3p	RCOR3
hsa-miR-92b-3p	USF2
hsa-miR-20b-5p	UBR1
hsa-miR-432-5p	FOXN2
hsa-miR-1296-5p	PIRT
hsa-miR-18b-5p	NCOA3
hsa-miR-485-5p	ATP6V1C2
hsa-miR-301a-3p	NUS1
hsa-miR-145-5p	CRKL
hsa-miR-601	ZKSCAN2
hsa-miR-134-5p	PPM1E
hsa-miR-149-5p	CHRM1
hsa-miR-27a-3p	ADCY6
hsa-miR-1225-5p	SLITRK1
hsa-miR-485-5p	TMEM168
hsa-miR-339-5p	LHX6
hsa-miR-328-3p	METTL21B
hsa-miR-575	KCND1
hsa-miR-149-5p	DLL1
hsa-miR-134-5p	PPP1R12A
hsa-miR-27a-3p	ZDHHC7
hsa-miR-328-3p	DLX3
hsa-miR-382-5p	BCAP29
hsa-miR-381-3p	SMNDC1
hsa-miR-543	NPTN
hsa-miR-339-5p	TPM4
hsa-miR-328-3p	FRMD6
hsa-miR-27a-3p	GLTP
hsa-miR-382-5p	STAT4
hsa-miR-381-3p	NR5A2
hsa-miR-301a-3p	PURG
hsa-miR-485-5p	MAX
hsa-miR-20b-5p	TANC1
hsa-miR-432-5p	GNA12
hsa-miR-20b-5p	REEP5
hsa-miR-339-5p	SVOP
hsa-miR-485-5p	SEMA4G
hsa-miR-145-5p	EPT1
hsa-miR-27a-3p	ZNF140
hsa-miR-1225-5p	KCNN3
hsa-miR-379-5p	STAM2
hsa-miR-485-5p	TANC2
hsa-miR-1225-5p	BNC2
hsa-miR-27a-3p	RBBP5
hsa-miR-1225-5p	ELMO2
hsa-miR-432-5p	LDB1
hsa-miR-181c-5p	SLC26A4
hsa-miR-1225-5p	PCDHGB4
hsa-miR-134-5p	FAM8A1
hsa-miR-145-5p	PHRF1
hsa-miR-328-3p	MAX
hsa-miR-328-3p	VPS37C
hsa-miR-339-5p	CNOT6
hsa-miR-143-3p	TMEM108
hsa-miR-143-3p	GLI3
hsa-miR-149-5p	USP50
hsa-miR-145-5p	ENC1
hsa-miR-27a-3p	CASC10
hsa-miR-432-5p	HEY1
hsa-miR-409-3p	CREB5
hsa-miR-92b-3p	BTG2
hsa-miR-92b-3p	HNRNPU
hsa-miR-27a-3p	SUSD6
hsa-miR-149-5p	OPCML
hsa-miR-328-3p	NPAS4
hsa-miR-20b-5p	ABCG2
hsa-miR-20b-5p	PCDHAC1
hsa-miR-601	SIRPA
hsa-miR-485-5p	RAPGEF2
hsa-miR-432-5p	ARHGEF4
hsa-miR-143-3p	CREBL2
hsa-miR-18b-5p	TRAPPC8
hsa-miR-145-5p	RBPMS2
hsa-miR-409-3p	RAB1A
hsa-miR-339-5p	PPM1B
hsa-miR-452-5p	KPNA1
hsa-miR-149-5p	PCDHA4
hsa-miR-485-3p	GXYLT1
hsa-miR-543	SLC25A21
hsa-miR-134-5p	COX8A
hsa-miR-601	TCFL5
hsa-miR-543	AGPAT3
hsa-miR-654-3p	CDC23
hsa-miR-381-3p	SYT11
hsa-miR-143-3p	PDZD2
hsa-miR-409-3p	ZNF292
hsa-miR-379-5p	CDK19
hsa-miR-328-3p	SESN2
hsa-miR-452-5p	RAD23B
hsa-miR-134-5p	CHIC1
hsa-miR-485-3p	PIK3C2B
hsa-miR-485-5p	GLP1R
hsa-miR-27a-3p	AMOTL2
hsa-miR-409-5p	KCTD16
hsa-miR-485-5p	MEPCE
hsa-miR-134-5p	PIP4K2A
hsa-miR-432-5p	PNISR
hsa-miR-485-5p	YWHAG
hsa-miR-18b-5p	ARL15
hsa-miR-654-3p	LIMD2
hsa-miR-543	DYNC1LI2
hsa-miR-20b-5p	AGFG1
hsa-miR-381-3p	VWA5A
hsa-miR-485-3p	SOX9
hsa-miR-134-5p	PHLPP2
hsa-miR-27a-3p	ZNHIT6
hsa-miR-301a-3p	CDK19
hsa-miR-328-3p	SNRPB
hsa-miR-20b-5p	SH3TC2
hsa-miR-149-5p	OXSR1
hsa-miR-432-5p	MAN1A2
hsa-miR-92b-3p	SORCS3
hsa-miR-376c-3p	PPP1R12A
hsa-miR-145-5p	SNTB2
hsa-miR-485-5p	ANLN
hsa-miR-27a-3p	SESN2
hsa-miR-409-3p	RORB
hsa-miR-339-5p	NAV3
hsa-miR-301a-3p	ETNK1
hsa-miR-432-5p	GGA3
hsa-miR-134-5p	PCSK1
hsa-miR-452-5p	YWHAE
hsa-miR-301a-3p	ADGRF5
hsa-miR-27a-3p	TOR2A
hsa-miR-18b-5p	XYLT1
hsa-miR-92b-3p	FAM196A
hsa-miR-382-5p	FOXN2
hsa-miR-487b-3p	STAM
hsa-miR-92b-3p	NFYC
hsa-miR-339-5p	HCN1
hsa-miR-20b-5p	NCKAP5
hsa-miR-27a-3p	EML1
hsa-miR-485-5p	SLC30A6
hsa-miR-20b-5p	EHD3
hsa-miR-1225-5p	IFT80
hsa-miR-485-5p	LYPD6
hsa-miR-432-5p	BAAT
hsa-miR-382-5p	NID1
hsa-miR-20b-5p	TSC22D2
hsa-miR-339-5p	SORT1
hsa-miR-328-3p	ZNF609
hsa-miR-145-5p	STC1
hsa-miR-452-5p	KLHL5
hsa-miR-601	KCNJ12
hsa-miR-149-5p	SF1
hsa-miR-485-5p	CAMK2A
hsa-miR-409-3p	SWAP70
hsa-miR-149-5p	AAGAB
hsa-miR-27a-3p	GRSF1
hsa-miR-301a-3p	SCN3A
hsa-miR-654-3p	PRKAR2A
hsa-miR-1225-5p	PABPC4
hsa-miR-27a-3p	TPT1
hsa-miR-409-3p	UBXN7
hsa-miR-134-5p	KLC2
hsa-miR-18b-5p	CREBL2
hsa-miR-382-5p	MMP16
hsa-miR-485-5p	GPD1
hsa-miR-20b-5p	APCDD1
hsa-miR-409-3p	FLG2
hsa-miR-339-5p	EMILIN2
hsa-miR-432-5p	ESRRA
hsa-miR-20b-5p	HOXB13
hsa-miR-301a-3p	TGFBR2
hsa-miR-409-5p	YIPF1
hsa-miR-181c-5p	PDIA6
hsa-miR-601	ANO4
hsa-miR-601	FHL3
hsa-miR-145-5p	SCARB1
hsa-miR-18b-5p	CDK19
hsa-miR-149-5p	KHK
hsa-miR-149-5p	FAM168B
hsa-miR-575	FBXW11
hsa-miR-601	IKBIP
hsa-miR-27a-3p	PLAGL2
hsa-miR-27a-3p	PPP1CC
hsa-miR-601	UPP2
hsa-miR-27a-3p	SMAD5
hsa-miR-452-5p	STAM2
hsa-miR-20b-5p	C9orf40
hsa-miR-143-3p	ATP11C
hsa-miR-20b-5p	TMEM56
hsa-miR-543	HEG1
hsa-miR-543	PCDHAC2
hsa-miR-432-5p	LRRTM3
hsa-miR-181c-5p	ERLIN2
hsa-miR-149-5p	FZD5
hsa-miR-27a-3p	LIN28B
hsa-miR-654-3p	GRHL2
hsa-miR-27a-3p	SLC16A10
hsa-miR-409-3p	OXR1
hsa-miR-432-5p	C3orf58
hsa-miR-18b-5p	SORBS2
hsa-miR-20b-5p	M6PR
hsa-miR-379-5p	GABRA3
hsa-miR-20b-5p	ITCH
hsa-miR-20b-5p	SLC16A12
hsa-miR-149-5p	DOCK3
hsa-miR-339-5p	MAPRE1
hsa-miR-432-5p	CTNND2
hsa-miR-601	HDHD2
hsa-miR-575	SNX16
hsa-miR-149-5p	USF1
hsa-miR-382-5p	RPS6KA6
hsa-miR-381-3p	PCSK2
hsa-miR-149-5p	SUN2
hsa-miR-92b-3p	SELT
hsa-miR-485-5p	RFX1
hsa-miR-134-5p	ZDHHC9
hsa-miR-432-5p	DCTN3
hsa-miR-134-5p	SMURF2
hsa-miR-181c-5p	BMT2
hsa-miR-92b-3p	TECPR2
hsa-miR-181c-5p	MAGI3
hsa-miR-20b-5p	SSFA2
hsa-miR-409-3p	CDCA7L
hsa-miR-575	NEUROG1
hsa-miR-20b-5p	PPP2R1B
hsa-miR-1296-5p	GNG2
hsa-miR-149-5p	IDH2
hsa-miR-20b-5p	WDR37
hsa-miR-145-5p	CAV2
hsa-miR-301a-3p	MBNL1
hsa-miR-575	LHX4
hsa-miR-432-5p	TTC9
hsa-miR-381-3p	HSF5
hsa-miR-18b-5p	KLHL20
hsa-miR-432-5p	TPD52L3
hsa-miR-601	TBX18
hsa-miR-134-5p	ZNF71
hsa-miR-485-5p	RNF214
hsa-miR-92b-3p	ANO8
hsa-miR-20b-5p	XRN1
hsa-miR-181c-5p	PPP1R3B
hsa-miR-432-5p	MCL1
hsa-miR-18b-5p	RNF8
hsa-miR-20b-5p	TMEM192
hsa-miR-20b-5p	SLAIN2
hsa-miR-145-5p	SEMA3A
hsa-miR-92b-3p	NUP43
hsa-miR-301a-3p	AP1G1
hsa-miR-485-5p	ASAP1
hsa-miR-20b-5p	PAG1
hsa-miR-1225-5p	ELN
hsa-miR-20b-5p	NRBP1
hsa-miR-409-3p	PIGN
hsa-miR-382-5p	ADAMTS18
hsa-miR-381-3p	IL13
hsa-miR-485-5p	IGF2BP2
hsa-miR-485-5p	RAD23B
hsa-miR-487b-3p	HNRNPR
hsa-miR-575	CHST14
hsa-miR-432-5p	PDE1B
hsa-miR-27a-3p	RNF182
hsa-miR-145-5p	ADH7
hsa-miR-381-3p	SIK3
hsa-miR-20b-5p	UBE2W
hsa-miR-409-5p	PPARGC1A
hsa-miR-143-3p	PTGES3
hsa-miR-27a-3p	BACE1
hsa-miR-452-5p	ZNF644
hsa-miR-381-3p	TSHZ3
hsa-miR-18b-5p	FBXO31
hsa-miR-432-5p	BACE2
hsa-miR-382-5p	STXBP4
hsa-miR-432-5p	CSNK1D
hsa-miR-615-3p	CRIM1
hsa-miR-1296-5p	BMPER
hsa-miR-339-5p	DAZAP1
hsa-miR-143-3p	THRB
hsa-miR-92b-3p	WDR81
hsa-miR-409-3p	GNB1
hsa-miR-485-5p	CADM2
hsa-miR-409-3p	RICTOR
hsa-miR-485-5p	ALPL
hsa-miR-339-5p	CRLF3
hsa-miR-339-5p	EMX2
hsa-miR-20b-5p	SLC30A9
hsa-miR-654-3p	ZNF326
hsa-miR-143-3p	BAAT
hsa-miR-409-3p	VPS13C
hsa-miR-432-5p	SCN5A
hsa-miR-145-5p	GBA
hsa-miR-452-5p	RNF138
hsa-miR-20b-5p	CNOT6
hsa-miR-27a-3p	ZNF329
hsa-miR-575	FAM81A
hsa-miR-409-5p	PHYHIPL
hsa-miR-575	SNAPIN
hsa-miR-20b-5p	TANC2
hsa-miR-1225-5p	NUP153
hsa-miR-381-3p	CCNK
hsa-miR-20b-5p	SMOC2
hsa-miR-143-3p	CTNND1
hsa-miR-543	ZIC1
hsa-miR-575	AGAP2
hsa-miR-27a-3p	USF3
hsa-miR-301a-3p	DYNC1LI2
hsa-miR-452-5p	DMD
hsa-miR-328-3p	PTPRF
hsa-miR-143-3p	GCNT1
hsa-miR-143-3p	WWC3
hsa-miR-485-3p	C1orf216
hsa-miR-452-5p	PLCB4
hsa-miR-452-5p	LCP2
hsa-miR-485-5p	CAPZB
hsa-miR-20b-5p	OXR1
hsa-miR-1296-5p	MTUS1
hsa-miR-143-3p	MEX3C
hsa-miR-575	SPAST
hsa-miR-149-5p	BSN
hsa-miR-382-5p	FSTL5
hsa-miR-181c-5p	PARM1
hsa-miR-381-3p	PIK3C2B
hsa-miR-18b-5p	HLF
hsa-miR-18b-5p	PEAK1
hsa-miR-381-3p	ZNF626
hsa-miR-27a-3p	BMI1
hsa-miR-134-5p	KDM6A
hsa-miR-485-5p	DCTD
hsa-miR-20b-5p	FNDC3A
hsa-miR-432-5p	LY9
hsa-miR-18b-5p	HIF1A
hsa-miR-18b-5p	HOXD13
hsa-miR-143-3p	TUBB1
hsa-miR-18b-5p	ARHGAP5
hsa-miR-654-3p	ITGA1
hsa-miR-379-5p	MEGF10
hsa-miR-575	NRK
hsa-miR-452-5p	ZNF407
hsa-miR-601	LHFPL2
hsa-miR-485-5p	MMP14
hsa-miR-485-5p	CYP2B6
hsa-miR-432-5p	DDTL
hsa-miR-27a-3p	HORMAD2
hsa-miR-27a-3p	DNAJC6
hsa-miR-382-5p	PLOD2
hsa-miR-382-5p	SEMA3D
hsa-miR-27a-3p	RNGTT
hsa-miR-452-5p	CDR2
hsa-miR-485-3p	C6orf106
hsa-miR-27a-3p	IGLON5
hsa-miR-20b-5p	KCTD18
hsa-miR-452-5p	MYBL1
hsa-miR-485-5p	DAG1
hsa-miR-20b-5p	FYCO1
hsa-miR-301a-3p	ATP6V1B2
hsa-miR-20b-5p	FNBP1L
hsa-miR-134-5p	SRI
hsa-miR-381-3p	GAS2
hsa-miR-145-5p	FRMD4A
hsa-miR-145-5p	ZNF593
hsa-miR-20b-5p	SHANK2
hsa-miR-27a-3p	RAP2A
hsa-miR-1296-5p	DCAF8
hsa-miR-134-5p	PDE4B
hsa-miR-485-5p	LCOR
hsa-miR-1225-5p	PCDHGB2
hsa-miR-20b-5p	WDFY2
hsa-miR-134-5p	RPGRIP1L
hsa-miR-92b-3p	CTDSPL
hsa-miR-575	DYNC1LI2
hsa-miR-181c-5p	JAZF1
hsa-miR-181c-5p	ERI1
hsa-miR-1225-5p	BCL2L11
hsa-miR-328-3p	PIM1
hsa-miR-27a-3p	NOVA1
hsa-miR-382-5p	DSG1
hsa-miR-452-5p	KCNIP1
hsa-miR-382-5p	BCL2L11
hsa-miR-432-5p	GRM7
hsa-miR-432-5p	MAMLD1
hsa-miR-20b-5p	RAB5B
hsa-miR-339-5p	ZNF385B
hsa-miR-452-5p	ICE2
hsa-miR-376c-3p	NSUN7
hsa-miR-432-5p	DISC1
hsa-miR-339-5p	LARGE1
hsa-miR-145-5p	FMNL2
hsa-miR-134-5p	MYCN
hsa-miR-1296-5p	INTS2
hsa-miR-543	PPP1R3B
hsa-miR-601	SLC6A6
hsa-miR-27a-3p	GLRA2
hsa-miR-485-5p	NXN
hsa-miR-18b-5p	LMO4
hsa-miR-452-5p	MYOM1
hsa-miR-376c-3p	CPD
hsa-miR-382-5p	KLHL24
hsa-miR-18b-5p	HMBOX1
hsa-miR-382-5p	DGKI
hsa-miR-485-5p	PCDHB11
hsa-miR-134-5p	TSC22D2
hsa-miR-328-3p	RANBP10
hsa-miR-149-5p	NCAM2
hsa-miR-409-3p	TMEM267
hsa-miR-382-5p	SMOC1
hsa-miR-181c-5p	ETS1
hsa-miR-145-5p	PPP1R9A
hsa-miR-27a-3p	DEPDC1B
hsa-miR-409-5p	ZDHHC9
hsa-miR-432-5p	PPP1R8
hsa-miR-452-5p	TCF20
hsa-miR-409-3p	RELN
hsa-miR-145-5p	CCDC43
hsa-miR-181c-5p	SPIRE1
hsa-miR-1225-5p	NAA30
hsa-miR-379-5p	HMGA2
hsa-miR-20b-5p	FAM8A1
hsa-miR-149-5p	BCL2L2
hsa-miR-149-5p	FOXO4
hsa-miR-145-5p	IRS2
hsa-miR-134-5p	ITGB1
hsa-miR-92b-3p	ZNF80
hsa-miR-339-5p	SOCS3
hsa-miR-339-5p	FOXO4
hsa-miR-432-5p	IGF1R
hsa-miR-575	ANKRD46
hsa-miR-328-3p	ZC3H7B
hsa-miR-134-5p	COL4A6
hsa-miR-20b-5p	PXYLP1
hsa-miR-485-5p	ZNF587
hsa-miR-432-5p	TPBG
hsa-miR-20b-5p	PPP1R3B
hsa-miR-20b-5p	ETV1
hsa-miR-149-5p	2021-09-08
hsa-miR-18b-5p	SGCD
hsa-miR-543	PCDHA13
hsa-miR-575	RTKN2
hsa-miR-485-5p	CENPP
hsa-miR-145-5p	CSMD3
hsa-miR-601	CNOT2
hsa-miR-381-3p	UBE2C
hsa-miR-601	ZNF662
hsa-miR-432-5p	MAK
hsa-miR-381-3p	WDR48
hsa-miR-27a-3p	FRYL
hsa-miR-145-5p	RBM47
hsa-miR-301a-3p	MEOX2
hsa-miR-145-5p	DLX6
hsa-miR-27a-3p	HOXA13
hsa-miR-654-3p	ERGIC2
hsa-miR-145-5p	APH1A
hsa-miR-20b-5p	PCDHA13
hsa-miR-543	SIRPA
hsa-miR-27a-3p	NCBP3
hsa-miR-92b-3p	FAR1
hsa-miR-409-3p	SGCD
hsa-miR-18b-5p	TRPC4
hsa-miR-328-3p	DHX40
hsa-miR-339-5p	C1QTNF2
hsa-miR-143-3p	RGAG1
hsa-miR-328-3p	C17orf58
hsa-miR-452-5p	ARL1
hsa-miR-181c-5p	DNAJA4
hsa-miR-20b-5p	TAOK3
hsa-miR-432-5p	CCDC86
hsa-miR-575	PRDM1
hsa-miR-20b-5p	ZNFX1
hsa-miR-485-3p	TMEM215
hsa-miR-92b-3p	HERPUD2
hsa-miR-301a-3p	FAM78A
hsa-miR-149-5p	TMEM86A
hsa-miR-18b-5p	C11orf87
hsa-miR-27a-3p	GDF6
hsa-miR-1225-5p	PCDHGA5
hsa-miR-485-5p	INO80
hsa-miR-339-5p	EXOC7
hsa-miR-432-5p	COL4A5
hsa-miR-543	LRRC8D
hsa-miR-92b-3p	UBE2W
hsa-miR-379-5p	PCGF5
hsa-miR-134-5p	FOXP2
hsa-miR-575	WSB2
hsa-miR-452-5p	SCN3A
hsa-miR-149-5p	PCDH19
hsa-miR-432-5p	CGGBP1
hsa-miR-149-5p	PLAG1
hsa-miR-379-5p	KCNJ1
hsa-miR-18b-5p	INO80
hsa-miR-543	AKAP12
hsa-miR-181c-5p	TMSB4Y
hsa-miR-1225-5p	PCDHGA12
hsa-miR-381-3p	ZNF770
hsa-miR-92b-3p	ARHGEF17
hsa-miR-143-3p	SP7
hsa-miR-20b-5p	LDLRAP1
hsa-miR-409-3p	PLD5
hsa-miR-485-5p	UTP11
hsa-miR-145-5p	ITGB8
hsa-miR-379-5p	IL6ST
hsa-miR-1225-5p	PCDHGA6
hsa-miR-181c-5p	C9orf72
hsa-miR-145-5p	GPHN
hsa-miR-1296-5p	USP47
hsa-miR-92b-3p	SP6
hsa-miR-20b-5p	PRKAR1A
hsa-miR-654-3p	ITCH
hsa-miR-409-5p	RRAGB
hsa-miR-301a-3p	NBEA
hsa-miR-92b-3p	EVI5
hsa-miR-575	CPEB3
hsa-miR-339-5p	THSD4
hsa-miR-379-5p	RARB
hsa-miR-134-5p	FNDC3B
hsa-miR-487b-3p	RDX
hsa-miR-432-5p	SRPK2
hsa-miR-381-3p	GPC1
hsa-miR-485-3p	THBS1
hsa-miR-452-5p	HP1BP3
hsa-miR-181c-5p	MKRN1
hsa-miR-382-5p	TNPO1
hsa-miR-485-5p	FGF23
hsa-miR-485-5p	CSF1
hsa-miR-485-5p	INSR
hsa-miR-134-5p	MBTD1
hsa-miR-1225-5p	PCDHGA1
hsa-miR-485-5p	CD209
hsa-miR-1225-5p	PCDHGA3
hsa-miR-601	NTRK2
hsa-miR-432-5p	RARB
hsa-miR-20b-5p	PCDHA1
hsa-miR-543	ZNF236
hsa-miR-575	MAP2
hsa-miR-409-5p	EPB41L3
hsa-miR-379-5p	LPP
hsa-miR-301a-3p	NIN
hsa-miR-143-3p	FAM122A
hsa-miR-20b-5p	SV2B
hsa-miR-452-5p	C9orf129
hsa-miR-181c-5p	PIAS3
hsa-miR-1296-5p	RNF40
hsa-miR-27a-3p	NR2F6
hsa-miR-20b-5p	CRCT1
hsa-miR-145-5p	MBTD1
hsa-miR-1296-5p	CTDSPL
hsa-miR-432-5p	C16orf45
hsa-miR-27a-3p	GCA
hsa-miR-452-5p	MARK1
hsa-miR-485-3p	DLG2
hsa-miR-18b-5p	PRKACB
hsa-miR-1225-5p	FAM46C
hsa-miR-27a-3p	TM2D3
hsa-miR-149-5p	XPO4
hsa-miR-27a-3p	ZFP36L1
hsa-miR-134-5p	SLC46A1
hsa-miR-1296-5p	CTNND1
hsa-miR-409-3p	SUMF1
hsa-miR-143-3p	MAP3K7
hsa-miR-301a-3p	UBE4B
hsa-miR-432-5p	DNAJB6
hsa-miR-485-5p	PAIP2B
hsa-miR-543	PCDHA1
hsa-miR-485-3p	BCAN
hsa-miR-1225-5p	RNF212
hsa-miR-27a-3p	CABLES2
hsa-miR-381-3p	B3GNT2
hsa-miR-575	SEC24C
hsa-miR-382-5p	SAR1B
hsa-miR-27a-3p	LBH
hsa-miR-543	SIX2
hsa-miR-143-3p	DISC1
hsa-miR-143-3p	MED26
hsa-miR-145-5p	CABP1
hsa-miR-18b-5p	RNF145
hsa-miR-543	TRPS1
hsa-miR-134-5p	PDZD2
hsa-miR-543	LUC7L3
hsa-miR-1225-5p	FBLN5
hsa-miR-575	PIGK
hsa-miR-134-5p	YWHAZ
hsa-miR-379-5p	DLG3
hsa-miR-145-5p	YTHDF2
hsa-miR-149-5p	HS6ST2
hsa-miR-301a-3p	MS4A1
hsa-miR-432-5p	IL6ST
hsa-miR-409-5p	GPAT3
hsa-miR-432-5p	YTHDC1
hsa-miR-409-3p	CLOCK
hsa-miR-301a-3p	ESR1
hsa-miR-382-5p	FBXO28
hsa-miR-20b-5p	ILDR1
hsa-miR-181c-5p	TGIF2
hsa-miR-181c-5p	NAA50
hsa-miR-485-3p	CDK16
hsa-miR-382-5p	NUDT5
hsa-miR-432-5p	FUBP3
hsa-miR-92b-3p	LONRF3
hsa-miR-145-5p	CTGF
hsa-miR-452-5p	FZD4
hsa-miR-301a-3p	GPR158
hsa-miR-143-3p	PPP2CB
hsa-miR-382-5p	GNG12
hsa-miR-181c-5p	SNX9
hsa-miR-27a-3p	POU3F2
hsa-miR-27a-3p	DLGAP3
hsa-miR-409-5p	ZBTB34
hsa-miR-20b-5p	SGTB
hsa-miR-381-3p	LHX9
hsa-miR-149-5p	DHX40
hsa-miR-1225-5p	CXCL8
hsa-miR-409-3p	NUDT4
hsa-miR-485-3p	B4GAT1
hsa-miR-145-5p	ARHGAP5
hsa-miR-149-5p	TNS1
hsa-miR-149-5p	RPP30
hsa-miR-432-5p	C2orf68
hsa-miR-381-3p	RAPGEFL1
hsa-miR-409-3p	PHF19
hsa-miR-20b-5p	CEP57
hsa-miR-1225-5p	KIAA1324
hsa-miR-145-5p	DPYSL2
hsa-miR-485-5p	CEP164
hsa-miR-381-3p	TMEM168
hsa-miR-575	TMEM182
hsa-miR-485-5p	ATG3
hsa-miR-485-5p	ZNF212
hsa-miR-301a-3p	PRKAA1
hsa-miR-382-5p	ATP2B3
hsa-miR-20b-5p	SNX9
hsa-miR-379-5p	PCGF3
hsa-miR-27a-3p	PTCH1
hsa-miR-27a-3p	SETD5
hsa-miR-575	IGLON5
hsa-miR-485-5p	NAV3
hsa-miR-1225-5p	TAL1
hsa-miR-143-3p	UBE2E3
hsa-miR-485-5p	KIF3C
hsa-miR-92b-3p	EGR1
hsa-miR-145-5p	STX12
hsa-miR-409-5p	ACTC1
hsa-miR-92b-3p	RGL1
hsa-miR-328-3p	FOXO4
hsa-miR-145-5p	GRB10
hsa-miR-601	RDH12
hsa-miR-379-5p	TFPI2
hsa-miR-27a-3p	SRRM2
hsa-miR-27a-3p	DPY19L3
hsa-miR-134-5p	ITGA3
hsa-miR-485-3p	FAM13A
hsa-miR-27a-3p	TPR
hsa-miR-18b-5p	ZNF365
hsa-miR-20b-5p	SLC30A7
hsa-miR-382-5p	RERG
hsa-miR-20b-5p	ICK
hsa-miR-20b-5p	EREG
hsa-miR-20b-5p	PCDHA10
hsa-miR-20b-5p	WDR26
hsa-miR-452-5p	PPHLN1
hsa-miR-485-5p	BTBD7
hsa-miR-149-5p	TRAPPC3
hsa-miR-27a-3p	MYT1
hsa-miR-328-3p	UBE2Z
hsa-miR-432-5p	RAPGEF2
hsa-miR-145-5p	F11R
hsa-miR-27a-3p	RRAS2
hsa-miR-339-5p	VCP
hsa-miR-143-3p	GATM
hsa-miR-485-5p	TRIM8
hsa-miR-143-3p	SLC30A8
hsa-miR-1296-5p	CADM1
hsa-miR-92b-3p	LIN28B
hsa-miR-382-5p	GLUL
hsa-miR-181c-5p	GRM5
hsa-miR-485-5p	C1orf174
hsa-miR-328-3p	SOX11
hsa-miR-301a-3p	BTF3L4
hsa-miR-339-5p	VEGFA
hsa-miR-92b-3p	CAMK2A
hsa-miR-1225-5p	CHGB
hsa-miR-601	ANKIB1
hsa-miR-145-5p	TRIM2
hsa-miR-485-5p	DLX3
hsa-miR-20b-5p	ZCCHC16
hsa-miR-485-5p	DES
hsa-miR-485-5p	FNIP2
hsa-miR-485-5p	LAMTOR1
hsa-miR-379-5p	ABCG4
hsa-miR-379-5p	CYP2U1
hsa-miR-485-3p	GNAI1
hsa-miR-181c-5p	NR3C1
hsa-miR-379-5p	ARL4A
hsa-miR-134-5p	UBA6
hsa-miR-615-3p	AZIN1
hsa-miR-27a-3p	KCNK2
hsa-miR-18b-5p	KDM2A
hsa-miR-143-3p	PPP2R5C
hsa-miR-20b-5p	RASL11B
hsa-miR-328-3p	RBFOX1
hsa-miR-20b-5p	MAPRE3
hsa-miR-27a-3p	EPB41L4A
hsa-miR-149-5p	PDE4D
hsa-miR-20b-5p	CTSS
hsa-miR-432-5p	DLX3
hsa-miR-485-5p	TTBK1
hsa-miR-143-3p	BSN
hsa-miR-20b-5p	GAB1
hsa-miR-27a-3p	TMUB1
hsa-miR-382-5p	CEP128
hsa-miR-432-5p	CREB5
hsa-miR-20b-5p	HMGA2
hsa-miR-339-5p	SLC30A4
hsa-miR-149-5p	CCDC80
hsa-miR-143-3p	ETV1
hsa-miR-339-5p	SFXN3
hsa-miR-145-5p	RPS6KA6
hsa-miR-432-5p	PIK3R3
hsa-miR-452-5p	SUN1
hsa-miR-487b-3p	ZIC1
hsa-miR-143-3p	DDAH1
hsa-miR-301a-3p	NR3C2
hsa-miR-27a-3p	HIP1
hsa-miR-149-5p	UBTD2
hsa-miR-20b-5p	PHLPP2
hsa-miR-20b-5p	BMP3
hsa-miR-381-3p	HSP90AB1
hsa-miR-339-5p	FBXO30
hsa-miR-543	PCDHA4
hsa-miR-134-5p	SRSF6
hsa-miR-18b-5p	PCTP
hsa-miR-432-5p	MAML2
hsa-miR-485-5p	TPD52L2
hsa-miR-485-5p	NKAIN1
hsa-miR-92b-3p	MAN2A1
hsa-miR-339-5p	NUP43
hsa-miR-27a-3p	CSRP2
hsa-miR-339-5p	BEND3
hsa-miR-328-3p	CNR1
hsa-miR-1225-5p	PCDHGB3
hsa-miR-145-5p	CLCN5
hsa-miR-20b-5p	ZNF468
hsa-miR-382-5p	MIER1
hsa-miR-601	R3HDM2
hsa-miR-409-3p	TRPS1
hsa-miR-301a-3p	ERBIN
hsa-miR-27a-3p	SORBS1
hsa-miR-654-3p	RAB8B
hsa-miR-92b-3p	RRBP1
hsa-miR-27a-3p	CDR2
hsa-miR-301a-3p	KIF13A
hsa-miR-432-5p	ALPL
hsa-miR-432-5p	CELF2
hsa-miR-601	RGS9BP
hsa-miR-143-3p	ASB14
hsa-miR-543	CORO1C
hsa-miR-382-5p	SLC2A12
hsa-miR-452-5p	SERP1
hsa-miR-376c-3p	QKI
hsa-miR-143-3p	CALM3
hsa-miR-339-5p	ACAN
hsa-miR-20b-5p	PTGFRN
hsa-miR-432-5p	EPB41
hsa-miR-432-5p	CAMK2D
hsa-miR-134-5p	FAM168A
hsa-miR-181c-5p	KDM5A
hsa-miR-382-5p	ZCCHC14
hsa-miR-485-5p	MYT1
hsa-miR-301a-3p	CUL3
hsa-miR-143-3p	PHC3
hsa-miR-575	SLC24A3
hsa-miR-27a-3p	HOOK1
hsa-miR-134-5p	SCN2A
hsa-miR-145-5p	FAM81A
hsa-miR-601	GCN1
hsa-miR-382-5p	BRPF3
hsa-miR-149-5p	PTPRK
hsa-miR-328-3p	UBFD1
hsa-miR-379-5p	RPS6KB1
hsa-miR-382-5p	FZD5
hsa-miR-301a-3p	TBL1XR1
hsa-miR-381-3p	DDIT3
hsa-miR-18b-5p	STK24
hsa-miR-149-5p	SYT7
hsa-miR-20b-5p	POLR3G
hsa-miR-143-3p	ZAK
hsa-miR-18b-5p	DPP10
hsa-miR-379-5p	GNAT1
hsa-miR-575	NDEL1
hsa-miR-452-5p	XRCC2
hsa-miR-328-3p	MEIS2
hsa-miR-1296-5p	ADK
hsa-miR-92b-3p	UVRAG
hsa-miR-92b-3p	NR3C2
hsa-miR-485-5p	VASH2
hsa-miR-339-5p	ANKRD52
hsa-miR-145-5p	CASZ1
hsa-miR-1225-5p	RIMKLB
hsa-miR-382-5p	TWSG1
hsa-miR-27a-3p	FBLN2
hsa-miR-20b-5p	ZNF202
hsa-miR-134-5p	TMED10
hsa-miR-301a-3p	DLL1
hsa-miR-381-3p	TAF4B
hsa-miR-485-5p	BAZ2A
hsa-miR-27a-3p	IL6ST
hsa-miR-1225-5p	MAP3K3
hsa-miR-1296-5p	SFPQ
hsa-miR-20b-5p	RGL1
hsa-miR-339-5p	ARPC1A
hsa-miR-20b-5p	ATL3
hsa-miR-20b-5p	AHCTF1
hsa-miR-149-5p	CD72
hsa-miR-20b-5p	CHD5
hsa-miR-1225-5p	KCNK1
hsa-miR-452-5p	ZNF516
hsa-miR-20b-5p	ZAK
hsa-miR-1225-5p	IGSF3
hsa-miR-20b-5p	SOCS6
hsa-miR-1296-5p	TMEM26
hsa-miR-432-5p	RPAP2
hsa-miR-601	TAF5
hsa-miR-92b-3p	TCFL5
hsa-miR-409-5p	SPSB1
hsa-miR-452-5p	ZNF292
hsa-miR-409-3p	CAPN2
hsa-miR-149-5p	HDHD2
hsa-miR-92b-3p	FOXG1
hsa-miR-20b-5p	CANT1
hsa-miR-134-5p	CNR1
hsa-miR-575	DRP2
hsa-miR-381-3p	ARID4B
hsa-miR-382-5p	AMACR
hsa-miR-18b-5p	ESR1
hsa-miR-432-5p	GLRA2
hsa-miR-92b-3p	SLC24A3
hsa-miR-145-5p	DLG4
hsa-miR-379-5p	ELMOD2
hsa-miR-452-5p	LEF1
hsa-miR-18b-5p	PHC3
hsa-miR-20b-5p	PCDHA6
hsa-miR-92b-3p	GOLGA8A
hsa-miR-149-5p	RNF121
hsa-miR-1225-5p	PCDHGC5
hsa-miR-543	SKA2
hsa-miR-409-3p	ALCAM
hsa-miR-92b-3p	MARK1
hsa-miR-601	DTX4
hsa-miR-409-3p	PGAP1
hsa-miR-149-5p	VLDLR
hsa-miR-134-5p	UPP2
hsa-miR-145-5p	SOX4
hsa-miR-432-5p	DLEU7
hsa-miR-181c-5p	CCDC6
hsa-miR-27a-3p	FLRT2
hsa-miR-601	CUL3
hsa-miR-20b-5p	TRDN
hsa-miR-18b-5p	GIGYF1
hsa-miR-301a-3p	YTHDF2
hsa-miR-381-3p	PKIA
hsa-miR-452-5p	PRSS23
hsa-miR-379-5p	EDEM3
hsa-miR-134-5p	STRBP
hsa-miR-485-5p	MAP7D1
hsa-miR-485-5p	IP6K1
hsa-miR-149-5p	MCAT
hsa-miR-1225-5p	SNURF
hsa-miR-485-3p	TTL
hsa-miR-543	2021-09-03
hsa-miR-145-5p	SOX9
hsa-miR-20b-5p	CHD9
hsa-miR-92b-3p	LHFPL2
hsa-miR-452-5p	NTN4
hsa-miR-575	OTUD5
hsa-miR-145-5p	KLHDC10
hsa-miR-575	TANC2
hsa-miR-301a-3p	GADD45B
hsa-miR-381-3p	VCPIP1
hsa-miR-20b-5p	SFMBT1
hsa-miR-543	ARL4C
hsa-miR-432-5p	EIF4EBP2
hsa-miR-149-5p	TMEM201
hsa-miR-575	GPD2
hsa-miR-452-5p	RGS13
hsa-miR-20b-5p	MAT2B
hsa-miR-381-3p	SENP6
hsa-miR-543	GOLGA8B
hsa-miR-20b-5p	VDAC1
hsa-miR-432-5p	VSTM2A
hsa-miR-1225-5p	NCOA3
hsa-miR-432-5p	TLR7
hsa-miR-432-5p	SPOCK1
hsa-miR-615-3p	FCHSD2
hsa-miR-27a-3p	FAM102A
hsa-miR-301a-3p	ABCA1
hsa-miR-20b-5p	RBL1
hsa-miR-134-5p	MYB
hsa-miR-1225-5p	ARHGAP21
hsa-miR-181c-5p	MORC3
hsa-miR-134-5p	GNAO1
hsa-miR-452-5p	ZNF14
hsa-miR-381-3p	FOXO3
hsa-miR-432-5p	KDM5C
hsa-miR-149-5p	RAB43
hsa-miR-20b-5p	HSPA6
hsa-miR-134-5p	ADGRL3
hsa-miR-601	MIER1
hsa-miR-181c-5p	DEPTOR
hsa-miR-382-5p	EIF3J
hsa-miR-339-5p	SHISA2
hsa-miR-20b-5p	MYNN
hsa-miR-149-5p	ITGA5
hsa-miR-20b-5p	RUNX3
hsa-miR-381-3p	ZDHHC23
hsa-miR-485-5p	SLC12A6
hsa-miR-18b-5p	PHF20L1
hsa-miR-381-3p	SEMA6D
hsa-miR-432-5p	DSCAML1
hsa-miR-485-5p	RGAG1
hsa-miR-409-3p	SELT
hsa-miR-20b-5p	VPS13C
hsa-miR-145-5p	PAN2
hsa-miR-339-5p	ELOVL2
hsa-miR-1225-5p	BCL2L2
hsa-miR-18b-5p	KCNA1
hsa-miR-339-5p	GTDC1
hsa-miR-20b-5p	ENPP5
hsa-miR-143-3p	ZNF148
hsa-miR-18b-5p	SIPA1L1
hsa-miR-92b-3p	NSMAF
hsa-miR-432-5p	KCTD12
hsa-miR-1296-5p	KIAA1462
hsa-miR-381-3p	FOXJ3
hsa-miR-654-3p	NXPH1
hsa-miR-143-3p	AP2B1
hsa-miR-1225-5p	RAPGEFL1
hsa-miR-1225-5p	MTUS2
hsa-miR-339-5p	2021-09-08
hsa-miR-143-3p	NAV3
hsa-miR-143-3p	CYP2B6
hsa-miR-27a-3p	UBN2
hsa-miR-485-3p	PDE4D
hsa-miR-145-5p	CELSR1
hsa-miR-485-5p	SYT11
hsa-miR-149-5p	BRPF3
hsa-miR-20b-5p	ELK3
hsa-miR-149-5p	CTDSPL
hsa-miR-1296-5p	POLR3H
hsa-miR-27a-3p	TTC39A
hsa-miR-149-5p	FAM155B
hsa-miR-487b-3p	RNF165
hsa-miR-543	KCTD10
hsa-miR-432-5p	KLF6
hsa-miR-432-5p	RNF150
hsa-miR-1225-5p	ETV1
hsa-miR-20b-5p	OSM
hsa-miR-1225-5p	SLMAP
hsa-miR-328-3p	LYVE1
hsa-miR-452-5p	CLIP2
hsa-miR-20b-5p	ATP2B1
hsa-miR-452-5p	GABRB2
hsa-miR-20b-5p	BAMBI
hsa-miR-328-3p	CITED2
hsa-miR-27a-3p	GOSR2
hsa-miR-149-5p	PRDM8
hsa-miR-27a-3p	NETO1
hsa-miR-381-3p	FGFR2
hsa-miR-432-5p	OPCML
hsa-miR-149-5p	SREK1IP1
hsa-miR-1296-5p	ZNF521
hsa-miR-432-5p	AMD1
hsa-miR-18b-5p	PDZD2
hsa-miR-27a-3p	LSM11
hsa-miR-1225-5p	NSMAF
hsa-miR-543	TRAK2
hsa-miR-18b-5p	WASF3
hsa-miR-20b-5p	YME1L1
hsa-miR-27a-3p	NFAT5
hsa-miR-381-3p	SRSF12
hsa-miR-328-3p	TBC1D25
hsa-miR-149-5p	TMEM234
hsa-miR-485-5p	RBCK1
hsa-miR-485-5p	MPZ
hsa-miR-20b-5p	C2CD2
hsa-miR-381-3p	COL4A1
hsa-miR-27a-3p	AGPAT3
hsa-miR-381-3p	EFNB1
hsa-miR-92b-3p	SERTAD3
hsa-miR-432-5p	PHF24
hsa-miR-382-5p	PAIP2B
hsa-miR-339-5p	SP4
hsa-miR-301a-3p	SIK1
hsa-miR-1225-5p	KIAA2022
hsa-miR-382-5p	PALM2-AKAP2
hsa-miR-181c-5p	CD302
hsa-miR-379-5p	RBM14
hsa-miR-543	YTHDF2
hsa-miR-575	NXPH1
hsa-miR-27a-3p	SHF
hsa-miR-134-5p	MFN1
hsa-miR-654-3p	ROR1
hsa-miR-409-3p	EEA1
hsa-miR-27a-3p	RORB
hsa-miR-20b-5p	ZNF800
hsa-miR-379-5p	UBE2E3
hsa-miR-485-5p	CHTF8
hsa-miR-134-5p	RRAS2
hsa-miR-20b-5p	PCDHA11
hsa-miR-382-5p	GM2A
hsa-miR-145-5p	SLC26A2
hsa-miR-20b-5p	S1PR1
hsa-miR-575	ZNF318
hsa-miR-301a-3p	AKAP1
hsa-miR-485-5p	ZFY
hsa-miR-27a-3p	LRP6
hsa-miR-381-3p	LHFP
hsa-miR-18b-5p	DCAF8
hsa-miR-143-3p	TSPAN2
hsa-miR-92b-3p	MMP16
hsa-miR-601	PALM2-AKAP2
hsa-miR-339-5p	CHID1
hsa-miR-20b-5p	BNIP2
hsa-miR-149-5p	ASB7
hsa-miR-143-3p	ELK1
hsa-miR-432-5p	NMT1
hsa-miR-145-5p	SLC4A5
hsa-miR-20b-5p	ABCG4
hsa-miR-145-5p	HDDC3
hsa-miR-485-5p	MTF1
hsa-miR-381-3p	LIN28A
hsa-miR-20b-5p	PRR16
hsa-miR-381-3p	ZMYND8
hsa-miR-143-3p	PAPD5
hsa-miR-145-5p	TBPL1
hsa-miR-20b-5p	EMSY
hsa-miR-432-5p	2021-09-03
hsa-miR-485-5p	SNX27
hsa-miR-601	DNAJC6
hsa-miR-20b-5p	SAMD10
hsa-miR-20b-5p	BTBD7
hsa-miR-485-5p	TSTD2
hsa-miR-328-3p	ENHO
hsa-miR-92b-3p	MAP2K4
hsa-miR-382-5p	CEP68
hsa-miR-485-3p	ETV1
hsa-miR-20b-5p	ZC3H7B
hsa-miR-328-3p	2021-09-03
hsa-miR-339-5p	VNN1
hsa-miR-432-5p	CA3
hsa-miR-20b-5p	METTL4
hsa-miR-485-5p	SORBS1
hsa-miR-301a-3p	FOXF2
hsa-miR-92b-3p	TRAK2
hsa-miR-27a-3p	MTMR4
hsa-miR-382-5p	FAM122A
hsa-miR-20b-5p	TCF7L1
hsa-miR-485-5p	ANGEL1
hsa-miR-409-3p	EPHA3
hsa-miR-134-5p	CRIM1
hsa-miR-181c-5p	LIN7C
hsa-miR-149-5p	BHLHE22
hsa-miR-409-3p	CREBBP
hsa-miR-149-5p	KDR
hsa-miR-382-5p	CDH1
hsa-miR-27a-3p	HOXD13
hsa-miR-27a-3p	RNF146
hsa-miR-382-5p	SCN9A
hsa-miR-339-5p	KANK2
hsa-miR-432-5p	FAM107B
hsa-miR-134-5p	TRAPPC10
hsa-miR-20b-5p	METAP1
hsa-miR-143-3p	ICE2
hsa-miR-27a-3p	NXT2
hsa-miR-145-5p	FNDC3A
hsa-miR-575	ZYG11B
hsa-miR-149-5p	NAP1L5
hsa-miR-143-3p	GRHL2
hsa-miR-575	PEX5L
hsa-miR-601	MKX
hsa-miR-149-5p	IL13
hsa-miR-1225-5p	ZCCHC12
hsa-miR-432-5p	ANTXR2
hsa-miR-432-5p	SGK3
hsa-miR-149-5p	TAB3
hsa-miR-27a-3p	TBR1
hsa-miR-452-5p	TLL2
hsa-miR-601	EFNA4
hsa-miR-20b-5p	IQSEC1
hsa-miR-452-5p	EYA1
hsa-miR-143-3p	DLG3
hsa-miR-20b-5p	RAD52
hsa-miR-143-3p	PKD2
hsa-miR-27a-3p	NHLH2
hsa-miR-92b-3p	LRP1B
hsa-miR-301a-3p	TMEM55A
hsa-miR-149-5p	PANK3
hsa-miR-181c-5p	PANK3
hsa-miR-379-5p	SPRY4
hsa-miR-145-5p	NPY2R
hsa-miR-1225-5p	CSMD3
hsa-miR-381-3p	GAPVD1
hsa-miR-485-5p	EPB41L4A
hsa-miR-409-5p	USP24
hsa-miR-432-5p	METTL21B
hsa-miR-149-5p	RSBN1L
hsa-miR-432-5p	PIKFYVE
hsa-miR-145-5p	TTC9
hsa-miR-143-3p	CPD
hsa-miR-143-3p	PAFAH1B2
hsa-miR-134-5p	CA7
hsa-miR-409-3p	AKT3
hsa-miR-485-5p	CNTFR
hsa-miR-432-5p	DAG1
hsa-miR-381-3p	ASB5
hsa-miR-1296-5p	CHTF8
hsa-miR-134-5p	WDR77
hsa-miR-485-5p	C16orf70
hsa-miR-20b-5p	KAT2B
hsa-miR-20b-5p	CXCL14
hsa-miR-134-5p	PPP1R8
hsa-miR-328-3p	SH2B1
hsa-miR-181c-5p	RNF8
hsa-miR-485-3p	ULK2
hsa-miR-1225-5p	BCL7B
hsa-miR-20b-5p	BMPR2
hsa-miR-27a-3p	C2orf47
hsa-miR-134-5p	UBE2Z
hsa-miR-328-3p	USP37
hsa-miR-20b-5p	TRPV6
hsa-miR-20b-5p	NR4A3
hsa-miR-432-5p	RGS7BP
hsa-miR-143-3p	UPRT
hsa-miR-485-5p	RBPMS
hsa-miR-1296-5p	ALPL
hsa-miR-654-3p	ELAVL3
hsa-miR-409-5p	NADK2
hsa-miR-27a-3p	NRP2
hsa-miR-20b-5p	PPP6R3
hsa-miR-143-3p	PLPPR5
hsa-miR-339-5p	POMT2
hsa-miR-382-5p	POU4F2
hsa-miR-381-3p	ARRDC3
hsa-miR-27a-3p	DNAJC30
hsa-miR-575	ATXN7L1
hsa-miR-20b-5p	TCEAL7
hsa-miR-20b-5p	TMEM25
hsa-miR-432-5p	PWWP2A
hsa-miR-382-5p	NOL4
hsa-miR-20b-5p	ARAP2
hsa-miR-485-5p	DHCR24
hsa-miR-328-3p	UBR5
hsa-miR-20b-5p	ATP2B2
hsa-miR-145-5p	OGT
hsa-miR-143-3p	EBF1
hsa-miR-92b-3p	NOTCH1
hsa-miR-376c-3p	ARNT
hsa-miR-18b-5p	AP3S1
hsa-miR-301a-3p	TAF4B
hsa-miR-27a-3p	POU2F3
hsa-miR-543	BCAP29
hsa-miR-92b-3p	GALNT7
hsa-miR-20b-5p	ZNF704
hsa-miR-543	PCDHA12
hsa-miR-145-5p	PDE8A
hsa-miR-143-3p	MYO5A
hsa-miR-134-5p	COL2A1
hsa-miR-149-5p	RAB14
hsa-miR-543	PATJ
hsa-miR-149-5p	STK17A
hsa-miR-92b-3p	AP1AR
hsa-miR-382-5p	C2orf42
hsa-miR-145-5p	SRSF12
hsa-miR-20b-5p	COX7A2L
hsa-miR-143-3p	M6PR
hsa-miR-1225-5p	PEG10
hsa-miR-654-3p	AKT3
hsa-miR-134-5p	KPNA3
hsa-miR-143-3p	RAD23B
hsa-miR-432-5p	HIF3A
hsa-miR-20b-5p	KIF3B
hsa-miR-27a-3p	SLC35F3
hsa-miR-452-5p	PRKAR2B
hsa-miR-452-5p	PRKD3
hsa-miR-432-5p	TOX
hsa-miR-432-5p	CHIC1
hsa-miR-654-3p	PTPN13
hsa-miR-145-5p	ACTG1
hsa-miR-601	CAPN6
hsa-miR-376c-3p	MBNL2
hsa-miR-143-3p	PRR27
hsa-miR-409-3p	SULF1
hsa-miR-27a-3p	CPEB4
hsa-miR-181c-5p	DYNC1LI2
hsa-miR-134-5p	XKR6
hsa-miR-432-5p	QSER1
hsa-miR-409-5p	NUP98
hsa-miR-27a-3p	AMMECR1
hsa-miR-381-3p	NAV3
hsa-miR-181c-5p	CTGF
hsa-miR-181c-5p	HOXA11
hsa-miR-382-5p	KDSR
hsa-miR-432-5p	SPTBN1
hsa-miR-328-3p	GNAS
hsa-miR-1225-5p	PRPF40A
hsa-miR-654-3p	OPCML
hsa-miR-452-5p	SVIL
hsa-miR-654-3p	KLHL18
hsa-miR-134-5p	PUM2
hsa-miR-1225-5p	PCDHGA10
hsa-miR-27a-3p	WNK1
hsa-miR-20b-5p	TAGAP
hsa-miR-432-5p	TMEM57
hsa-miR-379-5p	POLR3G
hsa-miR-18b-5p	USP6
hsa-miR-145-5p	ERBB4
hsa-miR-134-5p	SERTAD2
hsa-miR-328-3p	CNP
hsa-miR-149-5p	PCDHA5
hsa-miR-381-3p	XIAP
hsa-miR-143-3p	GIGYF2
hsa-miR-485-5p	FOXN2
hsa-miR-20b-5p	SCN3A
hsa-miR-18b-5p	SAR1A
hsa-miR-1225-5p	ARFGEF1
hsa-miR-654-3p	WDR26
hsa-miR-1225-5p	PPP1R3D
hsa-miR-20b-5p	MAP2
hsa-miR-382-5p	NT5E
hsa-miR-381-3p	KIF1B
hsa-miR-18b-5p	BEX1
hsa-miR-18b-5p	PARD6B
hsa-miR-615-3p	SLC32A1
hsa-miR-20b-5p	NEUROG2
hsa-miR-382-5p	BCL7A
hsa-miR-432-5p	SPTY2D1
hsa-miR-543	ARHGAP35
hsa-miR-575	EDA2R
hsa-miR-20b-5p	TBC1D15
hsa-miR-328-3p	TESK2
hsa-miR-381-3p	ARNTL
hsa-miR-143-3p	KLHL24
hsa-miR-149-5p	KIF1B
hsa-miR-339-5p	ITPR2
hsa-miR-301a-3p	PEA15
hsa-miR-145-5p	AP1G1
hsa-miR-20b-5p	ESR1
hsa-miR-485-5p	ZNF562
hsa-miR-339-5p	USP8
hsa-miR-27a-3p	NEUROD6
hsa-miR-452-5p	SECISBP2L
hsa-miR-432-5p	PHLPP2
hsa-miR-143-3p	CRELD1
hsa-miR-1225-5p	ZNF449
hsa-miR-301a-3p	NKAIN2
hsa-miR-381-3p	ZNF706
hsa-miR-654-3p	PHC3
hsa-miR-134-5p	UBAP1
hsa-miR-654-3p	RGMB
hsa-miR-27a-3p	RNF144A
hsa-miR-543	SREK1
hsa-miR-27a-3p	SNX18
hsa-miR-20b-5p	FGF5
hsa-miR-20b-5p	NFAT5
hsa-miR-485-5p	LDB1
hsa-miR-432-5p	SEMA6A
hsa-miR-92b-3p	PEAK1
hsa-miR-145-5p	ANKFY1
hsa-miR-543	STAG1
hsa-miR-92b-3p	SERTAD2
hsa-miR-1225-5p	2021-09-04
hsa-miR-149-5p	DMRTA2
hsa-miR-339-5p	EDEM1
hsa-miR-27a-3p	PLK2
hsa-miR-20b-5p	RAB12
hsa-miR-143-3p	IKZF2
hsa-miR-432-5p	ZNF326
hsa-miR-20b-5p	DNAJC27
hsa-miR-543	KPNB1
hsa-miR-485-5p	RTF1
hsa-miR-18b-5p	CAMK2N1
hsa-miR-20b-5p	LYPD6
hsa-miR-485-5p	FAM134C
hsa-miR-301a-3p	PLCB1
hsa-miR-575	TMEM267
hsa-miR-409-3p	MFAP5
hsa-miR-20b-5p	AFF1
hsa-miR-1225-5p	ZC3H12C
hsa-miR-92b-3p	TNPO1
hsa-miR-149-5p	SUSD5
hsa-miR-432-5p	PLPP1
hsa-miR-145-5p	KIAA1715
hsa-miR-432-5p	EVI5
hsa-miR-654-3p	SYNJ1
hsa-miR-601	PRKACB
hsa-miR-601	RASGRP3
hsa-miR-145-5p	C10orf76
hsa-miR-381-3p	CD2AP
hsa-miR-382-5p	SLC6A8
hsa-miR-381-3p	PRPF8
hsa-miR-575	PAPOLB
hsa-miR-20b-5p	PPM1A
hsa-miR-20b-5p	NPAS2
hsa-miR-543	CMPK1
hsa-miR-379-5p	SCN3A
hsa-miR-381-3p	THSD7A
hsa-miR-432-5p	SYT9
hsa-miR-18b-5p	CEP57
hsa-miR-143-3p	GPR180
hsa-miR-145-5p	ALS2
hsa-miR-145-5p	TST
hsa-miR-487b-3p	WWC2
hsa-miR-339-5p	DDX3X
hsa-miR-92b-3p	AATK
hsa-miR-143-3p	NCAM1
hsa-miR-18b-5p	TWF1
hsa-miR-27a-3p	KIAA1147
hsa-miR-92b-3p	ROBO2
hsa-miR-27a-3p	RTKN2
hsa-miR-181c-5p	GALNT4
hsa-miR-409-3p	ZIC1
hsa-miR-143-3p	MYO6
hsa-miR-381-3p	KIF21A
hsa-miR-379-5p	LRRC7
hsa-miR-143-3p	DCLK1
hsa-miR-409-5p	SYNJ1
hsa-miR-143-3p	WIPF2
hsa-miR-485-5p	ZSWIM5
hsa-miR-143-3p	UBE2E1
hsa-miR-575	KCNJ11
hsa-miR-181c-5p	FBN2
hsa-miR-409-3p	STAG1
hsa-miR-145-5p	DPP4
hsa-miR-20b-5p	FBXO21
hsa-miR-20b-5p	CNR1
hsa-miR-328-3p	STT3A
hsa-miR-328-3p	TLE1
hsa-miR-18b-5p	GPR158
hsa-miR-92b-3p	ARHGEF10
hsa-miR-601	FMN2
hsa-miR-381-3p	RAB5C
hsa-miR-145-5p	ZBTB33
hsa-miR-485-5p	SRFBP1
hsa-miR-20b-5p	THAP6
hsa-miR-601	PBX1
hsa-miR-149-5p	CACNA1E
hsa-miR-20b-5p	PRRG1
hsa-miR-20b-5p	ST8SIA2
hsa-miR-543	GPCPD1
hsa-miR-134-5p	LIN7A
hsa-miR-1225-5p	MED13
hsa-miR-134-5p	SLC25A16
hsa-miR-485-3p	FAM134C
hsa-miR-92b-3p	PATJ
hsa-miR-601	CHCHD10
hsa-miR-409-5p	USP9X
hsa-miR-20b-5p	DENND5B
hsa-miR-134-5p	SYT14
hsa-miR-485-5p	INPP5A
hsa-miR-149-5p	ZNF107
hsa-miR-409-5p	MAP3K2
hsa-miR-181c-5p	PER3
hsa-miR-149-5p	PTGIS
hsa-miR-487b-3p	KAT6B
hsa-miR-328-3p	NRP2
hsa-miR-27a-3p	STYK1
hsa-miR-20b-5p	EPAS1
hsa-miR-432-5p	RBM33
hsa-miR-27a-3p	PPM1H
hsa-miR-381-3p	BTF3L4
hsa-miR-27a-3p	RND3
hsa-miR-381-3p	SOX2
hsa-miR-382-5p	CLDN2
hsa-miR-485-5p	TMEM9B
hsa-miR-27a-3p	ARIH2
hsa-miR-485-5p	STRADB
hsa-miR-145-5p	CYR61
hsa-miR-485-5p	EIF5
hsa-miR-381-3p	C4orf3
hsa-miR-301a-3p	CDV3
hsa-miR-452-5p	DCUN1D4
hsa-miR-382-5p	KLHL32
hsa-miR-543	ZBTB4
hsa-miR-485-5p	SLC4A10
hsa-miR-452-5p	TMEM64
hsa-miR-575	GALNT1
hsa-miR-485-5p	ELMO1
hsa-miR-379-5p	TCF4
hsa-miR-1296-5p	BCL2L2
hsa-miR-143-3p	RIMKLB
hsa-miR-381-3p	SLC25A4
hsa-miR-485-3p	SGSM2
hsa-miR-432-5p	ARHGEF11
hsa-miR-92b-3p	KCNC4
hsa-miR-145-5p	EBF3
hsa-miR-145-5p	ZBTB2
hsa-miR-654-3p	UBR5
hsa-miR-381-3p	NUP160
hsa-miR-381-3p	EPS8
hsa-miR-143-3p	CHKA
hsa-miR-381-3p	GRM1
hsa-miR-452-5p	DR1
hsa-miR-20b-5p	PLEKHO2
hsa-miR-20b-5p	SCN1A
hsa-miR-382-5p	PPM1B
hsa-miR-654-3p	VANGL2
hsa-miR-149-5p	RNF138
hsa-miR-485-3p	RUNX2
hsa-miR-301a-3p	KCNJ10
hsa-miR-1225-5p	PCDHGC3
hsa-miR-1225-5p	NID2
hsa-miR-485-5p	CCNG1
hsa-miR-92b-3p	LARS2
hsa-miR-20b-5p	ATXN1
hsa-miR-27a-3p	PIK3R1
hsa-miR-485-5p	KAT6A
hsa-miR-485-5p	NRIP3
hsa-miR-1296-5p	ADCYAP1
hsa-miR-181c-5p	CDH13
hsa-miR-143-3p	SIKE1
hsa-miR-1225-5p	PPP2R2C
hsa-miR-20b-5p	PDLIM5
hsa-miR-20b-5p	C6orf120
hsa-miR-27a-3p	KDM7A
hsa-miR-145-5p	CREBL2
hsa-miR-452-5p	RPS6KA3
hsa-miR-339-5p	BTG2
hsa-miR-92b-3p	DNAJC30
hsa-miR-601	SNN
hsa-miR-1296-5p	PCNX3
hsa-miR-409-3p	CPEB4
hsa-miR-601	PAPSS1
hsa-miR-1225-5p	RMI1
hsa-miR-543	PCDHA5
hsa-miR-20b-5p	IRF1
hsa-miR-149-5p	ARHGAP19
hsa-miR-149-5p	CACHD1
hsa-miR-381-3p	CTCF
hsa-miR-339-5p	SLC20A1
hsa-miR-20b-5p	KLF12
hsa-miR-485-3p	GNG2
hsa-miR-409-5p	PKN2
hsa-miR-575	PCDH19
hsa-miR-485-5p	APOA5
hsa-miR-181c-5p	ZNF594
hsa-miR-27a-3p	BAG2
hsa-miR-145-5p	PPFIA3
hsa-miR-328-3p	CLINT1
hsa-miR-143-3p	TMEM69
hsa-miR-134-5p	SLAIN1
hsa-miR-301a-3p	PDZD11
hsa-miR-381-3p	GEM
hsa-miR-432-5p	RBFOX1
hsa-miR-27a-3p	RCAN2
hsa-miR-601	PCDH11X
hsa-miR-432-5p	DAZL
hsa-miR-20b-5p	ZBTB33
hsa-miR-485-5p	TMEM104
hsa-miR-409-3p	SS18
hsa-miR-149-5p	CDV3
hsa-miR-409-5p	KLF3
hsa-miR-452-5p	MIPOL1
hsa-miR-452-5p	SOX11
hsa-miR-18b-5p	ZNF501
hsa-miR-379-5p	CCDC126
hsa-miR-143-3p	SLC1A3
hsa-miR-1225-5p	PCDHGA7
hsa-miR-149-5p	EIF5
hsa-miR-381-3p	MGAT4A
hsa-miR-485-5p	TMEM99
hsa-miR-134-5p	DYRK1A
hsa-miR-485-5p	TXNDC5
hsa-miR-27a-3p	ADRB2
hsa-miR-432-5p	SOX8
hsa-miR-18b-5p	STK39
hsa-miR-27a-3p	AMD1
hsa-miR-328-3p	SLC17A5
hsa-miR-92b-3p	GCLM
hsa-miR-381-3p	SREK1IP1
hsa-miR-382-5p	UBTF
hsa-miR-20b-5p	FBXL3
hsa-miR-145-5p	ZNF28
hsa-miR-92b-3p	ITGAV
hsa-miR-27a-3p	COL5A1
hsa-miR-432-5p	CSNK1G2
hsa-miR-328-3p	SLC38A2
hsa-miR-143-3p	DAPK1
hsa-miR-432-5p	FAM175B
hsa-miR-543	MARK1
hsa-miR-485-5p	EFNA1
hsa-miR-181c-5p	YTHDF3
hsa-miR-181c-5p	BRD1
hsa-miR-20b-5p	CDC40
hsa-miR-143-3p	NUAK2
hsa-miR-328-3p	MMP16
hsa-miR-92b-3p	SOX4
hsa-miR-143-3p	SAP30BP
hsa-miR-432-5p	PTPRF
hsa-miR-452-5p	C1QTNF7
hsa-miR-485-5p	QKI
hsa-miR-20b-5p	MXD1
hsa-miR-382-5p	ZNF532
hsa-miR-379-5p	HCAR3
hsa-miR-20b-5p	RNF38
hsa-miR-409-3p	IFT80
hsa-miR-543	PCDHA9
hsa-miR-27a-3p	NEURL4
hsa-miR-654-3p	BTG1
hsa-miR-543	YWHAQ
hsa-miR-134-5p	ACOT11
hsa-miR-382-5p	ZFP64
hsa-miR-20b-5p	NPL
hsa-miR-149-5p	SEMA6C
hsa-miR-27a-3p	SRL
hsa-miR-20b-5p	FGD4
hsa-miR-134-5p	LUC7L3
hsa-miR-145-5p	EYA4
hsa-miR-20b-5p	GARS
hsa-miR-485-5p	TEX261
hsa-miR-432-5p	NFAT5
hsa-miR-409-3p	MEGF9
hsa-miR-379-5p	ZXDB
hsa-miR-452-5p	KAT2B
hsa-miR-382-5p	WNK1
hsa-miR-1296-5p	DMBX1
hsa-miR-601	SNRK
hsa-miR-181c-5p	SUDS3
hsa-miR-432-5p	EPHB2
hsa-miR-654-3p	ADAM10
hsa-miR-145-5p	CRISPLD2
hsa-miR-20b-5p	AKAP5
hsa-miR-134-5p	CPS1
hsa-miR-432-5p	KCNIP3
hsa-miR-27a-3p	RSU1
hsa-miR-149-5p	SNX22
hsa-miR-543	CGGBP1
hsa-miR-575	VTI1A
hsa-miR-18b-5p	CNTN4
hsa-miR-339-5p	SERTAD4
hsa-miR-452-5p	SP7
hsa-miR-432-5p	NRK
hsa-miR-92b-3p	KIF1BP
hsa-miR-18b-5p	NEO1
hsa-miR-339-5p	ELAVL3
hsa-miR-143-3p	MAP3K1
hsa-miR-143-3p	PPP2R2A
hsa-miR-18b-5p	ISM1
hsa-miR-485-5p	CAMK2N2
hsa-miR-485-5p	GNAL
hsa-miR-20b-5p	MTF1
hsa-miR-575	ATP2A2
hsa-miR-376c-3p	H6PD
hsa-miR-379-5p	POU3F2
hsa-miR-27a-3p	NAV2
hsa-miR-20b-5p	FGL2
hsa-miR-575	SDC4
hsa-miR-1296-5p	RCOR3
hsa-miR-432-5p	LARP4B
hsa-miR-143-3p	NXF1
hsa-miR-339-5p	HNRNPA1
hsa-miR-145-5p	TRAPPC10
hsa-miR-301a-3p	USP28
hsa-miR-382-5p	ETV1
hsa-miR-452-5p	RPRD1A
hsa-miR-143-3p	GALNT7
hsa-miR-134-5p	MMP24
hsa-miR-381-3p	HOOK1
hsa-miR-432-5p	ANKRD29
hsa-miR-485-5p	MLLT3
hsa-miR-485-5p	SNX3
hsa-miR-134-5p	HMGA1
hsa-miR-485-5p	MGST3
hsa-miR-1225-5p	GNA13
hsa-miR-27a-3p	ARFGEF1
hsa-miR-145-5p	ERF
hsa-miR-379-5p	ZMAT2
hsa-miR-20b-5p	RNH1
hsa-miR-328-3p	PLPPR2
hsa-miR-20b-5p	ABCA1
hsa-miR-432-5p	PYGO2
hsa-miR-18b-5p	ABTB2
hsa-miR-20b-5p	PROSC
hsa-miR-149-5p	SP1
hsa-miR-432-5p	OLFML2B
hsa-miR-601	CERS2
hsa-miR-543	ING1
hsa-miR-18b-5p	TLL1
hsa-miR-301a-3p	PDE8A
hsa-miR-18b-5p	RABGAP1
hsa-miR-379-5p	OLFM4
hsa-miR-20b-5p	CYLD
hsa-miR-92b-3p	TCF21
hsa-miR-20b-5p	TMEM231
hsa-miR-543	CDK14
hsa-miR-328-3p	ZNF697
hsa-miR-409-3p	MBNL2
hsa-miR-328-3p	ESYT1
hsa-miR-615-3p	ENSA
hsa-miR-575	ANKRD23
hsa-miR-143-3p	ITGA6
hsa-miR-149-5p	TOX4
hsa-miR-452-5p	AMOTL2
hsa-miR-20b-5p	GNAI1
hsa-miR-575	RB1CC1
hsa-miR-485-5p	FOXL1
hsa-miR-376c-3p	RFWD3
hsa-miR-485-5p	EXOC7
hsa-miR-1225-5p	FAM46A
hsa-miR-18b-5p	GLRB
hsa-miR-134-5p	PLXNA1
hsa-miR-543	PCDHA10
hsa-miR-1225-5p	MEMO1
hsa-miR-1225-5p	METTL15
hsa-miR-149-5p	DHCR24
hsa-miR-92b-3p	MEF2D
hsa-miR-376c-3p	ETNK1
hsa-miR-92b-3p	RFX1
hsa-miR-575	NPY2R
hsa-miR-543	ZNF697
hsa-miR-376c-3p	RCOR3
hsa-miR-1225-5p	BRMS1L
hsa-miR-20b-5p	STK38
hsa-miR-301a-3p	ARHGEF4
hsa-miR-485-5p	ZNF554
hsa-miR-485-5p	MXRA7
hsa-miR-145-5p	TMEM189-UBE2V1
hsa-miR-379-5p	PABPN1
hsa-miR-20b-5p	C2CD4A
hsa-miR-27a-3p	ZIC5
hsa-miR-149-5p	ESRRG
hsa-miR-20b-5p	KIAA1522
hsa-miR-382-5p	RICTOR
hsa-miR-301a-3p	TMEM55B
hsa-miR-452-5p	PRPF4B
hsa-miR-485-5p	JAM3
hsa-miR-485-5p	PIEZO2
hsa-miR-382-5p	APPBP2
hsa-miR-382-5p	ARRDC4
hsa-miR-27a-3p	PDZK1IP1
hsa-miR-452-5p	ST8SIA2
hsa-miR-134-5p	FBXO10
hsa-miR-452-5p	SYT14
hsa-miR-20b-5p	MAPK4
hsa-miR-18b-5p	SATB1
hsa-miR-145-5p	SLC24A4
hsa-miR-382-5p	ANKRD34B
hsa-miR-432-5p	BICD1
hsa-miR-339-5p	BACE1
hsa-miR-382-5p	SORT1
hsa-miR-1225-5p	SNX7
hsa-miR-20b-5p	PTPN4
hsa-miR-452-5p	LCOR
hsa-miR-543	FNDC3B
hsa-miR-382-5p	NUP58
hsa-miR-18b-5p	WDR82
hsa-miR-452-5p	YES1
hsa-miR-485-5p	MED9
hsa-miR-601	PPP2R2D
hsa-miR-1225-5p	ZBTB24
hsa-miR-149-5p	YWHAZ
hsa-miR-432-5p	SLC35F1
hsa-miR-145-5p	PAQR9
hsa-miR-409-3p	USF3
hsa-miR-301a-3p	SECISBP2L
hsa-miR-143-3p	MFAP3L
hsa-miR-339-5p	NUAK1
hsa-miR-134-5p	SLC4A4
hsa-miR-301a-3p	RPA2
hsa-miR-149-5p	TGM4
hsa-miR-485-5p	ADIPOR2
hsa-miR-20b-5p	RAB11FIP1
hsa-miR-134-5p	NDFIP2
hsa-miR-432-5p	HMG20A
hsa-miR-485-5p	RAB8B
hsa-miR-145-5p	ZNF521
hsa-miR-575	WNK1
hsa-miR-381-3p	FBXO21
hsa-miR-92b-3p	ADAM23
hsa-miR-382-5p	TXNDC5
hsa-miR-432-5p	RBFOX3
hsa-miR-1225-5p	TANC2
hsa-miR-339-5p	TRIM13
hsa-miR-18b-5p	FAM120C
hsa-miR-20b-5p	GNPTAB
hsa-miR-134-5p	USP9X
hsa-miR-1225-5p	ZC3H13
hsa-miR-409-3p	SOCS6
hsa-miR-485-5p	KLHL9
hsa-miR-20b-5p	ZBTB9
hsa-miR-575	CAMK2N2
hsa-miR-452-5p	ERMN
hsa-miR-92b-3p	GPR180
hsa-miR-20b-5p	SAMD12
hsa-miR-301a-3p	MTMR1
hsa-miR-485-5p	FBRS
hsa-miR-20b-5p	MAP3K11
hsa-miR-134-5p	COL4A5
hsa-miR-339-5p	USF2
hsa-miR-149-5p	FOXO3
hsa-miR-543	HECA
hsa-miR-1225-5p	DCTN4
hsa-miR-381-3p	FLT3LG
hsa-miR-149-5p	HNRNPA1L2
hsa-miR-92b-3p	JPH2
hsa-miR-149-5p	SEMA4G
hsa-miR-20b-5p	STX6
hsa-miR-381-3p	ZFHX3
hsa-miR-543	IRS2
hsa-miR-20b-5p	RRAGD
hsa-miR-92b-3p	AKAP5
hsa-miR-381-3p	SPRYD7
hsa-miR-432-5p	ATP6V1C2
hsa-miR-575	ARID1B
hsa-miR-379-5p	ZCCHC11
hsa-miR-601	ALCAM
hsa-miR-485-5p	SLC26A9
hsa-miR-543	UBA6
hsa-miR-149-5p	NFS1
hsa-miR-27a-3p	GOLGA6A
hsa-miR-339-5p	RAB15
hsa-miR-601	CAMK2A
hsa-miR-381-3p	AFF1
hsa-miR-328-3p	NR3C1
hsa-miR-328-3p	CALU
hsa-miR-27a-3p	GPR6
hsa-miR-409-3p	TCF4
hsa-miR-20b-5p	SLC48A1
hsa-miR-382-5p	EIF1AX
hsa-miR-575	MTMR6
hsa-miR-149-5p	SP6
hsa-miR-339-5p	MARK4
hsa-miR-328-3p	ATXN2L
hsa-miR-20b-5p	RUFY2
hsa-miR-20b-5p	PDGFRB
hsa-miR-485-5p	NNT
hsa-miR-601	ZC3H12C
hsa-miR-20b-5p	CC2D1A
hsa-miR-382-5p	AKAP2
hsa-miR-27a-3p	DTNA
hsa-miR-18b-5p	FNDC3B
hsa-miR-143-3p	NRG1
hsa-miR-92b-3p	EPHA8
hsa-miR-181c-5p	COL16A1
hsa-miR-134-5p	RAB21
hsa-miR-1225-5p	PDE7B
hsa-miR-339-5p	ADORA2A
hsa-miR-20b-5p	IL1RAP
hsa-miR-27a-3p	FOXO1
hsa-miR-27a-3p	ITSN2
hsa-miR-149-5p	SEMA5B
hsa-miR-92b-3p	SLC4A4
hsa-miR-376c-3p	TMEM55A
hsa-miR-452-5p	VTI1A
hsa-miR-92b-3p	HAND2
hsa-miR-1225-5p	GNAO1
hsa-miR-1225-5p	MAP3K11
hsa-miR-149-5p	BDKRB2
hsa-miR-301a-3p	WHSC1L1
hsa-miR-145-5p	CLINT1
hsa-miR-18b-5p	FNDC3A
hsa-miR-485-5p	STRADA
hsa-miR-20b-5p	BNIP3L
hsa-miR-485-5p	MRVI1
hsa-miR-575	YTHDC1
hsa-miR-432-5p	RUNX2
hsa-miR-485-5p	ZFP1
hsa-miR-18b-5p	PATJ
hsa-miR-409-5p	PPP1R2
hsa-miR-382-5p	RAB18
[truncated: 1,703 more rows]
