# Supplementary material for: LINC00467 Is Upregulated by DNA Copy Number Amplification and Hypomethylation and Shows ceRNA Potential in Lung Adenocarcinoma
Source: Front Endocrinol (Lausanne). 2022 Jan 13;12:802463. doi: 10.3389/fendo.2021.802463 (PMC8792904; doi:10.3389/fendo.2021.802463)
Supplement: Supplementary file 5 [file Table_5.xlsx]

## Sheet:  3 Databases
GeneID	systematic_name	Symbol	description
2908	hsa-miR-18b-5p	NR3C1	nuclear receptor subfamily 3 group C member 1
79727	hsa-miR-18b-5p	LIN28A	lin-28 homolog A
80343	hsa-miR-452-5p	SEL1L2	SEL1L2 ERAD E3 ligase adaptor subunit
84458	hsa-miR-27a-3p	LCOR	ligand dependent nuclear receptor corepressor
58516	hsa-miR-143-3p	FAM60A	family with sequence similarity 60 member A
54878	hsa-miR-575	DPP8	dipeptidyl peptidase 8
27242	hsa-miR-20b-5p	TNFRSF21	tumor necrosis factor receptor superfamily member 21
10092	hsa-miR-145-5p	ARPC5	actin related protein 2/3 complex subunit 5
25802	hsa-miR-654-3p	LMOD1	leiomodin 1
7586	hsa-miR-134-5p	ZKSCAN1	zinc finger with KRAB and SCAN domains 1
57805	hsa-miR-339-5p	CCAR2	cell cycle and apoptosis regulator 2
132864	hsa-miR-134-5p	CPEB2	cytoplasmic polyadenylation element binding protein 2
219988	hsa-miR-143-3p	PATL1	PAT1 homolog 1, processing body mRNA decay factor
908	hsa-miR-92b-3p	CCT6A	chaperonin containing TCP1 subunit 6A
55246	hsa-miR-20b-5p	CCDC25	coiled-coil domain containing 25
214	hsa-miR-18b-5p	ALCAM	activated leukocyte cell adhesion molecule
7335	hsa-miR-145-5p	UBE2V1	ubiquitin conjugating enzyme E2 V1
51735	hsa-miR-381-3p	RAPGEF6	Rap guanine nucleotide exchange factor 6
200010	hsa-miR-1225-5p	SLC5A9	solute carrier family 5 member 9
79607	hsa-miR-1296-5p	FAM118B	family with sequence similarity 118 member B
6373	hsa-miR-379-5p	CXCL11	C-X-C motif chemokine ligand 11
56970	hsa-miR-1225-5p	ATXN7L3	ataxin 7 like 3
7867	hsa-miR-27a-3p	MAPKAPK3	mitogen-activated protein kinase-activated protein kinase 3
64506	hsa-miR-485-3p	CPEB1	cytoplasmic polyadenylation element binding protein 1
23601	hsa-miR-432-5p	CLEC5A	C-type lectin domain family 5 member A
80014	hsa-miR-143-3p	WWC2	WW and C2 domain containing 2
27253	hsa-miR-379-5p	PCDH17	protocadherin 17
56140	hsa-miR-543	PCDHA8	protocadherin alpha 8
6815	hsa-miR-409-3p	STYX	serine/threonine/tyrosine interacting protein
81565	hsa-miR-1225-5p	NDEL1	nudE neurodevelopment protein 1 like 1
56111	hsa-miR-1225-5p	PCDHGA4	protocadherin gamma subfamily A, 4
57678	hsa-miR-27a-3p	GPAM	glycerol-3-phosphate acyltransferase, mitochondrial
55914	hsa-miR-409-3p	ERBIN	erbb2 interacting protein
3751	hsa-miR-575	KCND2	potassium voltage-gated channel subfamily D member 2
5774	hsa-miR-134-5p	PTPN3	protein tyrosine phosphatase, non-receptor type 3
139411	hsa-miR-328-3p	PTCHD1	patched domain containing 1
10217	hsa-miR-18b-5p	CTDSPL	CTD small phosphatase like
8671	hsa-miR-575	SLC4A4	solute carrier family 4 member 4
25925	hsa-miR-381-3p	ZNF521	zinc finger protein 521
3897	hsa-miR-1225-5p	L1CAM	L1 cell adhesion molecule
55284	hsa-miR-301a-3p	UBE2W	ubiquitin conjugating enzyme E2 W (putative)
57478	hsa-miR-145-5p	USP31	ubiquitin specific peptidase 31
7078	hsa-miR-452-5p	TIMP3	TIMP metallopeptidase inhibitor 3
91392	hsa-miR-27a-3p	ZNF502	zinc finger protein 502
23358	hsa-miR-149-5p	USP24	ubiquitin specific peptidase 24
9543	hsa-miR-1225-5p	IGDCC3	immunoglobulin superfamily DCC subclass member 3
92675	hsa-miR-145-5p	DTD1	D-tyrosyl-tRNA deacylase 1
3927	hsa-miR-20b-5p	LASP1	LIM and SH3 protein 1
63976	hsa-miR-654-3p	PRDM16	PR domain 16
5613	hsa-miR-27a-3p	PRKX	protein kinase, X-linked
5728	hsa-miR-20b-5p	PTEN	phosphatase and tensin homolog
389421	hsa-miR-485-5p	LIN28B	lin-28 homolog B
91461	hsa-miR-149-5p	PKDCC	protein kinase domain containing, cytoplasmic
100289635	hsa-miR-145-5p	ZNF605	zinc finger protein 605
23788	hsa-miR-20b-5p	MTCH2	mitochondrial carrier 2
23322	hsa-miR-149-5p	RPGRIP1L	RPGRIP1 like
4774	hsa-miR-381-3p	NFIA	nuclear factor I A
143098	hsa-miR-543	MPP7	membrane palmitoylated protein 7
5789	hsa-miR-301a-3p	PTPRD	protein tyrosine phosphatase, receptor type D
6500	hsa-miR-452-5p	SKP1	S-phase kinase-associated protein 1
28962	hsa-miR-20b-5p	OSTM1	osteopetrosis associated transmembrane protein 1
998	hsa-miR-18b-5p	CDC42	cell division cycle 42
56990	hsa-miR-409-3p	CDC42SE2	CDC42 small effector 2
26118	hsa-miR-149-5p	WSB1	WD repeat and SOCS box containing 1
9901	hsa-miR-18b-5p	SRGAP3	SLIT-ROBO Rho GTPase activating protein 3
108	hsa-miR-452-5p	ADCY2	adenylate cyclase 2 (brain)
1015	hsa-miR-143-3p	CDH17	cadherin 17
27125	hsa-miR-27a-3p	AFF4	AF4/FMR2 family member 4
283417	hsa-miR-485-5p	DPY19L2	dpy-19 like 2
58476	hsa-miR-1296-5p	TP53INP2	tumor protein p53 inducible nuclear protein 2
64838	hsa-miR-1225-5p	FNDC4	fibronectin type III domain containing 4
50862	hsa-miR-432-5p	RNF141	ring finger protein 141
4294	hsa-miR-339-5p	MAP3K10	mitogen-activated protein kinase kinase kinase 10
472	hsa-miR-18b-5p	ATM	ATM serine/threonine kinase
4915	hsa-miR-143-3p	NTRK2	neurotrophic receptor tyrosine kinase 2
9887	hsa-miR-485-3p	SMG7	SMG7, nonsense mediated mRNA decay factor
80821	hsa-miR-20b-5p	DDHD1	DDHD domain containing 1
23607	hsa-miR-485-5p	CD2AP	CD2-associated protein
94241	hsa-miR-381-3p	TP53INP1	tumor protein p53 inducible nuclear protein 1
5496	hsa-miR-27a-3p	PPM1G	protein phosphatase, Mg2+/Mn2+ dependent 1G
80124	hsa-miR-301a-3p	VCPIP1	valosin containing protein interacting protein 1
27	hsa-miR-409-3p	ABL2	ABL proto-oncogene 2, non-receptor tyrosine kinase
1947	hsa-miR-1296-5p	EFNB1	ephrin B1
26953	hsa-miR-452-5p	RANBP6	RAN binding protein 6
63826	hsa-miR-575	SRR	serine racemase
7422	hsa-miR-134-5p	VEGFA	vascular endothelial growth factor A
1027	hsa-miR-485-3p	CDKN1B	cyclin dependent kinase inhibitor 1B
81606	hsa-miR-143-3p	LBH	limb bud and heart development
1119	hsa-miR-485-3p	CHKA	choline kinase alpha
9586	hsa-miR-20b-5p	CREB5	cAMP responsive element binding protein 5
65983	hsa-miR-92b-3p	GRAMD3	GRAM domain containing 3
23314	hsa-miR-20b-5p	SATB2	SATB homeobox 2
84612	hsa-miR-20b-5p	PARD6B	par-6 family cell polarity regulator beta
29028	hsa-miR-134-5p	ATAD2	ATPase family, AAA domain containing 2
429	hsa-miR-379-5p	ASCL1	achaete-scute family bHLH transcription factor 1
27319	hsa-miR-18b-5p	BHLHE22	basic helix-loop-helix family member e22
405	hsa-miR-432-5p	ARNT	aryl hydrocarbon receptor nuclear translocator
283464	hsa-miR-27a-3p	GXYLT1	glucoside xylosyltransferase 1
30818	hsa-miR-485-5p	KCNIP3	potassium voltage-gated channel interacting protein 3
7159	hsa-miR-381-3p	TP53BP2	tumor protein p53 binding protein 2
10564	hsa-miR-18b-5p	ARFGEF2	ADP ribosylation factor guanine nucleotide exchange factor 2
5780	hsa-miR-27a-3p	PTPN9	protein tyrosine phosphatase, non-receptor type 9
79089	hsa-miR-20b-5p	TMUB2	transmembrane and ubiquitin like domain containing 2
51780	hsa-miR-432-5p	KDM3B	lysine demethylase 3B
6505	hsa-miR-485-5p	SLC1A1	solute carrier family 1 member 1
23394	hsa-miR-328-3p	ADNP	activity dependent neuroprotector homeobox
399694	hsa-miR-409-3p	SHC4	SHC adaptor protein 4
253461	hsa-miR-601	ZBTB38	zinc finger and BTB domain containing 38
51232	hsa-miR-18b-5p	CRIM1	cysteine rich transmembrane BMP regulator 1
115207	hsa-miR-654-3p	KCTD12	potassium channel tetramerization domain containing 12
22986	hsa-miR-145-5p	SORCS3	sortilin related VPS10 domain containing receptor 3
10891	hsa-miR-485-5p	PPARGC1A	PPARG coactivator 1 alpha
3915	hsa-miR-20b-5p	LAMC1	laminin subunit gamma 1
51592	hsa-miR-452-5p	TRIM33	tripartite motif containing 33
5598	hsa-miR-143-3p	MAPK7	mitogen-activated protein kinase 7
11320	hsa-miR-20b-5p	MGAT4A	mannosyl (alpha-1,3-)-glycoprotein beta-1,4-N-acetylglucosaminyltransferase, isozyme A
4953	hsa-miR-328-3p	ODC1	ornithine decarboxylase 1
2561	hsa-miR-601	GABRB2	gamma-aminobutyric acid type A receptor beta2 subunit
55827	hsa-miR-92b-3p	DCAF6	DDB1 and CUL4 associated factor 6
81578	hsa-miR-27a-3p	COL21A1	collagen type XXI alpha 1 chain
2494	hsa-miR-432-5p	NR5A2	nuclear receptor subfamily 5 group A member 2
10818	hsa-miR-143-3p	FRS2	fibroblast growth factor receptor substrate 2
55762	hsa-miR-20b-5p	ZNF701	zinc finger protein 701
58476	hsa-miR-575	TP53INP2	tumor protein p53 inducible nuclear protein 2
167691	hsa-miR-1225-5p	LCA5	LCA5, lebercilin
9857	hsa-miR-543	CEP350	centrosomal protein 350
10620	hsa-miR-143-3p	ARID3B	AT-rich interaction domain 3B
56100	hsa-miR-1225-5p	PCDHGB6	protocadherin gamma subfamily B, 6
22871	hsa-miR-145-5p	NLGN1	neuroligin 1
57473	hsa-miR-20b-5p	ZNF512B	zinc finger protein 512B
26003	hsa-miR-409-3p	GORASP2	golgi reassembly stacking protein 2
2037	hsa-miR-485-5p	EPB41L2	erythrocyte membrane protein band 4.1 like 2
56242	hsa-miR-92b-3p	ZNF253	zinc finger protein 253
8503	hsa-miR-381-3p	PIK3R3	phosphoinositide-3-kinase regulatory subunit 3
58517	hsa-miR-145-5p	RBM25	RNA binding motif protein 25
56970	hsa-miR-575	ATXN7L3	ataxin 7 like 3
84460	hsa-miR-432-5p	ZMAT1	zinc finger matrin-type 1
22846	hsa-miR-143-3p	VASH1	vasohibin 1
7711	hsa-miR-432-5p	ZNF155	zinc finger protein 155
8538	hsa-miR-1225-5p	BARX2	BARX homeobox 2
4323	hsa-miR-1225-5p	MMP14	matrix metallopeptidase 14
2913	hsa-miR-339-5p	GRM3	glutamate metabotropic receptor 3
57478	hsa-miR-143-3p	USP31	ubiquitin specific peptidase 31
10009	hsa-miR-601	ZBTB33	zinc finger and BTB domain containing 33
26045	hsa-miR-575	LRRTM2	leucine rich repeat transmembrane neuronal 2
30844	hsa-miR-379-5p	EHD4	EH domain containing 4
9859	hsa-miR-134-5p	CEP170	centrosomal protein 170
23327	hsa-miR-20b-5p	NEDD4L	neural precursor cell expressed, developmentally down-regulated 4-like, E3 ubiquitin protein ligase
865	hsa-miR-145-5p	CBFB	core-binding factor, beta subunit
2065	hsa-miR-145-5p	ERBB3	erb-b2 receptor tyrosine kinase 3
5825	hsa-miR-575	ABCD3	ATP binding cassette subfamily D member 3
55030	hsa-miR-145-5p	FBXO34	F-box protein 34
23435	hsa-miR-143-3p	TARDBP	TAR DNA binding protein
399694	hsa-miR-382-5p	SHC4	SHC adaptor protein 4
25817	hsa-miR-601	FAM19A5	family with sequence similarity 19 member A5, C-C motif chemokine like
10767	hsa-miR-452-5p	HBS1L	HBS1 like translational GTPase
187	hsa-miR-27a-3p	APLNR	apelin receptor
1949	hsa-miR-145-5p	EFNB3	ephrin B3
9475	hsa-miR-20b-5p	ROCK2	Rho associated coiled-coil containing protein kinase 2
7545	hsa-miR-409-5p	ZIC1	Zic family member 1
200186	hsa-miR-149-5p	CRTC2	CREB regulated transcription coactivator 2
26052	hsa-miR-409-3p	DNM3	dynamin 3
285382	hsa-miR-452-5p	C3orf70	chromosome 3 open reading frame 70
642938	hsa-miR-143-3p	FAM196A	family with sequence similarity 196 member A
64792	hsa-miR-575	IFT22	intraflagellar transport 22
9792	hsa-miR-382-5p	SERTAD2	SERTA domain containing 2
55727	hsa-miR-452-5p	BTBD7	BTB domain containing 7
9122	hsa-miR-134-5p	SLC16A4	solute carrier family 16 member 4
59343	hsa-miR-145-5p	SENP2	SUMO1/sentrin/SMT3 specific peptidase 2
26039	hsa-miR-575	SS18L1	SS18L1, nBAF chromatin remodeling complex subunit
23370	hsa-miR-20b-5p	ARHGEF18	Rho/Rac guanine nucleotide exchange factor 18
4739	hsa-miR-145-5p	NEDD9	neural precursor cell expressed, developmentally down-regulated 9
136319	hsa-miR-432-5p	MTPN	myotrophin
10000	hsa-miR-149-5p	AKT3	AKT serine/threonine kinase 3
81796	hsa-miR-27a-3p	SLCO5A1	solute carrier organic anion transporter family member 5A1
1301	hsa-miR-339-5p	COL11A1	collagen type XI alpha 1 chain
57161	hsa-miR-409-3p	PELI2	pellino E3 ubiquitin protein ligase family member 2
4223	hsa-miR-1225-5p	MEOX2	mesenchyme homeobox 2
1952	hsa-miR-432-5p	CELSR2	cadherin EGF LAG seven-pass G-type receptor 2
84961	hsa-miR-1225-5p	FBXL20	F-box and leucine rich repeat protein 20
9169	hsa-miR-543	SCAF11	SR-related CTD associated factor 11
112476	hsa-miR-485-5p	PRRT2	proline rich transmembrane protein 2
57706	hsa-miR-181c-5p	DENND1A	DENN domain containing 1A
9159	hsa-miR-409-3p	PCSK7	proprotein convertase subtilisin/kexin type 7
64651	hsa-miR-27a-3p	CSRNP1	cysteine and serine rich nuclear protein 1
8498	hsa-miR-134-5p	RANBP3	RAN binding protein 3
2700	hsa-miR-20b-5p	GJA3	gap junction protein alpha 3
10096	hsa-miR-485-5p	ACTR3	ARP3 actin-related protein 3 homolog (yeast)
7150	hsa-miR-149-5p	TOP1	topoisomerase (DNA) I
6251	hsa-miR-409-5p	RSU1	Ras suppressor protein 1
5028	hsa-miR-432-5p	P2RY1	purinergic receptor P2Y1
10634	hsa-miR-149-5p	GAS2L1	growth arrest specific 2 like 1
324	hsa-miR-376c-3p	APC	WNT signaling pathway regulator
4140	hsa-miR-409-3p	MARK3	microtubule affinity regulating kinase 3
5313	hsa-miR-1296-5p	PKLR	pyruvate kinase, liver and RBC
54921	hsa-miR-1225-5p	CHTF8	chromosome transmission fidelity factor 8
64769	hsa-miR-575	MEAF6	MYST/Esa1 associated factor 6
10531	hsa-miR-432-5p	PITRM1	pitrilysin metallopeptidase 1
2002	hsa-miR-382-5p	ELK1	ELK1, ETS transcription factor
1059	hsa-miR-149-5p	CENPB	centromere protein B
528	hsa-miR-381-3p	ATP6V1C1	ATPase H+ transporting V1 subunit C1
9880	hsa-miR-485-5p	ZBTB39	zinc finger and BTB domain containing 39
6567	hsa-miR-134-5p	SLC16A2	solute carrier family 16 member 2
8945	hsa-miR-143-3p	BTRC	beta-transducin repeat containing E3 ubiquitin protein ligase
5868	hsa-miR-301a-3p	RAB5A	RAB5A, member RAS oncogene family
56605	hsa-miR-20b-5p	ERO1B	endoplasmic reticulum oxidoreductase beta
8828	hsa-miR-339-5p	NRP2	neuropilin 2
29097	hsa-miR-149-5p	CNIH4	cornichon family AMPA receptor auxiliary protein 4
55137	hsa-miR-379-5p	FIGN	fidgetin, microtubule severing factor
23439	hsa-miR-409-3p	ATP1B4	ATPase Na+/K+ transporting family member beta 4
287	hsa-miR-20b-5p	ANK2	ankyrin 2, neuronal
30061	hsa-miR-20b-5p	SLC40A1	solute carrier family 40 member 1
2936	hsa-miR-485-5p	GSR	glutathione reductase
58529	hsa-miR-432-5p	MYOZ1	myozenin 1
27342	hsa-miR-181c-5p	RABGEF1	RAB guanine nucleotide exchange factor 1
11078	hsa-miR-149-5p	TRIOBP	TRIO and F-actin binding protein
23001	hsa-miR-145-5p	WDFY3	WD repeat and FYVE domain containing 3
23244	hsa-miR-381-3p	PDS5A	PDS5 cohesin associated factor A
8050	hsa-miR-409-3p	PDHX	pyruvate dehydrogenase complex component X
83693	hsa-miR-27a-3p	HSDL1	hydroxysteroid dehydrogenase like 1
3843	hsa-miR-20b-5p	IPO5	importin 5
9110	hsa-miR-432-5p	MTMR4	myotubularin related protein 4
56252	hsa-miR-1225-5p	YLPM1	YLP motif containing 1
51646	hsa-miR-575	YPEL5	yippee like 5
79776	hsa-miR-485-5p	ZFHX4	zinc finger homeobox 4
394	hsa-miR-20b-5p	ARHGAP5	Rho GTPase activating protein 5
57030	hsa-miR-143-3p	SLC17A7	solute carrier family 17 member 7
112939	hsa-miR-18b-5p	NACC1	nucleus accumbens associated 1
54953	hsa-miR-409-3p	C1orf27	chromosome 1 open reading frame 27
7041	hsa-miR-20b-5p	TGFB1I1	transforming growth factor beta 1 induced transcript 1
56105	hsa-miR-1225-5p	PCDHGA11	protocadherin gamma subfamily A, 11
129450	hsa-miR-382-5p	TYW5	tRNA-yW synthesizing protein 5
5810	hsa-miR-134-5p	RAD1	RAD1 checkpoint DNA exonuclease
388698	hsa-miR-432-5p	FLG2	filaggrin family member 2
610	hsa-miR-92b-3p	HCN2	hyperpolarization activated cyclic nucleotide gated potassium channel 2
57472	hsa-miR-134-5p	CNOT6	CCR4-NOT transcription complex subunit 6
2820	hsa-miR-143-3p	GPD2	glycerol-3-phosphate dehydrogenase 2
2984	hsa-miR-575	GUCY2C	guanylate cyclase 2C
659	hsa-miR-376c-3p	BMPR2	bone morphogenetic protein receptor type 2
55970	hsa-miR-432-5p	GNG12	G protein subunit gamma 12
9728	hsa-miR-409-3p	SECISBP2L	SECIS binding protein 2 like
84313	hsa-miR-149-5p	VPS25	vacuolar protein sorting 25 homolog
55758	hsa-miR-27a-3p	RCOR3	REST corepressor 3
7392	hsa-miR-92b-3p	USF2	upstream transcription factor 2, c-fos interacting
197131	hsa-miR-20b-5p	UBR1	ubiquitin protein ligase E3 component n-recognin 1
3344	hsa-miR-432-5p	FOXN2	forkhead box N2
644139	hsa-miR-1296-5p	PIRT	phosphoinositide interacting regulator of transient receptor potential channels
8202	hsa-miR-18b-5p	NCOA3	nuclear receptor coactivator 3
245973	hsa-miR-485-5p	ATP6V1C2	ATPase H+ transporting V1 subunit C2
116150	hsa-miR-301a-3p	NUS1	NUS1 dehydrodolichyl diphosphate synthase subunit
1399	hsa-miR-145-5p	CRKL	CRK like proto-oncogene, adaptor protein
342357	hsa-miR-601	ZKSCAN2	zinc finger with KRAB and SCAN domains 2
22843	hsa-miR-134-5p	PPM1E	protein phosphatase, Mg2+/Mn2+ dependent 1E
1128	hsa-miR-149-5p	CHRM1	cholinergic receptor muscarinic 1
112	hsa-miR-27a-3p	ADCY6	adenylate cyclase 6
114798	hsa-miR-1225-5p	SLITRK1	SLIT and NTRK like family member 1
64418	hsa-miR-485-5p	TMEM168	transmembrane protein 168
26468	hsa-miR-339-5p	LHX6	LIM homeobox 6
25895	hsa-miR-328-3p	METTL21B	methyltransferase like 21B
3750	hsa-miR-575	KCND1	potassium voltage-gated channel subfamily D member 1
28514	hsa-miR-149-5p	DLL1	delta like canonical Notch ligand 1
4659	hsa-miR-134-5p	PPP1R12A	protein phosphatase 1 regulatory subunit 12A
55625	hsa-miR-27a-3p	ZDHHC7	zinc finger DHHC-type containing 7
1747	hsa-miR-328-3p	DLX3	distal-less homeobox 3
55973	hsa-miR-382-5p	BCAP29	B-cell receptor-associated protein 29
10285	hsa-miR-381-3p	SMNDC1	survival motor neuron domain containing 1
27020	hsa-miR-543	NPTN	neuroplastin
7171	hsa-miR-339-5p	TPM4	tropomyosin 4
122786	hsa-miR-328-3p	FRMD6	FERM domain containing 6
51228	hsa-miR-27a-3p	GLTP	glycolipid transfer protein
6775	hsa-miR-382-5p	STAT4	signal transducer and activator of transcription 4
2494	hsa-miR-381-3p	NR5A2	nuclear receptor subfamily 5 group A member 2
29942	hsa-miR-301a-3p	PURG	purine rich element binding protein G
4149	hsa-miR-485-5p	MAX	MYC associated factor X
85461	hsa-miR-20b-5p	TANC1	tetratricopeptide repeat, ankyrin repeat and coiled-coil containing 1
2768	hsa-miR-432-5p	GNA12	G protein subunit alpha 12
7905	hsa-miR-20b-5p	REEP5	receptor accessory protein 5
55530	hsa-miR-339-5p	SVOP	SV2 related protein
57715	hsa-miR-485-5p	SEMA4G	semaphorin 4G
85465	hsa-miR-145-5p	EPT1	ethanolaminephosphotransferase 1
7699	hsa-miR-27a-3p	ZNF140	zinc finger protein 140
3782	hsa-miR-1225-5p	KCNN3	potassium calcium-activated channel subfamily N member 3
10254	hsa-miR-379-5p	STAM2	signal transducing adaptor molecule 2
26115	hsa-miR-485-5p	TANC2	tetratricopeptide repeat, ankyrin repeat and coiled-coil containing 2
54796	hsa-miR-1225-5p	BNC2	basonuclin 2
5929	hsa-miR-27a-3p	RBBP5	RB binding protein 5, histone lysine methyltransferase complex subunit
63916	hsa-miR-1225-5p	ELMO2	engulfment and cell motility 2
8861	hsa-miR-432-5p	LDB1	LIM domain binding 1
5172	hsa-miR-181c-5p	SLC26A4	solute carrier family 26 member 4
8641	hsa-miR-1225-5p	PCDHGB4	protocadherin gamma subfamily B, 4
51439	hsa-miR-134-5p	FAM8A1	family with sequence similarity 8 member A1
57661	hsa-miR-145-5p	PHRF1	PHD and ring finger domains 1
4149	hsa-miR-328-3p	MAX	MYC associated factor X
55048	hsa-miR-328-3p	VPS37C	VPS37C, ESCRT-I subunit
57472	hsa-miR-339-5p	CNOT6	CCR4-NOT transcription complex subunit 6
66000	hsa-miR-143-3p	TMEM108	transmembrane protein 108
2737	hsa-miR-143-3p	GLI3	GLI family zinc finger 3
373509	hsa-miR-149-5p	USP50	ubiquitin specific peptidase 50
8507	hsa-miR-145-5p	ENC1	ectodermal-neural cortex 1
399726	hsa-miR-27a-3p	CASC10	cancer susceptibility candidate 10
23462	hsa-miR-432-5p	HEY1	hes related family bHLH transcription factor with YRPW motif 1
9586	hsa-miR-409-3p	CREB5	cAMP responsive element binding protein 5
7832	hsa-miR-92b-3p	BTG2	BTG family member 2
3192	hsa-miR-92b-3p	HNRNPU	heterogeneous nuclear ribonucleoprotein U
9766	hsa-miR-27a-3p	SUSD6	sushi domain containing 6
4978	hsa-miR-149-5p	OPCML	opioid binding protein/cell adhesion molecule like
266743	hsa-miR-328-3p	NPAS4	neuronal PAS domain protein 4
9429	hsa-miR-20b-5p	ABCG2	ATP binding cassette subfamily G member 2 (Junior blood group)
56135	hsa-miR-20b-5p	PCDHAC1	protocadherin alpha subfamily C, 1
140885	hsa-miR-601	SIRPA	signal regulatory protein alpha
9693	hsa-miR-485-5p	RAPGEF2	Rap guanine nucleotide exchange factor 2
50649	hsa-miR-432-5p	ARHGEF4	Rho guanine nucleotide exchange factor 4
1389	hsa-miR-143-3p	CREBL2	cAMP responsive element binding protein like 2
22878	hsa-miR-18b-5p	TRAPPC8	trafficking protein particle complex 8
348093	hsa-miR-145-5p	RBPMS2	RNA binding protein with multiple splicing 2
5861	hsa-miR-409-3p	RAB1A	RAB1A, member RAS oncogene family
5495	hsa-miR-339-5p	PPM1B	protein phosphatase, Mg2+/Mn2+ dependent 1B
3836	hsa-miR-452-5p	KPNA1	karyopherin subunit alpha 1
56144	hsa-miR-149-5p	PCDHA4	protocadherin alpha 4
283464	hsa-miR-485-3p	GXYLT1	glucoside xylosyltransferase 1
89874	hsa-miR-543	SLC25A21	solute carrier family 25 member 21
1351	hsa-miR-134-5p	COX8A	cytochrome c oxidase subunit 8A
10732	hsa-miR-601	TCFL5	transcription factor like 5
56894	hsa-miR-543	AGPAT3	1-acylglycerol-3-phosphate O-acyltransferase 3
8697	hsa-miR-654-3p	CDC23	cell division cycle 23
23208	hsa-miR-381-3p	SYT11	synaptotagmin 11
23037	hsa-miR-143-3p	PDZD2	PDZ domain containing 2
23036	hsa-miR-409-3p	ZNF292	zinc finger protein 292
23097	hsa-miR-379-5p	CDK19	cyclin dependent kinase 19
83667	hsa-miR-328-3p	SESN2	sestrin 2
5887	hsa-miR-452-5p	RAD23B	RAD23 homolog B, nucleotide excision repair protein
53344	hsa-miR-134-5p	CHIC1	cysteine rich hydrophobic domain 1
5287	hsa-miR-485-3p	PIK3C2B	phosphatidylinositol-4-phosphate 3-kinase catalytic subunit type 2 beta
2740	hsa-miR-485-5p	GLP1R	glucagon like peptide 1 receptor
51421	hsa-miR-27a-3p	AMOTL2	angiomotin like 2
57528	hsa-miR-409-5p	KCTD16	potassium channel tetramerization domain containing 16
56257	hsa-miR-485-5p	MEPCE	methylphosphate capping enzyme
5305	hsa-miR-134-5p	PIP4K2A	phosphatidylinositol-5-phosphate 4-kinase type 2 alpha
25957	hsa-miR-432-5p	PNISR	PNN interacting serine and arginine rich protein
7532	hsa-miR-485-5p	YWHAG	tyrosine 3-monooxygenase/tryptophan 5-monooxygenase activation protein gamma
54622	hsa-miR-18b-5p	ARL15	ADP ribosylation factor like GTPase 15
80774	hsa-miR-654-3p	LIMD2	LIM domain containing 2
1783	hsa-miR-543	DYNC1LI2	dynein cytoplasmic 1 light intermediate chain 2
3267	hsa-miR-20b-5p	AGFG1	ArfGAP with FG repeats 1
4013	hsa-miR-381-3p	VWA5A	von Willebrand factor A domain containing 5A
6662	hsa-miR-485-3p	SOX9	SRY-box 9
23035	hsa-miR-134-5p	PHLPP2	PH domain and leucine rich repeat protein phosphatase 2
54680	hsa-miR-27a-3p	ZNHIT6	zinc finger HIT-type containing 6
23097	hsa-miR-301a-3p	CDK19	cyclin dependent kinase 19
6628	hsa-miR-328-3p	SNRPB	small nuclear ribonucleoprotein polypeptides B and B1
79628	hsa-miR-20b-5p	SH3TC2	SH3 domain and tetratricopeptide repeats 2
9943	hsa-miR-149-5p	OXSR1	oxidative stress responsive 1
10905	hsa-miR-432-5p	MAN1A2	mannosidase alpha class 1A member 2
22986	hsa-miR-92b-3p	SORCS3	sortilin related VPS10 domain containing receptor 3
4659	hsa-miR-376c-3p	PPP1R12A	protein phosphatase 1 regulatory subunit 12A
6645	hsa-miR-145-5p	SNTB2	syntrophin beta 2
54443	hsa-miR-485-5p	ANLN	anillin actin binding protein
83667	hsa-miR-27a-3p	SESN2	sestrin 2
6096	hsa-miR-409-3p	RORB	RAR related orphan receptor B
89795	hsa-miR-339-5p	NAV3	neuron navigator 3
55500	hsa-miR-301a-3p	ETNK1	ethanolamine kinase 1
23163	hsa-miR-432-5p	GGA3	golgi associated, gamma adaptin ear containing, ARF binding protein 3
5122	hsa-miR-134-5p	PCSK1	proprotein convertase subtilisin/kexin type 1
7531	hsa-miR-452-5p	YWHAE	tyrosine 3-monooxygenase/tryptophan 5-monooxygenase activation protein epsilon
221395	hsa-miR-301a-3p	ADGRF5	adhesion G protein-coupled receptor F5
27433	hsa-miR-27a-3p	TOR2A	torsin family 2 member A
64131	hsa-miR-18b-5p	XYLT1	xylosyltransferase 1
642938	hsa-miR-92b-3p	FAM196A	family with sequence similarity 196 member A
3344	hsa-miR-382-5p	FOXN2	forkhead box N2
8027	hsa-miR-487b-3p	STAM	signal transducing adaptor molecule
4802	hsa-miR-92b-3p	NFYC	nuclear transcription factor Y subunit gamma
348980	hsa-miR-339-5p	HCN1	hyperpolarization activated cyclic nucleotide gated potassium channel 1
344148	hsa-miR-20b-5p	NCKAP5	NCK associated protein 5
2009	hsa-miR-27a-3p	EML1	echinoderm microtubule associated protein like 1
55676	hsa-miR-485-5p	SLC30A6	solute carrier family 30 member 6
30845	hsa-miR-20b-5p	EHD3	EH domain containing 3
57560	hsa-miR-1225-5p	IFT80	intraflagellar transport 80
130574	hsa-miR-485-5p	LYPD6	LY6/PLAUR domain containing 6
570	hsa-miR-432-5p	BAAT	bile acid-CoA:amino acid N-acyltransferase
4811	hsa-miR-382-5p	NID1	nidogen 1
9819	hsa-miR-20b-5p	TSC22D2	TSC22 domain family member 2
6272	hsa-miR-339-5p	SORT1	sortilin 1
23060	hsa-miR-328-3p	ZNF609	zinc finger protein 609
6781	hsa-miR-145-5p	STC1	stanniocalcin 1
51088	hsa-miR-452-5p	KLHL5	kelch like family member 5
3768	hsa-miR-601	KCNJ12	potassium voltage-gated channel subfamily J member 12
7536	hsa-miR-149-5p	SF1	splicing factor 1
815	hsa-miR-485-5p	CAMK2A	calcium/calmodulin dependent protein kinase II alpha
23075	hsa-miR-409-3p	SWAP70	SWAP switching B-cell complex 70kDa subunit
79719	hsa-miR-149-5p	AAGAB	alpha- and gamma-adaptin binding protein
2926	hsa-miR-27a-3p	GRSF1	G-rich RNA sequence binding factor 1
6328	hsa-miR-301a-3p	SCN3A	sodium voltage-gated channel alpha subunit 3
5576	hsa-miR-654-3p	PRKAR2A	protein kinase cAMP-dependent type II regulatory subunit alpha
8761	hsa-miR-1225-5p	PABPC4	poly(A) binding protein cytoplasmic 4
7178	hsa-miR-27a-3p	TPT1	tumor protein, translationally-controlled 1
26043	hsa-miR-409-3p	UBXN7	UBX domain protein 7
64837	hsa-miR-134-5p	KLC2	kinesin light chain 2
1389	hsa-miR-18b-5p	CREBL2	cAMP responsive element binding protein like 2
4325	hsa-miR-382-5p	MMP16	matrix metallopeptidase 16
2819	hsa-miR-485-5p	GPD1	glycerol-3-phosphate dehydrogenase 1
147495	hsa-miR-20b-5p	APCDD1	adenomatosis polyposis coli down-regulated 1
388698	hsa-miR-409-3p	FLG2	filaggrin family member 2
84034	hsa-miR-339-5p	EMILIN2	elastin microfibril interfacer 2
2101	hsa-miR-432-5p	ESRRA	estrogen related receptor alpha
10481	hsa-miR-20b-5p	HOXB13	homeobox B13
7048	hsa-miR-301a-3p	TGFBR2	transforming growth factor beta receptor 2
54432	hsa-miR-409-5p	YIPF1	Yip1 domain family member 1
10130	hsa-miR-181c-5p	PDIA6	protein disulfide isomerase family A member 6
121601	hsa-miR-601	ANO4	anoctamin 4
2275	hsa-miR-601	FHL3	four and a half LIM domains 3
949	hsa-miR-145-5p	SCARB1	scavenger receptor class B member 1
23097	hsa-miR-18b-5p	CDK19	cyclin dependent kinase 19
3795	hsa-miR-149-5p	KHK	ketohexokinase
130074	hsa-miR-149-5p	FAM168B	family with sequence similarity 168 member B
23291	hsa-miR-575	FBXW11	F-box and WD repeat domain containing 11
121457	hsa-miR-601	IKBIP	IKBKB interacting protein
5326	hsa-miR-27a-3p	PLAGL2	PLAG1 like zinc finger 2
5501	hsa-miR-27a-3p	PPP1CC	protein phosphatase 1 catalytic subunit gamma
151531	hsa-miR-601	UPP2	uridine phosphorylase 2
4090	hsa-miR-27a-3p	SMAD5	SMAD family member 5
10254	hsa-miR-452-5p	STAM2	signal transducing adaptor molecule 2
55071	hsa-miR-20b-5p	C9orf40	chromosome 9 open reading frame 40
286410	hsa-miR-143-3p	ATP11C	ATPase phospholipid transporting 11C
148534	hsa-miR-20b-5p	TMEM56	transmembrane protein 56
57493	hsa-miR-543	HEG1	heart development protein with EGF like domains 1
56134	hsa-miR-543	PCDHAC2	protocadherin alpha subfamily C, 2
347731	hsa-miR-432-5p	LRRTM3	leucine rich repeat transmembrane neuronal 3
11160	hsa-miR-181c-5p	ERLIN2	ER lipid raft associated 2
7855	hsa-miR-149-5p	FZD5	frizzled class receptor 5
389421	hsa-miR-27a-3p	LIN28B	lin-28 homolog B
79977	hsa-miR-654-3p	GRHL2	grainyhead like transcription factor 2
117247	hsa-miR-27a-3p	SLC16A10	solute carrier family 16 member 10
55074	hsa-miR-409-3p	OXR1	oxidation resistance 1
205428	hsa-miR-432-5p	C3orf58	chromosome 3 open reading frame 58
8470	hsa-miR-18b-5p	SORBS2	sorbin and SH3 domain containing 2
4074	hsa-miR-20b-5p	M6PR	mannose-6-phosphate receptor, cation dependent
2556	hsa-miR-379-5p	GABRA3	gamma-aminobutyric acid type A receptor alpha3 subunit
83737	hsa-miR-20b-5p	ITCH	itchy E3 ubiquitin protein ligase
387700	hsa-miR-20b-5p	SLC16A12	solute carrier family 16 member 12
1795	hsa-miR-149-5p	DOCK3	dedicator of cytokinesis 3
22919	hsa-miR-339-5p	MAPRE1	microtubule associated protein RP/EB family member 1
1501	hsa-miR-432-5p	CTNND2	catenin delta 2
84064	hsa-miR-601	HDHD2	haloacid dehalogenase like hydrolase domain containing 2
64089	hsa-miR-575	SNX16	sorting nexin 16
7391	hsa-miR-149-5p	USF1	upstream transcription factor 1
27330	hsa-miR-382-5p	RPS6KA6	ribosomal protein S6 kinase A6
5126	hsa-miR-381-3p	PCSK2	proprotein convertase subtilisin/kexin type 2
25777	hsa-miR-149-5p	SUN2	Sad1 and UNC84 domain containing 2
51714	hsa-miR-92b-3p	SELT	selenoprotein T
5989	hsa-miR-485-5p	RFX1	regulatory factor X1
51114	hsa-miR-134-5p	ZDHHC9	zinc finger DHHC-type containing 9
11258	hsa-miR-432-5p	DCTN3	dynactin subunit 3
64750	hsa-miR-134-5p	SMURF2	SMAD specific E3 ubiquitin protein ligase 2
154743	hsa-miR-181c-5p	BMT2	base methyltransferase of 25S rRNA 2 homolog
9895	hsa-miR-92b-3p	TECPR2	tectonin beta-propeller repeat containing 2
260425	hsa-miR-181c-5p	MAGI3	membrane associated guanylate kinase, WW and PDZ domain containing 3
6744	hsa-miR-20b-5p	SSFA2	sperm specific antigen 2
55536	hsa-miR-409-3p	CDCA7L	cell division cycle associated 7 like
4762	hsa-miR-575	NEUROG1	neurogenin 1
5519	hsa-miR-20b-5p	PPP2R1B	protein phosphatase 2 scaffold subunit Abeta
54331	hsa-miR-1296-5p	GNG2	G protein subunit gamma 2
3418	hsa-miR-149-5p	IDH2	isocitrate dehydrogenase (NADP(+)) 2, mitochondrial
22884	hsa-miR-20b-5p	WDR37	WD repeat domain 37
858	hsa-miR-145-5p	CAV2	caveolin 2
4154	hsa-miR-301a-3p	MBNL1	muscleblind like splicing regulator 1
89884	hsa-miR-575	LHX4	LIM homeobox 4
23508	hsa-miR-432-5p	TTC9	tetratricopeptide repeat domain 9
124535	hsa-miR-381-3p	HSF5	heat shock transcription factor 5
27252	hsa-miR-18b-5p	KLHL20	kelch like family member 20
89882	hsa-miR-432-5p	TPD52L3	tumor protein D52-like 3
9096	hsa-miR-601	TBX18	T-box 18
58491	hsa-miR-134-5p	ZNF71	zinc finger protein 71
257160	hsa-miR-485-5p	RNF214	ring finger protein 214
57719	hsa-miR-92b-3p	ANO8	anoctamin 8
54464	hsa-miR-20b-5p	XRN1	5'-3' exoribonuclease 1
79660	hsa-miR-181c-5p	PPP1R3B	protein phosphatase 1 regulatory subunit 3B
4170	hsa-miR-432-5p	MCL1	BCL2 family apoptosis regulator
9025	hsa-miR-18b-5p	RNF8	ring finger protein 8
201931	hsa-miR-20b-5p	TMEM192	transmembrane protein 192
57606	hsa-miR-20b-5p	SLAIN2	SLAIN motif family member 2
10371	hsa-miR-145-5p	SEMA3A	semaphorin 3A
348995	hsa-miR-92b-3p	NUP43	nucleoporin 43
164	hsa-miR-301a-3p	AP1G1	adaptor related protein complex 1 gamma 1 subunit
50807	hsa-miR-485-5p	ASAP1	ArfGAP with SH3 domain, ankyrin repeat and PH domain 1
55824	hsa-miR-20b-5p	PAG1	phosphoprotein membrane anchor with glycosphingolipid microdomains 1
2006	hsa-miR-1225-5p	ELN	elastin
29959	hsa-miR-20b-5p	NRBP1	nuclear receptor binding protein 1
23556	hsa-miR-409-3p	PIGN	phosphatidylinositol glycan anchor biosynthesis class N
170692	hsa-miR-382-5p	ADAMTS18	ADAM metallopeptidase with thrombospondin type 1 motif 18
3596	hsa-miR-381-3p	IL13	interleukin 13
10644	hsa-miR-485-5p	IGF2BP2	insulin like growth factor 2 mRNA binding protein 2
5887	hsa-miR-485-5p	RAD23B	RAD23 homolog B, nucleotide excision repair protein
10236	hsa-miR-487b-3p	HNRNPR	heterogeneous nuclear ribonucleoprotein R
113189	hsa-miR-575	CHST14	carbohydrate sulfotransferase 14
5153	hsa-miR-432-5p	PDE1B	phosphodiesterase 1B
221687	hsa-miR-27a-3p	RNF182	ring finger protein 182
131	hsa-miR-145-5p	ADH7	alcohol dehydrogenase 7 (class IV), mu or sigma polypeptide
23387	hsa-miR-381-3p	SIK3	SIK family kinase 3
55284	hsa-miR-20b-5p	UBE2W	ubiquitin conjugating enzyme E2 W (putative)
10891	hsa-miR-409-5p	PPARGC1A	PPARG coactivator 1 alpha
10728	hsa-miR-143-3p	PTGES3	prostaglandin E synthase 3
23621	hsa-miR-27a-3p	BACE1	beta-secretase 1
84146	hsa-miR-452-5p	ZNF644	zinc finger protein 644
57616	hsa-miR-381-3p	TSHZ3	teashirt zinc finger homeobox 3
79791	hsa-miR-18b-5p	FBXO31	F-box protein 31
25825	hsa-miR-432-5p	BACE2	beta-site APP-cleaving enzyme 2
252983	hsa-miR-382-5p	STXBP4	syntaxin binding protein 4
1453	hsa-miR-432-5p	CSNK1D	casein kinase 1 delta
51232	hsa-miR-615-3p	CRIM1	cysteine rich transmembrane BMP regulator 1
168667	hsa-miR-1296-5p	BMPER	BMP binding endothelial regulator
26528	hsa-miR-339-5p	DAZAP1	DAZ associated protein 1
7068	hsa-miR-143-3p	THRB	thyroid hormone receptor beta
124997	hsa-miR-92b-3p	WDR81	WD repeat domain 81
2782	hsa-miR-409-3p	GNB1	G protein subunit beta 1
253559	hsa-miR-485-5p	CADM2	cell adhesion molecule 2
253260	hsa-miR-409-3p	RICTOR	RPTOR independent companion of MTOR complex 2
249	hsa-miR-485-5p	ALPL	alkaline phosphatase, liver/bone/kidney
51379	hsa-miR-339-5p	CRLF3	cytokine receptor like factor 3
2018	hsa-miR-339-5p	EMX2	empty spiracles homeobox 2
10463	hsa-miR-20b-5p	SLC30A9	solute carrier family 30 member 9
284695	hsa-miR-654-3p	ZNF326	zinc finger protein 326
570	hsa-miR-143-3p	BAAT	bile acid-CoA:amino acid N-acyltransferase
54832	hsa-miR-409-3p	VPS13C	vacuolar protein sorting 13 homolog C
6331	hsa-miR-432-5p	SCN5A	sodium voltage-gated channel alpha subunit 5
2629	hsa-miR-145-5p	GBA	glucosylceramidase beta
51444	hsa-miR-452-5p	RNF138	ring finger protein 138
57472	hsa-miR-20b-5p	CNOT6	CCR4-NOT transcription complex subunit 6
79673	hsa-miR-27a-3p	ZNF329	zinc finger protein 329
145773	hsa-miR-575	FAM81A	family with sequence similarity 81 member A
84457	hsa-miR-409-5p	PHYHIPL	phytanoyl-CoA 2-hydroxylase interacting protein like
23557	hsa-miR-575	SNAPIN	SNAP associated protein
26115	hsa-miR-20b-5p	TANC2	tetratricopeptide repeat, ankyrin repeat and coiled-coil containing 2
9972	hsa-miR-1225-5p	NUP153	nucleoporin 153
8812	hsa-miR-381-3p	CCNK	cyclin K
64094	hsa-miR-20b-5p	SMOC2	SPARC related modular calcium binding 2
1500	hsa-miR-143-3p	CTNND1	catenin delta 1
7545	hsa-miR-543	ZIC1	Zic family member 1
116986	hsa-miR-575	AGAP2	ArfGAP with GTPase domain, ankyrin repeat and PH domain 2
205717	hsa-miR-27a-3p	USF3	upstream transcription factor family member 3
1783	hsa-miR-301a-3p	DYNC1LI2	dynein cytoplasmic 1 light intermediate chain 2
1756	hsa-miR-452-5p	DMD	dystrophin
5792	hsa-miR-328-3p	PTPRF	protein tyrosine phosphatase, receptor type F
2650	hsa-miR-143-3p	GCNT1	glucosaminyl (N-acetyl) transferase 1, core 2
55841	hsa-miR-143-3p	WWC3	WWC family member 3
127703	hsa-miR-485-3p	C1orf216	chromosome 1 open reading frame 216
5332	hsa-miR-452-5p	PLCB4	phospholipase C beta 4
3937	hsa-miR-452-5p	LCP2	lymphocyte cytosolic protein 2
832	hsa-miR-485-5p	CAPZB	capping actin protein of muscle Z-line beta subunit
55074	hsa-miR-20b-5p	OXR1	oxidation resistance 1
57509	hsa-miR-1296-5p	MTUS1	microtubule associated tumor suppressor 1
51320	hsa-miR-143-3p	MEX3C	mex-3 RNA binding family member C
6683	hsa-miR-575	SPAST	spastin
8927	hsa-miR-149-5p	BSN	bassoon presynaptic cytomatrix protein
56884	hsa-miR-382-5p	FSTL5	follistatin like 5
25849	hsa-miR-181c-5p	PARM1	prostate androgen-regulated mucin-like protein 1
5287	hsa-miR-381-3p	PIK3C2B	phosphatidylinositol-4-phosphate 3-kinase catalytic subunit type 2 beta
3131	hsa-miR-18b-5p	HLF	HLF, PAR bZIP transcription factor
79834	hsa-miR-18b-5p	PEAK1	pseudopodium enriched atypical kinase 1
199777	hsa-miR-381-3p	ZNF626	zinc finger protein 626
648	hsa-miR-27a-3p	BMI1	BMI1 proto-oncogene, polycomb ring finger
7403	hsa-miR-134-5p	KDM6A	lysine demethylase 6A
1635	hsa-miR-485-5p	DCTD	dCMP deaminase
22862	hsa-miR-20b-5p	FNDC3A	fibronectin type III domain containing 3A
4063	hsa-miR-432-5p	LY9	lymphocyte antigen 9
3091	hsa-miR-18b-5p	HIF1A	hypoxia inducible factor 1 alpha subunit
3239	hsa-miR-18b-5p	HOXD13	homeobox D13
81027	hsa-miR-143-3p	TUBB1	tubulin beta 1 class VI
394	hsa-miR-18b-5p	ARHGAP5	Rho GTPase activating protein 5
3672	hsa-miR-654-3p	ITGA1	integrin subunit alpha 1
84466	hsa-miR-379-5p	MEGF10	multiple EGF like domains 10
203447	hsa-miR-575	NRK	Nik related kinase
55628	hsa-miR-452-5p	ZNF407	zinc finger protein 407
10184	hsa-miR-601	LHFPL2	lipoma HMGIC fusion partner-like 2
4323	hsa-miR-485-5p	MMP14	matrix metallopeptidase 14
1555	hsa-miR-485-5p	CYP2B6	cytochrome P450 family 2 subfamily B member 6
100037417	hsa-miR-432-5p	DDTL	D-dopachrome tautomerase-like
150280	hsa-miR-27a-3p	HORMAD2	HORMA domain containing 2
9829	hsa-miR-27a-3p	DNAJC6	DnaJ heat shock protein family (Hsp40) member C6
5352	hsa-miR-382-5p	PLOD2	procollagen-lysine,2-oxoglutarate 5-dioxygenase 2
223117	hsa-miR-382-5p	SEMA3D	semaphorin 3D
8732	hsa-miR-27a-3p	RNGTT	RNA guanylyltransferase and 5'-phosphatase
1039	hsa-miR-452-5p	CDR2	cerebellar degeneration related protein 2
64771	hsa-miR-485-3p	C6orf106	chromosome 6 open reading frame 106
402665	hsa-miR-27a-3p	IGLON5	IgLON family member 5
130535	hsa-miR-20b-5p	KCTD18	potassium channel tetramerization domain containing 18
4603	hsa-miR-452-5p	MYBL1	MYB proto-oncogene like 1
1605	hsa-miR-485-5p	DAG1	dystroglycan 1
79443	hsa-miR-20b-5p	FYCO1	FYVE and coiled-coil domain containing 1
526	hsa-miR-301a-3p	ATP6V1B2	ATPase H+ transporting V1 subunit B2
54874	hsa-miR-20b-5p	FNBP1L	formin binding protein 1 like
6717	hsa-miR-134-5p	SRI	sorcin
2620	hsa-miR-381-3p	GAS2	growth arrest specific 2
55691	hsa-miR-145-5p	FRMD4A	FERM domain containing 4A
51042	hsa-miR-145-5p	ZNF593	zinc finger protein 593
22941	hsa-miR-20b-5p	SHANK2	SH3 and multiple ankyrin repeat domains 2
5911	hsa-miR-27a-3p	RAP2A	RAP2A, member of RAS oncogene family
50717	hsa-miR-1296-5p	DCAF8	DDB1 and CUL4 associated factor 8
5142	hsa-miR-134-5p	PDE4B	phosphodiesterase 4B
84458	hsa-miR-485-5p	LCOR	ligand dependent nuclear receptor corepressor
56103	hsa-miR-1225-5p	PCDHGB2	protocadherin gamma subfamily B, 2
115825	hsa-miR-20b-5p	WDFY2	WD repeat and FYVE domain containing 2
23322	hsa-miR-134-5p	RPGRIP1L	RPGRIP1 like
10217	hsa-miR-92b-3p	CTDSPL	CTD small phosphatase like
1783	hsa-miR-575	DYNC1LI2	dynein cytoplasmic 1 light intermediate chain 2
221895	hsa-miR-181c-5p	JAZF1	JAZF zinc finger 1
90459	hsa-miR-181c-5p	ERI1	exoribonuclease 1
10018	hsa-miR-1225-5p	BCL2L11	BCL2 like 11
5292	hsa-miR-328-3p	PIM1	Pim-1 proto-oncogene, serine/threonine kinase
4857	hsa-miR-27a-3p	NOVA1	NOVA alternative splicing regulator 1
1828	hsa-miR-382-5p	DSG1	desmoglein 1
30820	hsa-miR-452-5p	KCNIP1	potassium voltage-gated channel interacting protein 1
10018	hsa-miR-382-5p	BCL2L11	BCL2 like 11
2917	hsa-miR-432-5p	GRM7	glutamate metabotropic receptor 7
10046	hsa-miR-432-5p	MAMLD1	mastermind like domain containing 1
5869	hsa-miR-20b-5p	RAB5B	RAB5B, member RAS oncogene family
151126	hsa-miR-339-5p	ZNF385B	zinc finger protein 385B
79664	hsa-miR-452-5p	ICE2	interactor of little elongation complex ELL subunit 2
79730	hsa-miR-376c-3p	NSUN7	NOP2/Sun RNA methyltransferase family member 7
27185	hsa-miR-432-5p	DISC1	disrupted in schizophrenia 1
9215	hsa-miR-339-5p	LARGE1	LARGE xylosyl- and glucuronyltransferase 1
114793	hsa-miR-145-5p	FMNL2	formin like 2
4613	hsa-miR-134-5p	MYCN	v-myc avian myelocytomatosis viral oncogene neuroblastoma derived homolog
57508	hsa-miR-1296-5p	INTS2	integrator complex subunit 2
79660	hsa-miR-543	PPP1R3B	protein phosphatase 1 regulatory subunit 3B
6533	hsa-miR-601	SLC6A6	solute carrier family 6 member 6
2742	hsa-miR-27a-3p	GLRA2	glycine receptor alpha 2
64359	hsa-miR-485-5p	NXN	nucleoredoxin
8543	hsa-miR-18b-5p	LMO4	LIM domain only 4
8736	hsa-miR-452-5p	MYOM1	myomesin 1
1362	hsa-miR-376c-3p	CPD	carboxypeptidase D
54800	hsa-miR-382-5p	KLHL24	kelch like family member 24
79618	hsa-miR-18b-5p	HMBOX1	homeobox containing 1
9162	hsa-miR-382-5p	DGKI	diacylglycerol kinase iota
56125	hsa-miR-485-5p	PCDHB11	protocadherin beta 11
9819	hsa-miR-134-5p	TSC22D2	TSC22 domain family member 2
57610	hsa-miR-328-3p	RANBP10	RAN binding protein 10
4685	hsa-miR-149-5p	NCAM2	neural cell adhesion molecule 2
64417	hsa-miR-409-3p	TMEM267	transmembrane protein 267
64093	hsa-miR-382-5p	SMOC1	SPARC related modular calcium binding 1
2113	hsa-miR-181c-5p	ETS1	ETS proto-oncogene 1, transcription factor
55607	hsa-miR-145-5p	PPP1R9A	protein phosphatase 1 regulatory subunit 9A
55789	hsa-miR-27a-3p	DEPDC1B	DEP domain containing 1B
51114	hsa-miR-409-5p	ZDHHC9	zinc finger DHHC-type containing 9
5511	hsa-miR-432-5p	PPP1R8	protein phosphatase 1 regulatory subunit 8
6942	hsa-miR-452-5p	TCF20	transcription factor 20 (AR1)
5649	hsa-miR-409-3p	RELN	reelin
124808	hsa-miR-145-5p	CCDC43	coiled-coil domain containing 43
56907	hsa-miR-181c-5p	SPIRE1	spire type actin nucleation factor 1
122830	hsa-miR-1225-5p	NAA30	N(alpha)-acetyltransferase 30, NatC catalytic subunit
8091	hsa-miR-379-5p	HMGA2	high mobility group AT-hook 2
51439	hsa-miR-20b-5p	FAM8A1	family with sequence similarity 8 member A1
599	hsa-miR-149-5p	BCL2L2	BCL2 like 2
4303	hsa-miR-149-5p	FOXO4	forkhead box O4
8660	hsa-miR-145-5p	IRS2	insulin receptor substrate 2
3688	hsa-miR-134-5p	ITGB1	integrin subunit beta 1
7634	hsa-miR-92b-3p	ZNF80	zinc finger protein 80
9021	hsa-miR-339-5p	SOCS3	suppressor of cytokine signaling 3
4303	hsa-miR-339-5p	FOXO4	forkhead box O4
3480	hsa-miR-432-5p	IGF1R	insulin like growth factor 1 receptor
157567	hsa-miR-575	ANKRD46	ankyrin repeat domain 46
23264	hsa-miR-328-3p	ZC3H7B	zinc finger CCCH-type containing 7B
1288	hsa-miR-134-5p	COL4A6	collagen type IV alpha 6 chain
92370	hsa-miR-20b-5p	PXYLP1	2-phosphoxylose phosphatase 1
84914	hsa-miR-485-5p	ZNF587	zinc finger protein 587
7162	hsa-miR-432-5p	TPBG	trophoblast glycoprotein
79660	hsa-miR-20b-5p	PPP1R3B	protein phosphatase 1 regulatory subunit 3B
2115	hsa-miR-20b-5p	ETV1	ETS variant 1
23176	hsa-miR-149-5p	2021-09-08	septin 8
6444	hsa-miR-18b-5p	SGCD	sarcoglycan delta
56136	hsa-miR-543	PCDHA13	protocadherin alpha 13
219790	hsa-miR-575	RTKN2	rhotekin 2
401541	hsa-miR-485-5p	CENPP	centromere protein P
114788	hsa-miR-145-5p	CSMD3	CUB and Sushi multiple domains 3
4848	hsa-miR-601	CNOT2	CCR4-NOT transcription complex subunit 2
11065	hsa-miR-381-3p	UBE2C	ubiquitin conjugating enzyme E2 C
389114	hsa-miR-601	ZNF662	zinc finger protein 662
4117	hsa-miR-432-5p	MAK	male germ cell associated kinase
57599	hsa-miR-381-3p	WDR48	WD repeat domain 48
285527	hsa-miR-27a-3p	FRYL	FRY like transcription coactivator
54502	hsa-miR-145-5p	RBM47	RNA binding motif protein 47
4223	hsa-miR-301a-3p	MEOX2	mesenchyme homeobox 2
1750	hsa-miR-145-5p	DLX6	distal-less homeobox 6
3209	hsa-miR-27a-3p	HOXA13	homeobox A13
51290	hsa-miR-654-3p	ERGIC2	ERGIC and golgi 2
51107	hsa-miR-145-5p	APH1A	aph-1 homolog A, gamma-secretase subunit
56136	hsa-miR-20b-5p	PCDHA13	protocadherin alpha 13
140885	hsa-miR-543	SIRPA	signal regulatory protein alpha
55421	hsa-miR-27a-3p	NCBP3	nuclear cap binding subunit 3
84188	hsa-miR-92b-3p	FAR1	fatty acyl-CoA reductase 1
6444	hsa-miR-409-3p	SGCD	sarcoglycan delta
7223	hsa-miR-18b-5p	TRPC4	transient receptor potential cation channel subfamily C member 4
79665	hsa-miR-328-3p	DHX40	DEAH-box helicase 40
114898	hsa-miR-339-5p	C1QTNF2	C1q and tumor necrosis factor related protein 2
57529	hsa-miR-143-3p	RGAG1	retrotransposon gag domain containing 1
284018	hsa-miR-328-3p	C17orf58	chromosome 17 open reading frame 58
400	hsa-miR-452-5p	ARL1	ADP ribosylation factor like GTPase 1
55466	hsa-miR-181c-5p	DNAJA4	DnaJ heat shock protein family (Hsp40) member A4
51347	hsa-miR-20b-5p	TAOK3	TAO kinase 3
79080	hsa-miR-432-5p	CCDC86	coiled-coil domain containing 86
639	hsa-miR-575	PRDM1	PR domain 1
57169	hsa-miR-20b-5p	ZNFX1	zinc finger NFX1-type containing 1
401498	hsa-miR-485-3p	TMEM215	transmembrane protein 215
64224	hsa-miR-92b-3p	HERPUD2	HERPUD family member 2
286336	hsa-miR-301a-3p	FAM78A	family with sequence similarity 78 member A
144110	hsa-miR-149-5p	TMEM86A	transmembrane protein 86A
399947	hsa-miR-18b-5p	C11orf87	chromosome 11 open reading frame 87
392255	hsa-miR-27a-3p	GDF6	growth differentiation factor 6
56110	hsa-miR-1225-5p	PCDHGA5	protocadherin gamma subfamily A, 5
54617	hsa-miR-485-5p	INO80	INO80 complex subunit
23265	hsa-miR-339-5p	EXOC7	exocyst complex component 7
1287	hsa-miR-432-5p	COL4A5	collagen type IV alpha 5 chain
55144	hsa-miR-543	LRRC8D	leucine rich repeat containing 8 family member D
55284	hsa-miR-92b-3p	UBE2W	ubiquitin conjugating enzyme E2 W (putative)
84333	hsa-miR-379-5p	PCGF5	polycomb group ring finger 5
93986	hsa-miR-134-5p	FOXP2	forkhead box P2
55884	hsa-miR-575	WSB2	WD repeat and SOCS box containing 2
6328	hsa-miR-452-5p	SCN3A	sodium voltage-gated channel alpha subunit 3
57526	hsa-miR-149-5p	PCDH19	protocadherin 19
8545	hsa-miR-432-5p	CGGBP1	CGG triplet repeat binding protein 1
5324	hsa-miR-149-5p	PLAG1	PLAG1 zinc finger
3758	hsa-miR-379-5p	KCNJ1	potassium voltage-gated channel subfamily J member 1
54617	hsa-miR-18b-5p	INO80	INO80 complex subunit
9590	hsa-miR-543	AKAP12	A-kinase anchoring protein 12
9087	hsa-miR-181c-5p	TMSB4Y	thymosin beta 4, Y-linked
26025	hsa-miR-1225-5p	PCDHGA12	protocadherin gamma subfamily A, 12
54989	hsa-miR-381-3p	ZNF770	zinc finger protein 770
9828	hsa-miR-92b-3p	ARHGEF17	Rho guanine nucleotide exchange factor 17
121340	hsa-miR-143-3p	SP7	Sp7 transcription factor
26119	hsa-miR-20b-5p	LDLRAP1	low density lipoprotein receptor adaptor protein 1
200150	hsa-miR-409-3p	PLD5	phospholipase D family member 5
51118	hsa-miR-485-5p	UTP11	UTP11, small subunit processome component homolog (S. cerevisiae)
3696	hsa-miR-145-5p	ITGB8	integrin subunit beta 8
3572	hsa-miR-379-5p	IL6ST	interleukin 6 signal transducer
56109	hsa-miR-1225-5p	PCDHGA6	protocadherin gamma subfamily A, 6
203228	hsa-miR-181c-5p	C9orf72	chromosome 9 open reading frame 72
10243	hsa-miR-145-5p	GPHN	gephyrin
55031	hsa-miR-1296-5p	USP47	ubiquitin specific peptidase 47
80320	hsa-miR-92b-3p	SP6	Sp6 transcription factor
5573	hsa-miR-20b-5p	PRKAR1A	protein kinase cAMP-dependent type I regulatory subunit alpha
83737	hsa-miR-654-3p	ITCH	itchy E3 ubiquitin protein ligase
10325	hsa-miR-409-5p	RRAGB	Ras related GTP binding B
26960	hsa-miR-301a-3p	NBEA	neurobeachin
7813	hsa-miR-92b-3p	EVI5	ecotropic viral integration site 5
22849	hsa-miR-575	CPEB3	cytoplasmic polyadenylation element binding protein 3
79875	hsa-miR-339-5p	THSD4	thrombospondin type 1 domain containing 4
5915	hsa-miR-379-5p	RARB	retinoic acid receptor beta
64778	hsa-miR-134-5p	FNDC3B	fibronectin type III domain containing 3B
5962	hsa-miR-487b-3p	RDX	radixin
6733	hsa-miR-432-5p	SRPK2	SRSF protein kinase 2
2817	hsa-miR-381-3p	GPC1	glypican 1
7057	hsa-miR-485-3p	THBS1	thrombospondin 1
50809	hsa-miR-452-5p	HP1BP3	heterochromatin protein 1 binding protein 3
23608	hsa-miR-181c-5p	MKRN1	makorin ring finger protein 1
3842	hsa-miR-382-5p	TNPO1	transportin 1
8074	hsa-miR-485-5p	FGF23	fibroblast growth factor 23
1435	hsa-miR-485-5p	CSF1	colony stimulating factor 1
3643	hsa-miR-485-5p	INSR	insulin receptor
54799	hsa-miR-134-5p	MBTD1	mbt domain containing 1
56114	hsa-miR-1225-5p	PCDHGA1	protocadherin gamma subfamily A, 1
30835	hsa-miR-485-5p	CD209	CD209 molecule
56112	hsa-miR-1225-5p	PCDHGA3	protocadherin gamma subfamily A, 3
4915	hsa-miR-601	NTRK2	neurotrophic receptor tyrosine kinase 2
5915	hsa-miR-432-5p	RARB	retinoic acid receptor beta
56147	hsa-miR-20b-5p	PCDHA1	protocadherin alpha 1
7776	hsa-miR-543	ZNF236	zinc finger protein 236
4133	hsa-miR-575	MAP2	microtubule associated protein 2
23136	hsa-miR-409-5p	EPB41L3	erythrocyte membrane protein band 4.1 like 3
4026	hsa-miR-379-5p	LPP	LIM domain containing preferred translocation partner in lipoma
51199	hsa-miR-301a-3p	NIN	ninein
116224	hsa-miR-143-3p	FAM122A	family with sequence similarity 122A
9899	hsa-miR-20b-5p	SV2B	synaptic vesicle glycoprotein 2B
445577	hsa-miR-452-5p	C9orf129	chromosome 9 open reading frame 129
10401	hsa-miR-181c-5p	PIAS3	protein inhibitor of activated STAT 3
9810	hsa-miR-1296-5p	RNF40	ring finger protein 40
2063	hsa-miR-27a-3p	NR2F6	nuclear receptor subfamily 2 group F member 6
54544	hsa-miR-20b-5p	CRCT1	cysteine rich C-terminal 1
54799	hsa-miR-145-5p	MBTD1	mbt domain containing 1
10217	hsa-miR-1296-5p	CTDSPL	CTD small phosphatase like
89927	hsa-miR-432-5p	C16orf45	chromosome 16 open reading frame 45
25801	hsa-miR-27a-3p	GCA	grancalcin
4139	hsa-miR-452-5p	MARK1	microtubule affinity regulating kinase 1
1740	hsa-miR-485-3p	DLG2	discs large MAGUK scaffold protein 2
5567	hsa-miR-18b-5p	PRKACB	protein kinase cAMP-activated catalytic subunit beta
54855	hsa-miR-1225-5p	FAM46C	family with sequence similarity 46 member C
80213	hsa-miR-27a-3p	TM2D3	TM2 domain containing 3
64328	hsa-miR-149-5p	XPO4	exportin 4
677	hsa-miR-27a-3p	ZFP36L1	ZFP36 ring finger protein-like 1
113235	hsa-miR-134-5p	SLC46A1	solute carrier family 46 member 1
1500	hsa-miR-1296-5p	CTNND1	catenin delta 1
285362	hsa-miR-409-3p	SUMF1	sulfatase modifying factor 1
6885	hsa-miR-143-3p	MAP3K7	mitogen-activated protein kinase kinase kinase 7
10277	hsa-miR-301a-3p	UBE4B	ubiquitination factor E4B
10049	hsa-miR-432-5p	DNAJB6	DnaJ heat shock protein family (Hsp40) member B6
400961	hsa-miR-485-5p	PAIP2B	poly(A) binding protein interacting protein 2B
56147	hsa-miR-543	PCDHA1	protocadherin alpha 1
63827	hsa-miR-485-3p	BCAN	brevican
285498	hsa-miR-1225-5p	RNF212	ring finger protein 212
81928	hsa-miR-27a-3p	CABLES2	Cdk5 and Abl enzyme substrate 2
10678	hsa-miR-381-3p	B3GNT2	UDP-GlcNAc:betaGal beta-1,3-N-acetylglucosaminyltransferase 2
9632	hsa-miR-575	SEC24C	SEC24 homolog C, COPII coat complex component
51128	hsa-miR-382-5p	SAR1B	secretion associated Ras related GTPase 1B
81606	hsa-miR-27a-3p	LBH	limb bud and heart development
10736	hsa-miR-543	SIX2	SIX homeobox 2
27185	hsa-miR-143-3p	DISC1	disrupted in schizophrenia 1
9441	hsa-miR-143-3p	MED26	mediator complex subunit 26
9478	hsa-miR-145-5p	CABP1	calcium binding protein 1
153830	hsa-miR-18b-5p	RNF145	ring finger protein 145
7227	hsa-miR-543	TRPS1	transcriptional repressor GATA binding 1
23037	hsa-miR-134-5p	PDZD2	PDZ domain containing 2
51747	hsa-miR-543	LUC7L3	LUC7 like 3 pre-mRNA splicing factor
10516	hsa-miR-1225-5p	FBLN5	fibulin 5
10026	hsa-miR-575	PIGK	phosphatidylinositol glycan anchor biosynthesis class K
7534	hsa-miR-134-5p	YWHAZ	tyrosine 3-monooxygenase/tryptophan 5-monooxygenase activation protein zeta
1741	hsa-miR-379-5p	DLG3	discs large MAGUK scaffold protein 3
51441	hsa-miR-145-5p	YTHDF2	YTH N6-methyladenosine RNA binding protein 2
90161	hsa-miR-149-5p	HS6ST2	heparan sulfate 6-O-sulfotransferase 2
931	hsa-miR-301a-3p	MS4A1	membrane spanning 4-domains A1
3572	hsa-miR-432-5p	IL6ST	interleukin 6 signal transducer
84803	hsa-miR-409-5p	GPAT3	glycerol-3-phosphate acyltransferase 3
91746	hsa-miR-432-5p	YTHDC1	YTH domain containing 1
9575	hsa-miR-409-3p	CLOCK	clock circadian regulator
2099	hsa-miR-301a-3p	ESR1	estrogen receptor 1
23219	hsa-miR-382-5p	FBXO28	F-box protein 28
286676	hsa-miR-20b-5p	ILDR1	immunoglobulin like domain containing receptor 1
60436	hsa-miR-181c-5p	TGIF2	TGFB induced factor homeobox 2
80218	hsa-miR-181c-5p	NAA50	N(alpha)-acetyltransferase 50, NatE catalytic subunit
5127	hsa-miR-485-3p	CDK16	cyclin dependent kinase 16
11164	hsa-miR-382-5p	NUDT5	nudix hydrolase 5
8939	hsa-miR-432-5p	FUBP3	far upstream element binding protein 3
79836	hsa-miR-92b-3p	LONRF3	LON peptidase N-terminal domain and ring finger 3
1490	hsa-miR-145-5p	CTGF	connective tissue growth factor
8322	hsa-miR-452-5p	FZD4	frizzled class receptor 4
57512	hsa-miR-301a-3p	GPR158	G protein-coupled receptor 158
5516	hsa-miR-143-3p	PPP2CB	protein phosphatase 2 catalytic subunit beta
55970	hsa-miR-382-5p	GNG12	G protein subunit gamma 12
51429	hsa-miR-181c-5p	SNX9	sorting nexin 9
5454	hsa-miR-27a-3p	POU3F2	POU class 3 homeobox 2
58512	hsa-miR-27a-3p	DLGAP3	DLG associated protein 3
403341	hsa-miR-409-5p	ZBTB34	zinc finger and BTB domain containing 34
54557	hsa-miR-20b-5p	SGTB	small glutamine rich tetratricopeptide repeat containing beta
56956	hsa-miR-381-3p	LHX9	LIM homeobox 9
79665	hsa-miR-149-5p	DHX40	DEAH-box helicase 40
3576	hsa-miR-1225-5p	CXCL8	C-X-C motif chemokine ligand 8
11163	hsa-miR-409-3p	NUDT4	nudix hydrolase 4
11041	hsa-miR-485-3p	B4GAT1	beta-1,4-glucuronyltransferase 1
394	hsa-miR-145-5p	ARHGAP5	Rho GTPase activating protein 5
7145	hsa-miR-149-5p	TNS1	tensin 1
10556	hsa-miR-149-5p	RPP30	ribonuclease P/MRP subunit p30
388969	hsa-miR-432-5p	C2orf68	chromosome 2 open reading frame 68
51195	hsa-miR-381-3p	RAPGEFL1	Rap guanine nucleotide exchange factor like 1
26147	hsa-miR-409-3p	PHF19	PHD finger protein 19
9702	hsa-miR-20b-5p	CEP57	centrosomal protein 57
57535	hsa-miR-1225-5p	KIAA1324	KIAA1324
1808	hsa-miR-145-5p	DPYSL2	dihydropyrimidinase like 2
22897	hsa-miR-485-5p	CEP164	centrosomal protein 164
64418	hsa-miR-381-3p	TMEM168	transmembrane protein 168
130827	hsa-miR-575	TMEM182	transmembrane protein 182
64422	hsa-miR-485-5p	ATG3	autophagy related 3
7988	hsa-miR-485-5p	ZNF212	zinc finger protein 212
5562	hsa-miR-301a-3p	PRKAA1	protein kinase AMP-activated catalytic subunit alpha 1
492	hsa-miR-382-5p	ATP2B3	ATPase plasma membrane Ca2+ transporting 3
51429	hsa-miR-20b-5p	SNX9	sorting nexin 9
10336	hsa-miR-379-5p	PCGF3	polycomb group ring finger 3
5727	hsa-miR-27a-3p	PTCH1	patched 1
55209	hsa-miR-27a-3p	SETD5	SET domain containing 5
402665	hsa-miR-575	IGLON5	IgLON family member 5
89795	hsa-miR-485-5p	NAV3	neuron navigator 3
6886	hsa-miR-1225-5p	TAL1	T-cell acute lymphocytic leukemia 1
10477	hsa-miR-143-3p	UBE2E3	ubiquitin conjugating enzyme E2 E3
3797	hsa-miR-485-5p	KIF3C	kinesin family member 3C
1958	hsa-miR-92b-3p	EGR1	early growth response 1
23673	hsa-miR-145-5p	STX12	syntaxin 12
70	hsa-miR-409-5p	ACTC1	actin, alpha, cardiac muscle 1
23179	hsa-miR-92b-3p	RGL1	ral guanine nucleotide dissociation stimulator like 1
4303	hsa-miR-328-3p	FOXO4	forkhead box O4
2887	hsa-miR-145-5p	GRB10	growth factor receptor bound protein 10
145226	hsa-miR-601	RDH12	retinol dehydrogenase 12 (all-trans/9-cis/11-cis)
7980	hsa-miR-379-5p	TFPI2	tissue factor pathway inhibitor 2
23524	hsa-miR-27a-3p	SRRM2	serine/arginine repetitive matrix 2
147991	hsa-miR-27a-3p	DPY19L3	dpy-19 like 3 (C. elegans)
3675	hsa-miR-134-5p	ITGA3	integrin subunit alpha 3
10144	hsa-miR-485-3p	FAM13A	family with sequence similarity 13 member A
7175	hsa-miR-27a-3p	TPR	translocated promoter region, nuclear basket protein
22891	hsa-miR-18b-5p	ZNF365	zinc finger protein 365
148867	hsa-miR-20b-5p	SLC30A7	solute carrier family 30 member 7
85004	hsa-miR-382-5p	RERG	RAS like estrogen regulated growth inhibitor
22858	hsa-miR-20b-5p	ICK	intestinal cell (MAK-like) kinase
2069	hsa-miR-20b-5p	EREG	epiregulin
56139	hsa-miR-20b-5p	PCDHA10	protocadherin alpha 10
80232	hsa-miR-20b-5p	WDR26	WD repeat domain 26
51535	hsa-miR-452-5p	PPHLN1	periphilin 1
55727	hsa-miR-485-5p	BTBD7	BTB domain containing 7
27095	hsa-miR-149-5p	TRAPPC3	trafficking protein particle complex 3
4661	hsa-miR-27a-3p	MYT1	myelin transcription factor 1
65264	hsa-miR-328-3p	UBE2Z	ubiquitin conjugating enzyme E2 Z
9693	hsa-miR-432-5p	RAPGEF2	Rap guanine nucleotide exchange factor 2
50848	hsa-miR-145-5p	F11R	F11 receptor
22800	hsa-miR-27a-3p	RRAS2	related RAS viral (r-ras) oncogene homolog 2
7415	hsa-miR-339-5p	VCP	valosin containing protein
2628	hsa-miR-143-3p	GATM	glycine amidinotransferase
81603	hsa-miR-485-5p	TRIM8	tripartite motif containing 8
169026	hsa-miR-143-3p	SLC30A8	solute carrier family 30 member 8
23705	hsa-miR-1296-5p	CADM1	cell adhesion molecule 1
389421	hsa-miR-92b-3p	LIN28B	lin-28 homolog B
2752	hsa-miR-382-5p	GLUL	glutamate-ammonia ligase
2915	hsa-miR-181c-5p	GRM5	glutamate metabotropic receptor 5
339448	hsa-miR-485-5p	C1orf174	chromosome 1 open reading frame 174
6664	hsa-miR-328-3p	SOX11	SRY-box 11
91408	hsa-miR-301a-3p	BTF3L4	basic transcription factor 3-like 4
7422	hsa-miR-339-5p	VEGFA	vascular endothelial growth factor A
815	hsa-miR-92b-3p	CAMK2A	calcium/calmodulin dependent protein kinase II alpha
1114	hsa-miR-1225-5p	CHGB	chromogranin B
54467	hsa-miR-601	ANKIB1	ankyrin repeat and IBR domain containing 1
23321	hsa-miR-145-5p	TRIM2	tripartite motif containing 2
1747	hsa-miR-485-5p	DLX3	distal-less homeobox 3
340595	hsa-miR-20b-5p	ZCCHC16	zinc finger CCHC-type containing 16
1674	hsa-miR-485-5p	DES	desmin
57600	hsa-miR-485-5p	FNIP2	folliculin interacting protein 2
55004	hsa-miR-485-5p	LAMTOR1	late endosomal/lysosomal adaptor, MAPK and MTOR activator 1
64137	hsa-miR-379-5p	ABCG4	ATP binding cassette subfamily G member 4
113612	hsa-miR-379-5p	CYP2U1	cytochrome P450 family 2 subfamily U member 1
2770	hsa-miR-485-3p	GNAI1	G protein subunit alpha i1
2908	hsa-miR-181c-5p	NR3C1	nuclear receptor subfamily 3 group C member 1
10124	hsa-miR-379-5p	ARL4A	ADP ribosylation factor like GTPase 4A
55236	hsa-miR-134-5p	UBA6	ubiquitin like modifier activating enzyme 6
51582	hsa-miR-615-3p	AZIN1	antizyme inhibitor 1
3776	hsa-miR-27a-3p	KCNK2	potassium two pore domain channel subfamily K member 2
22992	hsa-miR-18b-5p	KDM2A	lysine demethylase 2A
5527	hsa-miR-143-3p	PPP2R5C	protein phosphatase 2 regulatory subunit B'gamma
65997	hsa-miR-20b-5p	RASL11B	RAS like family 11 member B
54715	hsa-miR-328-3p	RBFOX1	RNA binding protein, fox-1 homolog 1
22924	hsa-miR-20b-5p	MAPRE3	microtubule associated protein RP/EB family member 3
64097	hsa-miR-27a-3p	EPB41L4A	erythrocyte membrane protein band 4.1 like 4A
5144	hsa-miR-149-5p	PDE4D	phosphodiesterase 4D
1520	hsa-miR-20b-5p	CTSS	cathepsin S
1747	hsa-miR-432-5p	DLX3	distal-less homeobox 3
84630	hsa-miR-485-5p	TTBK1	tau tubulin kinase 1
8927	hsa-miR-143-3p	BSN	bassoon presynaptic cytomatrix protein
2549	hsa-miR-20b-5p	GAB1	GRB2 associated binding protein 1
83590	hsa-miR-27a-3p	TMUB1	transmembrane and ubiquitin like domain containing 1
145508	hsa-miR-382-5p	CEP128	centrosomal protein 128
9586	hsa-miR-432-5p	CREB5	cAMP responsive element binding protein 5
8091	hsa-miR-20b-5p	HMGA2	high mobility group AT-hook 2
7782	hsa-miR-339-5p	SLC30A4	solute carrier family 30 member 4
151887	hsa-miR-149-5p	CCDC80	coiled-coil domain containing 80
2115	hsa-miR-143-3p	ETV1	ETS variant 1
81855	hsa-miR-339-5p	SFXN3	sideroflexin 3
27330	hsa-miR-145-5p	RPS6KA6	ribosomal protein S6 kinase A6
8503	hsa-miR-432-5p	PIK3R3	phosphoinositide-3-kinase regulatory subunit 3
23353	hsa-miR-452-5p	SUN1	Sad1 and UNC84 domain containing 1
7545	hsa-miR-487b-3p	ZIC1	Zic family member 1
23576	hsa-miR-143-3p	DDAH1	dimethylarginine dimethylaminohydrolase 1
4306	hsa-miR-301a-3p	NR3C2	nuclear receptor subfamily 3 group C member 2
3092	hsa-miR-27a-3p	HIP1	huntingtin interacting protein 1
92181	hsa-miR-149-5p	UBTD2	ubiquitin domain containing 2
23035	hsa-miR-20b-5p	PHLPP2	PH domain and leucine rich repeat protein phosphatase 2
651	hsa-miR-20b-5p	BMP3	bone morphogenetic protein 3
3326	hsa-miR-381-3p	HSP90AB1	heat shock protein 90kDa alpha family class B member 1
84085	hsa-miR-339-5p	FBXO30	F-box protein 30
56144	hsa-miR-543	PCDHA4	protocadherin alpha 4
6431	hsa-miR-134-5p	SRSF6	serine and arginine rich splicing factor 6
58488	hsa-miR-18b-5p	PCTP	phosphatidylcholine transfer protein
84441	hsa-miR-432-5p	MAML2	mastermind like transcriptional coactivator 2
7165	hsa-miR-485-5p	TPD52L2	tumor protein D52 like 2
79570	hsa-miR-485-5p	NKAIN1	Na+/K+ transporting ATPase interacting 1
4124	hsa-miR-92b-3p	MAN2A1	mannosidase alpha class 2A member 1
348995	hsa-miR-339-5p	NUP43	nucleoporin 43
1466	hsa-miR-27a-3p	CSRP2	cysteine and glycine rich protein 2
57673	hsa-miR-339-5p	BEND3	BEN domain containing 3
1268	hsa-miR-328-3p	CNR1	cannabinoid receptor 1 (brain)
56102	hsa-miR-1225-5p	PCDHGB3	protocadherin gamma subfamily B, 3
1184	hsa-miR-145-5p	CLCN5	chloride voltage-gated channel 5
90333	hsa-miR-20b-5p	ZNF468	zinc finger protein 468
57708	hsa-miR-382-5p	MIER1	MIER1 transcriptional regulator
22864	hsa-miR-601	R3HDM2	R3H domain containing 2
7227	hsa-miR-409-3p	TRPS1	transcriptional repressor GATA binding 1
55914	hsa-miR-301a-3p	ERBIN	erbb2 interacting protein
10580	hsa-miR-27a-3p	SORBS1	sorbin and SH3 domain containing 1
51762	hsa-miR-654-3p	RAB8B	RAB8B, member RAS oncogene family
6238	hsa-miR-92b-3p	RRBP1	ribosome binding protein 1
1039	hsa-miR-27a-3p	CDR2	cerebellar degeneration related protein 2
63971	hsa-miR-301a-3p	KIF13A	kinesin family member 13A
249	hsa-miR-432-5p	ALPL	alkaline phosphatase, liver/bone/kidney
10659	hsa-miR-432-5p	CELF2	CUGBP, Elav-like family member 2
388531	hsa-miR-601	RGS9BP	regulator of G-protein signaling 9 binding protein
142686	hsa-miR-143-3p	ASB14	ankyrin repeat and SOCS box containing 14
23603	hsa-miR-543	CORO1C	coronin 1C
154091	hsa-miR-382-5p	SLC2A12	solute carrier family 2 member 12
27230	hsa-miR-452-5p	SERP1	stress-associated endoplasmic reticulum protein 1
9444	hsa-miR-376c-3p	QKI	QKI, KH domain containing, RNA binding
808	hsa-miR-143-3p	CALM3	calmodulin 3 (phosphorylase kinase, delta)
176	hsa-miR-339-5p	ACAN	aggrecan
5738	hsa-miR-20b-5p	PTGFRN	prostaglandin F2 receptor inhibitor
2035	hsa-miR-432-5p	EPB41	erythrocyte membrane protein band 4.1
817	hsa-miR-432-5p	CAMK2D	calcium/calmodulin dependent protein kinase II delta
23201	hsa-miR-134-5p	FAM168A	family with sequence similarity 168 member A
5927	hsa-miR-181c-5p	KDM5A	lysine demethylase 5A
23174	hsa-miR-382-5p	ZCCHC14	zinc finger CCHC-type containing 14
4661	hsa-miR-485-5p	MYT1	myelin transcription factor 1
8452	hsa-miR-301a-3p	CUL3	cullin 3
80012	hsa-miR-143-3p	PHC3	polyhomeotic homolog 3
57419	hsa-miR-575	SLC24A3	solute carrier family 24 member 3
51361	hsa-miR-27a-3p	HOOK1	hook microtubule-tethering protein 1
6326	hsa-miR-134-5p	SCN2A	sodium voltage-gated channel alpha subunit 2
145773	hsa-miR-145-5p	FAM81A	family with sequence similarity 81 member A
10985	hsa-miR-601	GCN1	GCN1, eIF2 alpha kinase activator homolog
27154	hsa-miR-382-5p	BRPF3	bromodomain and PHD finger containing 3
5796	hsa-miR-149-5p	PTPRK	protein tyrosine phosphatase, receptor type K
56061	hsa-miR-328-3p	UBFD1	ubiquitin family domain containing 1
6198	hsa-miR-379-5p	RPS6KB1	ribosomal protein S6 kinase B1
7855	hsa-miR-382-5p	FZD5	frizzled class receptor 5
79718	hsa-miR-301a-3p	TBL1XR1	transducin (beta)-like 1 X-linked receptor 1
1649	hsa-miR-381-3p	DDIT3	DNA damage inducible transcript 3
8428	hsa-miR-18b-5p	STK24	serine/threonine kinase 24
9066	hsa-miR-149-5p	SYT7	synaptotagmin 7
10622	hsa-miR-20b-5p	POLR3G	polymerase (RNA) III subunit G
51776	hsa-miR-143-3p	ZAK	sterile alpha motif and leucine zipper containing kinase AZK
57628	hsa-miR-18b-5p	DPP10	dipeptidyl peptidase like 10
2779	hsa-miR-379-5p	GNAT1	G protein subunit alpha transducin 1
81565	hsa-miR-575	NDEL1	nudE neurodevelopment protein 1 like 1
7516	hsa-miR-452-5p	XRCC2	X-ray repair cross complementing 2
4212	hsa-miR-328-3p	MEIS2	Meis homeobox 2
132	hsa-miR-1296-5p	ADK	adenosine kinase
7405	hsa-miR-92b-3p	UVRAG	UV radiation resistance associated
4306	hsa-miR-92b-3p	NR3C2	nuclear receptor subfamily 3 group C member 2
79805	hsa-miR-485-5p	VASH2	vasohibin 2
283373	hsa-miR-339-5p	ANKRD52	ankyrin repeat domain 52
54897	hsa-miR-145-5p	CASZ1	castor zinc finger 1
57494	hsa-miR-1225-5p	RIMKLB	ribosomal modification protein rimK-like family member B
57045	hsa-miR-382-5p	TWSG1	twisted gastrulation BMP signaling modulator 1
2199	hsa-miR-27a-3p	FBLN2	fibulin 2
7753	hsa-miR-20b-5p	ZNF202	zinc finger protein 202
10972	hsa-miR-134-5p	TMED10	transmembrane p24 trafficking protein 10
28514	hsa-miR-301a-3p	DLL1	delta like canonical Notch ligand 1
6875	hsa-miR-381-3p	TAF4B	TATA-box binding protein associated factor 4b
11176	hsa-miR-485-5p	BAZ2A	bromodomain adjacent to zinc finger domain 2A
3572	hsa-miR-27a-3p	IL6ST	interleukin 6 signal transducer
4215	hsa-miR-1225-5p	MAP3K3	mitogen-activated protein kinase kinase kinase 3
6421	hsa-miR-1296-5p	SFPQ	splicing factor proline and glutamine rich
23179	hsa-miR-20b-5p	RGL1	ral guanine nucleotide dissociation stimulator like 1
10552	hsa-miR-339-5p	ARPC1A	actin related protein 2/3 complex subunit 1A
25923	hsa-miR-20b-5p	ATL3	atlastin GTPase 3
25909	hsa-miR-20b-5p	AHCTF1	AT-hook containing transcription factor 1
971	hsa-miR-149-5p	CD72	CD72 molecule
26038	hsa-miR-20b-5p	CHD5	chromodomain helicase DNA binding protein 5
3775	hsa-miR-1225-5p	KCNK1	potassium two pore domain channel subfamily K member 1
9658	hsa-miR-452-5p	ZNF516	zinc finger protein 516
51776	hsa-miR-20b-5p	ZAK	sterile alpha motif and leucine zipper containing kinase AZK
3321	hsa-miR-1225-5p	IGSF3	immunoglobulin superfamily member 3
9306	hsa-miR-20b-5p	SOCS6	suppressor of cytokine signaling 6
219623	hsa-miR-1296-5p	TMEM26	transmembrane protein 26
79871	hsa-miR-432-5p	RPAP2	RNA polymerase II associated protein 2
6877	hsa-miR-601	TAF5	TATA-box binding protein associated factor 5
10732	hsa-miR-92b-3p	TCFL5	transcription factor like 5
80176	hsa-miR-409-5p	SPSB1	splA/ryanodine receptor domain and SOCS box containing 1
23036	hsa-miR-452-5p	ZNF292	zinc finger protein 292
824	hsa-miR-409-3p	CAPN2	calpain 2
84064	hsa-miR-149-5p	HDHD2	haloacid dehalogenase like hydrolase domain containing 2
2290	hsa-miR-92b-3p	FOXG1	forkhead box G1
124583	hsa-miR-20b-5p	CANT1	calcium activated nucleotidase 1
1268	hsa-miR-134-5p	CNR1	cannabinoid receptor 1 (brain)
1821	hsa-miR-575	DRP2	dystrophin related protein 2
51742	hsa-miR-381-3p	ARID4B	AT-rich interaction domain 4B
23600	hsa-miR-382-5p	AMACR	alpha-methylacyl-CoA racemase
2099	hsa-miR-18b-5p	ESR1	estrogen receptor 1
2742	hsa-miR-432-5p	GLRA2	glycine receptor alpha 2
57419	hsa-miR-92b-3p	SLC24A3	solute carrier family 24 member 3
1742	hsa-miR-145-5p	DLG4	discs large MAGUK scaffold protein 4
255520	hsa-miR-379-5p	ELMOD2	ELMO domain containing 2
51176	hsa-miR-452-5p	LEF1	lymphoid enhancer binding factor 1
80012	hsa-miR-18b-5p	PHC3	polyhomeotic homolog 3
56142	hsa-miR-20b-5p	PCDHA6	protocadherin alpha 6
23015	hsa-miR-92b-3p	GOLGA8A	golgin A8 family member A
55298	hsa-miR-149-5p	RNF121	ring finger protein 121
56097	hsa-miR-1225-5p	PCDHGC5	protocadherin gamma subfamily C, 5
348235	hsa-miR-543	SKA2	spindle and kinetochore associated complex subunit 2
214	hsa-miR-409-3p	ALCAM	activated leukocyte cell adhesion molecule
4139	hsa-miR-92b-3p	MARK1	microtubule affinity regulating kinase 1
23220	hsa-miR-601	DTX4	deltex E3 ubiquitin ligase 4
80055	hsa-miR-409-3p	PGAP1	post-GPI attachment to proteins 1
7436	hsa-miR-149-5p	VLDLR	very low density lipoprotein receptor
151531	hsa-miR-134-5p	UPP2	uridine phosphorylase 2
6659	hsa-miR-145-5p	SOX4	SRY-box 4
220107	hsa-miR-432-5p	DLEU7	deleted in lymphocytic leukemia, 7
8030	hsa-miR-181c-5p	CCDC6	coiled-coil domain containing 6
23768	hsa-miR-27a-3p	FLRT2	fibronectin leucine rich transmembrane protein 2
8452	hsa-miR-601	CUL3	cullin 3
10345	hsa-miR-20b-5p	TRDN	triadin
64599	hsa-miR-18b-5p	GIGYF1	GRB10 interacting GYF protein 1
51441	hsa-miR-301a-3p	YTHDF2	YTH N6-methyladenosine RNA binding protein 2
5569	hsa-miR-381-3p	PKIA	protein kinase (cAMP-dependent, catalytic) inhibitor alpha
11098	hsa-miR-452-5p	PRSS23	protease, serine 23
80267	hsa-miR-379-5p	EDEM3	ER degradation enhancing alpha-mannosidase like protein 3
55342	hsa-miR-134-5p	STRBP	spermatid perinuclear RNA binding protein
55700	hsa-miR-485-5p	MAP7D1	MAP7 domain containing 1
9807	hsa-miR-485-5p	IP6K1	inositol hexakisphosphate kinase 1
27349	hsa-miR-149-5p	MCAT	malonyl-CoA-acyl carrier protein transacylase
8926	hsa-miR-1225-5p	SNURF	SNRPN upstream reading frame
150465	hsa-miR-485-3p	TTL	tubulin tyrosine ligase
55964	hsa-miR-543	2021-09-03	septin 3
6662	hsa-miR-145-5p	SOX9	SRY-box 9
80205	hsa-miR-20b-5p	CHD9	chromodomain helicase DNA binding protein 9
10184	hsa-miR-92b-3p	LHFPL2	lipoma HMGIC fusion partner-like 2
59277	hsa-miR-452-5p	NTN4	netrin 4
55593	hsa-miR-575	OTUD5	OTU deubiquitinase 5
23008	hsa-miR-145-5p	KLHDC10	kelch domain containing 10
26115	hsa-miR-575	TANC2	tetratricopeptide repeat, ankyrin repeat and coiled-coil containing 2
4616	hsa-miR-301a-3p	GADD45B	growth arrest and DNA damage inducible beta
80124	hsa-miR-381-3p	VCPIP1	valosin containing protein interacting protein 1
51460	hsa-miR-20b-5p	SFMBT1	Scm-like with four mbt domains 1
10123	hsa-miR-543	ARL4C	ADP ribosylation factor like GTPase 4C
1979	hsa-miR-432-5p	EIF4EBP2	eukaryotic translation initiation factor 4E binding protein 2
199953	hsa-miR-149-5p	TMEM201	transmembrane protein 201
2820	hsa-miR-575	GPD2	glycerol-3-phosphate dehydrogenase 2
6003	hsa-miR-452-5p	RGS13	regulator of G-protein signaling 13
27430	hsa-miR-20b-5p	MAT2B	methionine adenosyltransferase 2B
26054	hsa-miR-381-3p	SENP6	SUMO1/sentrin specific peptidase 6
440270	hsa-miR-543	GOLGA8B	golgin A8 family member B
7416	hsa-miR-20b-5p	VDAC1	voltage dependent anion channel 1
222008	hsa-miR-432-5p	VSTM2A	V-set and transmembrane domain containing 2A
8202	hsa-miR-1225-5p	NCOA3	nuclear receptor coactivator 3
51284	hsa-miR-432-5p	TLR7	toll like receptor 7
6695	hsa-miR-432-5p	SPOCK1	sparc/osteonectin, cwcv and kazal-like domains proteoglycan (testican) 1
9873	hsa-miR-615-3p	FCHSD2	FCH and double SH3 domains 2
399665	hsa-miR-27a-3p	FAM102A	family with sequence similarity 102 member A
19	hsa-miR-301a-3p	ABCA1	ATP binding cassette subfamily A member 1
5933	hsa-miR-20b-5p	RBL1	RB transcriptional corepressor like 1
4602	hsa-miR-134-5p	MYB	MYB proto-oncogene, transcription factor
57584	hsa-miR-1225-5p	ARHGAP21	Rho GTPase activating protein 21
23515	hsa-miR-181c-5p	MORC3	MORC family CW-type zinc finger 3
2775	hsa-miR-134-5p	GNAO1	G protein subunit alpha o1
7561	hsa-miR-452-5p	ZNF14	zinc finger protein 14
2309	hsa-miR-381-3p	FOXO3	forkhead box O3
8242	hsa-miR-432-5p	KDM5C	lysine demethylase 5C
339122	hsa-miR-149-5p	RAB43	RAB43, member RAS oncogene family
3310	hsa-miR-20b-5p	HSPA6	heat shock protein family A (Hsp70) member 6
23284	hsa-miR-134-5p	ADGRL3	adhesion G protein-coupled receptor L3
57708	hsa-miR-601	MIER1	MIER1 transcriptional regulator
64798	hsa-miR-181c-5p	DEPTOR	DEP domain containing MTOR-interacting protein
8669	hsa-miR-382-5p	EIF3J	eukaryotic translation initiation factor 3 subunit J
387914	hsa-miR-339-5p	SHISA2	shisa family member 2
55892	hsa-miR-20b-5p	MYNN	myoneurin
3678	hsa-miR-149-5p	ITGA5	integrin subunit alpha 5
864	hsa-miR-20b-5p	RUNX3	runt related transcription factor 3
254887	hsa-miR-381-3p	ZDHHC23	zinc finger DHHC-type containing 23
9990	hsa-miR-485-5p	SLC12A6	solute carrier family 12 member 6
51105	hsa-miR-18b-5p	PHF20L1	PHD finger protein 20-like 1
80031	hsa-miR-381-3p	SEMA6D	semaphorin 6D
57453	hsa-miR-432-5p	DSCAML1	DS cell adhesion molecule like 1
57529	hsa-miR-485-5p	RGAG1	retrotransposon gag domain containing 1
51714	hsa-miR-409-3p	SELT	selenoprotein T
54832	hsa-miR-20b-5p	VPS13C	vacuolar protein sorting 13 homolog C
9924	hsa-miR-145-5p	PAN2	PAN2 poly(A) specific ribonuclease subunit
54898	hsa-miR-339-5p	ELOVL2	ELOVL fatty acid elongase 2
599	hsa-miR-1225-5p	BCL2L2	BCL2 like 2
3736	hsa-miR-18b-5p	KCNA1	potassium voltage-gated channel subfamily A member 1
79712	hsa-miR-339-5p	GTDC1	glycosyltransferase like domain containing 1
59084	hsa-miR-20b-5p	ENPP5	ectonucleotide pyrophosphatase/phosphodiesterase 5 (putative)
7707	hsa-miR-143-3p	ZNF148	zinc finger protein 148
26037	hsa-miR-18b-5p	SIPA1L1	signal induced proliferation associated 1 like 1
8439	hsa-miR-92b-3p	NSMAF	neutral sphingomyelinase activation associated factor
115207	hsa-miR-432-5p	KCTD12	potassium channel tetramerization domain containing 12
57608	hsa-miR-1296-5p	KIAA1462	KIAA1462
22887	hsa-miR-381-3p	FOXJ3	forkhead box J3
30010	hsa-miR-654-3p	NXPH1	neurexophilin 1
163	hsa-miR-143-3p	AP2B1	adaptor related protein complex 2 beta 1 subunit
51195	hsa-miR-1225-5p	RAPGEFL1	Rap guanine nucleotide exchange factor like 1
23281	hsa-miR-1225-5p	MTUS2	microtubule associated tumor suppressor candidate 2
23176	hsa-miR-339-5p	2021-09-08	septin 8
89795	hsa-miR-143-3p	NAV3	neuron navigator 3
1555	hsa-miR-143-3p	CYP2B6	cytochrome P450 family 2 subfamily B member 6
254048	hsa-miR-27a-3p	UBN2	ubinuclein 2
5144	hsa-miR-485-3p	PDE4D	phosphodiesterase 4D
9620	hsa-miR-145-5p	CELSR1	cadherin EGF LAG seven-pass G-type receptor 1
23208	hsa-miR-485-5p	SYT11	synaptotagmin 11
27154	hsa-miR-149-5p	BRPF3	bromodomain and PHD finger containing 3
2004	hsa-miR-20b-5p	ELK3	ELK3, ETS transcription factor
10217	hsa-miR-149-5p	CTDSPL	CTD small phosphatase like
171568	hsa-miR-1296-5p	POLR3H	polymerase (RNA) III subunit H
22996	hsa-miR-27a-3p	TTC39A	tetratricopeptide repeat domain 39A
27112	hsa-miR-149-5p	FAM155B	family with sequence similarity 155 member B
494470	hsa-miR-487b-3p	RNF165	ring finger protein 165
83892	hsa-miR-543	KCTD10	potassium channel tetramerization domain containing 10
1316	hsa-miR-432-5p	KLF6	Kruppel like factor 6
57484	hsa-miR-432-5p	RNF150	ring finger protein 150
2115	hsa-miR-1225-5p	ETV1	ETS variant 1
5008	hsa-miR-20b-5p	OSM	oncostatin M
7871	hsa-miR-1225-5p	SLMAP	sarcolemma associated protein
10894	hsa-miR-328-3p	LYVE1	lymphatic vessel endothelial hyaluronan receptor 1
7461	hsa-miR-452-5p	CLIP2	CAP-Gly domain containing linker protein 2
490	hsa-miR-20b-5p	ATP2B1	ATPase plasma membrane Ca2+ transporting 1
2561	hsa-miR-452-5p	GABRB2	gamma-aminobutyric acid type A receptor beta2 subunit
25805	hsa-miR-20b-5p	BAMBI	BMP and activin membrane bound inhibitor
10370	hsa-miR-328-3p	CITED2	Cbp/p300 interacting transactivator with Glu/Asp rich carboxy-terminal domain 2
9570	hsa-miR-27a-3p	GOSR2	golgi SNAP receptor complex member 2
56978	hsa-miR-149-5p	PRDM8	PR domain 8
81832	hsa-miR-27a-3p	NETO1	neuropilin and tolloid like 1
2263	hsa-miR-381-3p	FGFR2	fibroblast growth factor receptor 2
4978	hsa-miR-432-5p	OPCML	opioid binding protein/cell adhesion molecule like
285672	hsa-miR-149-5p	SREK1IP1	SREK1 interacting protein 1
25925	hsa-miR-1296-5p	ZNF521	zinc finger protein 521
262	hsa-miR-432-5p	AMD1	adenosylmethionine decarboxylase 1
23037	hsa-miR-18b-5p	PDZD2	PDZ domain containing 2
134353	hsa-miR-27a-3p	LSM11	LSM11, U7 small nuclear RNA associated
8439	hsa-miR-1225-5p	NSMAF	neutral sphingomyelinase activation associated factor
66008	hsa-miR-543	TRAK2	trafficking kinesin protein 2
10810	hsa-miR-18b-5p	WASF3	WAS protein family member 3
10730	hsa-miR-20b-5p	YME1L1	YME1 like 1 ATPase
10725	hsa-miR-27a-3p	NFAT5	nuclear factor of activated T-cells 5, tonicity-responsive
135295	hsa-miR-381-3p	SRSF12	serine and arginine rich splicing factor 12
4943	hsa-miR-328-3p	TBC1D25	TBC1 domain family member 25
56063	hsa-miR-149-5p	TMEM234	transmembrane protein 234
10616	hsa-miR-485-5p	RBCK1	RANBP2-type and C3HC4-type zinc finger containing 1
4359	hsa-miR-485-5p	MPZ	myelin protein zero
25966	hsa-miR-20b-5p	C2CD2	C2 calcium dependent domain containing 2
1282	hsa-miR-381-3p	COL4A1	collagen type IV alpha 1 chain
56894	hsa-miR-27a-3p	AGPAT3	1-acylglycerol-3-phosphate O-acyltransferase 3
1947	hsa-miR-381-3p	EFNB1	ephrin B1
29946	hsa-miR-92b-3p	SERTAD3	SERTA domain containing 3
23349	hsa-miR-432-5p	PHF24	PHD finger protein 24
400961	hsa-miR-382-5p	PAIP2B	poly(A) binding protein interacting protein 2B
6671	hsa-miR-339-5p	SP4	Sp4 transcription factor
150094	hsa-miR-301a-3p	SIK1	salt inducible kinase 1
340533	hsa-miR-1225-5p	KIAA2022	KIAA2022
445815	hsa-miR-382-5p	PALM2-AKAP2	PALM2-AKAP2 readthrough
9936	hsa-miR-181c-5p	CD302	CD302 molecule
10432	hsa-miR-379-5p	RBM14	RNA binding motif protein 14
51441	hsa-miR-543	YTHDF2	YTH N6-methyladenosine RNA binding protein 2
30010	hsa-miR-575	NXPH1	neurexophilin 1
90525	hsa-miR-27a-3p	SHF	Src homology 2 domain containing F
55669	hsa-miR-134-5p	MFN1	mitofusin 1
4919	hsa-miR-654-3p	ROR1	receptor tyrosine kinase-like orphan receptor 1
8411	hsa-miR-409-3p	EEA1	early endosome antigen 1
6096	hsa-miR-27a-3p	RORB	RAR related orphan receptor B
168850	hsa-miR-20b-5p	ZNF800	zinc finger protein 800
10477	hsa-miR-379-5p	UBE2E3	ubiquitin conjugating enzyme E2 E3
54921	hsa-miR-485-5p	CHTF8	chromosome transmission fidelity factor 8
22800	hsa-miR-134-5p	RRAS2	related RAS viral (r-ras) oncogene homolog 2
56138	hsa-miR-20b-5p	PCDHA11	protocadherin alpha 11
2760	hsa-miR-382-5p	GM2A	GM2 ganglioside activator
1836	hsa-miR-145-5p	SLC26A2	solute carrier family 26 member 2
1901	hsa-miR-20b-5p	S1PR1	sphingosine-1-phosphate receptor 1
24149	hsa-miR-575	ZNF318	zinc finger protein 318
8165	hsa-miR-301a-3p	AKAP1	A-kinase anchoring protein 1
7544	hsa-miR-485-5p	ZFY	zinc finger protein, Y-linked
4040	hsa-miR-27a-3p	LRP6	LDL receptor related protein 6
10186	hsa-miR-381-3p	LHFP	lipoma HMGIC fusion partner
50717	hsa-miR-18b-5p	DCAF8	DDB1 and CUL4 associated factor 8
10100	hsa-miR-143-3p	TSPAN2	tetraspanin 2
4325	hsa-miR-92b-3p	MMP16	matrix metallopeptidase 16
445815	hsa-miR-601	PALM2-AKAP2	PALM2-AKAP2 readthrough
66005	hsa-miR-339-5p	CHID1	chitinase domain containing 1
663	hsa-miR-20b-5p	BNIP2	BCL2/adenovirus E1B 19kDa interacting protein 2
140460	hsa-miR-149-5p	ASB7	ankyrin repeat and SOCS box containing 7
2002	hsa-miR-143-3p	ELK1	ELK1, ETS transcription factor
4836	hsa-miR-432-5p	NMT1	N-myristoyltransferase 1
57835	hsa-miR-145-5p	SLC4A5	solute carrier family 4 member 5
64137	hsa-miR-20b-5p	ABCG4	ATP binding cassette subfamily G member 4
374659	hsa-miR-145-5p	HDDC3	HD domain containing 3
4520	hsa-miR-485-5p	MTF1	metal-regulatory transcription factor 1
79727	hsa-miR-381-3p	LIN28A	lin-28 homolog A
51334	hsa-miR-20b-5p	PRR16	proline rich 16
23613	hsa-miR-381-3p	ZMYND8	zinc finger MYND-type containing 8
64282	hsa-miR-143-3p	PAPD5	PAP associated domain containing 5
9519	hsa-miR-145-5p	TBPL1	TATA-box binding protein like 1
56946	hsa-miR-20b-5p	EMSY	EMSY, BRCA2 interacting transcriptional repressor
55964	hsa-miR-432-5p	2021-09-03	septin 3
81609	hsa-miR-485-5p	SNX27	sorting nexin family member 27
9829	hsa-miR-601	DNAJC6	DnaJ heat shock protein family (Hsp40) member C6
140700	hsa-miR-20b-5p	SAMD10	sterile alpha motif domain containing 10
55727	hsa-miR-20b-5p	BTBD7	BTB domain containing 7
158427	hsa-miR-485-5p	TSTD2	thiosulfate sulfurtransferase like domain containing 2
375704	hsa-miR-328-3p	ENHO	energy homeostasis associated
6416	hsa-miR-92b-3p	MAP2K4	mitogen-activated protein kinase kinase 4
23177	hsa-miR-382-5p	CEP68	centrosomal protein 68
2115	hsa-miR-485-3p	ETV1	ETS variant 1
23264	hsa-miR-20b-5p	ZC3H7B	zinc finger CCCH-type containing 7B
55964	hsa-miR-328-3p	2021-09-03	septin 3
8876	hsa-miR-339-5p	VNN1	vanin 1
761	hsa-miR-432-5p	CA3	carbonic anhydrase 3
64863	hsa-miR-20b-5p	METTL4	methyltransferase like 4
10580	hsa-miR-485-5p	SORBS1	sorbin and SH3 domain containing 1
2295	hsa-miR-301a-3p	FOXF2	forkhead box F2
66008	hsa-miR-92b-3p	TRAK2	trafficking kinesin protein 2
9110	hsa-miR-27a-3p	MTMR4	myotubularin related protein 4
116224	hsa-miR-382-5p	FAM122A	family with sequence similarity 122A
83439	hsa-miR-20b-5p	TCF7L1	transcription factor 7 like 1
23357	hsa-miR-485-5p	ANGEL1	angel homolog 1 (Drosophila)
2042	hsa-miR-409-3p	EPHA3	EPH receptor A3
51232	hsa-miR-134-5p	CRIM1	cysteine rich transmembrane BMP regulator 1
55327	hsa-miR-181c-5p	LIN7C	lin-7 homolog C, crumbs cell polarity complex component
27319	hsa-miR-149-5p	BHLHE22	basic helix-loop-helix family member e22
1387	hsa-miR-409-3p	CREBBP	CREB binding protein
3791	hsa-miR-149-5p	KDR	kinase insert domain receptor
999	hsa-miR-382-5p	CDH1	cadherin 1
3239	hsa-miR-27a-3p	HOXD13	homeobox D13
81847	hsa-miR-27a-3p	RNF146	ring finger protein 146
6335	hsa-miR-382-5p	SCN9A	sodium voltage-gated channel alpha subunit 9
25959	hsa-miR-339-5p	KANK2	KN motif and ankyrin repeat domains 2
83641	hsa-miR-432-5p	FAM107B	family with sequence similarity 107 member B
7109	hsa-miR-134-5p	TRAPPC10	trafficking protein particle complex 10
23173	hsa-miR-20b-5p	METAP1	methionyl aminopeptidase 1
79664	hsa-miR-143-3p	ICE2	interactor of little elongation complex ELL subunit 2
55916	hsa-miR-27a-3p	NXT2	nuclear transport factor 2 like export factor 2
22862	hsa-miR-145-5p	FNDC3A	fibronectin type III domain containing 3A
79699	hsa-miR-575	ZYG11B	zyg-11 family member B, cell cycle regulator
266812	hsa-miR-149-5p	NAP1L5	nucleosome assembly protein 1 like 5
79977	hsa-miR-143-3p	GRHL2	grainyhead like transcription factor 2
51555	hsa-miR-575	PEX5L	peroxisomal biogenesis factor 5-like
283078	hsa-miR-601	MKX	mohawk homeobox
3596	hsa-miR-149-5p	IL13	interleukin 13
170261	hsa-miR-1225-5p	ZCCHC12	zinc finger CCHC-type containing 12
118429	hsa-miR-432-5p	ANTXR2	anthrax toxin receptor 2
23678	hsa-miR-432-5p	SGK3	serum/glucocorticoid regulated kinase family member 3
257397	hsa-miR-149-5p	TAB3	TGF-beta activated kinase 1/MAP3K7 binding protein 3
10716	hsa-miR-27a-3p	TBR1	T-box, brain 1
7093	hsa-miR-452-5p	TLL2	tolloid like 2
1945	hsa-miR-601	EFNA4	ephrin A4
9922	hsa-miR-20b-5p	IQSEC1	IQ motif and Sec7 domain 1
2138	hsa-miR-452-5p	EYA1	EYA transcriptional coactivator and phosphatase 1
1741	hsa-miR-143-3p	DLG3	discs large MAGUK scaffold protein 3
5893	hsa-miR-20b-5p	RAD52	RAD52 homolog, DNA repair protein
5311	hsa-miR-143-3p	PKD2	polycystin 2, transient receptor potential cation channel
4808	hsa-miR-27a-3p	NHLH2	nescient helix-loop-helix 2
53353	hsa-miR-92b-3p	LRP1B	LDL receptor related protein 1B
55529	hsa-miR-301a-3p	TMEM55A	transmembrane protein 55A
79646	hsa-miR-149-5p	PANK3	pantothenate kinase 3
79646	hsa-miR-181c-5p	PANK3	pantothenate kinase 3
81848	hsa-miR-379-5p	SPRY4	sprouty RTK signaling antagonist 4
4887	hsa-miR-145-5p	NPY2R	neuropeptide Y receptor Y2
114788	hsa-miR-1225-5p	CSMD3	CUB and Sushi multiple domains 3
26130	hsa-miR-381-3p	GAPVD1	GTPase activating protein and VPS9 domains 1
64097	hsa-miR-485-5p	EPB41L4A	erythrocyte membrane protein band 4.1 like 4A
23358	hsa-miR-409-5p	USP24	ubiquitin specific peptidase 24
25895	hsa-miR-432-5p	METTL21B	methyltransferase like 21B
222194	hsa-miR-149-5p	RSBN1L	round spermatid basic protein 1 like
200576	hsa-miR-432-5p	PIKFYVE	phosphoinositide kinase, FYVE-type zinc finger containing
23508	hsa-miR-145-5p	TTC9	tetratricopeptide repeat domain 9
1362	hsa-miR-143-3p	CPD	carboxypeptidase D
5049	hsa-miR-143-3p	PAFAH1B2	platelet activating factor acetylhydrolase 1b catalytic subunit 2
766	hsa-miR-134-5p	CA7	carbonic anhydrase 7
10000	hsa-miR-409-3p	AKT3	AKT serine/threonine kinase 3
1271	hsa-miR-485-5p	CNTFR	ciliary neurotrophic factor receptor
1605	hsa-miR-432-5p	DAG1	dystroglycan 1
140458	hsa-miR-381-3p	ASB5	ankyrin repeat and SOCS box containing 5
54921	hsa-miR-1296-5p	CHTF8	chromosome transmission fidelity factor 8
79084	hsa-miR-134-5p	WDR77	WD repeat domain 77
80262	hsa-miR-485-5p	C16orf70	chromosome 16 open reading frame 70
8850	hsa-miR-20b-5p	KAT2B	lysine acetyltransferase 2B
9547	hsa-miR-20b-5p	CXCL14	C-X-C motif chemokine ligand 14
5511	hsa-miR-134-5p	PPP1R8	protein phosphatase 1 regulatory subunit 8
25970	hsa-miR-328-3p	SH2B1	SH2B adaptor protein 1
9025	hsa-miR-181c-5p	RNF8	ring finger protein 8
9706	hsa-miR-485-3p	ULK2	unc-51 like autophagy activating kinase 2
9275	hsa-miR-1225-5p	BCL7B	B-cell CLL/lymphoma 7B
659	hsa-miR-20b-5p	BMPR2	bone morphogenetic protein receptor type 2
79568	hsa-miR-27a-3p	C2orf47	chromosome 2 open reading frame 47
65264	hsa-miR-134-5p	UBE2Z	ubiquitin conjugating enzyme E2 Z
57695	hsa-miR-328-3p	USP37	ubiquitin specific peptidase 37
55503	hsa-miR-20b-5p	TRPV6	transient receptor potential cation channel subfamily V member 6
8013	hsa-miR-20b-5p	NR4A3	nuclear receptor subfamily 4 group A member 3
401190	hsa-miR-432-5p	RGS7BP	regulator of G-protein signaling 7 binding protein
139596	hsa-miR-143-3p	UPRT	uracil phosphoribosyltransferase homolog
11030	hsa-miR-485-5p	RBPMS	RNA binding protein with multiple splicing
249	hsa-miR-1296-5p	ALPL	alkaline phosphatase, liver/bone/kidney
1995	hsa-miR-654-3p	ELAVL3	ELAV like neuron-specific RNA binding protein 3
133686	hsa-miR-409-5p	NADK2	NAD kinase 2, mitochondrial
8828	hsa-miR-27a-3p	NRP2	neuropilin 2
55291	hsa-miR-20b-5p	PPP6R3	protein phosphatase 6 regulatory subunit 3
163404	hsa-miR-143-3p	PLPPR5	phospholipid phosphatase related 5
29954	hsa-miR-339-5p	POMT2	protein O-mannosyltransferase 2
5458	hsa-miR-382-5p	POU4F2	POU class 4 homeobox 2
57561	hsa-miR-381-3p	ARRDC3	arrestin domain containing 3
84277	hsa-miR-27a-3p	DNAJC30	DnaJ heat shock protein family (Hsp40) member C30
222255	hsa-miR-575	ATXN7L1	ataxin 7 like 1
56849	hsa-miR-20b-5p	TCEAL7	transcription elongation factor A like 7
84866	hsa-miR-20b-5p	TMEM25	transmembrane protein 25
114825	hsa-miR-432-5p	PWWP2A	PWWP domain containing 2A
8715	hsa-miR-382-5p	NOL4	nucleolar protein 4
116984	hsa-miR-20b-5p	ARAP2	ArfGAP with RhoGAP domain, ankyrin repeat and PH domain 2
1718	hsa-miR-485-5p	DHCR24	24-dehydrocholesterol reductase
51366	hsa-miR-328-3p	UBR5	ubiquitin protein ligase E3 component n-recognin 5
491	hsa-miR-20b-5p	ATP2B2	ATPase plasma membrane Ca2+ transporting 2
8473	hsa-miR-145-5p	OGT	O-linked N-acetylglucosamine (GlcNAc) transferase
1879	hsa-miR-143-3p	EBF1	early B-cell factor 1
4851	hsa-miR-92b-3p	NOTCH1	notch 1
405	hsa-miR-376c-3p	ARNT	aryl hydrocarbon receptor nuclear translocator
1176	hsa-miR-18b-5p	AP3S1	adaptor related protein complex 3 sigma 1 subunit
6875	hsa-miR-301a-3p	TAF4B	TATA-box binding protein associated factor 4b
25833	hsa-miR-27a-3p	POU2F3	POU class 2 homeobox 3
55973	hsa-miR-543	BCAP29	B-cell receptor-associated protein 29
51809	hsa-miR-92b-3p	GALNT7	polypeptide N-acetylgalactosaminyltransferase 7
619279	hsa-miR-20b-5p	ZNF704	zinc finger protein 704
56137	hsa-miR-543	PCDHA12	protocadherin alpha 12
5151	hsa-miR-145-5p	PDE8A	phosphodiesterase 8A
4644	hsa-miR-143-3p	MYO5A	myosin VA
1280	hsa-miR-134-5p	COL2A1	collagen type II alpha 1 chain
51552	hsa-miR-149-5p	RAB14	RAB14, member RAS oncogene family
10207	hsa-miR-543	PATJ	PATJ, crumbs cell polarity complex component
9263	hsa-miR-149-5p	STK17A	serine/threonine kinase 17a
55435	hsa-miR-92b-3p	AP1AR	adaptor related protein complex 1 associated regulatory protein
54980	hsa-miR-382-5p	C2orf42	chromosome 2 open reading frame 42
135295	hsa-miR-145-5p	SRSF12	serine and arginine rich splicing factor 12
9167	hsa-miR-20b-5p	COX7A2L	cytochrome c oxidase subunit 7A2 like
4074	hsa-miR-143-3p	M6PR	mannose-6-phosphate receptor, cation dependent
23089	hsa-miR-1225-5p	PEG10	paternally expressed 10
10000	hsa-miR-654-3p	AKT3	AKT serine/threonine kinase 3
3839	hsa-miR-134-5p	KPNA3	karyopherin subunit alpha 3
5887	hsa-miR-143-3p	RAD23B	RAD23 homolog B, nucleotide excision repair protein
64344	hsa-miR-432-5p	HIF3A	hypoxia inducible factor 3 alpha subunit
9371	hsa-miR-20b-5p	KIF3B	kinesin family member 3B
148641	hsa-miR-27a-3p	SLC35F3	solute carrier family 35 member F3
5577	hsa-miR-452-5p	PRKAR2B	protein kinase cAMP-dependent type II regulatory subunit beta
23683	hsa-miR-452-5p	PRKD3	protein kinase D3
9760	hsa-miR-432-5p	TOX	thymocyte selection associated high mobility group box
53344	hsa-miR-432-5p	CHIC1	cysteine rich hydrophobic domain 1
5783	hsa-miR-654-3p	PTPN13	protein tyrosine phosphatase, non-receptor type 13
71	hsa-miR-145-5p	ACTG1	actin gamma 1
827	hsa-miR-601	CAPN6	calpain 6
10150	hsa-miR-376c-3p	MBNL2	muscleblind like splicing regulator 2
401137	hsa-miR-143-3p	PRR27	proline rich 27
23213	hsa-miR-409-3p	SULF1	sulfatase 1
80315	hsa-miR-27a-3p	CPEB4	cytoplasmic polyadenylation element binding protein 4
1783	hsa-miR-181c-5p	DYNC1LI2	dynein cytoplasmic 1 light intermediate chain 2
286046	hsa-miR-134-5p	XKR6	XK related 6
79832	hsa-miR-432-5p	QSER1	glutamine and serine rich 1
4928	hsa-miR-409-5p	NUP98	nucleoporin 98
9949	hsa-miR-27a-3p	AMMECR1	Alport syndrome, mental retardation, midface hypoplasia and elliptocytosis chromosomal region gene 1
89795	hsa-miR-381-3p	NAV3	neuron navigator 3
1490	hsa-miR-181c-5p	CTGF	connective tissue growth factor
3207	hsa-miR-181c-5p	HOXA11	homeobox A11
2531	hsa-miR-382-5p	KDSR	3-ketodihydrosphingosine reductase
6711	hsa-miR-432-5p	SPTBN1	spectrin beta, non-erythrocytic 1
2778	hsa-miR-328-3p	GNAS	GNAS complex locus
55660	hsa-miR-1225-5p	PRPF40A	pre-mRNA processing factor 40 homolog A
4978	hsa-miR-654-3p	OPCML	opioid binding protein/cell adhesion molecule like
6840	hsa-miR-452-5p	SVIL	supervillin
23276	hsa-miR-654-3p	KLHL18	kelch like family member 18
23369	hsa-miR-134-5p	PUM2	pumilio RNA binding family member 2
56106	hsa-miR-1225-5p	PCDHGA10	protocadherin gamma subfamily A, 10
65125	hsa-miR-27a-3p	WNK1	WNK lysine deficient protein kinase 1
117289	hsa-miR-20b-5p	TAGAP	T-cell activation RhoGTPase activating protein
55219	hsa-miR-432-5p	TMEM57	transmembrane protein 57
10622	hsa-miR-379-5p	POLR3G	polymerase (RNA) III subunit G
9098	hsa-miR-18b-5p	USP6	ubiquitin specific peptidase 6
2066	hsa-miR-145-5p	ERBB4	erb-b2 receptor tyrosine kinase 4
9792	hsa-miR-134-5p	SERTAD2	SERTA domain containing 2
1267	hsa-miR-328-3p	CNP	2',3'-cyclic nucleotide 3' phosphodiesterase
56143	hsa-miR-149-5p	PCDHA5	protocadherin alpha 5
331	hsa-miR-381-3p	XIAP	X-linked inhibitor of apoptosis
26058	hsa-miR-143-3p	GIGYF2	GRB10 interacting GYF protein 2
3344	hsa-miR-485-5p	FOXN2	forkhead box N2
6328	hsa-miR-20b-5p	SCN3A	sodium voltage-gated channel alpha subunit 3
56681	hsa-miR-18b-5p	SAR1A	secretion associated Ras related GTPase 1A
10565	hsa-miR-1225-5p	ARFGEF1	ADP ribosylation factor guanine nucleotide exchange factor 1
80232	hsa-miR-654-3p	WDR26	WD repeat domain 26
5509	hsa-miR-1225-5p	PPP1R3D	protein phosphatase 1 regulatory subunit 3D
4133	hsa-miR-20b-5p	MAP2	microtubule associated protein 2
4907	hsa-miR-382-5p	NT5E	5'-nucleotidase ecto
23095	hsa-miR-381-3p	KIF1B	kinesin family member 1B
55859	hsa-miR-18b-5p	BEX1	brain expressed X-linked 1
84612	hsa-miR-18b-5p	PARD6B	par-6 family cell polarity regulator beta
140679	hsa-miR-615-3p	SLC32A1	solute carrier family 32 member 1
63973	hsa-miR-20b-5p	NEUROG2	neurogenin 2
605	hsa-miR-382-5p	BCL7A	B-cell CLL/lymphoma 7A
144108	hsa-miR-432-5p	SPTY2D1	SPT2 chromatin protein domain containing 1
2909	hsa-miR-543	ARHGAP35	Rho GTPase activating protein 35
60401	hsa-miR-575	EDA2R	ectodysplasin A2 receptor
64786	hsa-miR-20b-5p	TBC1D15	TBC1 domain family member 15
10420	hsa-miR-328-3p	TESK2	testis-specific kinase 2
406	hsa-miR-381-3p	ARNTL	aryl hydrocarbon receptor nuclear translocator like
54800	hsa-miR-143-3p	KLHL24	kelch like family member 24
23095	hsa-miR-149-5p	KIF1B	kinesin family member 1B
3709	hsa-miR-339-5p	ITPR2	inositol 1,4,5-trisphosphate receptor type 2
8682	hsa-miR-301a-3p	PEA15	phosphoprotein enriched in astrocytes 15
164	hsa-miR-145-5p	AP1G1	adaptor related protein complex 1 gamma 1 subunit
2099	hsa-miR-20b-5p	ESR1	estrogen receptor 1
54811	hsa-miR-485-5p	ZNF562	zinc finger protein 562
9101	hsa-miR-339-5p	USP8	ubiquitin specific peptidase 8
63974	hsa-miR-27a-3p	NEUROD6	neuronal differentiation 6
9728	hsa-miR-452-5p	SECISBP2L	SECIS binding protein 2 like
23035	hsa-miR-432-5p	PHLPP2	PH domain and leucine rich repeat protein phosphatase 2
78987	hsa-miR-143-3p	CRELD1	cysteine rich with EGF like domains 1
203523	hsa-miR-1225-5p	ZNF449	zinc finger protein 449
154215	hsa-miR-301a-3p	NKAIN2	Na+/K+ transporting ATPase interacting 2
51123	hsa-miR-381-3p	ZNF706	zinc finger protein 706
80012	hsa-miR-654-3p	PHC3	polyhomeotic homolog 3
51271	hsa-miR-134-5p	UBAP1	ubiquitin associated protein 1
285704	hsa-miR-654-3p	RGMB	repulsive guidance molecule family member b
9781	hsa-miR-27a-3p	RNF144A	ring finger protein 144A
140890	hsa-miR-543	SREK1	splicing regulatory glutamic acid and lysine rich protein 1
112574	hsa-miR-27a-3p	SNX18	sorting nexin 18
2250	hsa-miR-20b-5p	FGF5	fibroblast growth factor 5
10725	hsa-miR-20b-5p	NFAT5	nuclear factor of activated T-cells 5, tonicity-responsive
8861	hsa-miR-485-5p	LDB1	LIM domain binding 1
57556	hsa-miR-432-5p	SEMA6A	semaphorin 6A
79834	hsa-miR-92b-3p	PEAK1	pseudopodium enriched atypical kinase 1
51479	hsa-miR-145-5p	ANKFY1	ankyrin repeat and FYVE domain containing 1
10274	hsa-miR-543	STAG1	stromal antigen 1
9792	hsa-miR-92b-3p	SERTAD2	SERTA domain containing 2
5414	hsa-miR-1225-5p	2021-09-04	septin 4
63950	hsa-miR-149-5p	DMRTA2	DMRT like family A2
9695	hsa-miR-339-5p	EDEM1	ER degradation enhancing alpha-mannosidase like protein 1
10769	hsa-miR-27a-3p	PLK2	polo like kinase 2
201475	hsa-miR-20b-5p	RAB12	RAB12, member RAS oncogene family
22807	hsa-miR-143-3p	IKZF2	IKAROS family zinc finger 2
284695	hsa-miR-432-5p	ZNF326	zinc finger protein 326
51277	hsa-miR-20b-5p	DNAJC27	DnaJ heat shock protein family (Hsp40) member C27
3837	hsa-miR-543	KPNB1	karyopherin subunit beta 1
23168	hsa-miR-485-5p	RTF1	RTF1 homolog, Paf1/RNA polymerase II complex component
55450	hsa-miR-18b-5p	CAMK2N1	calcium/calmodulin dependent protein kinase II inhibitor 1
130574	hsa-miR-20b-5p	LYPD6	LY6/PLAUR domain containing 6
162427	hsa-miR-485-5p	FAM134C	family with sequence similarity 134 member C
23236	hsa-miR-301a-3p	PLCB1	phospholipase C beta 1
64417	hsa-miR-575	TMEM267	transmembrane protein 267
8076	hsa-miR-409-3p	MFAP5	microfibrillar associated protein 5
4299	hsa-miR-20b-5p	AFF1	AF4/FMR2 family member 1
85463	hsa-miR-1225-5p	ZC3H12C	zinc finger CCCH-type containing 12C
3842	hsa-miR-92b-3p	TNPO1	transportin 1
26032	hsa-miR-149-5p	SUSD5	sushi domain containing 5
8611	hsa-miR-432-5p	PLPP1	phospholipid phosphatase 1
80856	hsa-miR-145-5p	KIAA1715	KIAA1715
7813	hsa-miR-432-5p	EVI5	ecotropic viral integration site 5
8867	hsa-miR-654-3p	SYNJ1	synaptojanin 1
5567	hsa-miR-601	PRKACB	protein kinase cAMP-activated catalytic subunit beta
25780	hsa-miR-601	RASGRP3	RAS guanyl releasing protein 3
79591	hsa-miR-145-5p	C10orf76	chromosome 10 open reading frame 76
23607	hsa-miR-381-3p	CD2AP	CD2-associated protein
6535	hsa-miR-382-5p	SLC6A8	solute carrier family 6 member 8
10594	hsa-miR-381-3p	PRPF8	pre-mRNA processing factor 8
56903	hsa-miR-575	PAPOLB	poly(A) polymerase beta
5494	hsa-miR-20b-5p	PPM1A	protein phosphatase, Mg2+/Mn2+ dependent 1A
4862	hsa-miR-20b-5p	NPAS2	neuronal PAS domain protein 2
51727	hsa-miR-543	CMPK1	cytidine/uridine monophosphate kinase 1
6328	hsa-miR-379-5p	SCN3A	sodium voltage-gated channel alpha subunit 3
221981	hsa-miR-381-3p	THSD7A	thrombospondin type 1 domain containing 7A
143425	hsa-miR-432-5p	SYT9	synaptotagmin 9
9702	hsa-miR-18b-5p	CEP57	centrosomal protein 57
160897	hsa-miR-143-3p	GPR180	G protein-coupled receptor 180
57679	hsa-miR-145-5p	ALS2	ALS2, alsin Rho guanine nucleotide exchange factor
7263	hsa-miR-145-5p	TST	thiosulfate sulfurtransferase
80014	hsa-miR-487b-3p	WWC2	WW and C2 domain containing 2
1654	hsa-miR-339-5p	DDX3X	DEAD-box helicase 3, X-linked
9625	hsa-miR-92b-3p	AATK	apoptosis associated tyrosine kinase
4684	hsa-miR-143-3p	NCAM1	neural cell adhesion molecule 1
5756	hsa-miR-18b-5p	TWF1	twinfilin actin binding protein 1
57189	hsa-miR-27a-3p	KIAA1147	KIAA1147
6092	hsa-miR-92b-3p	ROBO2	roundabout guidance receptor 2
219790	hsa-miR-27a-3p	RTKN2	rhotekin 2
8693	hsa-miR-181c-5p	GALNT4	polypeptide N-acetylgalactosaminyltransferase 4
7545	hsa-miR-409-3p	ZIC1	Zic family member 1
4646	hsa-miR-143-3p	MYO6	myosin VI
55605	hsa-miR-381-3p	KIF21A	kinesin family member 21A
57554	hsa-miR-379-5p	LRRC7	leucine rich repeat containing 7
9201	hsa-miR-143-3p	DCLK1	doublecortin like kinase 1
8867	hsa-miR-409-5p	SYNJ1	synaptojanin 1
147179	hsa-miR-143-3p	WIPF2	WAS/WASL interacting protein family member 2
57643	hsa-miR-485-5p	ZSWIM5	zinc finger SWIM-type containing 5
7324	hsa-miR-143-3p	UBE2E1	ubiquitin conjugating enzyme E2 E1
3767	hsa-miR-575	KCNJ11	potassium voltage-gated channel subfamily J member 11
2201	hsa-miR-181c-5p	FBN2	fibrillin 2
10274	hsa-miR-409-3p	STAG1	stromal antigen 1
1803	hsa-miR-145-5p	DPP4	dipeptidyl peptidase 4
23014	hsa-miR-20b-5p	FBXO21	F-box protein 21
1268	hsa-miR-20b-5p	CNR1	cannabinoid receptor 1 (brain)
3703	hsa-miR-328-3p	STT3A	STT3A, catalytic subunit of the oligosaccharyltransferase complex
7088	hsa-miR-328-3p	TLE1	transducin like enhancer of split 1
57512	hsa-miR-18b-5p	GPR158	G protein-coupled receptor 158
9639	hsa-miR-92b-3p	ARHGEF10	Rho guanine nucleotide exchange factor 10
56776	hsa-miR-601	FMN2	formin 2
5878	hsa-miR-381-3p	RAB5C	RAB5C, member RAS oncogene family
10009	hsa-miR-145-5p	ZBTB33	zinc finger and BTB domain containing 33
153443	hsa-miR-485-5p	SRFBP1	serum response factor binding protein 1
152815	hsa-miR-20b-5p	THAP6	THAP domain containing 6
5087	hsa-miR-601	PBX1	PBX homeobox 1
777	hsa-miR-149-5p	CACNA1E	calcium voltage-gated channel subunit alpha1 E
5638	hsa-miR-20b-5p	PRRG1	proline rich and Gla domain 1
8128	hsa-miR-20b-5p	ST8SIA2	ST8 alpha-N-acetyl-neuraminide alpha-2,8-sialyltransferase 2
56261	hsa-miR-543	GPCPD1	glycerophosphocholine phosphodiesterase 1
8825	hsa-miR-134-5p	LIN7A	lin-7 homolog A, crumbs cell polarity complex component
9969	hsa-miR-1225-5p	MED13	mediator complex subunit 13
8034	hsa-miR-134-5p	SLC25A16	solute carrier family 25 member 16
162427	hsa-miR-485-3p	FAM134C	family with sequence similarity 134 member C
10207	hsa-miR-92b-3p	PATJ	PATJ, crumbs cell polarity complex component
400916	hsa-miR-601	CHCHD10	coiled-coil-helix-coiled-coil-helix domain containing 10
8239	hsa-miR-409-5p	USP9X	ubiquitin specific peptidase 9, X-linked
160518	hsa-miR-20b-5p	DENND5B	DENN domain containing 5B
255928	hsa-miR-134-5p	SYT14	synaptotagmin 14
3632	hsa-miR-485-5p	INPP5A	inositol polyphosphate-5-phosphatase A
51427	hsa-miR-149-5p	ZNF107	zinc finger protein 107
10746	hsa-miR-409-5p	MAP3K2	mitogen-activated protein kinase kinase kinase 2
8863	hsa-miR-181c-5p	PER3	period circadian clock 3
5740	hsa-miR-149-5p	PTGIS	prostaglandin I2 (prostacyclin) synthase
23522	hsa-miR-487b-3p	KAT6B	lysine acetyltransferase 6B
8828	hsa-miR-328-3p	NRP2	neuropilin 2
55359	hsa-miR-27a-3p	STYK1	serine/threonine/tyrosine kinase 1
2034	hsa-miR-20b-5p	EPAS1	endothelial PAS domain protein 1
155435	hsa-miR-432-5p	RBM33	RNA binding motif protein 33
57460	hsa-miR-27a-3p	PPM1H	protein phosphatase, Mg2+/Mn2+ dependent 1H
91408	hsa-miR-381-3p	BTF3L4	basic transcription factor 3-like 4
390	hsa-miR-27a-3p	RND3	Rho family GTPase 3
6657	hsa-miR-381-3p	SOX2	SRY-box 2
9075	hsa-miR-382-5p	CLDN2	claudin 2
56674	hsa-miR-485-5p	TMEM9B	TMEM9 domain family member B
10425	hsa-miR-27a-3p	ARIH2	ariadne RBR E3 ubiquitin protein ligase 2
55437	hsa-miR-485-5p	STRADB	STE20-related kinase adaptor beta
3491	hsa-miR-145-5p	CYR61	cysteine rich angiogenic inducer 61
1983	hsa-miR-485-5p	EIF5	eukaryotic translation initiation factor 5
401152	hsa-miR-381-3p	C4orf3	chromosome 4 open reading frame 3
55573	hsa-miR-301a-3p	CDV3	CDV3 homolog
23142	hsa-miR-452-5p	DCUN1D4	defective in cullin neddylation 1 domain containing 4
114792	hsa-miR-382-5p	KLHL32	kelch like family member 32
57659	hsa-miR-543	ZBTB4	zinc finger and BTB domain containing 4
57282	hsa-miR-485-5p	SLC4A10	solute carrier family 4 member 10
169200	hsa-miR-452-5p	TMEM64	transmembrane protein 64
2589	hsa-miR-575	GALNT1	polypeptide N-acetylgalactosaminyltransferase 1
9844	hsa-miR-485-5p	ELMO1	engulfment and cell motility 1
6925	hsa-miR-379-5p	TCF4	transcription factor 4
599	hsa-miR-1296-5p	BCL2L2	BCL2 like 2
57494	hsa-miR-143-3p	RIMKLB	ribosomal modification protein rimK-like family member B
291	hsa-miR-381-3p	SLC25A4	solute carrier family 25 member 4
9905	hsa-miR-485-3p	SGSM2	small G protein signaling modulator 2
9826	hsa-miR-432-5p	ARHGEF11	Rho guanine nucleotide exchange factor 11
3749	hsa-miR-92b-3p	KCNC4	potassium voltage-gated channel subfamily C member 4
253738	hsa-miR-145-5p	EBF3	early B-cell factor 3
57621	hsa-miR-145-5p	ZBTB2	zinc finger and BTB domain containing 2
51366	hsa-miR-654-3p	UBR5	ubiquitin protein ligase E3 component n-recognin 5
23279	hsa-miR-381-3p	NUP160	nucleoporin 160
2059	hsa-miR-381-3p	EPS8	epidermal growth factor receptor pathway substrate 8
1119	hsa-miR-143-3p	CHKA	choline kinase alpha
2911	hsa-miR-381-3p	GRM1	glutamate metabotropic receptor 1
1810	hsa-miR-452-5p	DR1	down-regulator of transcription 1
80301	hsa-miR-20b-5p	PLEKHO2	pleckstrin homology domain containing O2
6323	hsa-miR-20b-5p	SCN1A	sodium voltage-gated channel alpha subunit 1
5495	hsa-miR-382-5p	PPM1B	protein phosphatase, Mg2+/Mn2+ dependent 1B
57216	hsa-miR-654-3p	VANGL2	VANGL planar cell polarity protein 2
51444	hsa-miR-149-5p	RNF138	ring finger protein 138
860	hsa-miR-485-3p	RUNX2	runt related transcription factor 2
3766	hsa-miR-301a-3p	KCNJ10	potassium voltage-gated channel subfamily J member 10
5098	hsa-miR-1225-5p	PCDHGC3	protocadherin gamma subfamily C, 3
22795	hsa-miR-1225-5p	NID2	nidogen 2
900	hsa-miR-485-5p	CCNG1	cyclin G1
23395	hsa-miR-92b-3p	LARS2	leucyl-tRNA synthetase 2, mitochondrial
6310	hsa-miR-20b-5p	ATXN1	ataxin 1
5295	hsa-miR-27a-3p	PIK3R1	phosphoinositide-3-kinase regulatory subunit 1
7994	hsa-miR-485-5p	KAT6A	lysine acetyltransferase 6A
56675	hsa-miR-485-5p	NRIP3	nuclear receptor interacting protein 3
116	hsa-miR-1296-5p	ADCYAP1	adenylate cyclase activating polypeptide 1
1012	hsa-miR-181c-5p	CDH13	cadherin 13
80143	hsa-miR-143-3p	SIKE1	suppressor of IKBKE 1
5522	hsa-miR-1225-5p	PPP2R2C	protein phosphatase 2 regulatory subunit Bgamma
10611	hsa-miR-20b-5p	PDLIM5	PDZ and LIM domain 5
387263	hsa-miR-20b-5p	C6orf120	chromosome 6 open reading frame 120
80853	hsa-miR-27a-3p	KDM7A	lysine demethylase 7A
1389	hsa-miR-145-5p	CREBL2	cAMP responsive element binding protein like 2
6197	hsa-miR-452-5p	RPS6KA3	ribosomal protein S6 kinase A3
7832	hsa-miR-339-5p	BTG2	BTG family member 2
84277	hsa-miR-92b-3p	DNAJC30	DnaJ heat shock protein family (Hsp40) member C30
8303	hsa-miR-601	SNN	stannin
399909	hsa-miR-1296-5p	PCNX3	pecanex homolog 3 (Drosophila)
80315	hsa-miR-409-3p	CPEB4	cytoplasmic polyadenylation element binding protein 4
9061	hsa-miR-601	PAPSS1	3'-phosphoadenosine 5'-phosphosulfate synthase 1
80010	hsa-miR-1225-5p	RMI1	RecQ mediated genome instability 1
56143	hsa-miR-543	PCDHA5	protocadherin alpha 5
3659	hsa-miR-20b-5p	IRF1	interferon regulatory factor 1
84986	hsa-miR-149-5p	ARHGAP19	Rho GTPase activating protein 19
57685	hsa-miR-149-5p	CACHD1	cache domain containing 1
10664	hsa-miR-381-3p	CTCF	CCCTC-binding factor
6574	hsa-miR-339-5p	SLC20A1	solute carrier family 20 member 1
11278	hsa-miR-20b-5p	KLF12	Kruppel like factor 12
54331	hsa-miR-485-3p	GNG2	G protein subunit gamma 2
5586	hsa-miR-409-5p	PKN2	protein kinase N2
57526	hsa-miR-575	PCDH19	protocadherin 19
116519	hsa-miR-485-5p	APOA5	apolipoprotein A5
84622	hsa-miR-181c-5p	ZNF594	zinc finger protein 594
9532	hsa-miR-27a-3p	BAG2	BCL2 associated athanogene 2
8541	hsa-miR-145-5p	PPFIA3	PTPRF interacting protein alpha 3
9685	hsa-miR-328-3p	CLINT1	clathrin interactor 1
51249	hsa-miR-143-3p	TMEM69	transmembrane protein 69
122060	hsa-miR-134-5p	SLAIN1	SLAIN motif family member 1
51248	hsa-miR-301a-3p	PDZD11	PDZ domain containing 11
2669	hsa-miR-381-3p	GEM	GTP binding protein overexpressed in skeletal muscle
54715	hsa-miR-432-5p	RBFOX1	RNA binding protein, fox-1 homolog 1
10231	hsa-miR-27a-3p	RCAN2	regulator of calcineurin 2
27328	hsa-miR-601	PCDH11X	protocadherin 11 X-linked
1618	hsa-miR-432-5p	DAZL	deleted in azoospermia like
10009	hsa-miR-20b-5p	ZBTB33	zinc finger and BTB domain containing 33
54868	hsa-miR-485-5p	TMEM104	transmembrane protein 104
6760	hsa-miR-409-3p	SS18	SS18, nBAF chromatin remodeling complex subunit
55573	hsa-miR-149-5p	CDV3	CDV3 homolog
51274	hsa-miR-409-5p	KLF3	Kruppel like factor 3
145282	hsa-miR-452-5p	MIPOL1	mirror-image polydactyly 1
6664	hsa-miR-452-5p	SOX11	SRY-box 11
115560	hsa-miR-18b-5p	ZNF501	zinc finger protein 501
90693	hsa-miR-379-5p	CCDC126	coiled-coil domain containing 126
6507	hsa-miR-143-3p	SLC1A3	solute carrier family 1 member 3
56108	hsa-miR-1225-5p	PCDHGA7	protocadherin gamma subfamily A, 7
1983	hsa-miR-149-5p	EIF5	eukaryotic translation initiation factor 5
11320	hsa-miR-381-3p	MGAT4A	mannosyl (alpha-1,3-)-glycoprotein beta-1,4-N-acetylglucosaminyltransferase, isozyme A
147184	hsa-miR-485-5p	TMEM99	transmembrane protein 99
1859	hsa-miR-134-5p	DYRK1A	dual specificity tyrosine phosphorylation regulated kinase 1A
81567	hsa-miR-485-5p	TXNDC5	thioredoxin domain containing 5
154	hsa-miR-27a-3p	ADRB2	adrenoceptor beta 2
30812	hsa-miR-432-5p	SOX8	SRY-box 8
27347	hsa-miR-18b-5p	STK39	serine/threonine kinase 39
262	hsa-miR-27a-3p	AMD1	adenosylmethionine decarboxylase 1
26503	hsa-miR-328-3p	SLC17A5	solute carrier family 17 member 5
2730	hsa-miR-92b-3p	GCLM	glutamate-cysteine ligase modifier subunit
285672	hsa-miR-381-3p	SREK1IP1	SREK1 interacting protein 1
7343	hsa-miR-382-5p	UBTF	upstream binding transcription factor, RNA polymerase I
26224	hsa-miR-20b-5p	FBXL3	F-box and leucine rich repeat protein 3
7576	hsa-miR-145-5p	ZNF28	zinc finger protein 28
3685	hsa-miR-92b-3p	ITGAV	integrin subunit alpha V
1289	hsa-miR-27a-3p	COL5A1	collagen type V alpha 1
1455	hsa-miR-432-5p	CSNK1G2	casein kinase 1 gamma 2
54407	hsa-miR-328-3p	SLC38A2	solute carrier family 38 member 2
1612	hsa-miR-143-3p	DAPK1	death associated protein kinase 1
23172	hsa-miR-432-5p	FAM175B	family with sequence similarity 175 member B
4139	hsa-miR-543	MARK1	microtubule affinity regulating kinase 1
1942	hsa-miR-485-5p	EFNA1	ephrin A1
253943	hsa-miR-181c-5p	YTHDF3	YTH N6-methyladenosine RNA binding protein 3
23774	hsa-miR-181c-5p	BRD1	bromodomain containing 1
51362	hsa-miR-20b-5p	CDC40	cell division cycle 40
81788	hsa-miR-143-3p	NUAK2	NUAK family kinase 2
4325	hsa-miR-328-3p	MMP16	matrix metallopeptidase 16
6659	hsa-miR-92b-3p	SOX4	SRY-box 4
29115	hsa-miR-143-3p	SAP30BP	SAP30 binding protein
5792	hsa-miR-432-5p	PTPRF	protein tyrosine phosphatase, receptor type F
114905	hsa-miR-452-5p	C1QTNF7	C1q and tumor necrosis factor related protein 7
9444	hsa-miR-485-5p	QKI	QKI, KH domain containing, RNA binding
4084	hsa-miR-20b-5p	MXD1	MAX dimerization protein 1
55205	hsa-miR-382-5p	ZNF532	zinc finger protein 532
8843	hsa-miR-379-5p	HCAR3	hydroxycarboxylic acid receptor 3
152006	hsa-miR-20b-5p	RNF38	ring finger protein 38
57560	hsa-miR-409-3p	IFT80	intraflagellar transport 80
9752	hsa-miR-543	PCDHA9	protocadherin alpha 9
84461	hsa-miR-27a-3p	NEURL4	neuralized E3 ubiquitin protein ligase 4
694	hsa-miR-654-3p	BTG1	B-cell translocation gene 1, anti-proliferative
10971	hsa-miR-543	YWHAQ	tyrosine 3-monooxygenase/tryptophan 5-monooxygenase activation protein theta
26027	hsa-miR-134-5p	ACOT11	acyl-CoA thioesterase 11
55734	hsa-miR-382-5p	ZFP64	ZFP64 zinc finger protein
80896	hsa-miR-20b-5p	NPL	N-acetylneuraminate pyruvate lyase
10500	hsa-miR-149-5p	SEMA6C	semaphorin 6C
6345	hsa-miR-27a-3p	SRL	sarcalumenin
121512	hsa-miR-20b-5p	FGD4	FYVE, RhoGEF and PH domain containing 4
51747	hsa-miR-134-5p	LUC7L3	LUC7 like 3 pre-mRNA splicing factor
2070	hsa-miR-145-5p	EYA4	EYA transcriptional coactivator and phosphatase 4
2617	hsa-miR-20b-5p	GARS	glycyl-tRNA synthetase
113419	hsa-miR-485-5p	TEX261	testis expressed 261
10725	hsa-miR-432-5p	NFAT5	nuclear factor of activated T-cells 5, tonicity-responsive
1955	hsa-miR-409-3p	MEGF9	multiple EGF like domains 9
158586	hsa-miR-379-5p	ZXDB	zinc finger, X-linked, duplicated B
8850	hsa-miR-452-5p	KAT2B	lysine acetyltransferase 2B
65125	hsa-miR-382-5p	WNK1	WNK lysine deficient protein kinase 1
127343	hsa-miR-1296-5p	DMBX1	diencephalon/mesencephalon homeobox 1
54861	hsa-miR-601	SNRK	SNF related kinase
64426	hsa-miR-181c-5p	SUDS3	SDS3 homolog, SIN3A corepressor complex component
2048	hsa-miR-432-5p	EPHB2	EPH receptor B2
102	hsa-miR-654-3p	ADAM10	ADAM metallopeptidase domain 10
83716	hsa-miR-145-5p	CRISPLD2	cysteine rich secretory protein LCCL domain containing 2
9495	hsa-miR-20b-5p	AKAP5	A-kinase anchoring protein 5
1373	hsa-miR-134-5p	CPS1	carbamoyl-phosphate synthase 1
30818	hsa-miR-432-5p	KCNIP3	potassium voltage-gated channel interacting protein 3
6251	hsa-miR-27a-3p	RSU1	Ras suppressor protein 1
79856	hsa-miR-149-5p	SNX22	sorting nexin 22
8545	hsa-miR-543	CGGBP1	CGG triplet repeat binding protein 1
143187	hsa-miR-575	VTI1A	vesicle transport through interaction with t-SNAREs 1A
152330	hsa-miR-18b-5p	CNTN4	contactin 4
56256	hsa-miR-339-5p	SERTAD4	SERTA domain containing 4
121340	hsa-miR-452-5p	SP7	Sp7 transcription factor
203447	hsa-miR-432-5p	NRK	Nik related kinase
26128	hsa-miR-92b-3p	KIF1BP	KIF1 binding protein
4756	hsa-miR-18b-5p	NEO1	neogenin 1
1995	hsa-miR-339-5p	ELAVL3	ELAV like neuron-specific RNA binding protein 3
4214	hsa-miR-143-3p	MAP3K1	mitogen-activated protein kinase kinase kinase 1
5520	hsa-miR-143-3p	PPP2R2A	protein phosphatase 2 regulatory subunit Balpha
140862	hsa-miR-18b-5p	ISM1	isthmin 1, angiogenesis inhibitor
94032	hsa-miR-485-5p	CAMK2N2	calcium/calmodulin dependent protein kinase II inhibitor 2
2774	hsa-miR-485-5p	GNAL	G protein subunit alpha L
4520	hsa-miR-20b-5p	MTF1	metal-regulatory transcription factor 1
488	hsa-miR-575	ATP2A2	ATPase sarcoplasmic/endoplasmic reticulum Ca2+ transporting 2
9563	hsa-miR-376c-3p	H6PD	hexose-6-phosphate dehydrogenase/glucose 1-dehydrogenase
5454	hsa-miR-379-5p	POU3F2	POU class 3 homeobox 2
89797	hsa-miR-27a-3p	NAV2	neuron navigator 2
10875	hsa-miR-20b-5p	FGL2	fibrinogen like 2
6385	hsa-miR-575	SDC4	syndecan 4
55758	hsa-miR-1296-5p	RCOR3	REST corepressor 3
23185	hsa-miR-432-5p	LARP4B	La ribonucleoprotein domain family member 4B
10482	hsa-miR-143-3p	NXF1	nuclear RNA export factor 1
3178	hsa-miR-339-5p	HNRNPA1	heterogeneous nuclear ribonucleoprotein A1
7109	hsa-miR-145-5p	TRAPPC10	trafficking protein particle complex 10
57646	hsa-miR-301a-3p	USP28	ubiquitin specific peptidase 28
2115	hsa-miR-382-5p	ETV1	ETS variant 1
55197	hsa-miR-452-5p	RPRD1A	regulation of nuclear pre-mRNA domain containing 1A
51809	hsa-miR-143-3p	GALNT7	polypeptide N-acetylgalactosaminyltransferase 7
10893	hsa-miR-134-5p	MMP24	matrix metallopeptidase 24
51361	hsa-miR-381-3p	HOOK1	hook microtubule-tethering protein 1
147463	hsa-miR-432-5p	ANKRD29	ankyrin repeat domain 29
4300	hsa-miR-485-5p	MLLT3	MLLT3, super elongation complex subunit
8724	hsa-miR-485-5p	SNX3	sorting nexin 3
3159	hsa-miR-134-5p	HMGA1	high mobility group AT-hook 1
4259	hsa-miR-485-5p	MGST3	microsomal glutathione S-transferase 3
10672	hsa-miR-1225-5p	GNA13	G protein subunit alpha 13
10565	hsa-miR-27a-3p	ARFGEF1	ADP ribosylation factor guanine nucleotide exchange factor 1
2077	hsa-miR-145-5p	ERF	ETS2 repressor factor
153527	hsa-miR-379-5p	ZMAT2	zinc finger matrin-type 2
6050	hsa-miR-20b-5p	RNH1	ribonuclease/angiogenin inhibitor 1
64748	hsa-miR-328-3p	PLPPR2	phospholipid phosphatase related 2
19	hsa-miR-20b-5p	ABCA1	ATP binding cassette subfamily A member 1
90780	hsa-miR-432-5p	PYGO2	pygopus family PHD finger 2
25841	hsa-miR-18b-5p	ABTB2	ankyrin repeat and BTB domain containing 2
11212	hsa-miR-20b-5p	PROSC	proline synthetase cotranscribed homolog (bacterial)
6667	hsa-miR-149-5p	SP1	Sp1 transcription factor
25903	hsa-miR-432-5p	OLFML2B	olfactomedin like 2B
29956	hsa-miR-601	CERS2	ceramide synthase 2
3621	hsa-miR-543	ING1	inhibitor of growth family member 1
7092	hsa-miR-18b-5p	TLL1	tolloid like 1
5151	hsa-miR-301a-3p	PDE8A	phosphodiesterase 8A
23637	hsa-miR-18b-5p	RABGAP1	RAB GTPase activating protein 1
10562	hsa-miR-379-5p	OLFM4	olfactomedin 4
1540	hsa-miR-20b-5p	CYLD	CYLD lysine 63 deubiquitinase
6943	hsa-miR-92b-3p	TCF21	transcription factor 21
79583	hsa-miR-20b-5p	TMEM231	transmembrane protein 231
5218	hsa-miR-543	CDK14	cyclin dependent kinase 14
90874	hsa-miR-328-3p	ZNF697	zinc finger protein 697
10150	hsa-miR-409-3p	MBNL2	muscleblind like splicing regulator 2
23344	hsa-miR-328-3p	ESYT1	extended synaptotagmin 1
2029	hsa-miR-615-3p	ENSA	endosulfine alpha
200539	hsa-miR-575	ANKRD23	ankyrin repeat domain 23
3655	hsa-miR-143-3p	ITGA6	integrin subunit alpha 6
9878	hsa-miR-149-5p	TOX4	TOX high mobility group box family member 4
51421	hsa-miR-452-5p	AMOTL2	angiomotin like 2
2770	hsa-miR-20b-5p	GNAI1	G protein subunit alpha i1
9821	hsa-miR-575	RB1CC1	RB1 inducible coiled-coil 1
2300	hsa-miR-485-5p	FOXL1	forkhead box L1
55159	hsa-miR-376c-3p	RFWD3	ring finger and WD repeat domain 3
23265	hsa-miR-485-5p	EXOC7	exocyst complex component 7
55603	hsa-miR-1225-5p	FAM46A	family with sequence similarity 46 member A
2743	hsa-miR-18b-5p	GLRB	glycine receptor beta
5361	hsa-miR-134-5p	PLXNA1	plexin A1
56139	hsa-miR-543	PCDHA10	protocadherin alpha 10
51072	hsa-miR-1225-5p	MEMO1	mediator of cell motility 1
196074	hsa-miR-1225-5p	METTL15	methyltransferase like 15
1718	hsa-miR-149-5p	DHCR24	24-dehydrocholesterol reductase
4209	hsa-miR-92b-3p	MEF2D	myocyte enhancer factor 2D
55500	hsa-miR-376c-3p	ETNK1	ethanolamine kinase 1
5989	hsa-miR-92b-3p	RFX1	regulatory factor X1
4887	hsa-miR-575	NPY2R	neuropeptide Y receptor Y2
90874	hsa-miR-543	ZNF697	zinc finger protein 697
55758	hsa-miR-376c-3p	RCOR3	REST corepressor 3
84312	hsa-miR-1225-5p	BRMS1L	breast cancer metastasis-suppressor 1-like
11329	hsa-miR-20b-5p	STK38	serine/threonine kinase 38
50649	hsa-miR-301a-3p	ARHGEF4	Rho guanine nucleotide exchange factor 4
115196	hsa-miR-485-5p	ZNF554	zinc finger protein 554
439921	hsa-miR-485-5p	MXRA7	matrix remodeling associated 7
387522	hsa-miR-145-5p	TMEM189-UBE2V1	TMEM189-UBE2V1 readthrough
8106	hsa-miR-379-5p	PABPN1	poly(A) binding protein nuclear 1
145741	hsa-miR-20b-5p	C2CD4A	C2 calcium dependent domain containing 4A
85416	hsa-miR-27a-3p	ZIC5	Zic family member 5
2104	hsa-miR-149-5p	ESRRG	estrogen related receptor gamma
57648	hsa-miR-20b-5p	KIAA1522	KIAA1522
253260	hsa-miR-382-5p	RICTOR	RPTOR independent companion of MTOR complex 2
90809	hsa-miR-301a-3p	TMEM55B	transmembrane protein 55B
8899	hsa-miR-452-5p	PRPF4B	pre-mRNA processing factor 4B
83700	hsa-miR-485-5p	JAM3	junctional adhesion molecule 3
63895	hsa-miR-485-5p	PIEZO2	piezo type mechanosensitive ion channel component 2
10513	hsa-miR-382-5p	APPBP2	amyloid beta precursor protein binding protein 2
91947	hsa-miR-382-5p	ARRDC4	arrestin domain containing 4
10158	hsa-miR-27a-3p	PDZK1IP1	PDZK1 interacting protein 1
8128	hsa-miR-452-5p	ST8SIA2	ST8 alpha-N-acetyl-neuraminide alpha-2,8-sialyltransferase 2
26267	hsa-miR-134-5p	FBXO10	F-box protein 10
255928	hsa-miR-452-5p	SYT14	synaptotagmin 14
5596	hsa-miR-20b-5p	MAPK4	mitogen-activated protein kinase 4
6304	hsa-miR-18b-5p	SATB1	SATB homeobox 1
123041	hsa-miR-145-5p	SLC24A4	solute carrier family 24 member 4
340120	hsa-miR-382-5p	ANKRD34B	ankyrin repeat domain 34B
636	hsa-miR-432-5p	BICD1	BICD cargo adaptor 1
23621	hsa-miR-339-5p	BACE1	beta-secretase 1
6272	hsa-miR-382-5p	SORT1	sortilin 1
51375	hsa-miR-1225-5p	SNX7	sorting nexin 7
5775	hsa-miR-20b-5p	PTPN4	protein tyrosine phosphatase, non-receptor type 4
84458	hsa-miR-452-5p	LCOR	ligand dependent nuclear receptor corepressor
64778	hsa-miR-543	FNDC3B	fibronectin type III domain containing 3B
9818	hsa-miR-382-5p	NUP58	nucleoporin 58
80335	hsa-miR-18b-5p	WDR82	WD repeat domain 82
7525	hsa-miR-452-5p	YES1	YES proto-oncogene 1, Src family tyrosine kinase
55090	hsa-miR-485-5p	MED9	mediator complex subunit 9
55844	hsa-miR-601	PPP2R2D	protein phosphatase 2 regulatory subunit Bdelta
9841	hsa-miR-1225-5p	ZBTB24	zinc finger and BTB domain containing 24
7534	hsa-miR-149-5p	YWHAZ	tyrosine 3-monooxygenase/tryptophan 5-monooxygenase activation protein zeta
222553	hsa-miR-432-5p	SLC35F1	solute carrier family 35 member F1
344838	hsa-miR-145-5p	PAQR9	progestin and adipoQ receptor family member 9
205717	hsa-miR-409-3p	USF3	upstream transcription factor family member 3
9728	hsa-miR-301a-3p	SECISBP2L	SECIS binding protein 2 like
9848	hsa-miR-143-3p	MFAP3L	microfibrillar associated protein 3 like
9891	hsa-miR-339-5p	NUAK1	NUAK family kinase 1
8671	hsa-miR-134-5p	SLC4A4	solute carrier family 4 member 4
6118	hsa-miR-301a-3p	RPA2	replication protein A2
7047	hsa-miR-149-5p	TGM4	transglutaminase 4
79602	hsa-miR-485-5p	ADIPOR2	adiponectin receptor 2
80223	hsa-miR-20b-5p	RAB11FIP1	RAB11 family interacting protein 1
54602	hsa-miR-134-5p	NDFIP2	Nedd4 family interacting protein 2
10363	hsa-miR-432-5p	HMG20A	high mobility group 20A
51762	hsa-miR-485-5p	RAB8B	RAB8B, member RAS oncogene family
25925	hsa-miR-145-5p	ZNF521	zinc finger protein 521
65125	hsa-miR-575	WNK1	WNK lysine deficient protein kinase 1
23014	hsa-miR-381-3p	FBXO21	F-box protein 21
8745	hsa-miR-92b-3p	ADAM23	ADAM metallopeptidase domain 23
81567	hsa-miR-382-5p	TXNDC5	thioredoxin domain containing 5
146713	hsa-miR-432-5p	RBFOX3	RNA binding protein, fox-1 homolog 3
26115	hsa-miR-1225-5p	TANC2	tetratricopeptide repeat, ankyrin repeat and coiled-coil containing 2
10206	hsa-miR-339-5p	TRIM13	tripartite motif containing 13
54954	hsa-miR-18b-5p	FAM120C	family with sequence similarity 120C
79158	hsa-miR-20b-5p	GNPTAB	N-acetylglucosamine-1-phosphate transferase alpha and beta subunits
8239	hsa-miR-134-5p	USP9X	ubiquitin specific peptidase 9, X-linked
23091	hsa-miR-1225-5p	ZC3H13	zinc finger CCCH-type containing 13
9306	hsa-miR-409-3p	SOCS6	suppressor of cytokine signaling 6
55958	hsa-miR-485-5p	KLHL9	kelch like family member 9
221504	hsa-miR-20b-5p	ZBTB9	zinc finger and BTB domain containing 9
94032	hsa-miR-575	CAMK2N2	calcium/calmodulin dependent protein kinase II inhibitor 2
57471	hsa-miR-452-5p	ERMN	ermin
160897	hsa-miR-92b-3p	GPR180	G protein-coupled receptor 180
401474	hsa-miR-20b-5p	SAMD12	sterile alpha motif domain containing 12
8776	hsa-miR-301a-3p	MTMR1	myotubularin related protein 1
64319	hsa-miR-485-5p	FBRS	fibrosin
4296	hsa-miR-20b-5p	MAP3K11	mitogen-activated protein kinase kinase kinase 11
1287	hsa-miR-134-5p	COL4A5	collagen type IV alpha 5 chain
7392	hsa-miR-339-5p	USF2	upstream transcription factor 2, c-fos interacting
2309	hsa-miR-149-5p	FOXO3	forkhead box O3
51696	hsa-miR-543	HECA	hdc homolog, cell cycle regulator
51164	hsa-miR-1225-5p	DCTN4	dynactin subunit 4
2323	hsa-miR-381-3p	FLT3LG	fms related tyrosine kinase 3 ligand
144983	hsa-miR-149-5p	HNRNPA1L2	heterogeneous nuclear ribonucleoprotein A1-like 2
57158	hsa-miR-92b-3p	JPH2	junctophilin 2
57715	hsa-miR-149-5p	SEMA4G	semaphorin 4G
10228	hsa-miR-20b-5p	STX6	syntaxin 6
463	hsa-miR-381-3p	ZFHX3	zinc finger homeobox 3
8660	hsa-miR-543	IRS2	insulin receptor substrate 2
58528	hsa-miR-20b-5p	RRAGD	Ras related GTP binding D
9495	hsa-miR-92b-3p	AKAP5	A-kinase anchoring protein 5
57213	hsa-miR-381-3p	SPRYD7	SPRY domain containing 7
245973	hsa-miR-432-5p	ATP6V1C2	ATPase H+ transporting V1 subunit C2
57492	hsa-miR-575	ARID1B	AT-rich interaction domain 1B
23318	hsa-miR-379-5p	ZCCHC11	zinc finger CCHC-type containing 11
214	hsa-miR-601	ALCAM	activated leukocyte cell adhesion molecule
115019	hsa-miR-485-5p	SLC26A9	solute carrier family 26 member 9
55236	hsa-miR-543	UBA6	ubiquitin like modifier activating enzyme 6
9054	hsa-miR-149-5p	NFS1	NFS1 cysteine desulfurase
342096	hsa-miR-27a-3p	GOLGA6A	golgin A6 family member A
376267	hsa-miR-339-5p	RAB15	RAB15, member RAS oncogene family
815	hsa-miR-601	CAMK2A	calcium/calmodulin dependent protein kinase II alpha
4299	hsa-miR-381-3p	AFF1	AF4/FMR2 family member 1
2908	hsa-miR-328-3p	NR3C1	nuclear receptor subfamily 3 group C member 1
813	hsa-miR-328-3p	CALU	calumenin
2830	hsa-miR-27a-3p	GPR6	G protein-coupled receptor 6
6925	hsa-miR-409-3p	TCF4	transcription factor 4
55652	hsa-miR-20b-5p	SLC48A1	solute carrier family 48 member 1
1964	hsa-miR-382-5p	EIF1AX	eukaryotic translation initiation factor 1A, X-linked
9107	hsa-miR-575	MTMR6	myotubularin related protein 6
80320	hsa-miR-149-5p	SP6	Sp6 transcription factor
57787	hsa-miR-339-5p	MARK4	microtubule affinity regulating kinase 4
11273	hsa-miR-328-3p	ATXN2L	ataxin 2 like
55680	hsa-miR-20b-5p	RUFY2	RUN and FYVE domain containing 2
5159	hsa-miR-20b-5p	PDGFRB	platelet derived growth factor receptor beta
23530	hsa-miR-485-5p	NNT	nicotinamide nucleotide transhydrogenase
85463	hsa-miR-601	ZC3H12C	zinc finger CCCH-type containing 12C
54862	hsa-miR-20b-5p	CC2D1A	coiled-coil and C2 domain containing 1A
11217	hsa-miR-382-5p	AKAP2	A-kinase anchoring protein 2
1837	hsa-miR-27a-3p	DTNA	dystrobrevin alpha
64778	hsa-miR-18b-5p	FNDC3B	fibronectin type III domain containing 3B
3084	hsa-miR-143-3p	NRG1	neuregulin 1
2046	hsa-miR-92b-3p	EPHA8	EPH receptor A8
1307	hsa-miR-181c-5p	COL16A1	collagen type XVI alpha 1 chain
23011	hsa-miR-134-5p	RAB21	RAB21, member RAS oncogene family
27115	hsa-miR-1225-5p	PDE7B	phosphodiesterase 7B
135	hsa-miR-339-5p	ADORA2A	adenosine A2a receptor
3556	hsa-miR-20b-5p	IL1RAP	interleukin 1 receptor accessory protein
2308	hsa-miR-27a-3p	FOXO1	forkhead box O1
50618	hsa-miR-27a-3p	ITSN2	intersectin 2
54437	hsa-miR-149-5p	SEMA5B	semaphorin 5B
8671	hsa-miR-92b-3p	SLC4A4	solute carrier family 4 member 4
55529	hsa-miR-376c-3p	TMEM55A	transmembrane protein 55A
143187	hsa-miR-452-5p	VTI1A	vesicle transport through interaction with t-SNAREs 1A
9464	hsa-miR-92b-3p	HAND2	heart and neural crest derivatives expressed 2
2775	hsa-miR-1225-5p	GNAO1	G protein subunit alpha o1
4296	hsa-miR-1225-5p	MAP3K11	mitogen-activated protein kinase kinase kinase 11
624	hsa-miR-149-5p	BDKRB2	bradykinin receptor B2
54904	hsa-miR-301a-3p	WHSC1L1	Wolf-Hirschhorn syndrome candidate 1-like 1
9685	hsa-miR-145-5p	CLINT1	clathrin interactor 1
22862	hsa-miR-18b-5p	FNDC3A	fibronectin type III domain containing 3A
92335	hsa-miR-485-5p	STRADA	STE20-related kinase adaptor alpha
665	hsa-miR-20b-5p	BNIP3L	BCL2/adenovirus E1B 19kDa interacting protein 3-like
10335	hsa-miR-485-5p	MRVI1	murine retrovirus integration site 1 homolog
91746	hsa-miR-575	YTHDC1	YTH domain containing 1
860	hsa-miR-432-5p	RUNX2	runt related transcription factor 2
162239	hsa-miR-485-5p	ZFP1	ZFP1 zinc finger protein
10207	hsa-miR-18b-5p	PATJ	PATJ, crumbs cell polarity complex component
5504	hsa-miR-409-5p	PPP1R2	protein phosphatase 1 regulatory inhibitor subunit 2
22931	hsa-miR-382-5p	RAB18	RAB18, member RAS oncogene family
[truncated: 1,703 more rows]

## Sheet: microRNAorg_db
GeneID	systematic_name	Symbol	description
10000	hsa-miR-24-2-5p	AKT3	AKT serine/threonine kinase 3
10006	hsa-miR-24-2-5p	ABI1	abl interactor 1
100126270	hsa-miR-24-2-5p	FMR1-AS1	FMR1 antisense RNA 1
100129387	hsa-miR-24-2-5p	GABPB1-AS1	GABPB1 antisense RNA 1
100129405	hsa-miR-24-2-5p	MSTO2P	misato family member 2, pseudogene
100129662	hsa-miR-24-2-5p	FGF13-AS1	FGF13 antisense RNA 1
100130311	hsa-miR-24-2-5p	C17orf107	chromosome 17 open reading frame 107
100132354	hsa-miR-24-2-5p	LINC01512	long intergenic non-protein coding RNA 1512
100132386	hsa-miR-24-2-5p	KRTAP4-9	keratin associated protein 4-9
100133207	hsa-miR-24-2-5p		uncharacterized LOC100133207
100151643	hsa-miR-24-2-5p	KRTAP20-4	keratin associated protein 20-4
10022	hsa-miR-24-2-5p	INSL5	insulin like 5
10026	hsa-miR-24-2-5p	PIGK	phosphatidylinositol glycan anchor biosynthesis class K
100287029	hsa-miR-24-2-5p	DDX11L10	DEAD/H-box helicase 11 like 10
100287102	hsa-miR-24-2-5p	DDX11L1	DEAD/H-box helicase 11 like 1
100287596	hsa-miR-24-2-5p	DDX11L5	DEAD/H-box helicase 11 like 5
100289635	hsa-miR-24-2-5p	ZNF605	zinc finger protein 605
100302090	hsa-miR-24-2-5p	DDX11L8	DEAD/H-box helicase 11 like 8
100302526	hsa-miR-24-2-5p	FAM41AY2	family with sequence similarity 41 member A, Y-linked 2
1004	hsa-miR-24-2-5p	CDH6	cadherin 6
100422781	hsa-miR-24-2-5p		uncharacterized LOC100422781
10054	hsa-miR-24-2-5p	UBA2	ubiquitin like modifier activating enzyme 2
1007	hsa-miR-24-2-5p	CDH9	cadherin 9
1008	hsa-miR-24-2-5p	CDH10	cadherin 10
10082	hsa-miR-24-2-5p	GPC6	glypican 6
10085	hsa-miR-24-2-5p	EDIL3	EGF like repeats and discoidin domains 3
10097	hsa-miR-24-2-5p	ACTR2	ARP2 actin-related protein 2 homolog (yeast)
10127	hsa-miR-24-2-5p	ZNF263	zinc finger protein 263
10135	hsa-miR-24-2-5p	NAMPT	nicotinamide phosphoribosyltransferase
10136	hsa-miR-24-2-5p	CELA3A	chymotrypsin like elastase family member 3A
10193	hsa-miR-24-2-5p	RNF41	ring finger protein 41
10195	hsa-miR-24-2-5p	ALG3	ALG3, alpha-1,3- mannosyltransferase
10202	hsa-miR-24-2-5p	DHRS2	dehydrogenase/reductase 2
10204	hsa-miR-24-2-5p	NUTF2	nuclear transport factor 2
10231	hsa-miR-24-2-5p	RCAN2	regulator of calcineurin 2
10236	hsa-miR-24-2-5p	HNRNPR	heterogeneous nuclear ribonucleoprotein R
10254	hsa-miR-24-2-5p	STAM2	signal transducing adaptor molecule 2
10274	hsa-miR-24-2-5p	STAG1	stromal antigen 1
10293	hsa-miR-24-2-5p	TRAIP	TRAF interacting protein
10295	hsa-miR-24-2-5p	BCKDK	branched chain ketoacid dehydrogenase kinase
10299	hsa-miR-24-2-5p	2021-03-06	membrane associated ring-CH-type finger 6
10307	hsa-miR-24-2-5p	APBB3	amyloid beta precursor protein binding family B member 3
10317	hsa-miR-24-2-5p	B3GALT5	beta-1,3-galactosyltransferase 5
10321	hsa-miR-24-2-5p	CRISP3	cysteine rich secretory protein 3
10325	hsa-miR-24-2-5p	RRAGB	Ras related GTP binding B
10349	hsa-miR-24-2-5p	ABCA10	ATP binding cassette subfamily A member 10
10351	hsa-miR-24-2-5p	ABCA8	ATP binding cassette subfamily A member 8
1039	hsa-miR-24-2-5p	CDR2	cerebellar degeneration related protein 2
10407	hsa-miR-24-2-5p	SPAG11B	sperm associated antigen 11B
10425	hsa-miR-24-2-5p	ARIH2	ariadne RBR E3 ubiquitin protein ligase 2
10426	hsa-miR-24-2-5p	TUBGCP3	tubulin gamma complex associated protein 3
10440	hsa-miR-24-2-5p	TIMM17A	translocase of inner mitochondrial membrane 17 homolog A (yeast)
10562	hsa-miR-24-2-5p	OLFM4	olfactomedin 4
10606	hsa-miR-24-2-5p	PAICS	phosphoribosylaminoimidazole carboxylase; phosphoribosylaminoimidazolesuccinocarboxamide synthase
10630	hsa-miR-24-2-5p	PDPN	podoplanin
10636	hsa-miR-24-2-5p	RGS14	regulator of G-protein signaling 14
10657	hsa-miR-24-2-5p	KHDRBS1	KH RNA binding domain containing, signal transduction associated 1
10670	hsa-miR-24-2-5p	RRAGA	Ras related GTP binding A
10728	hsa-miR-24-2-5p	PTGES3	prostaglandin E synthase 3
1075	hsa-miR-24-2-5p	CTSC	cathepsin C
10762	hsa-miR-24-2-5p	NUP50	nucleoporin 50
10767	hsa-miR-24-2-5p	HBS1L	HBS1 like translational GTPase
10772	hsa-miR-24-2-5p	SRSF10	serine and arginine rich splicing factor 10
10777	hsa-miR-24-2-5p	ARPP21	cAMP regulated phosphoprotein 21
1080	hsa-miR-24-2-5p	CFTR	cystic fibrosis transmembrane conductance regulator
10859	hsa-miR-24-2-5p	LILRB1	leukocyte immunoglobulin like receptor B1
10875	hsa-miR-24-2-5p	FGL2	fibrinogen like 2
10926	hsa-miR-24-2-5p	DBF4	DBF4 zinc finger
11006	hsa-miR-24-2-5p	LILRB4	leukocyte immunoglobulin like receptor B4
11023	hsa-miR-24-2-5p	VAX1	ventral anterior homeobox 1
11031	hsa-miR-24-2-5p	RAB31	RAB31, member RAS oncogene family
1106	hsa-miR-24-2-5p	CHD2	chromodomain helicase DNA binding protein 2
11102	hsa-miR-24-2-5p	RPP14	ribonuclease P/MRP subunit p14
11131	hsa-miR-24-2-5p	CAPN11	calpain 11
11160	hsa-miR-24-2-5p	ERLIN2	ER lipid raft associated 2
11167	hsa-miR-24-2-5p	FSTL1	follistatin like 1
11170	hsa-miR-24-2-5p	FAM107A	family with sequence similarity 107 member A
11174	hsa-miR-24-2-5p	ADAMTS6	ADAM metallopeptidase with thrombospondin type 1 motif 6
11179	hsa-miR-24-2-5p	ZNF277	zinc finger protein 277
11198	hsa-miR-24-2-5p	SUPT16H	SPT16 homolog, facilitates chromatin remodeling subunit
11217	hsa-miR-24-2-5p	AKAP2	A-kinase anchoring protein 2
112574	hsa-miR-24-2-5p	SNX18	sorting nexin 18
11279	hsa-miR-24-2-5p	KLF8	Kruppel like factor 8
112817	hsa-miR-24-2-5p	HOGA1	4-hydroxy-2-oxoglutarate aldolase 1
1131	hsa-miR-24-2-5p	CHRM3	cholinergic receptor muscarinic 3
113157	hsa-miR-24-2-5p	RPLP0P2	ribosomal protein lateral stalk subunit P0 pseudogene 2
113540	hsa-miR-24-2-5p	CMTM1	CKLF like MARVEL transmembrane domain containing 1
114036	hsa-miR-24-2-5p	LINC00310	long intergenic non-protein coding RNA 310
114327	hsa-miR-24-2-5p	EFHC1	EF-hand domain containing 1
1145	hsa-miR-24-2-5p	CHRNE	cholinergic receptor nicotinic epsilon subunit
114815	hsa-miR-24-2-5p	SORCS1	sortilin related VPS10 domain containing receptor 1
114882	hsa-miR-24-2-5p	OSBPL8	oxysterol binding protein like 8
114883	hsa-miR-24-2-5p	OSBPL9	oxysterol binding protein like 9
116064	hsa-miR-24-2-5p	LRRC58	leucine rich repeat containing 58
116068	hsa-miR-24-2-5p	LYSMD3	LysM domain containing 3
116437	hsa-miR-24-2-5p	LINC01257	long intergenic non-protein coding RNA 1257
116442	hsa-miR-24-2-5p	RAB39B	RAB39B, member RAS oncogene family
116496	hsa-miR-24-2-5p	FAM129A	family with sequence similarity 129 member A
116933	hsa-miR-24-2-5p	CLRN1-AS1	CLRN1 antisense RNA 1
1183	hsa-miR-24-2-5p	CLCN4	chloride voltage-gated channel 4
118426	hsa-miR-24-2-5p	BORCS5	BLOC-1 related complex subunit 5
118429	hsa-miR-24-2-5p	ANTXR2	anthrax toxin receptor 2
1185	hsa-miR-24-2-5p	CLCN6	chloride voltage-gated channel 6
118856	hsa-miR-24-2-5p	MMP21	matrix metallopeptidase 21
120379	hsa-miR-24-2-5p	PIH1D2	PIH1 domain containing 2
120534	hsa-miR-24-2-5p	ARL14EP	ADP ribosylation factor like GTPase 14 effector protein
1207	hsa-miR-24-2-5p	CLNS1A	chloride nucleotide-sensitive channel 1A
122481	hsa-miR-24-2-5p	AK7	adenylate kinase 7
123720	hsa-miR-24-2-5p	WHAMM	WAS protein homolog associated with actin, golgi membranes and microtubules
123876	hsa-miR-24-2-5p	ACSM2A	acyl-CoA synthetase medium-chain family member 2A
124411	hsa-miR-24-2-5p	ZNF720	zinc finger protein 720
124930	hsa-miR-24-2-5p	ANKRD13B	ankyrin repeat domain 13B
124989	hsa-miR-24-2-5p	EFCAB13	EF-hand calcium binding domain 13
126375	hsa-miR-24-2-5p	ZNF792	zinc finger protein 792
127665	hsa-miR-24-2-5p	ZNF648	zinc finger protein 648
127795	hsa-miR-24-2-5p	C1orf87	chromosome 1 open reading frame 87
128025	hsa-miR-24-2-5p	WDR64	WD repeat domain 64
128061	hsa-miR-24-2-5p	C1orf131	chromosome 1 open reading frame 131
128218	hsa-miR-24-2-5p	TMEM125	transmembrane protein 125
128822	hsa-miR-24-2-5p	CST9	cystatin 9
128869	hsa-miR-24-2-5p	PIGU	phosphatidylinositol glycan anchor biosynthesis class U
128989	hsa-miR-24-2-5p	TANGO2	transport and golgi organization 2 homolog
129138	hsa-miR-24-2-5p	ANKRD54	ankyrin repeat domain 54
1293	hsa-miR-24-2-5p	COL6A3	collagen type VI alpha 3 chain
129852	hsa-miR-24-2-5p	C2orf73	chromosome 2 open reading frame 73
1300	hsa-miR-24-2-5p	COL10A1	collagen type X alpha 1 chain
130162	hsa-miR-24-2-5p	CLHC1	clathrin heavy chain linker domain containing 1
130535	hsa-miR-24-2-5p	KCTD18	potassium channel tetramerization domain containing 18
130617	hsa-miR-24-2-5p	ZFAND2B	zinc finger AN1-type containing 2B
132014	hsa-miR-24-2-5p	IL17RE	interleukin 17 receptor E
132112	hsa-miR-24-2-5p	RTP1	receptor transporter protein 1
132625	hsa-miR-24-2-5p	ZFP42	ZFP42 zinc finger protein
133121	hsa-miR-24-2-5p	ENPP6	ectonucleotide pyrophosphatase/phosphodiesterase 6
134265	hsa-miR-24-2-5p	AFAP1L1	actin filament associated protein 1 like 1
134510	hsa-miR-24-2-5p	UBLCP1	ubiquitin like domain containing CTD phosphatase 1
135114	hsa-miR-24-2-5p	HINT3	histidine triad nucleotide binding protein 3
135228	hsa-miR-24-2-5p	CD109	CD109 molecule
136	hsa-miR-24-2-5p	ADORA2B	adenosine A2b receptor
136319	hsa-miR-24-2-5p	MTPN	myotrophin
136647	hsa-miR-24-2-5p	MPLKIP	M-phase specific PLK1 interacting protein
137695	hsa-miR-24-2-5p	TMEM68	transmembrane protein 68
138199	hsa-miR-24-2-5p	CARNMT1	carnosine N-methyltransferase 1
138639	hsa-miR-24-2-5p	PTPDC1	protein tyrosine phosphatase domain containing 1
139562	hsa-miR-24-2-5p	OTUD6A	OTU deubiquitinase 6A
140469	hsa-miR-24-2-5p	MYO3B	myosin IIIB
140733	hsa-miR-24-2-5p	MACROD2	MACRO domain containing 2
140767	hsa-miR-24-2-5p	NRSN1	neurensin 1
140803	hsa-miR-24-2-5p	TRPM6	transient receptor potential cation channel subfamily M member 6
140838	hsa-miR-24-2-5p	NANP	N-acetylneuraminic acid phosphatase
1429	hsa-miR-24-2-5p	CRYZ	crystallin zeta
143244	hsa-miR-24-2-5p	EIF5AL1	eukaryotic translation initiation factor 5A-like 1
143279	hsa-miR-24-2-5p	HECTD2	HECT domain E3 ubiquitin protein ligase 2
143425	hsa-miR-24-2-5p	SYT9	synaptotagmin 9
144108	hsa-miR-24-2-5p	SPTY2D1	SPT2 chromatin protein domain containing 1
144193	hsa-miR-24-2-5p	AMDHD1	amidohydrolase domain containing 1
1442	hsa-miR-24-2-5p	CSH1	chorionic somatomammotropin hormone 1
144321	hsa-miR-24-2-5p	GLIPR1L2	GLI pathogenesis-related 1 like 2
144486	hsa-miR-24-2-5p	CEP83-AS1	CEP83 antisense RNA 1 (head to head)
144811	hsa-miR-24-2-5p	LACC1	laccase domain containing 1
145858	hsa-miR-24-2-5p	C15orf32	chromosome 15 open reading frame 32
146223	hsa-miR-24-2-5p	CMTM4	CKLF like MARVEL transmembrane domain containing 4
146556	hsa-miR-24-2-5p	C16orf89	chromosome 16 open reading frame 89
146771	hsa-miR-24-2-5p	TCAM1P	testicular cell adhesion molecule 1, pseudogene
147670	hsa-miR-24-2-5p	SMIM17	small integral membrane protein 17
148137	hsa-miR-24-2-5p	PROSER3	proline and serine rich 3
148145	hsa-miR-24-2-5p	LINC00906	long intergenic non-protein coding RNA 906
148823	hsa-miR-24-2-5p	GCSAML	germinal center associated signaling and motility like
148898	hsa-miR-24-2-5p	ZNF436-AS1	ZNF436 antisense RNA 1
148932	hsa-miR-24-2-5p	MOB3C	MOB kinase activator 3C
149473	hsa-miR-24-2-5p	CCDC24	coiled-coil domain containing 24
150946	hsa-miR-24-2-5p	GAREM2	GRB2 associated regulator of MAPK1 subtype 2
151011	hsa-miR-24-2-5p	2021-09-10	septin 10
151887	hsa-miR-24-2-5p	CCDC80	coiled-coil domain containing 80
152006	hsa-miR-24-2-5p	RNF38	ring finger protein 38
152110	hsa-miR-24-2-5p	NEK10	NIMA related kinase 10
152815	hsa-miR-24-2-5p	THAP6	THAP domain containing 6
153090	hsa-miR-24-2-5p	DAB2IP	DAB2 interacting protein
153129	hsa-miR-24-2-5p	SLC38A9	solute carrier family 38 member 9
153339	hsa-miR-24-2-5p	TMEM167A	transmembrane protein 167A
153364	hsa-miR-24-2-5p	MBLAC2	metallo-beta-lactamase domain containing 2
153572	hsa-miR-24-2-5p	IRX2	iroquois homeobox 2
153579	hsa-miR-24-2-5p	BTNL9	butyrophilin like 9
1536	hsa-miR-24-2-5p	CYBB	cytochrome b-245 beta chain
154089	hsa-miR-24-2-5p	LINC01312	long intergenic non-protein coding RNA 1312
154092	hsa-miR-24-2-5p	LINC01010	long intergenic non-protein coding RNA 1010
1545	hsa-miR-24-2-5p	CYP1B1	cytochrome P450 family 1 subfamily B member 1
154796	hsa-miR-24-2-5p	AMOT	angiomotin
154865	hsa-miR-24-2-5p	IQUB	IQ motif and ubiquitin domain containing
155435	hsa-miR-24-2-5p	RBM33	RNA binding motif protein 33
157922	hsa-miR-24-2-5p	CAMSAP1	calmodulin regulated spectrin associated protein 1
1580	hsa-miR-24-2-5p	CYP4B1	cytochrome P450 family 4 subfamily B member 1
158135	hsa-miR-24-2-5p	TTLL11	tubulin tyrosine ligase like 11
158586	hsa-miR-24-2-5p	ZXDB	zinc finger, X-linked, duplicated B
158763	hsa-miR-24-2-5p	ARHGAP36	Rho GTPase activating protein 36
1588	hsa-miR-24-2-5p	CYP19A1	cytochrome P450 family 19 subfamily A member 1
159091	hsa-miR-24-2-5p	FAM122C	family with sequence similarity 122C
159119	hsa-miR-24-2-5p	HSFY2	heat shock transcription factor, Y-linked 2
1594	hsa-miR-24-2-5p	CYP27B1	cytochrome P450 family 27 subfamily B member 1
159686	hsa-miR-24-2-5p	CFAP58	cilia and flagella associated protein 58
161142	hsa-miR-24-2-5p	FAM71D	family with sequence similarity 71 member D
161291	hsa-miR-24-2-5p	TMEM30B	transmembrane protein 30B
161357	hsa-miR-24-2-5p	MDGA2	MAM domain containing glycosylphosphatidylinositol anchor 2
1615	hsa-miR-24-2-5p	DARS	aspartyl-tRNA synthetase
162517	hsa-miR-24-2-5p	FBXO39	F-box protein 39
163071	hsa-miR-24-2-5p	ZNF114	zinc finger protein 114
163486	hsa-miR-24-2-5p	DENND1B	DENN domain containing 1B
1635	hsa-miR-24-2-5p	DCTD	dCMP deaminase
1662	hsa-miR-24-2-5p	DDX10	DEAD-box helicase 10
1663	hsa-miR-24-2-5p	DDX11	DEAD/H-box helicase 11
166378	hsa-miR-24-2-5p	SPATA5	spermatogenesis associated 5
167555	hsa-miR-24-2-5p	FAM151B	family with sequence similarity 151 member B
169436	hsa-miR-24-2-5p	STKLD1	serine/threonine kinase like domain containing 1
170691	hsa-miR-24-2-5p	ADAMTS17	ADAM metallopeptidase with thrombospondin type 1 motif 17
171019	hsa-miR-24-2-5p	ADAMTS19	ADAM metallopeptidase with thrombospondin type 1 motif 19
171423	hsa-miR-24-2-5p	PDIA3P1	protein disulfide isomerase family A member 3 pseudogene 1
171484	hsa-miR-24-2-5p	FAM9C	family with sequence similarity 9 member C
1738	hsa-miR-24-2-5p	DLD	dihydrolipoamide dehydrogenase
1761	hsa-miR-24-2-5p	DMRT1	doublesex and mab-3 related transcription factor 1
1770	hsa-miR-24-2-5p	DNAH9	dynein axonemal heavy chain 9
1800	hsa-miR-24-2-5p	DPEP1	dipeptidase 1 (renal)
1807	hsa-miR-24-2-5p	DPYS	dihydropyrimidinase
1819	hsa-miR-24-2-5p	DRG2	developmentally regulated GTP binding protein 2
1822	hsa-miR-24-2-5p	ATN1	atrophin 1
1823	hsa-miR-24-2-5p	DSC1	desmocollin 1
1838	hsa-miR-24-2-5p	DTNB	dystrobrevin beta
1846	hsa-miR-24-2-5p	DUSP4	dual specificity phosphatase 4
1871	hsa-miR-24-2-5p	E2F3	E2F transcription factor 3
1896	hsa-miR-24-2-5p	EDA	ectodysplasin A
192111	hsa-miR-24-2-5p	PGAM5	PGAM family member 5, mitochondrial serine/threonine protein phosphatase
192683	hsa-miR-24-2-5p	SCAMP5	secretory carrier membrane protein 5
1958	hsa-miR-24-2-5p	EGR1	early growth response 1
195828	hsa-miR-24-2-5p	ZNF367	zinc finger protein 367
1959	hsa-miR-24-2-5p	EGR2	early growth response 2
195977	hsa-miR-24-2-5p	ANTXRL	anthrax toxin receptor-like
196528	hsa-miR-24-2-5p	ARID2	AT-rich interaction domain 2
196740	hsa-miR-24-2-5p	VSTM4	V-set and transmembrane domain containing 4
197407	hsa-miR-24-2-5p	ZNF48	zinc finger protein 48
1998	hsa-miR-24-2-5p	ELF2	E74 like ETS transcription factor 2
199964	hsa-miR-24-2-5p	TMEM61	transmembrane protein 61
200844	hsa-miR-24-2-5p	C3orf67	chromosome 3 open reading frame 67
200942	hsa-miR-24-2-5p	KLHDC8B	kelch domain containing 8B
201158	hsa-miR-24-2-5p	TVP23C	trans-golgi network vesicle protein 23 homolog C (S. cerevisiae)
201477	hsa-miR-24-2-5p	DLGAP1-AS3	DLGAP1 antisense RNA 3
2018	hsa-miR-24-2-5p	EMX2	empty spiracles homeobox 2
202020	hsa-miR-24-2-5p	TAPT1-AS1	TAPT1 antisense RNA 1 (head to head)
203068	hsa-miR-24-2-5p	TUBB	tubulin beta class I
2119	hsa-miR-24-2-5p	ETV5	ETS variant 5
2122	hsa-miR-24-2-5p	MECOM	MDS1 and EVI1 complex locus
2149	hsa-miR-24-2-5p	F2R	coagulation factor II thrombin receptor
2175	hsa-miR-24-2-5p	FANCA	Fanconi anemia complementation group A
219	hsa-miR-24-2-5p	ALDH1B1	aldehyde dehydrogenase 1 family member B1
219670	hsa-miR-24-2-5p	ENKUR	enkurin, TRPC channel interacting protein
220108	hsa-miR-24-2-5p	FAM124A	family with sequence similarity 124 member A
2202	hsa-miR-24-2-5p	EFEMP1	EGF containing fibulin like extracellular matrix protein 1
220988	hsa-miR-24-2-5p	HNRNPA3	heterogeneous nuclear ribonucleoprotein A3
221035	hsa-miR-24-2-5p	REEP3	receptor accessory protein 3
221060	hsa-miR-24-2-5p	C10orf111	chromosome 10 open reading frame 111
221079	hsa-miR-24-2-5p	ARL5B	ADP ribosylation factor like GTPase 5B
221472	hsa-miR-24-2-5p	FGD2	FYVE, RhoGEF and PH domain containing 2
221785	hsa-miR-24-2-5p	ZSCAN25	zinc finger and SCAN domain containing 25
221938	hsa-miR-24-2-5p	MMD2	monocyte to macrophage differentiation associated 2
222256	hsa-miR-24-2-5p	CDHR3	cadherin related family member 3
2237	hsa-miR-24-2-5p	FEN1	flap structure-specific endonuclease 1
2244	hsa-miR-24-2-5p	FGB	fibrinogen beta chain
2249	hsa-miR-24-2-5p	FGF4	fibroblast growth factor 4
2254	hsa-miR-24-2-5p	FGF9	fibroblast growth factor 9
2258	hsa-miR-24-2-5p	FGF13	fibroblast growth factor 13
2280	hsa-miR-24-2-5p	FKBP1A	FK506 binding protein 1A
22828	hsa-miR-24-2-5p	SCAF8	SR-related CTD associated factor 8
22858	hsa-miR-24-2-5p	ICK	intestinal cell (MAK-like) kinase
22862	hsa-miR-24-2-5p	FNDC3A	fibronectin type III domain containing 3A
22863	hsa-miR-24-2-5p	ATG14	autophagy related 14
22869	hsa-miR-24-2-5p	ZNF510	zinc finger protein 510
22875	hsa-miR-24-2-5p	ENPP4	ectonucleotide pyrophosphatase/phosphodiesterase 4 (putative)
22890	hsa-miR-24-2-5p	ZBTB1	zinc finger and BTB domain containing 1
22948	hsa-miR-24-2-5p	CCT5	chaperonin containing TCP1 subunit 5
22949	hsa-miR-24-2-5p	PTGR1	prostaglandin reductase 1
22995	hsa-miR-24-2-5p	CEP152	centrosomal protein 152
22998	hsa-miR-24-2-5p	LIMCH1	LIM and calponin homology domains 1
23033	hsa-miR-24-2-5p	DOPEY1	dopey family member 1
23036	hsa-miR-24-2-5p	ZNF292	zinc finger protein 292
23037	hsa-miR-24-2-5p	PDZD2	PDZ domain containing 2
23038	hsa-miR-24-2-5p	WDTC1	WD and tetratricopeptide repeats 1
23071	hsa-miR-24-2-5p	ERP44	endoplasmic reticulum protein 44
23091	hsa-miR-24-2-5p	ZC3H13	zinc finger CCCH-type containing 13
23099	hsa-miR-24-2-5p	ZBTB43	zinc finger and BTB domain containing 43
23114	hsa-miR-24-2-5p	NFASC	neurofascin
23116	hsa-miR-24-2-5p	FAM179B	family with sequence similarity 179 member B
23120	hsa-miR-24-2-5p	ATP10B	ATPase phospholipid transporting 10B (putative)
23131	hsa-miR-24-2-5p	GPATCH8	G-patch domain containing 8
23157	hsa-miR-24-2-5p	2021-09-06	septin 6
23158	hsa-miR-24-2-5p	TBC1D9	TBC1 domain family member 9
23161	hsa-miR-24-2-5p	SNX13	sorting nexin 13
23167	hsa-miR-24-2-5p	EFR3A	EFR3 homolog A
23168	hsa-miR-24-2-5p	RTF1	RTF1 homolog, Paf1/RNA polymerase II complex component
23169	hsa-miR-24-2-5p	SLC35D1	solute carrier family 35 member D1
23190	hsa-miR-24-2-5p	UBXN4	UBX domain protein 4
23194	hsa-miR-24-2-5p	FBXL7	F-box and leucine rich repeat protein 7
23203	hsa-miR-24-2-5p	PMPCA	peptidase, mitochondrial processing alpha subunit
23216	hsa-miR-24-2-5p	TBC1D1	TBC1 domain family member 1
23243	hsa-miR-24-2-5p	ANKRD28	ankyrin repeat domain 28
23251	hsa-miR-24-2-5p	KIAA1024	KIAA1024
23258	hsa-miR-24-2-5p	DENND5A	DENN domain containing 5A
23266	hsa-miR-24-2-5p	ADGRL2	adhesion G protein-coupled receptor L2
23269	hsa-miR-24-2-5p	MGA	MGA, MAX dimerization protein
2327	hsa-miR-24-2-5p	FMO2	flavin containing monooxygenase 2
23276	hsa-miR-24-2-5p	KLHL18	kelch like family member 18
2332	hsa-miR-24-2-5p	FMR1	fragile X mental retardation 1
23328	hsa-miR-24-2-5p	SASH1	SAM and SH3 domain containing 1
23331	hsa-miR-24-2-5p	TTC28	tetratricopeptide repeat domain 28
23348	hsa-miR-24-2-5p	DOCK9	dedicator of cytokinesis 9
2335	hsa-miR-24-2-5p	FN1	fibronectin 1
23424	hsa-miR-24-2-5p	TDRD7	tudor domain containing 7
23429	hsa-miR-24-2-5p	RYBP	RING1 and YY1 binding protein
23433	hsa-miR-24-2-5p	RHOQ	ras homolog family member Q
23435	hsa-miR-24-2-5p	TARDBP	TAR DNA binding protein
23446	hsa-miR-24-2-5p	SLC44A1	solute carrier family 44 member 1
23451	hsa-miR-24-2-5p	SF3B1	splicing factor 3b subunit 1
23469	hsa-miR-24-2-5p	PHF3	PHD finger protein 3
23541	hsa-miR-24-2-5p	SEC14L2	SEC14 like lipid binding 2
23563	hsa-miR-24-2-5p	CHST5	carbohydrate sulfotransferase 5
2357	hsa-miR-24-2-5p	FPR1	formyl peptide receptor 1
23592	hsa-miR-24-2-5p	LEMD3	LEM domain containing 3
23594	hsa-miR-24-2-5p	ORC6	origin recognition complex subunit 6
23616	hsa-miR-24-2-5p	SH3BP1	SH3 domain binding protein 1
23617	hsa-miR-24-2-5p	TSSK2	testis specific serine kinase 2
23635	hsa-miR-24-2-5p	SSBP2	single stranded DNA binding protein 2
23637	hsa-miR-24-2-5p	RABGAP1	RAB GTPase activating protein 1
23759	hsa-miR-24-2-5p	PPIL2	peptidylprolyl isomerase like 2
23768	hsa-miR-24-2-5p	FLRT2	fibronectin leucine rich transmembrane protein 2
246269	hsa-miR-24-2-5p	LACE1	lactation elevated 1
253017	hsa-miR-24-2-5p	TECRL	trans-2,3-enoyl-CoA reductase-like
254228	hsa-miR-24-2-5p	FAM26E	family with sequence similarity 26 member E
254272	hsa-miR-24-2-5p	TBC1D28	TBC1 domain family member 28
255022	hsa-miR-24-2-5p	CALHM1	calcium homeostasis modulator 1
255031	hsa-miR-24-2-5p	LINC00957	long intergenic non-protein coding RNA 957
255061	hsa-miR-24-2-5p	TAC4	tachykinin 4 (hemokinin)
255104	hsa-miR-24-2-5p	TMCO4	transmembrane and coiled-coil domains 4
255394	hsa-miR-24-2-5p	TCP11L2	t-complex 11 like 2
2559	hsa-miR-24-2-5p	GABRA6	gamma-aminobutyric acid type A receptor alpha6 subunit
256380	hsa-miR-24-2-5p	SCML4	sex comb on midleg-like 4 (Drosophila)
256471	hsa-miR-24-2-5p	MFSD8	major facilitator superfamily domain containing 8
257044	hsa-miR-24-2-5p	C1orf101	chromosome 1 open reading frame 101
257106	hsa-miR-24-2-5p	ARHGAP30	Rho GTPase activating protein 30
257218	hsa-miR-24-2-5p	SHPRH	SNF2 histone linker PHD RING helicase
257364	hsa-miR-24-2-5p	SNX33	sorting nexin 33
25776	hsa-miR-24-2-5p	CBY1	chibby family member 1, beta catenin antagonist
25780	hsa-miR-24-2-5p	RASGRP3	RAS guanyl releasing protein 3
25801	hsa-miR-24-2-5p	GCA	grancalcin
25816	hsa-miR-24-2-5p	TNFAIP8	TNF alpha induced protein 8
25820	hsa-miR-24-2-5p	ARIH1	ariadne RBR E3 ubiquitin protein ligase 1
25843	hsa-miR-24-2-5p	MOB4	MOB family member 4, phocein
25852	hsa-miR-24-2-5p	ARMC8	armadillo repeat containing 8
2587	hsa-miR-24-2-5p	GALR1	galanin receptor 1
2589	hsa-miR-24-2-5p	GALNT1	polypeptide N-acetylgalactosaminyltransferase 1
25912	hsa-miR-24-2-5p	C1orf43	chromosome 1 open reading frame 43
25921	hsa-miR-24-2-5p	ZDHHC5	zinc finger DHHC-type containing 5
259230	hsa-miR-24-2-5p	SGMS1	sphingomyelin synthase 1
25940	hsa-miR-24-2-5p	FAM98A	family with sequence similarity 98 member A
25956	hsa-miR-24-2-5p	SEC31B	SEC31 homolog B, COPII coat complex component
25957	hsa-miR-24-2-5p	PNISR	PNN interacting serine and arginine rich protein
26003	hsa-miR-24-2-5p	GORASP2	golgi reassembly stacking protein 2
26052	hsa-miR-24-2-5p	DNM3	dynamin 3
26097	hsa-miR-24-2-5p	CHTOP	chromatin target of PRMT1
26118	hsa-miR-24-2-5p	WSB1	WD repeat and SOCS box containing 1
26127	hsa-miR-24-2-5p	FGFR1OP2	FGFR1 oncogene partner 2
26130	hsa-miR-24-2-5p	GAPVD1	GTPase activating protein and VPS9 domains 1
26205	hsa-miR-24-2-5p	GMEB2	glucocorticoid modulatory element binding protein 2
2625	hsa-miR-24-2-5p	GATA3	GATA binding protein 3
26256	hsa-miR-24-2-5p	CABYR	calcium binding tyrosine phosphorylation regulated
26268	hsa-miR-24-2-5p	FBXO9	F-box protein 9
26277	hsa-miR-24-2-5p	TINF2	TERF1 interacting nuclear factor 2
2635	hsa-miR-24-2-5p	GBP3	guanylate binding protein 3
26503	hsa-miR-24-2-5p	SLC17A5	solute carrier family 17 member 5
26504	hsa-miR-24-2-5p	CNNM4	cyclin and CBS domain divalent metal cation transport mediator 4
26512	hsa-miR-24-2-5p	INTS6	integrator complex subunit 6
266553	hsa-miR-24-2-5p	OFCC1	orofacial cleft 1 candidate 1
266977	hsa-miR-24-2-5p	ADGRF1	adhesion G protein-coupled receptor F1
267002	hsa-miR-24-2-5p	PGBD2	piggyBac transposable element derived 2
27185	hsa-miR-24-2-5p	DISC1	disrupted in schizophrenia 1
27299	hsa-miR-24-2-5p	ADAMDEC1	ADAM like decysin 1
27327	hsa-miR-24-2-5p	TNRC6A	trinucleotide repeat containing 6A
27328	hsa-miR-24-2-5p	PCDH11X	protocadherin 11 X-linked
2734	hsa-miR-24-2-5p	GLG1	golgi glycoprotein 1
27349	hsa-miR-24-2-5p	MCAT	malonyl-CoA-acyl carrier protein transacylase
27352	hsa-miR-24-2-5p	SGSM3	small G protein signaling modulator 3
2744	hsa-miR-24-2-5p	GLS	glutaminase
2819	hsa-miR-24-2-5p	GPD1	glycerol-3-phosphate dehydrogenase 1
2823	hsa-miR-24-2-5p	GPM6A	glycoprotein M6A
28232	hsa-miR-24-2-5p	SLCO3A1	solute carrier organic anion transporter family member 3A1
2824	hsa-miR-24-2-5p	GPM6B	glycoprotein M6B
282996	hsa-miR-24-2-5p	RBM20	RNA binding motif protein 20
283234	hsa-miR-24-2-5p	CCDC88B	coiled-coil domain containing 88B
283298	hsa-miR-24-2-5p	OLFML1	olfactomedin like 1
283471	hsa-miR-24-2-5p	TMPRSS12	transmembrane protease, serine 12
283489	hsa-miR-24-2-5p	CHAMP1	chromosome alignment maintaining phosphoprotein 1
283521	hsa-miR-24-2-5p	LINC00282	long intergenic non-protein coding RNA 282
283848	hsa-miR-24-2-5p	CES4A	carboxylesterase 4A
284023	hsa-miR-24-2-5p	LOC284023	uncharacterized LOC284023
284040	hsa-miR-24-2-5p	CDRT4	CMT1A duplicated region transcript 4
284294	hsa-miR-24-2-5p	LOC284294	uncharacterized LOC284294
284348	hsa-miR-24-2-5p	LYPD5	LY6/PLAUR domain containing 5
284441	hsa-miR-24-2-5p	LOC284441	actin-related protein 2 pseudogene
284802	hsa-miR-24-2-5p	FRG1BP	FSHD region gene 1 family member B, pseudogene
284958	hsa-miR-24-2-5p	NT5DC4	5'-nucleotidase domain containing 4
284996	hsa-miR-24-2-5p	RNF149	ring finger protein 149
285419	hsa-miR-24-2-5p	LINC01091	long intergenic non-protein coding RNA 1091
285540	hsa-miR-24-2-5p	SEPSECS-AS1	SEPSECS antisense RNA 1 (head to head)
285605	hsa-miR-24-2-5p	DTWD2	DTW domain containing 2
285755	hsa-miR-24-2-5p	PPIL6	peptidylprolyl isomerase like 6
285848	hsa-miR-24-2-5p	PNPLA1	patatin like phospholipase domain containing 1
285943	hsa-miR-24-2-5p	HOXA-AS2	HOXA cluster antisense RNA 2
286122	hsa-miR-24-2-5p	C8orf31	chromosome 8 open reading frame 31
286343	hsa-miR-24-2-5p	LURAP1L	leucine rich adaptor protein 1 like
286827	hsa-miR-24-2-5p	TRIM59	tripartite motif containing 59
2893	hsa-miR-24-2-5p	GRIA4	glutamate ionotropic receptor AMPA type subunit 4
28977	hsa-miR-24-2-5p	MRPL42	mitochondrial ribosomal protein L42
28999	hsa-miR-24-2-5p	KLF15	Kruppel like factor 15
2903	hsa-miR-24-2-5p	GRIN2A	glutamate ionotropic receptor NMDA type subunit 2A
29053	hsa-miR-24-2-5p		uncharacterized LOC29053
29104	hsa-miR-24-2-5p	N6AMT1	N-6 adenine-specific DNA methyltransferase 1 (putative)
29127	hsa-miR-24-2-5p	RACGAP1	Rac GTPase activating protein 1
2915	hsa-miR-24-2-5p	GRM5	glutamate metabotropic receptor 5
2971	hsa-miR-24-2-5p	GTF3A	general transcription factor IIIA
29761	hsa-miR-24-2-5p	USP25	ubiquitin specific peptidase 25
29801	hsa-miR-24-2-5p	ZDHHC8	zinc finger DHHC-type containing 8
2983	hsa-miR-24-2-5p	GUCY1B3	guanylate cyclase 1, soluble, beta 3
29843	hsa-miR-24-2-5p	SENP1	SUMO1/sentrin specific peptidase 1
29899	hsa-miR-24-2-5p	GPSM2	G-protein signaling modulator 2
29914	hsa-miR-24-2-5p	UBIAD1	UbiA prenyltransferase domain containing 1
2992	hsa-miR-24-2-5p	GYG1	glycogenin 1
29923	hsa-miR-24-2-5p	HILPDA	hypoxia inducible lipid droplet associated
29956	hsa-miR-24-2-5p	CERS2	ceramide synthase 2
29967	hsa-miR-24-2-5p	LRP12	LDL receptor related protein 12
29969	hsa-miR-24-2-5p	MDFIC	MyoD family inhibitor domain containing
30010	hsa-miR-24-2-5p	NXPH1	neurexophilin 1
30062	hsa-miR-24-2-5p	RAX	retina and anterior neural fold homeobox
3037	hsa-miR-24-2-5p	HAS2	hyaluronan synthase 2
3070	hsa-miR-24-2-5p	HELLS	helicase, lymphoid-specific
30818	hsa-miR-24-2-5p	KCNIP3	potassium voltage-gated channel interacting protein 3
30820	hsa-miR-24-2-5p	KCNIP1	potassium voltage-gated channel interacting protein 1
31	hsa-miR-24-2-5p	ACACA	acetyl-CoA carboxylase alpha
3141	hsa-miR-24-2-5p	HLCS	holocarboxylase synthetase
317	hsa-miR-24-2-5p	APAF1	apoptotic peptidase activating factor 1
3192	hsa-miR-24-2-5p	HNRNPU	heterogeneous nuclear ribonucleoprotein U
324	hsa-miR-24-2-5p	APC	WNT signaling pathway regulator
3251	hsa-miR-24-2-5p	HPRT1	hypoxanthine phosphoribosyltransferase 1
3275	hsa-miR-24-2-5p	PRMT2	protein arginine methyltransferase 2
3292	hsa-miR-24-2-5p	HSD17B1	hydroxysteroid 17-beta dehydrogenase 1
331	hsa-miR-24-2-5p	XIAP	X-linked inhibitor of apoptosis
3320	hsa-miR-24-2-5p	HSP90AA1	heat shock protein 90kDa alpha family class A member 1
333929	hsa-miR-24-2-5p	SNAI3	snail family transcriptional repressor 3
3361	hsa-miR-24-2-5p	HTR5A	5-hydroxytryptamine receptor 5A
338	hsa-miR-24-2-5p	APOB	apolipoprotein B
339240	hsa-miR-24-2-5p	KRT17P5	keratin 17 pseudogene 5
339529	hsa-miR-24-2-5p	LOC339529	uncharacterized LOC339529
340113	hsa-miR-24-2-5p	LOC340113	uncharacterized LOC340113
340156	hsa-miR-24-2-5p	MYLK4	myosin light chain kinase family member 4
340273	hsa-miR-24-2-5p	ABCB5	ATP binding cassette subfamily B member 5
340351	hsa-miR-24-2-5p	AGBL3	ATP/GTP binding protein-like 3
340544	hsa-miR-24-2-5p	MORF4L2-AS1	MORF4L2 antisense RNA 1
340706	hsa-miR-24-2-5p	VWA2	von Willebrand factor A domain containing 2
3422	hsa-miR-24-2-5p	IDI1	isopentenyl-diphosphate delta isomerase 1
344148	hsa-miR-24-2-5p	NCKAP5	NCK associated protein 5
344887	hsa-miR-24-2-5p	LOC344887	NmrA-like family domain containing 1 pseudogene
3475	hsa-miR-24-2-5p	IFRD1	interferon related developmental regulator 1
3479	hsa-miR-24-2-5p	IGF1	insulin like growth factor 1
347902	hsa-miR-24-2-5p	AMIGO2	adhesion molecule with Ig-like domain 2
348378	hsa-miR-24-2-5p	FAM159A	family with sequence similarity 159 member A
3547	hsa-miR-24-2-5p	IGSF1	immunoglobulin superfamily member 1
3556	hsa-miR-24-2-5p	IL1RAP	interleukin 1 receptor accessory protein
3572	hsa-miR-24-2-5p	IL6ST	interleukin 6 signal transducer
3597	hsa-miR-24-2-5p	IL13RA1	interleukin 13 receptor subunit alpha 1
36	hsa-miR-24-2-5p	ACADSB	acyl-CoA dehydrogenase, short/branched chain
3646	hsa-miR-24-2-5p	EIF3E	eukaryotic translation initiation factor 3 subunit E
3659	hsa-miR-24-2-5p	IRF1	interferon regulatory factor 1
374354	hsa-miR-24-2-5p	NHLRC2	NHL repeat containing 2
374879	hsa-miR-24-2-5p	ZNF699	zinc finger protein 699
374900	hsa-miR-24-2-5p	ZNF568	zinc finger protein 568
374946	hsa-miR-24-2-5p	DRAXIN	dorsal inhibitory axon guidance protein
374986	hsa-miR-24-2-5p	MIGA1	mitoguardin 1
375033	hsa-miR-24-2-5p	PEAR1	platelet endothelial aggregation receptor 1
375612	hsa-miR-24-2-5p	LHFPL3	lipoma HMGIC fusion partner-like 3
3766	hsa-miR-24-2-5p	KCNJ10	potassium voltage-gated channel subfamily J member 10
3776	hsa-miR-24-2-5p	KCNK2	potassium two pore domain channel subfamily K member 2
3778	hsa-miR-24-2-5p	KCNMA1	potassium calcium-activated channel subfamily M alpha 1
382	hsa-miR-24-2-5p	ARF6	ADP ribosylation factor 6
3839	hsa-miR-24-2-5p	KPNA3	karyopherin subunit alpha 3
3840	hsa-miR-24-2-5p	KPNA4	karyopherin subunit alpha 4
3842	hsa-miR-24-2-5p	TNPO1	transportin 1
3845	hsa-miR-24-2-5p	KRAS	KRAS proto-oncogene, GTPase
387111	hsa-miR-24-2-5p	LINC00222	long intergenic non-protein coding RNA 222
387921	hsa-miR-24-2-5p	NHLRC3	NHL repeat containing 3
388341	hsa-miR-24-2-5p	LRRC75A	leucine rich repeat containing 75A
388561	hsa-miR-24-2-5p	ZNF761	zinc finger protein 761
388566	hsa-miR-24-2-5p	ZNF470	zinc finger protein 470
388677	hsa-miR-24-2-5p	NOTCH2NL	notch 2 N-terminal like
3888	hsa-miR-24-2-5p	KRT82	keratin 82
389177	hsa-miR-24-2-5p	TMEM212	transmembrane protein 212
391365	hsa-miR-24-2-5p	SULT6B1	sulfotransferase family 6B member 1
392255	hsa-miR-24-2-5p	GDF6	growth differentiation factor 6
394	hsa-miR-24-2-5p	ARHGAP5	Rho GTPase activating protein 5
399815	hsa-miR-24-2-5p	LOC399815	chromosome 10 open reading frame 88 pseudogene
400	hsa-miR-24-2-5p	ARL1	ADP ribosylation factor like GTPase 1
4000	hsa-miR-24-2-5p	LMNA	lamin A/C
400046	hsa-miR-24-2-5p	FLJ41278	uncharacterized LOC400046
400696	hsa-miR-24-2-5p	LGALS17A	Charcot-Leyden crystal protein pseudogene
400720	hsa-miR-24-2-5p	ZNF772	zinc finger protein 772
400757	hsa-miR-24-2-5p	C1orf141	chromosome 1 open reading frame 141
401081	hsa-miR-24-2-5p	FLJ22763	uncharacterized LOC401081
401082	hsa-miR-24-2-5p	LINC01205	long intergenic non-protein coding RNA 1205
401145	hsa-miR-24-2-5p	CCSER1	coiled-coil serine rich protein 1
4013	hsa-miR-24-2-5p	VWA5A	von Willebrand factor A domain containing 5A
401335	hsa-miR-24-2-5p	C7orf65	chromosome 7 open reading frame 65
401588	hsa-miR-24-2-5p	ZNF674-AS1	ZNF674 antisense RNA 1 (head to head)
401613	hsa-miR-24-2-5p	LINC00890	long intergenic non-protein coding RNA 890
4017	hsa-miR-24-2-5p	LOXL2	lysyl oxidase like 2
404636	hsa-miR-24-2-5p	FAM45A	family with sequence similarity 45 member A
4049	hsa-miR-24-2-5p	LTA	lymphotoxin alpha
4076	hsa-miR-24-2-5p	CAPRIN1	cell cycle associated protein 1
408263	hsa-miR-24-2-5p	FNDC9	fibronectin type III domain containing 9
4158	hsa-miR-24-2-5p	MC2R	melanocortin 2 receptor
4194	hsa-miR-24-2-5p	MDM4	MDM4, p53 regulator
4209	hsa-miR-24-2-5p	MEF2D	myocyte enhancer factor 2D
4211	hsa-miR-24-2-5p	MEIS1	Meis homeobox 1
4213	hsa-miR-24-2-5p	MEIS3P1	Meis homeobox 3 pseudogene 1
4214	hsa-miR-24-2-5p	MAP3K1	mitogen-activated protein kinase kinase kinase 1
4218	hsa-miR-24-2-5p	RAB8A	RAB8A, member RAS oncogene family
4308	hsa-miR-24-2-5p	TRPM1	transient receptor potential cation channel subfamily M member 1
4316	hsa-miR-24-2-5p	MMP7	matrix metallopeptidase 7
4320	hsa-miR-24-2-5p	MMP11	matrix metallopeptidase 11
4330	hsa-miR-24-2-5p	MN1	MN1 proto-oncogene, transcriptional regulator
4336	hsa-miR-24-2-5p	MOBP	myelin-associated oligodendrocyte basic protein
4352	hsa-miR-24-2-5p	MPL	MPL proto-oncogene, thrombopoietin receptor
4355	hsa-miR-24-2-5p	MPP2	membrane palmitoylated protein 2
4356	hsa-miR-24-2-5p	MPP3	membrane palmitoylated protein 3
439949	hsa-miR-24-2-5p	PRKCQ-AS1	PRKCQ antisense RNA 1
440248	hsa-miR-24-2-5p	HERC2P9	hect domain and RLD 2 pseudogene 9
440603	hsa-miR-24-2-5p	BCL2L15	BCL2 like 15
440700	hsa-miR-24-2-5p	LOC440700	carbonic anhydrase 14 pseudogene
442213	hsa-miR-24-2-5p	PTCHD4	patched domain containing 4
442421	hsa-miR-24-2-5p	PTGER4P2-CDK2AP2P2	PTGER4P2-CDK2AP2P2 readthrough, transcribed pseudogene
444	hsa-miR-24-2-5p	ASPH	aspartate beta-hydroxylase
445815	hsa-miR-24-2-5p	PALM2-AKAP2	PALM2-AKAP2 readthrough
4477	hsa-miR-24-2-5p	MSMB	microseminoprotein, beta-
4515	hsa-miR-24-2-5p	MTCP1	mature T-cell proliferation 1
460	hsa-miR-24-2-5p	ASTN1	astrotactin 1
4603	hsa-miR-24-2-5p	MYBL1	MYB proto-oncogene like 1
4649	hsa-miR-24-2-5p	MYO9A	myosin IXA
4659	hsa-miR-24-2-5p	PPP1R12A	protein phosphatase 1 regulatory subunit 12A
4670	hsa-miR-24-2-5p	HNRNPM	heterogeneous nuclear ribonucleoprotein M
4685	hsa-miR-24-2-5p	NCAM2	neural cell adhesion molecule 2
4705	hsa-miR-24-2-5p	NDUFA10	NADH:ubiquinone oxidoreductase subunit A10
4708	hsa-miR-24-2-5p	NDUFB2	NADH:ubiquinone oxidoreductase subunit B2
4722	hsa-miR-24-2-5p	NDUFS3	NADH:ubiquinone oxidoreductase core subunit S3
4734	hsa-miR-24-2-5p	NEDD4	neural precursor cell expressed, developmentally down-regulated 4, E3 ubiquitin protein ligase
4760	hsa-miR-24-2-5p	NEUROD1	neuronal differentiation 1
4771	hsa-miR-24-2-5p	NF2	neurofibromin 2 (merlin)
4804	hsa-miR-24-2-5p	NGFR	nerve growth factor receptor
4854	hsa-miR-24-2-5p	NOTCH3	notch 3
4885	hsa-miR-24-2-5p	NPTX2	neuronal pentraxin 2
4889	hsa-miR-24-2-5p	NPY5R	neuropeptide Y receptor Y5
492311	hsa-miR-24-2-5p	IGIP	IgA inducing protein
4926	hsa-miR-24-2-5p	NUMA1	nuclear mitotic apparatus protein 1
4973	hsa-miR-24-2-5p	OLR1	oxidized low density lipoprotein receptor 1
49854	hsa-miR-24-2-5p	ZBTB21	zinc finger and BTB domain containing 21
4988	hsa-miR-24-2-5p	OPRM1	opioid receptor mu 1
5028	hsa-miR-24-2-5p	P2RY1	purinergic receptor P2Y1
5037	hsa-miR-24-2-5p	PEBP1	phosphatidylethanolamine binding protein 1
503835	hsa-miR-24-2-5p	DUXA	double homeobox A
5051	hsa-miR-24-2-5p	PAFAH2	platelet activating factor acetylhydrolase 2
50515	hsa-miR-24-2-5p	CHST11	carbohydrate (chondroitin 4) sulfotransferase 11
5077	hsa-miR-24-2-5p	PAX3	paired box 3
5101	hsa-miR-24-2-5p	PCDH9	protocadherin 9
51029	hsa-miR-24-2-5p	DESI2	desumoylating isopeptidase 2
51030	hsa-miR-24-2-5p	TVP23B	trans-golgi network vesicle protein 23 homolog B (S. cerevisiae)
51072	hsa-miR-24-2-5p	MEMO1	mediator of cell motility 1
51086	hsa-miR-24-2-5p	TNNI3K	TNNI3 interacting kinase
51095	hsa-miR-24-2-5p	TRNT1	tRNA nucleotidyl transferase 1
51097	hsa-miR-24-2-5p	SCCPDH	saccharopine dehydrogenase (putative)
51115	hsa-miR-24-2-5p	RMDN1	regulator of microtubule dynamics 1
51134	hsa-miR-24-2-5p	CEP83	centrosomal protein 83
51148	hsa-miR-24-2-5p	CERCAM	cerebral endothelial cell adhesion molecule
51150	hsa-miR-24-2-5p	SDF4	stromal cell derived factor 4
51176	hsa-miR-24-2-5p	LEF1	lymphoid enhancer binding factor 1
51182	hsa-miR-24-2-5p	HSPA14	heat shock protein family A (Hsp70) member 14
51232	hsa-miR-24-2-5p	CRIM1	cysteine rich transmembrane BMP regulator 1
51306	hsa-miR-24-2-5p	FAM13B	family with sequence similarity 13 member B
51313	hsa-miR-24-2-5p	FAM198B	family with sequence similarity 198 member B
51319	hsa-miR-24-2-5p	RSRC1	arginine and serine rich coiled-coil 1
51390	hsa-miR-24-2-5p	AIG1	androgen-induced 1
5140	hsa-miR-24-2-5p	PDE3B	phosphodiesterase 3B
51439	hsa-miR-24-2-5p	FAM8A1	family with sequence similarity 8 member A1
51495	hsa-miR-24-2-5p	HACD3	3-hydroxyacyl-CoA dehydratase 3
51506	hsa-miR-24-2-5p	UFC1	ubiquitin-fold modifier conjugating enzyme 1
51507	hsa-miR-24-2-5p	RTFDC1	replication termination factor 2 domain containing 1
51552	hsa-miR-24-2-5p	RAB14	RAB14, member RAS oncogene family
51559	hsa-miR-24-2-5p	NT5DC3	5'-nucleotidase domain containing 3
51606	hsa-miR-24-2-5p	ATP6V1H	ATPase H+ transporting V1 subunit H
51616	hsa-miR-24-2-5p	TAF9B	TATA-box binding protein associated factor 9b
5166	hsa-miR-24-2-5p	PDK4	pyruvate dehydrogenase kinase 4
51667	hsa-miR-24-2-5p	NUB1	negative regulator of ubiquitin like proteins 1
51733	hsa-miR-24-2-5p	UPB1	beta-ureidopropionase 1
51742	hsa-miR-24-2-5p	ARID4B	AT-rich interaction domain 4B
51761	hsa-miR-24-2-5p	ATP8A2	ATPase phospholipid transporting 8A2
51807	hsa-miR-24-2-5p	TUBA8	tubulin alpha 8
5192	hsa-miR-24-2-5p	PEX10	peroxisomal biogenesis factor 10
5306	hsa-miR-24-2-5p	PITPNA	phosphatidylinositol transfer protein alpha
5324	hsa-miR-24-2-5p	PLAG1	PLAG1 zinc finger
5352	hsa-miR-24-2-5p	PLOD2	procollagen-lysine,2-oxoglutarate 5-dioxygenase 2
5380	hsa-miR-24-2-5p	PMS2P2	PMS1 homolog 2, mismatch repair system component pseudogene 2
5396	hsa-miR-24-2-5p	PRRX1	paired related homeobox 1
54059	hsa-miR-24-2-5p	YBEY	ybeY metallopeptidase (putative)
54064	hsa-miR-24-2-5p	LINC00160	long intergenic non-protein coding RNA 160
54067	hsa-miR-24-2-5p	C21orf62-AS1	C21orf62 antisense RNA 1
5411	hsa-miR-24-2-5p	PNN	pinin, desmosome associated protein
54149	hsa-miR-24-2-5p	C21orf91	chromosome 21 open reading frame 91
5422	hsa-miR-24-2-5p	POLA1	polymerase (DNA) alpha 1, catalytic subunit
5429	hsa-miR-24-2-5p	POLH	polymerase (DNA) eta
54328	hsa-miR-24-2-5p	GPR173	G protein-coupled receptor 173
54407	hsa-miR-24-2-5p	SLC38A2	solute carrier family 38 member 2
54431	hsa-miR-24-2-5p	DNAJC10	DnaJ heat shock protein family (Hsp40) member C10
54475	hsa-miR-24-2-5p	NLE1	notchless homolog 1
54491	hsa-miR-24-2-5p	FAM105A	family with sequence similarity 105 member A
54552	hsa-miR-24-2-5p	GNL3L	G protein nucleolar 3 like
54583	hsa-miR-24-2-5p	EGLN1	egl-9 family hypoxia inducible factor 1
54619	hsa-miR-24-2-5p	CCNJ	cyclin J
54665	hsa-miR-24-2-5p	RSBN1	round spermatid basic protein 1
54778	hsa-miR-24-2-5p	RNF111	ring finger protein 111
54790	hsa-miR-24-2-5p	TET2	tet methylcytosine dioxygenase 2
5480	hsa-miR-24-2-5p	PPIC	peptidylprolyl isomerase C
54868	hsa-miR-24-2-5p	TMEM104	transmembrane protein 104
54885	hsa-miR-24-2-5p	TBC1D8B	TBC1 domain family member 8B
54902	hsa-miR-24-2-5p	TTC19	tetratricopeptide repeat domain 19
54904	hsa-miR-24-2-5p	WHSC1L1	Wolf-Hirschhorn syndrome candidate 1-like 1
54916	hsa-miR-24-2-5p	TMEM260	transmembrane protein 260
54918	hsa-miR-24-2-5p	CMTM6	CKLF like MARVEL transmembrane domain containing 6
5494	hsa-miR-24-2-5p	PPM1A	protein phosphatase, Mg2+/Mn2+ dependent 1A
54940	hsa-miR-24-2-5p	OCIAD1	OCIA domain containing 1
54953	hsa-miR-24-2-5p	C1orf27	chromosome 1 open reading frame 27
54985	hsa-miR-24-2-5p	HCFC1R1	host cell factor C1 regulator 1
54989	hsa-miR-24-2-5p	ZNF770	zinc finger protein 770
5500	hsa-miR-24-2-5p	PPP1CB	protein phosphatase 1 catalytic subunit beta
55014	hsa-miR-24-2-5p	STX17	syntaxin 17
5504	hsa-miR-24-2-5p	PPP1R2	protein phosphatase 1 regulatory inhibitor subunit 2
55068	hsa-miR-24-2-5p	ENOX1	ecto-NOX disulfide-thiol exchanger 1
55074	hsa-miR-24-2-5p	OXR1	oxidation resistance 1
55088	hsa-miR-24-2-5p	CCDC186	coiled-coil domain containing 186
55120	hsa-miR-24-2-5p	FANCL	Fanconi anemia complementation group L
55132	hsa-miR-24-2-5p	LARP1B	La ribonucleoprotein domain family member 1B
55183	hsa-miR-24-2-5p	RIF1	replication timing regulatory factor 1
55186	hsa-miR-24-2-5p	SLC25A36	solute carrier family 25 member 36
55216	hsa-miR-24-2-5p	C11orf57	chromosome 11 open reading frame 57
55234	hsa-miR-24-2-5p	SMU1	DNA replication regulator and spliceosomal factor
5525	hsa-miR-24-2-5p	PPP2R5A	protein phosphatase 2 regulatory subunit B'alpha
55252	hsa-miR-24-2-5p	ASXL2	additional sex combs like 2, transcriptional regulator
55254	hsa-miR-24-2-5p	TMEM39A	transmembrane protein 39A
55283	hsa-miR-24-2-5p	MCOLN3	mucolipin 3
55286	hsa-miR-24-2-5p	C4orf19	chromosome 4 open reading frame 19
5529	hsa-miR-24-2-5p	PPP2R5E	protein phosphatase 2 regulatory subunit B'epsilon
55314	hsa-miR-24-2-5p	TMEM144	transmembrane protein 144
55322	hsa-miR-24-2-5p	C5orf22	chromosome 5 open reading frame 22
55334	hsa-miR-24-2-5p	SLC39A9	solute carrier family 39 member 9
55337	hsa-miR-24-2-5p	C19orf66	chromosome 19 open reading frame 66
55374	hsa-miR-24-2-5p	TMCO6	transmembrane and coiled-coil domains 6
55379	hsa-miR-24-2-5p	LRRC59	leucine rich repeat containing 59
554249	hsa-miR-24-2-5p	LOC554249	uncharacterized LOC554249
55466	hsa-miR-24-2-5p	DNAJA4	DnaJ heat shock protein family (Hsp40) member A4
55504	hsa-miR-24-2-5p	TNFRSF19	tumor necrosis factor receptor superfamily member 19
55540	hsa-miR-24-2-5p	IL17RB	interleukin 17 receptor B
55573	hsa-miR-24-2-5p	CDV3	CDV3 homolog
55613	hsa-miR-24-2-5p	MTMR8	myotubularin related protein 8
5565	hsa-miR-24-2-5p	PRKAB2	protein kinase AMP-activated non-catalytic subunit beta 2
55666	hsa-miR-24-2-5p	NPLOC4	NPL4 homolog, ubiquitin recognition factor
55670	hsa-miR-24-2-5p	PEX26	peroxisomal biogenesis factor 26
5570	hsa-miR-24-2-5p	PKIB	protein kinase (cAMP-dependent, catalytic) inhibitor beta
55704	hsa-miR-24-2-5p	CCDC88A	coiled-coil domain containing 88A
55709	hsa-miR-24-2-5p	KBTBD4	kelch repeat and BTB domain containing 4
55714	hsa-miR-24-2-5p	TENM3	teneurin transmembrane protein 3
55721	hsa-miR-24-2-5p	IQCC	IQ motif containing C
55732	hsa-miR-24-2-5p	C1orf112	chromosome 1 open reading frame 112
55755	hsa-miR-24-2-5p	CDK5RAP2	CDK5 regulatory subunit associated protein 2
55766	hsa-miR-24-2-5p	H2AFJ	H2A histone family member J
55806	hsa-miR-24-2-5p	HR	hair growth associated
55810	hsa-miR-24-2-5p	FOXJ2	forkhead box J2
55814	hsa-miR-24-2-5p	BDP1	B double prime 1, subunit of RNA polymerase III transcription initiation factor IIIB
5584	hsa-miR-24-2-5p	PRKCI	protein kinase C iota
55845	hsa-miR-24-2-5p	BRK1	BRICK1, SCAR/WAVE actin nucleating complex subunit
55855	hsa-miR-24-2-5p	FAM45BP	family with sequence similarity 45, member A pseudogene
5586	hsa-miR-24-2-5p	PKN2	protein kinase N2
55861	hsa-miR-24-2-5p	DBNDD2	dysbindin domain containing 2
55863	hsa-miR-24-2-5p	TMEM126B	transmembrane protein 126B
55884	hsa-miR-24-2-5p	WSB2	WD repeat and SOCS box containing 2
55902	hsa-miR-24-2-5p	ACSS2	acyl-CoA synthetase short-chain family member 2
55914	hsa-miR-24-2-5p	ERBIN	erbb2 interacting protein
5592	hsa-miR-24-2-5p	PRKG1	protein kinase, cGMP-dependent, type I
5593	hsa-miR-24-2-5p	PRKG2	protein kinase, cGMP-dependent, type II
5608	hsa-miR-24-2-5p	MAP2K6	mitogen-activated protein kinase kinase 6
5618	hsa-miR-24-2-5p	PRLR	prolactin receptor
56246	hsa-miR-24-2-5p	MRAP	melanocortin 2 receptor accessory protein
5626	hsa-miR-24-2-5p	PROP1	PROP paired-like homeobox 1
56341	hsa-miR-24-2-5p	PRMT8	protein arginine methyltransferase 8
56648	hsa-miR-24-2-5p	EIF5A2	eukaryotic translation initiation factor 5A2
56649	hsa-miR-24-2-5p	TMPRSS4	transmembrane protease, serine 4
56675	hsa-miR-24-2-5p	NRIP3	nuclear receptor interacting protein 3
56882	hsa-miR-24-2-5p	CDC42SE1	CDC42 small effector 1
56889	hsa-miR-24-2-5p	TM9SF3	transmembrane 9 superfamily member 3
56890	hsa-miR-24-2-5p	MDM1	Mdm1 nuclear protein
56957	hsa-miR-24-2-5p	OTUD7B	OTU deubiquitinase 7B
57003	hsa-miR-24-2-5p	CCDC47	coiled-coil domain containing 47
57084	hsa-miR-24-2-5p	SLC17A6	solute carrier family 17 member 6
57092	hsa-miR-24-2-5p	PCNP	PEST proteolytic signal containing nuclear protein
57117	hsa-miR-24-2-5p	INTS12	integrator complex subunit 12
57148	hsa-miR-24-2-5p	RALGAPB	Ral GTPase activating protein non-catalytic beta subunit
57157	hsa-miR-24-2-5p	PHTF2	putative homeodomain transcription factor 2
57178	hsa-miR-24-2-5p	ZMIZ1	zinc finger MIZ-type containing 1
57205	hsa-miR-24-2-5p	ATP10D	ATPase phospholipid transporting 10D (putative)
57326	hsa-miR-24-2-5p	PBXIP1	PBX homeobox interacting protein 1
57336	hsa-miR-24-2-5p	ZNF287	zinc finger protein 287
57380	hsa-miR-24-2-5p	MRS2	MRS2, magnesium transporter
57511	hsa-miR-24-2-5p	COG6	component of oligomeric golgi complex 6
57545	hsa-miR-24-2-5p	CC2D2A	coiled-coil and C2 domain containing 2A
57553	hsa-miR-24-2-5p	MICAL3	microtubule associated monooxygenase, calponin and LIM domain containing 3
5756	hsa-miR-24-2-5p	TWF1	twinfilin actin binding protein 1
57569	hsa-miR-24-2-5p	ARHGAP20	Rho GTPase activating protein 20
57573	hsa-miR-24-2-5p	ZNF471	zinc finger protein 471
57586	hsa-miR-24-2-5p	SYT13	synaptotagmin 13
57590	hsa-miR-24-2-5p	WDFY1	WD repeat and FYVE domain containing 1
57626	hsa-miR-24-2-5p	KLHL1	kelch like family member 1
57631	hsa-miR-24-2-5p	LRCH2	leucine rich repeats and calponin homology domain containing 2
57633	hsa-miR-24-2-5p	LRRN1	leucine rich repeat neuronal 1
57639	hsa-miR-24-2-5p	CCDC146	coiled-coil domain containing 146
5764	hsa-miR-24-2-5p	PTN	pleiotrophin
57679	hsa-miR-24-2-5p	ALS2	ALS2, alsin Rho guanine nucleotide exchange factor
57690	hsa-miR-24-2-5p	TNRC6C	trinucleotide repeat containing 6C
57706	hsa-miR-24-2-5p	DENND1A	DENN domain containing 1A
57722	hsa-miR-24-2-5p	IGDCC4	immunoglobulin superfamily DCC subclass member 4
57727	hsa-miR-24-2-5p	NCOA5	nuclear receptor coactivator 5
57731	hsa-miR-24-2-5p	SPTBN4	spectrin beta, non-erythrocytic 4
57763	hsa-miR-24-2-5p	ANKRA2	ankyrin repeat family A member 2
5778	hsa-miR-24-2-5p	PTPN7	protein tyrosine phosphatase, non-receptor type 7
57818	hsa-miR-24-2-5p	G6PC2	glucose-6-phosphatase catalytic subunit 2
57819	hsa-miR-24-2-5p	LSM2	LSM2 homolog, U6 small nuclear RNA and mRNA degradation associated
5782	hsa-miR-24-2-5p	PTPN12	protein tyrosine phosphatase, non-receptor type 12
57835	hsa-miR-24-2-5p	SLC4A5	solute carrier family 4 member 5
5791	hsa-miR-24-2-5p	PTPRE	protein tyrosine phosphatase, receptor type E
5792	hsa-miR-24-2-5p	PTPRF	protein tyrosine phosphatase, receptor type F
5813	hsa-miR-24-2-5p	PURA	purine rich element binding protein A
58155	hsa-miR-24-2-5p	PTBP2	polypyrimidine tract binding protein 2
5885	hsa-miR-24-2-5p	RAD21	RAD21 cohesin complex component
5892	hsa-miR-24-2-5p	RAD51D	RAD51 paralog D
5931	hsa-miR-24-2-5p	RBBP7	RB binding protein 7, chromatin remodeling factor
5937	hsa-miR-24-2-5p	RBMS1	RNA binding motif single stranded interacting protein 1
594839	hsa-miR-24-2-5p	SNORA33	small nucleolar RNA, H/ACA box 33
5962	hsa-miR-24-2-5p	RDX	radixin
5978	hsa-miR-24-2-5p	REST	RE1 silencing transcription factor
5981	hsa-miR-24-2-5p	RFC1	replication factor C subunit 1
5992	hsa-miR-24-2-5p	RFX4	regulatory factor X4
6003	hsa-miR-24-2-5p	RGS13	regulator of G-protein signaling 13
6007	hsa-miR-24-2-5p	RHD	Rh blood group D antigen
6016	hsa-miR-24-2-5p	RIT1	Ras like without CAAX 1
60412	hsa-miR-24-2-5p	EXOC4	exocyst complex component 4
6046	hsa-miR-24-2-5p	BRD2	bromodomain containing 2
60481	hsa-miR-24-2-5p	ELOVL5	ELOVL fatty acid elongase 5
6096	hsa-miR-24-2-5p	RORB	RAR related orphan receptor B
6103	hsa-miR-24-2-5p	RPGR	retinitis pigmentosa GTPase regulator
6133	hsa-miR-24-2-5p	RPL9	ribosomal protein L9
6197	hsa-miR-24-2-5p	RPS6KA3	ribosomal protein S6 kinase A3
6198	hsa-miR-24-2-5p	RPS6KB1	ribosomal protein S6 kinase B1
6222	hsa-miR-24-2-5p	RPS18	ribosomal protein S18
6302	hsa-miR-24-2-5p	TSPAN31	tetraspanin 31
6311	hsa-miR-24-2-5p	ATXN2	ataxin 2
6337	hsa-miR-24-2-5p	SCNN1A	sodium channel epithelial 1 alpha subunit
6372	hsa-miR-24-2-5p	CXCL6	C-X-C motif chemokine ligand 6
63893	hsa-miR-24-2-5p	UBE2O	ubiquitin conjugating enzyme E2 O
63910	hsa-miR-24-2-5p	SLC17A9	solute carrier family 17 member 9
63948	hsa-miR-24-2-5p	DMRTB1	DMRT like family B with proline rich C-terminal 1
63973	hsa-miR-24-2-5p	NEUROG2	neurogenin 2
64081	hsa-miR-24-2-5p	PBLD	phenazine biosynthesis like protein domain containing
641364	hsa-miR-24-2-5p	SLC7A11-AS1	SLC7A11 antisense RNA 1
64151	hsa-miR-24-2-5p	NCAPG	non-SMC condensin I complex subunit G
6416	hsa-miR-24-2-5p	MAP2K4	mitogen-activated protein kinase kinase 4
64167	hsa-miR-24-2-5p	ERAP2	endoplasmic reticulum aminopeptidase 2
64207	hsa-miR-24-2-5p	IRF2BPL	interferon regulatory factor 2 binding protein like
642236	hsa-miR-24-2-5p	FRG1JP	FSHD region gene 1 family member J, pseudogene
64225	hsa-miR-24-2-5p	ATL2	atlastin GTPase 2
6425	hsa-miR-24-2-5p	SFRP5	secreted frizzled related protein 5
642846	hsa-miR-24-2-5p	LOC642846	DEAD/H (Asp-Glu-Ala-Asp/His) box polypeptide 11-like
64324	hsa-miR-24-2-5p	NSD1	nuclear receptor binding SET domain protein 1
643246	hsa-miR-24-2-5p	MAP1LC3B2	microtubule associated protein 1 light chain 3 beta 2
64412	hsa-miR-24-2-5p	GZF1	GDNF inducible zinc finger protein 1
64420	hsa-miR-24-2-5p	SUSD1	sushi domain containing 1
64422	hsa-miR-24-2-5p	ATG3	autophagy related 3
64430	hsa-miR-24-2-5p	PCNX4	pecanex homolog 4 (Drosophila)
64434	hsa-miR-24-2-5p	NOM1	nucleolar protein with MIF4G domain 1
64577	hsa-miR-24-2-5p	ALDH8A1	aldehyde dehydrogenase 8 family member A1
64682	hsa-miR-24-2-5p	ANAPC1	anaphase promoting complex subunit 1
64708	hsa-miR-24-2-5p	COPS7B	COP9 signalosome subunit 7B
64747	hsa-miR-24-2-5p	MFSD1	major facilitator superfamily domain containing 1
64762	hsa-miR-24-2-5p	GAREM1	GRB2 associated regulator of MAPK1 subtype 1
64784	hsa-miR-24-2-5p	CRTC3	CREB regulated transcription coactivator 3
64800	hsa-miR-24-2-5p	EFCAB6	EF-hand calcium binding domain 6
6483	hsa-miR-24-2-5p	ST3GAL2	ST3 beta-galactoside alpha-2,3-sialyltransferase 2
64840	hsa-miR-24-2-5p	PORCN	porcupine homolog (Drosophila)
64864	hsa-miR-24-2-5p	RFX7	regulatory factor X7
648691	hsa-miR-24-2-5p	LL22NC03-63E9.3	uncharacterized LOC648691
64919	hsa-miR-24-2-5p	BCL11B	B-cell CLL/lymphoma 11B
64927	hsa-miR-24-2-5p	TTC23	tetratricopeptide repeat domain 23
6498	hsa-miR-24-2-5p	SKIL	SKI-like proto-oncogene
6500	hsa-miR-24-2-5p	SKP1	S-phase kinase-associated protein 1
65061	hsa-miR-24-2-5p	CDK15	cyclin dependent kinase 15
650655	hsa-miR-24-2-5p	ABCA17P	ATP binding cassette subfamily A member 17, pseudogene
6507	hsa-miR-24-2-5p	SLC1A3	solute carrier family 1 member 3
651	hsa-miR-24-2-5p	BMP3	bone morphogenetic protein 3
65265	hsa-miR-24-2-5p	C8orf33	chromosome 8 open reading frame 33
6532	hsa-miR-24-2-5p	SLC6A4	solute carrier family 6 member 4
653319	hsa-miR-24-2-5p	KIAA0895L	KIAA0895 like
653659	hsa-miR-24-2-5p	TMEM183B	transmembrane protein 183B
6547	hsa-miR-24-2-5p	SLC8A3	solute carrier family 8 member A3
6576	hsa-miR-24-2-5p	SLC25A1	solute carrier family 25 member 1
6579	hsa-miR-24-2-5p	SLCO1A2	solute carrier organic anion transporter family member 1A2
658	hsa-miR-24-2-5p	BMPR1B	bone morphogenetic protein receptor type 1B
65975	hsa-miR-24-2-5p	STK33	serine/threonine kinase 33
65982	hsa-miR-24-2-5p	ZSCAN18	zinc finger and SCAN domain containing 18
65998	hsa-miR-24-2-5p	C11orf95	chromosome 11 open reading frame 95
65999	hsa-miR-24-2-5p	LRRC61	leucine rich repeat containing 61
6613	hsa-miR-24-2-5p	SUMO2	small ubiquitin-like modifier 2
6632	hsa-miR-24-2-5p	SNRPD1	small nuclear ribonucleoprotein D1 polypeptide
6638	hsa-miR-24-2-5p	SNRPN	small nuclear ribonucleoprotein polypeptide N
6652	hsa-miR-24-2-5p	SORD	sorbitol dehydrogenase
6655	hsa-miR-24-2-5p	SOS2	SOS Ras/Rho guanine nucleotide exchange factor 2
6670	hsa-miR-24-2-5p	SP3	Sp3 transcription factor
6689	hsa-miR-24-2-5p	SPIB	Spi-B transcription factor
6710	hsa-miR-24-2-5p	SPTB	spectrin beta, erythrocytic
6733	hsa-miR-24-2-5p	SRPK2	SRSF protein kinase 2
6734	hsa-miR-24-2-5p	SRPRA	SRP receptor alpha subunit
6751	hsa-miR-24-2-5p	SSTR1	somatostatin receptor 1
6769	hsa-miR-24-2-5p	STAC	SH3 and cysteine rich domain
6776	hsa-miR-24-2-5p	STAT5A	signal transducer and activator of transcription 5A
677769	hsa-miR-24-2-5p	SCARNA17	small Cajal body-specific RNA 17
6785	hsa-miR-24-2-5p	ELOVL4	ELOVL fatty acid elongase 4
6786	hsa-miR-24-2-5p	STIM1	stromal interaction molecule 1
6809	hsa-miR-24-2-5p	STX3	syntaxin 3
6854	hsa-miR-24-2-5p	SYN2	synapsin II
6855	hsa-miR-24-2-5p	SYP	synaptophysin
6856	hsa-miR-24-2-5p	SYPL1	synaptophysin like 1
6862	hsa-miR-24-2-5p	T	T brachyury transcription factor
687	hsa-miR-24-2-5p	KLF9	Kruppel like factor 9
6890	hsa-miR-24-2-5p	TAP1	transporter 1, ATP-binding cassette, sub-family B (MDR/TAP)
6924	hsa-miR-24-2-5p	TCEB3	transcription elongation factor B subunit 3
6934	hsa-miR-24-2-5p	TCF7L2	transcription factor 7 like 2
6938	hsa-miR-24-2-5p	TCF12	transcription factor 12
6943	hsa-miR-24-2-5p	TCF21	transcription factor 21
695	hsa-miR-24-2-5p	BTK	Bruton tyrosine kinase
7011	hsa-miR-24-2-5p	TEP1	telomerase associated protein 1
7046	hsa-miR-24-2-5p	TGFBR1	transforming growth factor beta receptor 1
7088	hsa-miR-24-2-5p	TLE1	transducin like enhancer of split 1
7092	hsa-miR-24-2-5p	TLL1	tolloid like 1
7112	hsa-miR-24-2-5p	TMPO	thymopoietin
7155	hsa-miR-24-2-5p	TOP2B	topoisomerase (DNA) II beta
7159	hsa-miR-24-2-5p	TP53BP2	tumor protein p53 binding protein 2
7170	hsa-miR-24-2-5p	TPM3	tropomyosin 3
7175	hsa-miR-24-2-5p	TPR	translocated promoter region, nuclear basket protein
7204	hsa-miR-24-2-5p	TRIO	trio Rho guanine nucleotide exchange factor
7227	hsa-miR-24-2-5p	TRPS1	transcriptional repressor GATA binding 1
727993	hsa-miR-24-2-5p	LOC727993	uncharacterized LOC727993
728196	hsa-miR-24-2-5p		uncharacterized LOC728196
728402	hsa-miR-24-2-5p	TPI1P3	triosephosphate isomerase 1 pseudogene 3
728411	hsa-miR-24-2-5p	GUSBP1	glucuronidase, beta pseudogene 1
728723	hsa-miR-24-2-5p	ZBED3-AS1	ZBED3 antisense RNA 1
729307	hsa-miR-24-2-5p	LOC729307	uncharacterized LOC729307
7296	hsa-miR-24-2-5p	TXNRD1	thioredoxin reductase 1
730811	hsa-miR-24-2-5p	MYT1L-AS1	MYT1L antisense RNA 1
7318	hsa-miR-24-2-5p	UBA7	ubiquitin like modifier activating enzyme 7
7321	hsa-miR-24-2-5p	UBE2D1	ubiquitin conjugating enzyme E2 D1
7324	hsa-miR-24-2-5p	UBE2E1	ubiquitin conjugating enzyme E2 E1
7385	hsa-miR-24-2-5p	UQCRC2	ubiquinol-cytochrome c reductase core protein II
7402	hsa-miR-24-2-5p	UTRN	utrophin
7405	hsa-miR-24-2-5p	UVRAG	UV radiation resistance associated
7416	hsa-miR-24-2-5p	VDAC1	voltage dependent anion channel 1
7422	hsa-miR-24-2-5p	VEGFA	vascular endothelial growth factor A
744	hsa-miR-24-2-5p	MPPED2	metallophosphoesterase domain containing 2
7464	hsa-miR-24-2-5p	CORO2A	coronin 2A
7465	hsa-miR-24-2-5p	WEE1	WEE1 G2 checkpoint kinase
7508	hsa-miR-24-2-5p	XPC	XPC complex subunit, DNA damage recognition and repair factor
7511	hsa-miR-24-2-5p	XPNPEP1	X-prolyl aminopeptidase (aminopeptidase P) 1, soluble
7512	hsa-miR-24-2-5p	XPNPEP2	X-prolyl aminopeptidase (aminopeptidase P) 2, membrane-bound
7547	hsa-miR-24-2-5p	ZIC3	Zic family member 3
7549	hsa-miR-24-2-5p	ZNF2	zinc finger protein 2
7552	hsa-miR-24-2-5p	ZNF711	zinc finger protein 711
7570	hsa-miR-24-2-5p	ZNF22	zinc finger protein 22
7582	hsa-miR-24-2-5p	ZNF33B	zinc finger protein 33B
767557	hsa-miR-24-2-5p	SYS1-DBNDD2	SYS1-DBNDD2 readthrough (NMD candidate)
7690	hsa-miR-24-2-5p	ZNF131	zinc finger protein 131
7704	hsa-miR-24-2-5p	ZBTB16	zinc finger and BTB domain containing 16
7707	hsa-miR-24-2-5p	ZNF148	zinc finger protein 148
7710	hsa-miR-24-2-5p	ZNF154	zinc finger protein 154
7750	hsa-miR-24-2-5p	ZMYM2	zinc finger MYM-type containing 2
777	hsa-miR-24-2-5p	CACNA1E	calcium voltage-gated channel subunit alpha1 E
7786	hsa-miR-24-2-5p	MAP3K12	mitogen-activated protein kinase kinase kinase 12
7832	hsa-miR-24-2-5p	BTG2	BTG family member 2
7855	hsa-miR-24-2-5p	FZD5	frizzled class receptor 5
7871	hsa-miR-24-2-5p	SLMAP	sarcolemma associated protein
79053	hsa-miR-24-2-5p	ALG8	ALG8, alpha-1,3-glucosyltransferase
79092	hsa-miR-24-2-5p	CARD14	caspase recruitment domain family member 14
7916	hsa-miR-24-2-5p	PRRC2A	proline rich coiled-coil 2A
793	hsa-miR-24-2-5p	CALB1	calbindin 1
7941	hsa-miR-24-2-5p	PLA2G7	phospholipase A2 group VII
79577	hsa-miR-24-2-5p	CDC73	cell division cycle 73
79621	hsa-miR-24-2-5p	RNASEH2B	ribonuclease H2 subunit B
79664	hsa-miR-24-2-5p	ICE2	interactor of little elongation complex ELL subunit 2
79692	hsa-miR-24-2-5p	ZNF322	zinc finger protein 322
79699	hsa-miR-24-2-5p	ZYG11B	zyg-11 family member B, cell cycle regulator
79705	hsa-miR-24-2-5p	LRRK1	leucine rich repeat kinase 1
79722	hsa-miR-24-2-5p	ANKRD55	ankyrin repeat domain 55
79754	hsa-miR-24-2-5p	ASB13	ankyrin repeat and SOCS box containing 13
7976	hsa-miR-24-2-5p	FZD3	frizzled class receptor 3
79825	hsa-miR-24-2-5p	EFCC1	EF-hand and coiled-coil domain containing 1
79837	hsa-miR-24-2-5p	PIP4K2C	phosphatidylinositol-5-phosphate 4-kinase type 2 gamma
79848	hsa-miR-24-2-5p	CSPP1	centrosome and spindle pole associated protein 1
79858	hsa-miR-24-2-5p	NEK11	NIMA related kinase 11
79869	hsa-miR-24-2-5p	CPSF7	cleavage and polyadenylation specific factor 7
79871	hsa-miR-24-2-5p	RPAP2	RNA polymerase II associated protein 2
79893	hsa-miR-24-2-5p	GGNBP2	gametogenetin binding protein 2
79947	hsa-miR-24-2-5p	DHDDS	dehydrodolichyl diphosphate synthase subunit
79959	hsa-miR-24-2-5p	CEP76	centrosomal protein 76
79963	hsa-miR-24-2-5p	ABCA11P	ATP binding cassette subfamily A member 11, pseudogene
79983	hsa-miR-24-2-5p	POF1B	premature ovarian failure, 1B
800	hsa-miR-24-2-5p	CALD1	caldesmon 1
80006	hsa-miR-24-2-5p	TRAPPC13	trafficking protein particle complex 13
8001	hsa-miR-24-2-5p	GLRA3	glycine receptor alpha 3
80045	hsa-miR-24-2-5p	GPR157	G protein-coupled receptor 157
80055	hsa-miR-24-2-5p	PGAP1	post-GPI attachment to proteins 1
80072	hsa-miR-24-2-5p	HEXA-AS1	HEXA antisense RNA 1
801	hsa-miR-24-2-5p	CALM1	calmodulin 1 (phosphorylase kinase, delta)
80111	hsa-miR-24-2-5p	C3orf36	chromosome 3 open reading frame 36
80119	hsa-miR-24-2-5p	PIF1	PIF1 5'-to-3' DNA helicase
80154	hsa-miR-24-2-5p	GOLGA2P10	golgin A2 pseudogene 10
80219	hsa-miR-24-2-5p	COQ10B	coenzyme Q10B
80232	hsa-miR-24-2-5p	WDR26	WD repeat domain 26
8028	hsa-miR-24-2-5p	MLLT10	myeloid/lymphoid or mixed-lineage leukemia; translocated to, 10
8030	hsa-miR-24-2-5p	CCDC6	coiled-coil domain containing 6
80311	hsa-miR-24-2-5p	KLHL15	kelch like family member 15
80315	hsa-miR-24-2-5p	CPEB4	cytoplasmic polyadenylation element binding protein 4
80344	hsa-miR-24-2-5p	DCAF11	DDB1 and CUL4 associated factor 11
8036	hsa-miR-24-2-5p	SHOC2	SHOC2, leucine rich repeat scaffold protein
8038	hsa-miR-24-2-5p	ADAM12	ADAM metallopeptidase domain 12
8061	hsa-miR-24-2-5p	FOSL1	FOS like 1, AP-1 transcription factor subunit
8065	hsa-miR-24-2-5p	CUL5	cullin 5
80712	hsa-miR-24-2-5p	ESX1	ESX homeobox 1
80724	hsa-miR-24-2-5p	ACAD10	acyl-CoA dehydrogenase family member 10
80775	hsa-miR-24-2-5p	TMEM177	transmembrane protein 177
80817	hsa-miR-24-2-5p	CEP44	centrosomal protein 44
80823	hsa-miR-24-2-5p	BHLHB9	basic helix-loop-helix domain containing, class B, 9
80852	hsa-miR-24-2-5p	GRIP2	glutamate receptor interacting protein 2
8091	hsa-miR-24-2-5p	HMGA2	high mobility group AT-hook 2
8148	hsa-miR-24-2-5p	TAF15	TATA-box binding protein associated factor 15
815	hsa-miR-24-2-5p	CAMK2A	calcium/calmodulin dependent protein kinase II alpha
81555	hsa-miR-24-2-5p	YIPF5	Yip1 domain family member 5
81565	hsa-miR-24-2-5p	NDEL1	nudE neurodevelopment protein 1 like 1
81788	hsa-miR-24-2-5p	NUAK2	NUAK family kinase 2
81790	hsa-miR-24-2-5p	RNF170	ring finger protein 170
81846	hsa-miR-24-2-5p	SBF2	SET binding factor 2
8202	hsa-miR-24-2-5p	NCOA3	nuclear receptor coactivator 3
8220	hsa-miR-24-2-5p	DGCR14	DiGeorge syndrome critical region gene 14
831	hsa-miR-24-2-5p	CAST	calpastatin
8317	hsa-miR-24-2-5p	CDC7	cell division cycle 7
83445	hsa-miR-24-2-5p	GSG1	germ cell associated 1
83540	hsa-miR-24-2-5p	NUF2	NUF2, NDC80 kinetochore complex component
83639	hsa-miR-24-2-5p	TEX101	testis expressed 101
83648	hsa-miR-24-2-5p	FAM167A	family with sequence similarity 167 member A
8369	hsa-miR-24-2-5p	HIST1H4G	histone cluster 1, H4g
83690	hsa-miR-24-2-5p	CRISPLD1	cysteine rich secretory protein LCCL domain containing 1
83699	hsa-miR-24-2-5p	SH3BGRL2	SH3 domain binding glutamate rich protein like 2
837	hsa-miR-24-2-5p	CASP4	caspase 4
83734	hsa-miR-24-2-5p	ATG10	autophagy related 10
83895	hsa-miR-24-2-5p	KRTAP1-5	keratin associated protein 1-5
8395	hsa-miR-24-2-5p	PIP5K1B	phosphatidylinositol-4-phosphate 5-kinase type 1 beta
8412	hsa-miR-24-2-5p	BCAR3	breast cancer anti-estrogen resistance 3
84131	hsa-miR-24-2-5p	CEP78	centrosomal protein 78
84146	hsa-miR-24-2-5p	ZNF644	zinc finger protein 644
84171	hsa-miR-24-2-5p	LOXL4	lysyl oxidase like 4
84191	hsa-miR-24-2-5p	FAM96A	family with sequence similarity 96 member A
84193	hsa-miR-24-2-5p	SETD3	SET domain containing 3
84206	hsa-miR-24-2-5p	MEX3B	mex-3 RNA binding family member B
84215	hsa-miR-24-2-5p	ZNF541	zinc finger protein 541
84223	hsa-miR-24-2-5p	IQCG	IQ motif containing G
84251	hsa-miR-24-2-5p	SGIP1	SH3 domain GRB2 like endophilin interacting protein 1
84280	hsa-miR-24-2-5p	BTBD10	BTB domain containing 10
84307	hsa-miR-24-2-5p	ZNF397	zinc finger protein 397
84332	hsa-miR-24-2-5p	DYDC2	DPY30 domain containing 2
8434	hsa-miR-24-2-5p	RECK	reversion inducing cysteine rich protein with kazal motifs
8445	hsa-miR-24-2-5p	DYRK2	dual specificity tyrosine phosphorylation regulated kinase 2
84451	hsa-miR-24-2-5p	KIAA1804	mixed lineage kinase 4
84458	hsa-miR-24-2-5p	LCOR	ligand dependent nuclear receptor corepressor
84501	hsa-miR-24-2-5p	SPIRE2	spire type actin nucleation factor 2
84515	hsa-miR-24-2-5p	MCM8	minichromosome maintenance 8 homologous recombination repair factor
8452	hsa-miR-24-2-5p	CUL3	cullin 3
84548	hsa-miR-24-2-5p	TMEM185A	transmembrane protein 185A
84631	hsa-miR-24-2-5p	SLITRK2	SLIT and NTRK like family member 2
84649	hsa-miR-24-2-5p	DGAT2	diacylglycerol O-acyltransferase 2
84678	hsa-miR-24-2-5p	KDM2B	lysine demethylase 2B
84747	hsa-miR-24-2-5p	UNC119B	unc-119 lipid binding chaperone B
84812	hsa-miR-24-2-5p	PLCD4	phospholipase C delta 4
84859	hsa-miR-24-2-5p	LRCH3	leucine rich repeats and calponin homology domain containing 3
84866	hsa-miR-24-2-5p	TMEM25	transmembrane protein 25
84916	hsa-miR-24-2-5p	UTP4	UTP4, small subunit processome component
84930	hsa-miR-24-2-5p	MASTL	microtubule associated serine/threonine kinase like
84989	hsa-miR-24-2-5p	JMJD1C-AS1	JMJD1C antisense RNA 1
85443	hsa-miR-24-2-5p	DCLK3	doublecortin like kinase 3
85453	hsa-miR-24-2-5p	TSPYL5	TSPY-like 5
85479	hsa-miR-24-2-5p	DNAJC5B	DnaJ heat shock protein family (Hsp40) member C5 beta
8548	hsa-miR-24-2-5p	BLZF1	basic leucine zipper nuclear factor 1
8555	hsa-miR-24-2-5p	CDC14B	cell division cycle 14B
8604	hsa-miR-24-2-5p	SLC25A12	solute carrier family 25 member 12
864	hsa-miR-24-2-5p	RUNX3	runt related transcription factor 3
8649	hsa-miR-24-2-5p	LAMTOR3	late endosomal/lysosomal adaptor, MAPK and MTOR activator 3
8660	hsa-miR-24-2-5p	IRS2	insulin receptor substrate 2
86614	hsa-miR-24-2-5p	HSFY1	heat shock transcription factor, Y-linked 1
8667	hsa-miR-24-2-5p	EIF3H	eukaryotic translation initiation factor 3 subunit H
8688	hsa-miR-24-2-5p	KRT37	keratin 37
8693	hsa-miR-24-2-5p	GALNT4	polypeptide N-acetylgalactosaminyltransferase 4
8702	hsa-miR-24-2-5p	B4GALT4	beta-1,4-galactosyltransferase 4
8706	hsa-miR-24-2-5p	B3GALNT1	beta-1,3-N-acetylgalactosaminyltransferase 1 (globoside blood group)
8737	hsa-miR-24-2-5p	RIPK1	receptor interacting serine/threonine kinase 1
8738	hsa-miR-24-2-5p	CRADD	CASP2 and RIPK1 domain containing adaptor with death domain
8749	hsa-miR-24-2-5p	ADAM18	ADAM metallopeptidase domain 18
8801	hsa-miR-24-2-5p	SUCLG2	succinate-CoA ligase GDP-forming beta subunit
8816	hsa-miR-24-2-5p	DCAF5	DDB1 and CUL4 associated factor 5
8829	hsa-miR-24-2-5p	NRP1	neuropilin 1
8835	hsa-miR-24-2-5p	SOCS2	suppressor of cytokine signaling 2
8854	hsa-miR-24-2-5p	ALDH1A2	aldehyde dehydrogenase 1 family member A2
8905	hsa-miR-24-2-5p	AP1S2	adaptor related protein complex 1 sigma 2 subunit
89122	hsa-miR-24-2-5p	TRIM4	tripartite motif containing 4
8930	hsa-miR-24-2-5p	MBD4	methyl-CpG binding domain 4, DNA glycosylase
89857	hsa-miR-24-2-5p	KLHL6	kelch like family member 6
9019	hsa-miR-24-2-5p	MPZL1	myelin protein zero like 1
90203	hsa-miR-24-2-5p	SNX21	sorting nexin family member 21
9025	hsa-miR-24-2-5p	RNF8	ring finger protein 8
90271	hsa-miR-24-2-5p	OLMALINC	oligodendrocyte maturation-associated long intergenic non-coding RNA
9045	hsa-miR-24-2-5p	RPL14	ribosomal protein L14
90523	hsa-miR-24-2-5p	MLIP	muscular LMNA-interacting protein
90809	hsa-miR-24-2-5p	TMEM55B	transmembrane protein 55B
9081	hsa-miR-24-2-5p	PRY	PTPN13-like, Y-linked
9097	hsa-miR-24-2-5p	USP14	ubiquitin specific peptidase 14
9099	hsa-miR-24-2-5p	USP2	ubiquitin specific peptidase 2
9107	hsa-miR-24-2-5p	MTMR6	myotubularin related protein 6
9111	hsa-miR-24-2-5p	NMI	N-myc and STAT interactor
9127	hsa-miR-24-2-5p	P2RX6	purinergic receptor P2X 6
91369	hsa-miR-24-2-5p	ANKRD40	ankyrin repeat domain 40
9152	hsa-miR-24-2-5p	SLC6A5	solute carrier family 6 member 5
91749	hsa-miR-24-2-5p	MFSD4B	major facilitator superfamily domain containing 4B
9181	hsa-miR-24-2-5p	ARHGEF2	Rho/Rac guanine nucleotide exchange factor 2
9188	hsa-miR-24-2-5p	DDX21	DEAD-box helicase 21
91894	hsa-miR-24-2-5p	C11orf52	chromosome 11 open reading frame 52
91966	hsa-miR-24-2-5p	CXorf40A	chromosome X open reading frame 40A
920	hsa-miR-24-2-5p	CD4	CD4 molecule
9202	hsa-miR-24-2-5p	ZMYM4	zinc finger MYM-type containing 4
9208	hsa-miR-24-2-5p	LRRFIP1	LRR binding FLII interacting protein 1
92399	hsa-miR-24-2-5p	MRRF	mitochondrial ribosome recycling factor
92579	hsa-miR-24-2-5p	G6PC3	glucose-6-phosphatase catalytic subunit 3
92703	hsa-miR-24-2-5p	TMEM183A	transmembrane protein 183A
9295	hsa-miR-24-2-5p	SRSF11	serine and arginine rich splicing factor 11
9330	hsa-miR-24-2-5p	GTF3C3	general transcription factor IIIC subunit 3
93474	hsa-miR-24-2-5p	ZNF670	zinc finger protein 670
93517	hsa-miR-24-2-5p	SDR42E1	short chain dehydrogenase/reductase family 42E, member 1
93589	hsa-miR-24-2-5p	CACNA2D4	calcium voltage-gated channel auxiliary subunit alpha2delta 4
93986	hsa-miR-24-2-5p	FOXP2	forkhead box P2
94005	hsa-miR-24-2-5p	PIGS	phosphatidylinositol glycan anchor biosynthesis class S
94015	hsa-miR-24-2-5p	TTYH2	tweety family member 2
9445	hsa-miR-24-2-5p	ITM2B	integral membrane protein 2B
9453	hsa-miR-24-2-5p	GGPS1	geranylgeranyl diphosphate synthase 1
9467	hsa-miR-24-2-5p	SH3BP5	SH3 domain binding protein 5
947	hsa-miR-24-2-5p	CD34	CD34 molecule
9497	hsa-miR-24-2-5p	SLC4A7	solute carrier family 4 member 7
9508	hsa-miR-24-2-5p	ADAMTS3	ADAM metallopeptidase with thrombospondin type 1 motif 3
9559	hsa-miR-24-2-5p	VPS26A	VPS26, retromer complex component A
9584	hsa-miR-24-2-5p	RBM39	RNA binding motif protein 39
9601	hsa-miR-24-2-5p	PDIA4	protein disulfide isomerase family A member 4
9618	hsa-miR-24-2-5p	TRAF4	TNF receptor associated factor 4
9627	hsa-miR-24-2-5p	SNCAIP	synuclein alpha interacting protein
9666	hsa-miR-24-2-5p	DZIP3	DAZ interacting zinc finger protein 3
9681	hsa-miR-24-2-5p	DEPDC5	DEP domain containing 5
9690	hsa-miR-24-2-5p	UBE3C	ubiquitin protein ligase E3C
9709	hsa-miR-24-2-5p	HERPUD1	homocysteine inducible ER protein with ubiquitin like domain 1
9727	hsa-miR-24-2-5p	RAB11FIP3	RAB11 family interacting protein 3
9743	hsa-miR-24-2-5p	ARHGAP32	Rho GTPase activating protein 32
9753	hsa-miR-24-2-5p	ZSCAN12	zinc finger and SCAN domain containing 12
9781	hsa-miR-24-2-5p	RNF144A	ring finger protein 144A
9788	hsa-miR-24-2-5p	MTSS1	metastasis suppressor 1
9792	hsa-miR-24-2-5p	SERTAD2	SERTA domain containing 2
9804	hsa-miR-24-2-5p	TOMM20	translocase of outer mitochondrial membrane 20
9807	hsa-miR-24-2-5p	IP6K1	inositol hexakisphosphate kinase 1
9830	hsa-miR-24-2-5p	TRIM14	tripartite motif containing 14
9839	hsa-miR-24-2-5p	ZEB2	zinc finger E-box binding homeobox 2
9843	hsa-miR-24-2-5p	HEPH	hephaestin
9847	hsa-miR-24-2-5p	C2CD5	C2 calcium dependent domain containing 5
9863	hsa-miR-24-2-5p	MAGI2	membrane associated guanylate kinase, WW and PDZ domain containing 2
9871	hsa-miR-24-2-5p	SEC24D	SEC24 homolog D, COPII coat complex component
9886	hsa-miR-24-2-5p	RHOBTB1	Rho related BTB domain containing 1
9914	hsa-miR-24-2-5p	ATP2C2	ATPase secretory pathway Ca2+ transporting 2
9926	hsa-miR-24-2-5p	LPGAT1	lysophosphatidylglycerol acyltransferase 1
9928	hsa-miR-24-2-5p	KIF14	kinesin family member 14
9934	hsa-miR-24-2-5p	P2RY14	purinergic receptor P2Y14
9939	hsa-miR-24-2-5p	RBM8A	RNA binding motif protein 8A
9941	hsa-miR-24-2-5p	EXOG	endo/exonuclease (5'-3'), endonuclease G-like
10001	hsa-miR-27a-3p	MED6	mediator complex subunit 6
10003	hsa-miR-27a-3p	NAALAD2	N-acetylated alpha-linked acidic dipeptidase 2
10005	hsa-miR-27a-3p	ACOT8	acyl-CoA thioesterase 8
100093631	hsa-miR-27a-3p	GTF2IP4	general transcription factor IIi pseudogene 4
10010	hsa-miR-27a-3p	TANK	TRAF family member associated NFKB activator
100101115	hsa-miR-27a-3p	TTTY21B	testis-specific transcript, Y-linked 21B (non-protein coding)
100101267	hsa-miR-27a-3p	POM121C	POM121 transmembrane nucleoporin C
100113389	hsa-miR-27a-3p	SNORD127	small nucleolar RNA, C/D box 127
100113407	hsa-miR-27a-3p	TMEM170B	transmembrane protein 170B
100125556	hsa-miR-27a-3p	FAM86JP	family with sequence similarity 86, member A pseudogene
100126270	hsa-miR-27a-3p	FMR1-AS1	FMR1 antisense RNA 1
100128811	hsa-miR-27a-3p	GPR158-AS1	GPR158 antisense RNA 1
100128885	hsa-miR-27a-3p	LOC100128885	uncharacterized LOC100128885
100128908	hsa-miR-27a-3p	LOC100128908	leishmanolysin homolog
100128927	hsa-miR-27a-3p	ZBTB42	zinc finger and BTB domain containing 42
100129046	hsa-miR-27a-3p	LOC100129046	uncharacterized LOC100129046
100129354	hsa-miR-27a-3p	NRADDP	neurotrophin receptor associated death domain, pseudogene
100129396	hsa-miR-27a-3p	FAM106CP	family with sequence similarity 106 member C, pseudogene
100129405	hsa-miR-27a-3p	MSTO2P	misato family member 2, pseudogene
100129550	hsa-miR-27a-3p	LOC100129550	uncharacterized LOC100129550
100129662	hsa-miR-27a-3p	FGF13-AS1	FGF13 antisense RNA 1
100129726	hsa-miR-27a-3p	LINC01126	long intergenic non-protein coding RNA 1126
100129858	hsa-miR-27a-3p	SCOC-AS1	SCOC antisense RNA 1
100129935	hsa-miR-27a-3p	LOC100129935	lectin, galactoside binding soluble 14 pseudogene
100129940	hsa-miR-27a-3p	LOC100129940	uncharacterized LOC100129940
100130155	hsa-miR-27a-3p	MIR124-2HG	MIR124-2 host gene
100130950	hsa-miR-27a-3p	LOC100130950	uncharacterized LOC100130950
100131096	hsa-miR-27a-3p	TNRC6C-AS1	TNRC6C antisense RNA 1
100131117	hsa-miR-27a-3p	ZBTB20-AS1	ZBTB20 antisense RNA 1
100131132	hsa-miR-27a-3p		uncharacterized LOC100131132
100131211	hsa-miR-27a-3p	NEMP2	nuclear envelope integral membrane protein 2
100131454	hsa-miR-27a-3p	DBIL5P	diazepam binding inhibitor-like 5, pseudogene
100131561	hsa-miR-27a-3p	FKSG29	FKSG29
100131755	hsa-miR-27a-3p	ARMCX4	armadillo repeat containing, X-linked 4
100131997	hsa-miR-27a-3p	FAM27E3	family with sequence similarity 27 member E3
100132111	hsa-miR-27a-3p	LOC100132111	uncharacterized LOC100132111
100132417	hsa-miR-27a-3p	FCGR1CP	Fc fragment of IgG receptor Ic, pseudogene
100132707	hsa-miR-27a-3p	PAXIP1-AS2	PAXIP1 antisense RNA 2
100132724	hsa-miR-27a-3p	DCAF13P3	DDB1 and CUL4 associated factor 13 pseudogene 3
100132832	hsa-miR-27a-3p	PMS2P9	PMS1 homolog 2, mismatch repair system component pseudogene 9
100133029	hsa-miR-27a-3p	LOC100133029	sirtuin 5 pseudogene
100134015	hsa-miR-27a-3p	UBOX5-AS1	UBOX5 antisense RNA 1
100134229	hsa-miR-27a-3p	JHDM1D-AS1	JHDM1D antisense RNA 1 (head to head)
100134822	hsa-miR-27a-3p	LOC100134822	uncharacterized LOC100134822
100147773	hsa-miR-27a-3p	LOC100147773	uncharacterized LOC100147773
10017	hsa-miR-27a-3p	BCL2L10	BCL2 like 10
100170229	hsa-miR-27a-3p	SRRM5	serine/arginine repetitive matrix 5
100188953	hsa-miR-27a-3p	LINC00092	long intergenic non-protein coding RNA 92
10021	hsa-miR-27a-3p	HCN4	hyperpolarization activated cyclic nucleotide gated potassium channel 4
100216479	hsa-miR-27a-3p	FAR2P2	fatty acyl-CoA reductase 2 pseudogene 2
100271832	hsa-miR-27a-3p	LOC100271832	uncharacterized LOC100271832
100271835	hsa-miR-27a-3p	LIMS3-LOC440895	LIMS3-LOC440895 readthrough
100272228	hsa-miR-27a-3p	LINC00894	long intergenic non-protein coding RNA 894
100288077	hsa-miR-27a-3p	WTAPP1	Wilms tumor 1 associated protein pseudogene 1
100288527	hsa-miR-27a-3p	REXO1L2P	REX1, RNA exonuclease 1 homolog-like 2, pseudogene
1003	hsa-miR-27a-3p	CDH5	cadherin 5
100302652	hsa-miR-27a-3p	GPR75-ASB3	GPR75-ASB3 readthrough
100303453	hsa-miR-27a-3p	TSNAX-DISC1	TSNAX-DISC1 readthrough (NMD candidate)
100316868	hsa-miR-27a-3p	HOTTIP	HOXA distal transcript antisense RNA
10040	hsa-miR-27a-3p	TOM1L1	target of myb1 like 1 membrane trafficking protein
10044	hsa-miR-27a-3p	SH2D3C	SH2 domain containing 3C
10046	hsa-miR-27a-3p	MAMLD1	mastermind like domain containing 1
10051	hsa-miR-27a-3p	SMC4	structural maintenance of chromosomes 4
10052	hsa-miR-27a-3p	GJC1	gap junction protein gamma 1
10058	hsa-miR-27a-3p	ABCB6	ATP binding cassette subfamily B member 6 (Langereis blood group)
10059	hsa-miR-27a-3p	DNM1L	dynamin 1-like
10073	hsa-miR-27a-3p	SNUPN	snurportin 1
10082	hsa-miR-27a-3p	GPC6	glypican 6
10085	hsa-miR-27a-3p	EDIL3	EGF like repeats and discoidin domains 3
1009	hsa-miR-27a-3p	CDH11	cadherin 11
10100	hsa-miR-27a-3p	TSPAN2	tetraspanin 2
10102	hsa-miR-27a-3p	TSFM	Ts translation elongation factor, mitochondrial
10103	hsa-miR-27a-3p	TSPAN1	tetraspanin 1
10105	hsa-miR-27a-3p	PPIF	peptidylprolyl isomerase F
10107	hsa-miR-27a-3p	TRIM10	tripartite motif containing 10
10123	hsa-miR-27a-3p	ARL4C	ADP ribosylation factor like GTPase 4C
10135	hsa-miR-27a-3p	NAMPT	nicotinamide phosphoribosyltransferase
10140	hsa-miR-27a-3p	TOB1	transducer of ERBB2, 1
10144	hsa-miR-27a-3p	FAM13A	family with sequence similarity 13 member A
10147	hsa-miR-27a-3p	SUGP2	SURP and G-patch domain containing 2
10148	hsa-miR-27a-3p	EBI3	Epstein-Barr virus induced 3
10149	hsa-miR-27a-3p	ADGRG2	adhesion G protein-coupled receptor G2
10150	hsa-miR-27a-3p	MBNL2	muscleblind like splicing regulator 2
10152	hsa-miR-27a-3p	ABI2	abl-interactor 2
10158	hsa-miR-27a-3p	PDZK1IP1	PDZK1 interacting protein 1
10161	hsa-miR-27a-3p	LPAR6	lysophosphatidic acid receptor 6
10169	hsa-miR-27a-3p	SERF2	small EDRK-rich factor 2
10171	hsa-miR-27a-3p	RCL1	RNA terminal phosphate cyclase like 1
10186	hsa-miR-27a-3p	LHFP	lipoma HMGIC fusion partner
10203	hsa-miR-27a-3p	CALCRL	calcitonin receptor like receptor
10206	hsa-miR-27a-3p	TRIM13	tripartite motif containing 13
10207	hsa-miR-27a-3p	PATJ	PATJ, crumbs cell polarity complex component
10208	hsa-miR-27a-3p	USPL1	ubiquitin specific peptidase like 1
10214	hsa-miR-27a-3p	SSX3	SSX family member 3
10216	hsa-miR-27a-3p	PRG4	proteoglycan 4
10231	hsa-miR-27a-3p	RCAN2	regulator of calcineurin 2
10236	hsa-miR-27a-3p	HNRNPR	heterogeneous nuclear ribonucleoprotein R
10253	hsa-miR-27a-3p	SPRY2	sprouty RTK signaling antagonist 2
10254	hsa-miR-27a-3p	STAM2	signal transducing adaptor molecule 2
10257	hsa-miR-27a-3p	ABCC4	ATP binding cassette subfamily C member 4
10269	hsa-miR-27a-3p	ZMPSTE24	zinc metallopeptidase STE24
10274	hsa-miR-27a-3p	STAG1	stromal antigen 1
10276	hsa-miR-27a-3p	NET1	neuroepithelial cell transforming 1
1028	hsa-miR-27a-3p	CDKN1C	cyclin dependent kinase inhibitor 1C
10291	hsa-miR-27a-3p	SF3A1	splicing factor 3a subunit 1
10295	hsa-miR-27a-3p	BCKDK	branched chain ketoacid dehydrogenase kinase
10301	hsa-miR-27a-3p	DLEU1	deleted in lymphocytic leukemia 1 (non-protein coding)
10320	hsa-miR-27a-3p	IKZF1	IKAROS family zinc finger 1
10322	hsa-miR-27a-3p	SMYD5	SMYD family member 5
10328	hsa-miR-27a-3p	EMC8	ER membrane protein complex subunit 8
10336	hsa-miR-27a-3p	PCGF3	polycomb group ring finger 3
10345	hsa-miR-27a-3p	TRDN	triadin
10365	hsa-miR-27a-3p	KLF2	Kruppel like factor 2
10370	hsa-miR-27a-3p	CITED2	Cbp/p300 interacting transactivator with Glu/Asp rich carboxy-terminal domain 2
10381	hsa-miR-27a-3p	TUBB3	tubulin beta 3 class III
1039	hsa-miR-27a-3p	CDR2	cerebellar degeneration related protein 2
10390	hsa-miR-27a-3p	CEPT1	choline/ethanolamine phosphotransferase 1
10392	hsa-miR-27a-3p	NOD1	nucleotide binding oligomerization domain containing 1
10395	hsa-miR-27a-3p	DLC1	DLC1 Rho GTPase activating protein
1040	hsa-miR-27a-3p	CDS1	CDP-diacylglycerol synthase 1
10402	hsa-miR-27a-3p	ST3GAL6	ST3 beta-galactoside alpha-2,3-sialyltransferase 6
10412	hsa-miR-27a-3p	NSA2	NSA2, ribosome biogenesis homolog
10420	hsa-miR-27a-3p	TESK2	testis-specific kinase 2
10425	hsa-miR-27a-3p	ARIH2	ariadne RBR E3 ubiquitin protein ligase 2
10428	hsa-miR-27a-3p	CFDP1	craniofacial development protein 1
10436	hsa-miR-27a-3p	EMG1	EMG1, N1-specific pseudouridine methyltransferase
10438	hsa-miR-27a-3p	C1D	C1D nuclear receptor corepressor
10449	hsa-miR-27a-3p	ACAA2	acetyl-CoA acyltransferase 2
10451	hsa-miR-27a-3p	VAV3	vav guanine nucleotide exchange factor 3
10465	hsa-miR-27a-3p	PPIH	peptidylprolyl isomerase H
10467	hsa-miR-27a-3p	ZNHIT1	zinc finger HIT-type containing 1
10472	hsa-miR-27a-3p	ZBTB18	zinc finger and BTB domain containing 18
10474	hsa-miR-27a-3p	TADA3	transcriptional adaptor 3
1048	hsa-miR-27a-3p	CEACAM5	carcinoembryonic antigen related cell adhesion molecule 5
10482	hsa-miR-27a-3p	NXF1	nuclear RNA export factor 1
10486	hsa-miR-27a-3p	CAP2	CAP, adenylate cyclase-associated protein, 2 (yeast)
10492	hsa-miR-27a-3p	SYNCRIP	synaptotagmin binding cytoplasmic RNA interacting protein
10495	hsa-miR-27a-3p	ENOX2	ecto-NOX disulfide-thiol exchanger 2
10498	hsa-miR-27a-3p	CARM1	coactivator associated arginine methyltransferase 1
10507	hsa-miR-27a-3p	SEMA4D	semaphorin 4D
10513	hsa-miR-27a-3p	APPBP2	amyloid beta precursor protein binding protein 2
10516	hsa-miR-27a-3p	FBLN5	fibulin 5
10519	hsa-miR-27a-3p	CIB1	calcium and integrin binding 1
10521	hsa-miR-27a-3p	DDX17	DEAD-box helicase 17
10523	hsa-miR-27a-3p	CHERP	calcium homeostasis endoplasmic reticulum protein
10525	hsa-miR-27a-3p	HYOU1	hypoxia up-regulated 1
10526	hsa-miR-27a-3p	IPO8	importin 8
10529	hsa-miR-27a-3p	NEBL	nebulette
1053	hsa-miR-27a-3p	CEBPE	CCAAT/enhancer binding protein epsilon
1054	hsa-miR-27a-3p	CEBPG	CCAAT/enhancer binding protein gamma
10541	hsa-miR-27a-3p	ANP32B	acidic nuclear phosphoprotein 32 family member B
10544	hsa-miR-27a-3p	PROCR	protein C receptor
10556	hsa-miR-27a-3p	RPP30	ribonuclease P/MRP subunit p30
10559	hsa-miR-27a-3p	SLC35A1	solute carrier family 35 member A1
10561	hsa-miR-27a-3p	IFI44	interferon induced protein 44
10564	hsa-miR-27a-3p	ARFGEF2	ADP ribosylation factor guanine nucleotide exchange factor 2
10565	hsa-miR-27a-3p	ARFGEF1	ADP ribosylation factor guanine nucleotide exchange factor 1
10569	hsa-miR-27a-3p	SLU7	SLU7 homolog, splicing factor
10576	hsa-miR-27a-3p	CCT2	chaperonin containing TCP1 subunit 2
10580	hsa-miR-27a-3p	SORBS1	sorbin and SH3 domain containing 1
10599	hsa-miR-27a-3p	SLCO1B1	solute carrier organic anion transporter family member 1B1
10605	hsa-miR-27a-3p	PAIP1	poly(A) binding protein interacting protein 1
10618	hsa-miR-27a-3p	TGOLN2	trans-golgi network protein 2
10622	hsa-miR-27a-3p	POLR3G	polymerase (RNA) III subunit G
10630	hsa-miR-27a-3p	PDPN	podoplanin
10632	hsa-miR-27a-3p	ATP5L	ATP synthase, H+ transporting, mitochondrial Fo complex subunit G
10640	hsa-miR-27a-3p	EXOC5	exocyst complex component 5
10643	hsa-miR-27a-3p	IGF2BP3	insulin like growth factor 2 mRNA binding protein 3
10644	hsa-miR-27a-3p	IGF2BP2	insulin like growth factor 2 mRNA binding protein 2
10645	hsa-miR-27a-3p	CAMKK2	calcium/calmodulin dependent protein kinase kinase 2
10658	hsa-miR-27a-3p	CELF1	CUGBP, Elav-like family member 1
10659	hsa-miR-27a-3p	CELF2	CUGBP, Elav-like family member 2
10664	hsa-miR-27a-3p	CTCF	CCCTC-binding factor
10668	hsa-miR-27a-3p	CGRRF1	cell growth regulator with ring finger domain 1
10672	hsa-miR-27a-3p	GNA13	G protein subunit alpha 13
10675	hsa-miR-27a-3p	CSPG5	chondroitin sulfate proteoglycan 5
10681	hsa-miR-27a-3p	GNB5	G protein subunit beta 5
10699	hsa-miR-27a-3p	CORIN	corin, serine peptidase
10712	hsa-miR-27a-3p	FAM189B	family with sequence similarity 189 member B
10716	hsa-miR-27a-3p	TBR1	T-box, brain 1
10717	hsa-miR-27a-3p	AP4B1	adaptor related protein complex 4 beta 1 subunit
10724	hsa-miR-27a-3p	MGEA5	meningioma expressed antigen 5 (hyaluronidase)
10725	hsa-miR-27a-3p	NFAT5	nuclear factor of activated T-cells 5, tonicity-responsive
1073	hsa-miR-27a-3p	CFL2	cofilin 2
10730	hsa-miR-27a-3p	YME1L1	YME1 like 1 ATPase
10732	hsa-miR-27a-3p	TCFL5	transcription factor like 5
10745	hsa-miR-27a-3p	PHTF1	putative homeodomain transcription factor 1
10752	hsa-miR-27a-3p	CHL1	cell adhesion molecule L1 like
10767	hsa-miR-27a-3p	HBS1L	HBS1 like translational GTPase
10769	hsa-miR-27a-3p	PLK2	polo like kinase 2
10771	hsa-miR-27a-3p	ZMYND11	zinc finger MYND-type containing 11
10777	hsa-miR-27a-3p	ARPP21	cAMP regulated phosphoprotein 21
10781	hsa-miR-27a-3p	ZNF266	zinc finger protein 266
10783	hsa-miR-27a-3p	NEK6	NIMA related kinase 6
10786	hsa-miR-27a-3p	SLC17A3	solute carrier family 17 member 3
10787	hsa-miR-27a-3p	NCKAP1	NCK associated protein 1
10788	hsa-miR-27a-3p	IQGAP2	IQ motif containing GTPase activating protein 2
10802	hsa-miR-27a-3p	SEC24A	SEC24 homolog A, COPII coat complex component
10803	hsa-miR-27a-3p	CCR9	C-C motif chemokine receptor 9
10808	hsa-miR-27a-3p	HSPH1	heat shock protein family H (Hsp110) member 1
10813	hsa-miR-27a-3p	UTP14A	UTP14A small subunit processome component
10817	hsa-miR-27a-3p	FRS3	fibroblast growth factor receptor substrate 3
10825	hsa-miR-27a-3p	NEU3	neuraminidase 3 (membrane sialidase)
10826	hsa-miR-27a-3p	FAXDC2	fatty acid hydroxylase domain containing 2
10846	hsa-miR-27a-3p	PDE10A	phosphodiesterase 10A
10848	hsa-miR-27a-3p	PPP1R13L	protein phosphatase 1 regulatory subunit 13 like
10856	hsa-miR-27a-3p	RUVBL2	RuvB like AAA ATPase 2
10863	hsa-miR-27a-3p	ADAM28	ADAM metallopeptidase domain 28
10875	hsa-miR-27a-3p	FGL2	fibrinogen like 2
10885	hsa-miR-27a-3p	WDR3	WD repeat domain 3
10891	hsa-miR-27a-3p	PPARGC1A	PPARG coactivator 1 alpha
10904	hsa-miR-27a-3p	BLCAP	bladder cancer associated protein
10906	hsa-miR-27a-3p	TRAFD1	TRAF-type zinc finger domain containing 1
10913	hsa-miR-27a-3p	EDAR	ectodysplasin A receptor
10923	hsa-miR-27a-3p	SUB1	SUB1 homolog, transcriptional regulator
10938	hsa-miR-27a-3p	EHD1	EH domain containing 1
10940	hsa-miR-27a-3p	POP1	POP1 homolog, ribonuclease P/MRP subunit
10943	hsa-miR-27a-3p	MSL3	male-specific lethal 3 homolog (Drosophila)
10944	hsa-miR-27a-3p	C11orf58	chromosome 11 open reading frame 58
10951	hsa-miR-27a-3p	CBX1	chromobox 1
10954	hsa-miR-27a-3p	PDIA5	protein disulfide isomerase family A member 5
10970	hsa-miR-27a-3p	CKAP4	cytoskeleton-associated protein 4
10971	hsa-miR-27a-3p	YWHAQ	tyrosine 3-monooxygenase/tryptophan 5-monooxygenase activation protein theta
10972	hsa-miR-27a-3p	TMED10	transmembrane p24 trafficking protein 10
10975	hsa-miR-27a-3p	UQCR11	ubiquinol-cytochrome c reductase, complex III subunit XI
11009	hsa-miR-27a-3p	IL24	interleukin 24
11011	hsa-miR-27a-3p	TLK2	tousled like kinase 2
11014	hsa-miR-27a-3p	KDELR2	KDEL endoplasmic reticulum protein retention receptor 2
11017	hsa-miR-27a-3p	SNRNP27	small nuclear ribonucleoprotein U4/U6.U5 subunit 27
11037	hsa-miR-27a-3p	STON1	stonin 1
11051	hsa-miR-27a-3p	NUDT21	nudix hydrolase 21
11059	hsa-miR-27a-3p	WWP1	WW domain containing E3 ubiquitin protein ligase 1
1106	hsa-miR-27a-3p	CHD2	chromodomain helicase DNA binding protein 2
11069	hsa-miR-27a-3p	RAPGEF4	Rap guanine nucleotide exchange factor 4
11073	hsa-miR-27a-3p	TOPBP1	topoisomerase (DNA) II binding protein 1
11083	hsa-miR-27a-3p	DIDO1	death inducer-obliterator 1
11096	hsa-miR-27a-3p	ADAMTS5	ADAM metallopeptidase with thrombospondin type 1 motif 5
11101	hsa-miR-27a-3p	ATE1	arginyltransferase 1
11102	hsa-miR-27a-3p	RPP14	ribonuclease P/MRP subunit p14
1111	hsa-miR-27a-3p	CHEK1	checkpoint kinase 1
11113	hsa-miR-27a-3p	CIT	citron rho-interacting serine/threonine kinase
1112	hsa-miR-27a-3p	FOXN3	forkhead box N3
11127	hsa-miR-27a-3p	KIF3A	kinesin family member 3A
11130	hsa-miR-27a-3p	ZWINT	ZW10 interacting kinetochore protein
11148	hsa-miR-27a-3p	HHLA2	HERV-H LTR-associating 2
11152	hsa-miR-27a-3p	WDR45	WD repeat domain 45
11162	hsa-miR-27a-3p	NUDT6	nudix hydrolase 6
11167	hsa-miR-27a-3p	FSTL1	follistatin like 1
11174	hsa-miR-27a-3p	ADAMTS6	ADAM metallopeptidase with thrombospondin type 1 motif 6
11176	hsa-miR-27a-3p	BAZ2A	bromodomain adjacent to zinc finger domain 2A
11177	hsa-miR-27a-3p	BAZ1A	bromodomain adjacent to zinc finger domain 1A
1118	hsa-miR-27a-3p	CHIT1	chitinase 1
11183	hsa-miR-27a-3p	MAP4K5	mitogen-activated protein kinase kinase kinase kinase 5
11196	hsa-miR-27a-3p	SEC23IP	SEC23 interacting protein
11197	hsa-miR-27a-3p	WIF1	WNT inhibitory factor 1
112	hsa-miR-27a-3p	ADCY6	adenylate cyclase 6
11223	hsa-miR-27a-3p	MST1L	macrophage stimulating 1-like
11227	hsa-miR-27a-3p	GALNT5	polypeptide N-acetylgalactosaminyltransferase 5
11228	hsa-miR-27a-3p	RASSF8	Ras association domain family member 8
11236	hsa-miR-27a-3p	RNF139	ring finger protein 139
11244	hsa-miR-27a-3p	ZHX1	zinc fingers and homeoboxes 1
112479	hsa-miR-27a-3p	ERI2	ERI1 exoribonuclease family member 2
112487	hsa-miR-27a-3p	DTD2	D-tyrosyl-tRNA deacylase 2 (putative)
11253	hsa-miR-27a-3p	MAN1B1	mannosidase alpha class 1B member 1
11254	hsa-miR-27a-3p	SLC6A14	solute carrier family 6 member 14
112574	hsa-miR-27a-3p	SNX18	sorting nexin 18
112616	hsa-miR-27a-3p	CMTM7	CKLF like MARVEL transmembrane domain containing 7
11276	hsa-miR-27a-3p	SYNRG	synergin, gamma
112817	hsa-miR-27a-3p	HOGA1	4-hydroxy-2-oxoglutarate aldolase 1
112858	hsa-miR-27a-3p	TP53RK	TP53 regulating kinase
1129	hsa-miR-27a-3p	CHRM2	cholinergic receptor muscarinic 2
112936	hsa-miR-27a-3p	VPS26B	VPS26, retromer complex component B
1130	hsa-miR-27a-3p	LYST	lysosomal trafficking regulator
11311	hsa-miR-27a-3p	VPS45	vacuolar protein sorting 45 homolog
113146	hsa-miR-27a-3p	AHNAK2	AHNAK nucleoprotein 2
113157	hsa-miR-27a-3p	RPLP0P2	ribosomal protein lateral stalk subunit P0 pseudogene 2
11320	hsa-miR-27a-3p	MGAT4A	mannosyl (alpha-1,3-)-glycoprotein beta-1,4-N-acetylglucosaminyltransferase, isozyme A
113235	hsa-miR-27a-3p	SLC46A1	solute carrier family 46 member 1
113251	hsa-miR-27a-3p	LARP4	La ribonucleoprotein domain family member 4
113263	hsa-miR-27a-3p	GLCCI1	glucocorticoid induced 1
11328	hsa-miR-27a-3p	FKBP9	FK506 binding protein 9
11329	hsa-miR-27a-3p	STK38	serine/threonine kinase 38
1134	hsa-miR-27a-3p	CHRNA1	cholinergic receptor nicotinic alpha 1 subunit
11340	hsa-miR-27a-3p	EXOSC8	exosome component 8
113419	hsa-miR-27a-3p	TEX261	testis expressed 261
113763	hsa-miR-27a-3p	ZBED6CL	ZBED6 C-terminal like
114036	hsa-miR-27a-3p	LINC00310	long intergenic non-protein coding RNA 310
114112	hsa-miR-27a-3p	TXNRD3	thioredoxin reductase 3
114569	hsa-miR-27a-3p	MAL2	mal, T-cell differentiation protein 2 (gene/pseudogene)
114789	hsa-miR-27a-3p	SLC25A25	solute carrier family 25 member 25
114792	hsa-miR-27a-3p	KLHL32	kelch like family member 32
114798	hsa-miR-27a-3p	SLITRK1	SLIT and NTRK like family member 1
114800	hsa-miR-27a-3p	CCDC85A	coiled-coil domain containing 85A
114818	hsa-miR-27a-3p	KLHL29	kelch like family member 29
114822	hsa-miR-27a-3p	RHPN1	rhophilin, Rho GTPase binding protein 1
114884	hsa-miR-27a-3p	OSBPL10	oxysterol binding protein like 10
114885	hsa-miR-27a-3p	OSBPL11	oxysterol binding protein like 11
114905	hsa-miR-27a-3p	C1QTNF7	C1q and tumor necrosis factor related protein 7
114908	hsa-miR-27a-3p	TMEM123	transmembrane protein 123
114928	hsa-miR-27a-3p	GPRASP2	G protein-coupled receptor associated sorting protein 2
1152	hsa-miR-27a-3p	CKB	creatine kinase B
115290	hsa-miR-27a-3p	FBXO17	F-box protein 17
1153	hsa-miR-27a-3p	CIRBP	cold inducible RNA binding protein
115350	hsa-miR-27a-3p	FCRL1	Fc receptor like 1
115362	hsa-miR-27a-3p	GBP5	guanylate binding protein 5
115426	hsa-miR-27a-3p	UHRF2	ubiquitin like with PHD and ring finger domains 2
115795	hsa-miR-27a-3p	FANCD2OS	FANCD2 opposite strand
115825	hsa-miR-27a-3p	WDFY2	WD repeat and FYVE domain containing 2
116039	hsa-miR-27a-3p	OSR2	odd-skipped related transciption factor 2
116068	hsa-miR-27a-3p	LYSMD3	LysM domain containing 3
116071	hsa-miR-27a-3p	BATF2	basic leucine zipper ATF-like transcription factor 2
1161	hsa-miR-27a-3p	ERCC8	ERCC excision repair 8, CSA ubiquitin ligase complex subunit
116113	hsa-miR-27a-3p	FOXP4	forkhead box P4
116135	hsa-miR-27a-3p	LRRC3B	leucine rich repeat containing 3B
116150	hsa-miR-27a-3p	NUS1	NUS1 dehydrodolichyl diphosphate synthase subunit
116159	hsa-miR-27a-3p	CYYR1	cysteine and tyrosine rich 1
116224	hsa-miR-27a-3p	FAM122A	family with sequence similarity 122A
116328	hsa-miR-27a-3p	C8orf34	chromosome 8 open reading frame 34
116369	hsa-miR-27a-3p	SLC26A8	solute carrier family 26 member 8
116443	hsa-miR-27a-3p	GRIN3A	glutamate ionotropic receptor NMDA type subunit 3A
116729	hsa-miR-27a-3p	PPP1R27	protein phosphatase 1 regulatory subunit 27
116835	hsa-miR-27a-3p	HSPA12B	heat shock protein family A (Hsp70) member 12B
116843	hsa-miR-27a-3p	SLC18B1	solute carrier family 18 member B1
117154	hsa-miR-27a-3p	DACH2	dachshund family transcription factor 2
117177	hsa-miR-27a-3p	RAB3IP	RAB3A interacting protein
117247	hsa-miR-27a-3p	SLC16A10	solute carrier family 16 member 10
118	hsa-miR-27a-3p	ADD1	adducin 1
1182	hsa-miR-27a-3p	CLCN3	chloride voltage-gated channel 3
118421	hsa-miR-27a-3p	LINC00161	long intergenic non-protein coding RNA 161
118427	hsa-miR-27a-3p	OLFM3	olfactomedin 3
118491	hsa-miR-27a-3p	CFAP70	cilia and flagella associated protein 70
118980	hsa-miR-27a-3p	SFXN2	sideroflexin 2
119559	hsa-miR-27a-3p	SFXN4	sideroflexin 4
1196	hsa-miR-27a-3p	CLK2	CDC like kinase 2
1197	hsa-miR-27a-3p	CLK2P1	CDC like kinase 2, pseudogene 1
120	hsa-miR-27a-3p	ADD3	adducin 3
120526	hsa-miR-27a-3p	DNAJC24	DnaJ heat shock protein family (Hsp40) member C24
1213	hsa-miR-27a-3p	CLTC	clathrin heavy chain
121355	hsa-miR-27a-3p	GTSF1	gametocyte specific factor 1
121441	hsa-miR-27a-3p	NEDD1	neural precursor cell expressed, developmentally down-regulated 1
121506	hsa-miR-27a-3p	ERP27	endoplasmic reticulum protein 27
121549	hsa-miR-27a-3p	ASCL4	achaete-scute family bHLH transcription factor 4
121643	hsa-miR-27a-3p	FOXN4	forkhead box N4
121838	hsa-miR-27a-3p	LINC00284	long intergenic non-protein coding RNA 284
122060	hsa-miR-27a-3p	SLAIN1	SLAIN motif family member 1
122769	hsa-miR-27a-3p	LRR1	leucine rich repeat protein 1
122786	hsa-miR-27a-3p	FRMD6	FERM domain containing 6
122830	hsa-miR-27a-3p	NAA30	N(alpha)-acetyltransferase 30, NatC catalytic subunit
123228	hsa-miR-27a-3p	SENP8	SUMO/sentrin peptidase family member, NEDD8 specific
123355	hsa-miR-27a-3p	LRRC28	leucine rich repeat containing 28
123688	hsa-miR-27a-3p	HYKK	hydroxylysine kinase
1240	hsa-miR-27a-3p	CMKLR1	chemerin chemokine-like receptor 1
124149	hsa-miR-27a-3p	ANKRD26P1	ankyrin repeat domain 26 pseudogene 1
124245	hsa-miR-27a-3p	ZC3H18	zinc finger CCCH-type containing 18
124454	hsa-miR-27a-3p	EARS2	glutamyl-tRNA synthetase 2, mitochondrial
124491	hsa-miR-27a-3p	TMEM170A	transmembrane protein 170A
124637	hsa-miR-27a-3p	CYB5D1	cytochrome b5 domain containing 1
124801	hsa-miR-27a-3p	LSM12	LSM12 homolog
125061	hsa-miR-27a-3p	AFMID	arylformamidase
125111	hsa-miR-27a-3p	GJD3	gap junction protein delta 3
125113	hsa-miR-27a-3p	KRT222	keratin 222
125228	hsa-miR-27a-3p	FAM210A	family with sequence similarity 210 member A
125893	hsa-miR-27a-3p	ZNF816	zinc finger protein 816
126014	hsa-miR-27a-3p	OSCAR	osteoclast associated, immunoglobulin-like receptor
126070	hsa-miR-27a-3p	ZNF440	zinc finger protein 440
1261	hsa-miR-27a-3p	CNGA3	cyclic nucleotide gated channel alpha 3
1262	hsa-miR-27a-3p	CNGA4	cyclic nucleotide gated channel alpha 4
126536	hsa-miR-27a-3p	LINC00661	long intergenic non-protein coding RNA 661
1266	hsa-miR-27a-3p	CNN3	calponin 3
126669	hsa-miR-27a-3p	SHE	Src homology 2 domain containing E
1268	hsa-miR-27a-3p	CNR1	cannabinoid receptor 1 (brain)
127018	hsa-miR-27a-3p	LYPLAL1	lysophospholipase like 1
127253	hsa-miR-27a-3p	TYW3	tRNA-yW synthesizing protein 3 homolog
127254	hsa-miR-27a-3p	ERICH3	glutamate rich 3
127343	hsa-miR-27a-3p	DMBX1	diencephalon/mesencephalon homeobox 1
127428	hsa-miR-27a-3p	TCEANC2	transcription elongation factor A N-terminal and central domain containing 2
127665	hsa-miR-27a-3p	ZNF648	zinc finger protein 648
127733	hsa-miR-27a-3p	UBXN10	UBX domain protein 10
1278	hsa-miR-27a-3p	COL1A2	collagen type I alpha 2 chain
128061	hsa-miR-27a-3p	C1orf131	chromosome 1 open reading frame 131
128387	hsa-miR-27a-3p	TATDN3	TatD DNase domain containing 3
1288	hsa-miR-27a-3p	COL4A6	collagen type IV alpha 6 chain
128817	hsa-miR-27a-3p	CSTL1	cystatin like 1
128822	hsa-miR-27a-3p	CST9	cystatin 9
128876	hsa-miR-27a-3p	FAM83C	family with sequence similarity 83 member C
1289	hsa-miR-27a-3p	COL5A1	collagen type V alpha 1
128977	hsa-miR-27a-3p	C22orf39	chromosome 22 open reading frame 39
129285	hsa-miR-27a-3p	PPP1R21	protein phosphatase 1 regulatory subunit 21
129293	hsa-miR-27a-3p	TRABD2A	TraB domain containing 2A
13	hsa-miR-27a-3p	AADAC	arylacetamide deacetylase
130162	hsa-miR-27a-3p	CLHC1	clathrin heavy chain linker domain containing 1
1302	hsa-miR-27a-3p	COL11A2	collagen type XI alpha 2
130271	hsa-miR-27a-3p	PLEKHH2	pleckstrin homology, MyTH4 and FERM domain containing H2
130399	hsa-miR-27a-3p	ACVR1C	activin A receptor type 1C
130507	hsa-miR-27a-3p	UBR3	ubiquitin protein ligase E3 component n-recognin 3 (putative)
1307	hsa-miR-27a-3p	COL16A1	collagen type XVI alpha 1 chain
130733	hsa-miR-27a-3p	TMEM178A	transmembrane protein 178A
130752	hsa-miR-27a-3p	MDH1B	malate dehydrogenase 1B
130827	hsa-miR-27a-3p	TMEM182	transmembrane protein 182
130888	hsa-miR-27a-3p	FBXO36	F-box protein 36
1310	hsa-miR-27a-3p	COL19A1	collagen type XIX alpha 1 chain
131118	hsa-miR-27a-3p	DNAJC19	DnaJ heat shock protein family (Hsp40) member C19
131544	hsa-miR-27a-3p	CRYBG3	crystallin beta-gamma domain containing 3
131583	hsa-miR-27a-3p	FAM43A	family with sequence similarity 43 member A
1317	hsa-miR-27a-3p	SLC31A1	solute carrier family 31 member 1
132014	hsa-miR-27a-3p	IL17RE	interleukin 17 receptor E
132299	hsa-miR-27a-3p	OCIAD2	OCIA domain containing 2
1326	hsa-miR-27a-3p	MAP3K8	mitogen-activated protein kinase kinase kinase 8
132720	hsa-miR-27a-3p	C4orf32	chromosome 4 open reading frame 32
133584	hsa-miR-27a-3p	EGFLAM	EGF like, fibronectin type III and laminin G domains
133690	hsa-miR-27a-3p	CAPSL	calcyphosine like
133746	hsa-miR-27a-3p	JMY	junction mediating and regulatory protein, p53 cofactor
134	hsa-miR-27a-3p	ADORA1	adenosine A1 receptor
134266	hsa-miR-27a-3p	GRPEL2	GrpE like 2, mitochondrial
134353	hsa-miR-27a-3p	LSM11	LSM11, U7 small nuclear RNA associated
134429	hsa-miR-27a-3p	STARD4	StAR related lipid transfer domain containing 4
134430	hsa-miR-27a-3p	WDR36	WD repeat domain 36
134466	hsa-miR-27a-3p	ZNF300P1	zinc finger protein 300 pseudogene 1
134492	hsa-miR-27a-3p	NUDCD2	NudC domain containing 2
134548	hsa-miR-27a-3p	SOWAHA	sosondowah ankyrin repeat domain family member A
134728	hsa-miR-27a-3p	IRAK1BP1	interleukin 1 receptor associated kinase 1 binding protein 1
134957	hsa-miR-27a-3p	STXBP5	syntaxin binding protein 5
1351	hsa-miR-27a-3p	COX8A	cytochrome c oxidase subunit 8A
135112	hsa-miR-27a-3p	NCOA7	nuclear receptor coactivator 7
135114	hsa-miR-27a-3p	HINT3	histidine triad nucleotide binding protein 3
135138	hsa-miR-27a-3p	PACRG	PARK2 coregulated
135152	hsa-miR-27a-3p	B3GAT2	beta-1,3-glucuronyltransferase 2
135228	hsa-miR-27a-3p	CD109	CD109 molecule
135293	hsa-miR-27a-3p	PM20D2	peptidase M20 domain containing 2
1353	hsa-miR-27a-3p	COX11	COX11 cytochrome c oxidase copper chaperone
135892	hsa-miR-27a-3p	TRIM50	tripartite motif containing 50
136	hsa-miR-27a-3p	ADORA2B	adenosine A2b receptor
136319	hsa-miR-27a-3p	MTPN	myotrophin
1365	hsa-miR-27a-3p	CLDN3	claudin 3
136895	hsa-miR-27a-3p	C7orf31	chromosome 7 open reading frame 31
137492	hsa-miR-27a-3p	VPS37A	VPS37A, ESCRT-I subunit
137682	hsa-miR-27a-3p	NDUFAF6	NADH:ubiquinone oxidoreductase complex assembly factor 6
137695	hsa-miR-27a-3p	TMEM68	transmembrane protein 68
1379	hsa-miR-27a-3p	CR1L	complement component 3b/4b receptor 1-like
138046	hsa-miR-27a-3p	RALYL	RALY RNA binding protein-like
138050	hsa-miR-27a-3p	HGSNAT	heparan-alpha-glucosaminide N-acetyltransferase
138307	hsa-miR-27a-3p	LCN8	lipocalin 8
1385	hsa-miR-27a-3p	CREB1	cAMP responsive element binding protein 1
138639	hsa-miR-27a-3p	PTPDC1	protein tyrosine phosphatase domain containing 1
1390	hsa-miR-27a-3p	CREM	cAMP responsive element modulator
139065	hsa-miR-27a-3p	SLITRK4	SLIT and NTRK like family member 4
139212	hsa-miR-27a-3p	PIH1D3	PIH1 domain containing 3
139231	hsa-miR-27a-3p	FAM199X	family with sequence similarity 199, X-linked
139322	hsa-miR-27a-3p	APOOL	apolipoprotein O like
139411	hsa-miR-27a-3p	PTCHD1	patched domain containing 1
139538	hsa-miR-27a-3p	VENTXP1	VENT homeobox pseudogene 1
139628	hsa-miR-27a-3p	FOXR2	forkhead box R2
1398	hsa-miR-27a-3p	CRK	CRK proto-oncogene, adaptor protein
140	hsa-miR-27a-3p	ADORA3	adenosine A3 receptor
1400	hsa-miR-27a-3p	CRMP1	collapsin response mediator protein 1
1401	hsa-miR-27a-3p	CRP	C-reactive protein, pentraxin-related
1404	hsa-miR-27a-3p	HAPLN1	hyaluronan and proteoglycan link protein 1
140460	hsa-miR-27a-3p	ASB7	ankyrin repeat and SOCS box containing 7
140461	hsa-miR-27a-3p	ASB8	ankyrin repeat and SOCS box containing 8
140612	hsa-miR-27a-3p	ZFP28	ZFP28 zinc finger protein
140689	hsa-miR-27a-3p	CBLN4	cerebellin 4 precursor
140700	hsa-miR-27a-3p	SAMD10	sterile alpha motif domain containing 10
140735	hsa-miR-27a-3p	DYNLL2	dynein light chain LC8-type 2
140739	hsa-miR-27a-3p	UBE2F	ubiquitin conjugating enzyme E2 F (putative)
140803	hsa-miR-27a-3p	TRPM6	transient receptor potential cation channel subfamily M member 6
140838	hsa-miR-27a-3p	NANP	N-acetylneuraminic acid phosphatase
140886	hsa-miR-27a-3p	PABPC5	poly(A) binding protein cytoplasmic 5
140890	hsa-miR-27a-3p	SREK1	splicing regulatory glutamic acid and lysine rich protein 1
142685	hsa-miR-27a-3p	ASB15	ankyrin repeat and SOCS box containing 15
142913	hsa-miR-27a-3p	CFL1P1	cofilin 1 pseudogene 1
143098	hsa-miR-27a-3p	MPP7	membrane palmitoylated protein 7
1432	hsa-miR-27a-3p	MAPK14	mitogen-activated protein kinase 14
143244	hsa-miR-27a-3p	EIF5AL1	eukaryotic translation initiation factor 5A-like 1
143279	hsa-miR-27a-3p	HECTD2	HECT domain E3 ubiquitin protein ligase 2
143282	hsa-miR-27a-3p	FGFBP3	fibroblast growth factor binding protein 3
143425	hsa-miR-27a-3p	SYT9	synaptotagmin 9
1435	hsa-miR-27a-3p	CSF1	colony stimulating factor 1
143684	hsa-miR-27a-3p	FAM76B	family with sequence similarity 76 member B
143689	hsa-miR-27a-3p	PIWIL4	piwi like RNA-mediated gene silencing 4
1438	hsa-miR-27a-3p	CSF2RA	colony stimulating factor 2 receptor alpha subunit
144108	hsa-miR-27a-3p	SPTY2D1	SPT2 chromatin protein domain containing 1
144348	hsa-miR-27a-3p	ZNF664	zinc finger protein 664
144402	hsa-miR-27a-3p	CPNE8	copine 8
144455	hsa-miR-27a-3p	E2F7	E2F transcription factor 7
144715	hsa-miR-27a-3p	RAD9B	RAD9 checkpoint clamp component B
145282	hsa-miR-27a-3p	MIPOL1	mirror-image polydactyly 1
145376	hsa-miR-27a-3p	PPP1R36	protein phosphatase 1 regulatory subunit 36
145389	hsa-miR-27a-3p	SLC38A6	solute carrier family 38 member 6
145447	hsa-miR-27a-3p	ABHD12B	abhydrolase domain containing 12B
145474	hsa-miR-27a-3p	LOC145474	uncharacterized LOC145474
145497	hsa-miR-27a-3p	LRRC74A	leucine rich repeat containing 74A
145508	hsa-miR-27a-3p	CEP128	centrosomal protein 128
145645	hsa-miR-27a-3p	TERB2	telomere repeat binding bouquet formation protein 2
145741	hsa-miR-27a-3p	C2CD4A	C2 calcium dependent domain containing 4A
145748	hsa-miR-27a-3p	LYSMD4	LysM domain containing 4
145781	hsa-miR-27a-3p	GCOM1	GRINL1A complex locus 1
146057	hsa-miR-27a-3p	TTBK2	tau tubulin kinase 2
1462	hsa-miR-27a-3p	VCAN	versican
146223	hsa-miR-27a-3p	CMTM4	CKLF like MARVEL transmembrane domain containing 4
146434	hsa-miR-27a-3p	ZNF597	zinc finger protein 597
1466	hsa-miR-27a-3p	CSRP2	cysteine and glycine rich protein 2
146771	hsa-miR-27a-3p	TCAM1P	testicular cell adhesion molecule 1, pseudogene
146857	hsa-miR-27a-3p	SLFN13	schlafen family member 13
146956	hsa-miR-27a-3p	EME1	essential meiotic structure-specific endonuclease 1
147004	hsa-miR-27a-3p	LOC147004	uncharacterized LOC147004
147081	hsa-miR-27a-3p	CRHR1-IT1	CRHR1 intronic transcript 1
147172	hsa-miR-27a-3p	LRRC37BP1	leucine rich repeat containing 37B pseudogene 1
147179	hsa-miR-27a-3p	WIPF2	WAS/WASL interacting protein family member 2
147339	hsa-miR-27a-3p	C18orf25	chromosome 18 open reading frame 25
147372	hsa-miR-27a-3p	CCBE1	collagen and calcium binding EGF domains 1
147495	hsa-miR-27a-3p	APCDD1	adenomatosis polyposis coli down-regulated 1
147670	hsa-miR-27a-3p	SMIM17	small integral membrane protein 17
1478	hsa-miR-27a-3p	CSTF2	cleavage stimulation factor subunit 2
147804	hsa-miR-27a-3p	TPM3P9	tropomyosin 3 pseudogene 9
147872	hsa-miR-27a-3p	CCDC155	coiled-coil domain containing 155
147912	hsa-miR-27a-3p	SIX5	SIX homeobox 5
147947	hsa-miR-27a-3p	ZNF542P	zinc finger protein 542, pseudogene
147948	hsa-miR-27a-3p	ZNF582	zinc finger protein 582
147991	hsa-miR-27a-3p	DPY19L3	dpy-19 like 3 (C. elegans)
148014	hsa-miR-27a-3p	TTC9B	tetratricopeptide repeat domain 9B
148203	hsa-miR-27a-3p	ZNF738	zinc finger protein 738
148223	hsa-miR-27a-3p	C19orf25	chromosome 19 open reading frame 25
148327	hsa-miR-27a-3p	CREB3L4	cAMP responsive element binding protein 3 like 4
148362	hsa-miR-27a-3p	BROX	BRO1 domain and CAAX motif containing
148423	hsa-miR-27a-3p	C1orf52	chromosome 1 open reading frame 52
148479	hsa-miR-27a-3p	PHF13	PHD finger protein 13
148523	hsa-miR-27a-3p	CIART	circadian associated repressor of transcription
148641	hsa-miR-27a-3p	SLC35F3	solute carrier family 35 member F3
148811	hsa-miR-27a-3p	PM20D1	peptidase M20 domain containing 1
148823	hsa-miR-27a-3p	GCSAML	germinal center associated signaling and motility like
148867	hsa-miR-27a-3p	SLC30A7	solute carrier family 30 member 7
149076	hsa-miR-27a-3p	ZNF362	zinc finger protein 362
149175	hsa-miR-27a-3p	MANEAL	mannosidase endo-alpha like
149233	hsa-miR-27a-3p	IL23R	interleukin 23 receptor
149297	hsa-miR-27a-3p	FAM78B	family with sequence similarity 78 member B
149371	hsa-miR-27a-3p	EXOC8	exocyst complex component 8
149428	hsa-miR-27a-3p	BNIPL	BCL2/adenovirus E1B 19kD interacting protein like
149466	hsa-miR-27a-3p	C1orf210	chromosome 1 open reading frame 210
1496	hsa-miR-27a-3p	CTNNA2	catenin alpha 2
149620	hsa-miR-27a-3p	CHIAP2	chitinase, acidic pseudogene 2
149773	hsa-miR-27a-3p	APCDD1L-AS1	APCDD1L antisense RNA 1 (head to head)
1500	hsa-miR-27a-3p	CTNND1	catenin delta 1
150094	hsa-miR-27a-3p	SIK1	salt inducible kinase 1
150142	hsa-miR-27a-3p	ZNF295-AS1	ZNF295 antisense RNA 1
150159	hsa-miR-27a-3p	SLC9B1	solute carrier family 9 member B1
150165	hsa-miR-27a-3p	XKR3	XK related 3
150275	hsa-miR-27a-3p	CCDC117	coiled-coil domain containing 117
150280	hsa-miR-27a-3p	HORMAD2	HORMA domain containing 2
150290	hsa-miR-27a-3p	DUSP18	dual specificity phosphatase 18
150465	hsa-miR-27a-3p	TTL	tubulin tyrosine ligase
150472	hsa-miR-27a-3p	CBWD2	COBW domain containing 2
150763	hsa-miR-27a-3p	GPAT2	glycerol-3-phosphate acyltransferase 2, mitochondrial
150946	hsa-miR-27a-3p	GAREM2	GRB2 associated regulator of MAPK1 subtype 2
151056	hsa-miR-27a-3p	PLB1	phospholipase B1
151242	hsa-miR-27a-3p	PPP1R1C	protein phosphatase 1 regulatory inhibitor subunit 1C
1514	hsa-miR-27a-3p	CTSL	cathepsin L
151473	hsa-miR-27a-3p	SLC16A14	solute carrier family 16 member 14
1515	hsa-miR-27a-3p	CTSV	cathepsin V
151507	hsa-miR-27a-3p	MSL3P1	male-specific lethal 3 homolog (Drosophila) pseudogene 1
1519	hsa-miR-27a-3p	CTSO	cathepsin O
152006	hsa-miR-27a-3p	RNF38	ring finger protein 38
152185	hsa-miR-27a-3p	SPICE1	spindle and centriole associated protein 1
152485	hsa-miR-27a-3p	ZNF827	zinc finger protein 827
152503	hsa-miR-27a-3p	SH3D19	SH3 domain containing 19
152742	hsa-miR-27a-3p	LINC01085	long intergenic non-protein coding RNA 1085
152926	hsa-miR-27a-3p	PPM1K	protein phosphatase, Mg2+/Mn2+ dependent 1K
153201	hsa-miR-27a-3p	SLC36A2	solute carrier family 36 member 2
153222	hsa-miR-27a-3p	CREBRF	CREB3 regulatory factor
153339	hsa-miR-27a-3p	TMEM167A	transmembrane protein 167A
153364	hsa-miR-27a-3p	MBLAC2	metallo-beta-lactamase domain containing 2
153396	hsa-miR-27a-3p	TMEM161B	transmembrane protein 161B
153562	hsa-miR-27a-3p	MARVELD2	MARVEL domain containing 2
1536	hsa-miR-27a-3p	CYBB	cytochrome b-245 beta chain
153657	hsa-miR-27a-3p	TTC23L	tetratricopeptide repeat domain 23 like
153768	hsa-miR-27a-3p	PRELID2	PRELI domain containing 2
153918	hsa-miR-27a-3p	ZC2HC1B	zinc finger C2HC-type containing 1B
154	hsa-miR-27a-3p	ADRB2	adrenoceptor beta 2
1540	hsa-miR-27a-3p	CYLD	CYLD lysine 63 deubiquitinase
154007	hsa-miR-27a-3p	SNRNP48	small nuclear ribonucleoprotein U11/U12 subunit 48
154092	hsa-miR-27a-3p	LINC01010	long intergenic non-protein coding RNA 1010
154141	hsa-miR-27a-3p	MBOAT1	membrane bound O-acyltransferase domain containing 1
154386	hsa-miR-27a-3p	LINC01600	long intergenic non-protein coding RNA 1600
154865	hsa-miR-27a-3p	IQUB	IQ motif and ubiquitin domain containing
155006	hsa-miR-27a-3p	TMEM213	transmembrane protein 213
155038	hsa-miR-27a-3p	GIMAP8	GTPase, IMAP family member 8
155060	hsa-miR-27a-3p	LOC155060	AI894139 pseudogene
155061	hsa-miR-27a-3p	ZNF746	zinc finger protein 746
1562	hsa-miR-27a-3p	CYP2C18	cytochrome P450 family 2 subfamily C member 18
157567	hsa-miR-27a-3p	ANKRD46	ankyrin repeat domain 46
1576	hsa-miR-27a-3p	CYP3A4	cytochrome P450 family 3 subfamily A member 4
157638	hsa-miR-27a-3p	FAM84B	family with sequence similarity 84 member B
157695	hsa-miR-27a-3p	TDRP	testis development related protein
157769	hsa-miR-27a-3p	FAM91A1	family with sequence similarity 91 member A1
157777	hsa-miR-27a-3p	MCMDC2	minichromosome maintenance domain containing 2
158219	hsa-miR-27a-3p	TTC39B	tetratricopeptide repeat domain 39B
158381	hsa-miR-27a-3p	ATP8B5P	ATPase phospholipid transporting 8B5, pseudogene
158586	hsa-miR-27a-3p	ZXDB	zinc finger, X-linked, duplicated B
158835	hsa-miR-27a-3p	AWAT2	acyl-CoA wax alcohol acyltransferase 2
158866	hsa-miR-27a-3p	ZDHHC15	zinc finger DHHC-type containing 15
1591	hsa-miR-27a-3p	CYP24A1	cytochrome P450 family 24 subfamily A member 1
159963	hsa-miR-27a-3p	SLC5A12	solute carrier family 5 member 12
160	hsa-miR-27a-3p	AP2A1	adaptor related protein complex 2 alpha 1 subunit
160335	hsa-miR-27a-3p	TMTC2	transmembrane and tetratricopeptide repeat containing 2
160364	hsa-miR-27a-3p	CLEC12A	C-type lectin domain family 12 member A
160365	hsa-miR-27a-3p	CLECL1	C-type lectin like 1
1604	hsa-miR-27a-3p	CD55	CD55 molecule (Cromer blood group)
160418	hsa-miR-27a-3p	TMTC3	transmembrane and tetratricopeptide repeat containing 3
160518	hsa-miR-27a-3p	DENND5B	DENN domain containing 5B
1607	hsa-miR-27a-3p	DGKB	diacylglycerol kinase beta
1608	hsa-miR-27a-3p	DGKG	diacylglycerol kinase gamma
160897	hsa-miR-27a-3p	GPR180	G protein-coupled receptor 180
1611	hsa-miR-27a-3p	DAP	death-associated protein
1612	hsa-miR-27a-3p	DAPK1	death associated protein kinase 1
1618	hsa-miR-27a-3p	DAZL	deleted in azoospermia like
161835	hsa-miR-27a-3p	FSIP1	fibrous sheath interacting protein 1
162083	hsa-miR-27a-3p	C16orf82	chromosome 16 open reading frame 82
1622	hsa-miR-27a-3p	DBI	diazepam binding inhibitor, acyl-CoA binding protein
162394	hsa-miR-27a-3p	SLFN5	schlafen family member 5
162427	hsa-miR-27a-3p	FAM134C	family with sequence similarity 134 member C
163033	hsa-miR-27a-3p	ZNF579	zinc finger protein 579
163051	hsa-miR-27a-3p	ZNF709	zinc finger protein 709
163131	hsa-miR-27a-3p	ZNF780B	zinc finger protein 780B
163227	hsa-miR-27a-3p	ZNF100	zinc finger protein 100
163255	hsa-miR-27a-3p	ZNF540	zinc finger protein 540
1633	hsa-miR-27a-3p	DCK	deoxycytidine kinase
163404	hsa-miR-27a-3p	PLPPR5	phospholipid phosphatase related 5
163479	hsa-miR-27a-3p	FNDC7	fibronectin type III domain containing 7
163589	hsa-miR-27a-3p	TDRD5	tudor domain containing 5
163882	hsa-miR-27a-3p	CNST	consortin, connexin sorting protein
164091	hsa-miR-27a-3p	PAQR7	progestin and adipoQ receptor family member 7
164284	hsa-miR-27a-3p	APCDD1L	adenomatosis polyposis coli down-regulated 1 like
164380	hsa-miR-27a-3p	CST13P	cystatin 13, pseudogene
164395	hsa-miR-27a-3p	TTLL9	tubulin tyrosine ligase like 9
1644	hsa-miR-27a-3p	DDC	dopa decarboxylase
1652	hsa-miR-27a-3p	DDT	D-dopachrome tautomerase
1655	hsa-miR-27a-3p	DDX5	DEAD-box helicase 5
165904	hsa-miR-27a-3p	XIRP1	xin actin binding repeat containing 1
1662	hsa-miR-27a-3p	DDX10	DEAD-box helicase 10
1663	hsa-miR-27a-3p	DDX11	DEAD/H-box helicase 11
166614	hsa-miR-27a-3p	DCLK2	doublecortin like kinase 2
166647	hsa-miR-27a-3p	ADGRA3	adhesion G protein-coupled receptor A3
166785	hsa-miR-27a-3p	MMAA	methylmalonic aciduria (cobalamin deficiency) cblA type
166968	hsa-miR-27a-3p	MIER3	MIER family member 3
167	hsa-miR-27a-3p	CRISP1	cysteine rich secretory protein 1
167410	hsa-miR-27a-3p	LIX1	limb and CNS expressed 1
167465	hsa-miR-27a-3p	ZNF366	zinc finger protein 366
1676	hsa-miR-27a-3p	DFFA	DNA fragmentation factor subunit alpha
1677	hsa-miR-27a-3p	DFFB	DNA fragmentation factor subunit beta
168391	hsa-miR-27a-3p	GALNTL5	polypeptide N-acetylgalactosaminyltransferase-like 5
168537	hsa-miR-27a-3p	GIMAP7	GTPase, IMAP family member 7
168667	hsa-miR-27a-3p	BMPER	BMP binding endothelial regulator
168741	hsa-miR-27a-3p	PER4	period circadian clock 3 pseudogene
168850	hsa-miR-27a-3p	ZNF800	zinc finger protein 800
169792	hsa-miR-27a-3p	GLIS3	GLIS family zinc finger 3
169841	hsa-miR-27a-3p	ZNF169	zinc finger protein 169
169966	hsa-miR-27a-3p	FAM46D	family with sequence similarity 46 member D
170302	hsa-miR-27a-3p	ARX	aristaless related homeobox
170392	hsa-miR-27a-3p	OIT3	oncoprotein induced transcript 3
170425	hsa-miR-27a-3p	LINC00858	long intergenic non-protein coding RNA 858
170679	hsa-miR-27a-3p	PSORS1C1	psoriasis susceptibility 1 candidate 1
170959	hsa-miR-27a-3p	ZNF431	zinc finger protein 431
171019	hsa-miR-27a-3p	ADAMTS19	ADAM metallopeptidase with thrombospondin type 1 motif 19
171023	hsa-miR-27a-3p	ASXL1	additional sex combs like 1, transcriptional regulator
171024	hsa-miR-27a-3p	SYNPO2	synaptopodin 2
172	hsa-miR-27a-3p	AFG3L1P	AFG3 like matrix AAA peptidase subunit 1, pseudogene
1729	hsa-miR-27a-3p	DIAPH1	diaphanous related formin 1
1730	hsa-miR-27a-3p	DIAPH2	diaphanous related formin 2
1745	hsa-miR-27a-3p	DLX1	distal-less homeobox 1
1755	hsa-miR-27a-3p	DMBT1	deleted in malignant brain tumors 1
1756	hsa-miR-27a-3p	DMD	dystrophin
1760	hsa-miR-27a-3p	DMPK	dystrophia myotonica protein kinase
1761	hsa-miR-27a-3p	DMRT1	doublesex and mab-3 related transcription factor 1
1763	hsa-miR-27a-3p	DNA2	DNA replication helicase/nuclease 2
1767	hsa-miR-27a-3p	DNAH5	dynein axonemal heavy chain 5
1788	hsa-miR-27a-3p	DNMT3A	DNA (cytosine-5-)-methyltransferase 3 alpha
18	hsa-miR-27a-3p	ABAT	4-aminobutyrate aminotransferase
1806	hsa-miR-27a-3p	DPYD	dihydropyrimidine dehydrogenase
1807	hsa-miR-27a-3p	DPYS	dihydropyrimidinase
182	hsa-miR-27a-3p	JAG1	jagged 1
1827	hsa-miR-27a-3p	RCAN1	regulator of calcineurin 1
1828	hsa-miR-27a-3p	DSG1	desmoglein 1
1832	hsa-miR-27a-3p	DSP	desmoplakin
1837	hsa-miR-27a-3p	DTNA	dystrobrevin alpha
1839	hsa-miR-27a-3p	HBEGF	heparin binding EGF like growth factor
1847	hsa-miR-27a-3p	DUSP5	dual specificity phosphatase 5
1854	hsa-miR-27a-3p	DUT	deoxyuridine triphosphatase
1856	hsa-miR-27a-3p	DVL2	dishevelled segment polarity protein 2
1859	hsa-miR-27a-3p	DYRK1A	dual specificity tyrosine phosphorylation regulated kinase 1A
1861	hsa-miR-27a-3p	TOR1A	torsin family 1 member A
187	hsa-miR-27a-3p	APLNR	apelin receptor
1875	hsa-miR-27a-3p	E2F5	E2F transcription factor 5
1876	hsa-miR-27a-3p	E2F6	E2F transcription factor 6
1877	hsa-miR-27a-3p	E4F1	E4F transcription factor 1
1879	hsa-miR-27a-3p	EBF1	early B-cell factor 1
1894	hsa-miR-27a-3p	ECT2	epithelial cell transforming 2
19	hsa-miR-27a-3p	ABCA1	ATP binding cassette subfamily A member 1
1903	hsa-miR-27a-3p	S1PR3	sphingosine-1-phosphate receptor 3
1908	hsa-miR-27a-3p	EDN3	endothelin 3
1909	hsa-miR-27a-3p	EDNRA	endothelin receptor type A
1910	hsa-miR-27a-3p	EDNRB	endothelin receptor type B
1912	hsa-miR-27a-3p	PHC2	polyhomeotic homolog 2
1946	hsa-miR-27a-3p	EFNA5	ephrin A5
1948	hsa-miR-27a-3p	EFNB2	ephrin B2
1952	hsa-miR-27a-3p	CELSR2	cadherin EGF LAG seven-pass G-type receptor 2
1953	hsa-miR-27a-3p	MEGF6	multiple EGF like domains 6
1955	hsa-miR-27a-3p	MEGF9	multiple EGF like domains 9
1956	hsa-miR-27a-3p	EGFR	epidermal growth factor receptor
1958	hsa-miR-27a-3p	EGR1	early growth response 1
1960	hsa-miR-27a-3p	EGR3	early growth response 3
196074	hsa-miR-27a-3p	METTL15	methyltransferase like 15
196475	hsa-miR-27a-3p	RMST	rhabdomyosarcoma 2 associated transcript (non-protein coding)
196528	hsa-miR-27a-3p	ARID2	AT-rich interaction domain 2
196740	hsa-miR-27a-3p	VSTM4	V-set and transmembrane domain containing 4
1969	hsa-miR-27a-3p	EPHA2	EPH receptor A2
197	hsa-miR-27a-3p	AHSG	alpha 2-HS glycoprotein
197131	hsa-miR-27a-3p	UBR1	ubiquitin protein ligase E3 component n-recognin 1
197187	hsa-miR-27a-3p	SNAI3-AS1	SNAI3 antisense RNA 1
197259	hsa-miR-27a-3p	MLKL	mixed lineage kinase domain-like
1974	hsa-miR-27a-3p	EIF4A2	eukaryotic translation initiation factor 4A2
1983	hsa-miR-27a-3p	EIF5	eukaryotic translation initiation factor 5
1993	hsa-miR-27a-3p	ELAVL2	ELAV like neuron-specific RNA binding protein 2
1994	hsa-miR-27a-3p	ELAVL1	ELAV like RNA binding protein 1
199692	hsa-miR-27a-3p	ZNF627	zinc finger protein 627
200010	hsa-miR-27a-3p	SLC5A9	solute carrier family 5 member 9
2001	hsa-miR-27a-3p	ELF5	E74 like ETS transcription factor 5
2004	hsa-miR-27a-3p	ELK3	ELK3, ETS transcription factor
200407	hsa-miR-27a-3p	CREG2	cellular repressor of E1A stimulated genes 2
200894	hsa-miR-27a-3p	ARL13B	ADP ribosylation factor like GTPase 13B
2009	hsa-miR-27a-3p	EML1	echinoderm microtubule associated protein like 1
200933	hsa-miR-27a-3p	FBXO45	F-box protein 45
201134	hsa-miR-27a-3p	CEP112	centrosomal protein 112
201164	hsa-miR-27a-3p	PLD6	phospholipase D family member 6
2012	hsa-miR-27a-3p	EMP1	epithelial membrane protein 1
201266	hsa-miR-27a-3p	SLC39A11	solute carrier family 39 member 11
201617	hsa-miR-27a-3p	LINC00870	long intergenic non-protein coding RNA 870
201633	hsa-miR-27a-3p	TIGIT	T-cell immunoreceptor with Ig and ITIM domains
201895	hsa-miR-27a-3p	SMIM14	small integral membrane protein 14
201973	hsa-miR-27a-3p	PRIMPOL	primase and DNA directed polymerase
2020	hsa-miR-27a-3p	EN2	engrailed homeobox 2
202018	hsa-miR-27a-3p	TAPT1	transmembrane anterior posterior transformation 1
202243	hsa-miR-27a-3p	CCDC125	coiled-coil domain containing 125
202309	hsa-miR-27a-3p	GAPT	GRB2-binding adaptor protein, transmembrane
2028	hsa-miR-27a-3p	ENPEP	glutamyl aminopeptidase
2029	hsa-miR-27a-3p	ENSA	endosulfine alpha
202915	hsa-miR-27a-3p	TMEM184A	transmembrane protein 184A
203074	hsa-miR-27a-3p	PRSS55	protease, serine 55
203260	hsa-miR-27a-3p	CCDC107	coiled-coil domain containing 107
203286	hsa-miR-27a-3p	ANKS6	ankyrin repeat and sterile alpha motif domain containing 6
2034	hsa-miR-27a-3p	EPAS1	endothelial PAS domain protein 1
203447	hsa-miR-27a-3p	NRK	Nik related kinase
2035	hsa-miR-27a-3p	EPB41	erythrocyte membrane protein band 4.1
203523	hsa-miR-27a-3p	ZNF449	zinc finger protein 449
2036	hsa-miR-27a-3p	EPB41L1	erythrocyte membrane protein band 4.1 like 1
204	hsa-miR-27a-3p	AK2	adenylate kinase 2
2040	hsa-miR-27a-3p	STOM	stomatin
2043	hsa-miR-27a-3p	EPHA4	EPH receptor A4
2044	hsa-miR-27a-3p	EPHA5	EPH receptor A5
2047	hsa-miR-27a-3p	EPHB1	EPH receptor B1
205147	hsa-miR-27a-3p	AMER3	APC membrane recruitment protein 3
205428	hsa-miR-27a-3p	C3orf58	chromosome 3 open reading frame 58
205717	hsa-miR-27a-3p	USF3	upstream transcription factor family member 3
205860	hsa-miR-27a-3p	TRIML2	tripartite motif family like 2
2059	hsa-miR-27a-3p	EPS8	epidermal growth factor receptor pathway substrate 8
2060	hsa-miR-27a-3p	EPS15	epidermal growth factor receptor pathway substrate 15
2063	hsa-miR-27a-3p	NR2F6	nuclear receptor subfamily 2 group F member 6
2065	hsa-miR-27a-3p	ERBB3	erb-b2 receptor tyrosine kinase 3
2069	hsa-miR-27a-3p	EREG	epiregulin
2070	hsa-miR-27a-3p	EYA4	EYA transcriptional coactivator and phosphatase 4
2078	hsa-miR-27a-3p	ERG	ERG, ETS transcription factor
21	hsa-miR-27a-3p	ABCA3	ATP binding cassette subfamily A member 3
2100	hsa-miR-27a-3p	ESR2	estrogen receptor 2
2117	hsa-miR-27a-3p	ETV3	ETS variant 3
2121	hsa-miR-27a-3p	EVC	EvC ciliary complex subunit 1
2123	hsa-miR-27a-3p	EVI2A	ecotropic viral integration site 2A
213	hsa-miR-27a-3p	ALB	albumin
2132	hsa-miR-27a-3p	EXT2	exostosin glycosyltransferase 2
2138	hsa-miR-27a-3p	EYA1	EYA transcriptional coactivator and phosphatase 1
214	hsa-miR-27a-3p	ALCAM	activated leukocyte cell adhesion molecule
2145	hsa-miR-27a-3p	EZH1	enhancer of zeste 1 polycomb repressive complex 2 subunit
2146	hsa-miR-27a-3p	EZH2	enhancer of zeste 2 polycomb repressive complex 2 subunit
2151	hsa-miR-27a-3p	F2RL2	coagulation factor II thrombin receptor like 2
2152	hsa-miR-27a-3p	F3	coagulation factor III, tissue factor
2159	hsa-miR-27a-3p	F10	coagulation factor X
216	hsa-miR-27a-3p	ALDH1A1	aldehyde dehydrogenase 1 family member A1
2162	hsa-miR-27a-3p	F13A1	coagulation factor XIII A chain
2166	hsa-miR-27a-3p	FAAH	fatty acid amide hydrolase
2171	hsa-miR-27a-3p	FABP5	fatty acid binding protein 5
2186	hsa-miR-27a-3p	BPTF	bromodomain PHD finger transcription factor
219285	hsa-miR-27a-3p	SAMD9L	sterile alpha motif domain containing 9 like
2193	hsa-miR-27a-3p	FARSA	phenylalanyl-tRNA synthetase alpha subunit
219527	hsa-miR-27a-3p	LRRC55	leucine rich repeat containing 55
2196	hsa-miR-27a-3p	FAT2	FAT atypical cadherin 2
219654	hsa-miR-27a-3p	ZCCHC24	zinc finger CCHC-type containing 24
219736	hsa-miR-27a-3p	STOX1	storkhead box 1
219771	hsa-miR-27a-3p	CCNY	cyclin Y
219790	hsa-miR-27a-3p	RTKN2	rhotekin 2
219833	hsa-miR-27a-3p	C11orf45	chromosome 11 open reading frame 45
2199	hsa-miR-27a-3p	FBLN2	fibulin 2
219902	hsa-miR-27a-3p	TMEM136	transmembrane protein 136
219931	hsa-miR-27a-3p	TPCN2	two pore segment channel 2
219988	hsa-miR-27a-3p	PATL1	PAT1 homolog 1, processing body mRNA decay factor
220115	hsa-miR-27a-3p	TPTE2P3	transmembrane phosphoinositide 3-phosphatase and tensin homolog 2 pseudogene 3
220164	hsa-miR-27a-3p	DOK6	docking protein 6
220202	hsa-miR-27a-3p	ATOH7	atonal bHLH transcription factor 7
220323	hsa-miR-27a-3p	OAF	out at first homolog
220388	hsa-miR-27a-3p	CCDC89	coiled-coil domain containing 89
220869	hsa-miR-27a-3p	CBWD5	COBW domain containing 5
2209	hsa-miR-27a-3p	FCGR1A	Fc fragment of IgG receptor Ia
220963	hsa-miR-27a-3p	SLC16A9	solute carrier family 16 member 9
220992	hsa-miR-27a-3p	ZNF485	zinc finger protein 485
221037	hsa-miR-27a-3p	JMJD1C	jumonji domain containing 1C
221061	hsa-miR-27a-3p	FAM171A1	family with sequence similarity 171 member A1
221150	hsa-miR-27a-3p	SKA3	spindle and kinetochore associated complex subunit 3
221241	hsa-miR-27a-3p	LINC00305	long intergenic non-protein coding RNA 305
221302	hsa-miR-27a-3p	ZUFSP	zinc finger with UFM1 specific peptidase domain
221391	hsa-miR-27a-3p	OPN5	opsin 5
221442	hsa-miR-27a-3p	ADCY10P1	adenylate cyclase 10 (soluble) pseudogene 1
221443	hsa-miR-27a-3p	OARD1	O-acyl-ADP-ribose deacylase 1
221584	hsa-miR-27a-3p	ZSCAN12P1	zinc finger and SCAN domain containing 12 pseudogene 1
221662	hsa-miR-27a-3p	RBM24	RNA binding motif protein 24
221687	hsa-miR-27a-3p	RNF182	ring finger protein 182
221692	hsa-miR-27a-3p	PHACTR1	phosphatase and actin regulator 1
221895	hsa-miR-27a-3p	JAZF1	JAZF zinc finger 1
221935	hsa-miR-27a-3p	SDK1	sidekick cell adhesion molecule 1
222008	hsa-miR-27a-3p	VSTM2A	V-set and transmembrane domain containing 2A
222029	hsa-miR-27a-3p	DKFZp434L192	uncharacterized protein DKFZp434L192
222166	hsa-miR-27a-3p	MTURN	maturin, neural progenitor differentiation regulator homolog (Xenopus)
222183	hsa-miR-27a-3p	SRRM3	serine/arginine repetitive matrix 3
222194	hsa-miR-27a-3p	RSBN1L	round spermatid basic protein 1 like
222256	hsa-miR-27a-3p	CDHR3	cadherin related family member 3
222389	hsa-miR-27a-3p	BEND7	BEN domain containing 7
222537	hsa-miR-27a-3p	HS3ST5	heparan sulfate-glucosamine 3-sulfotransferase 5
222546	hsa-miR-27a-3p	RFX6	regulatory factor X6
222553	hsa-miR-27a-3p	SLC35F1	solute carrier family 35 member F1
2239	hsa-miR-27a-3p	GPC4	glypican 4
2243	hsa-miR-27a-3p	FGA	fibrinogen alpha chain
2246	hsa-miR-27a-3p	FGF1	fibroblast growth factor 1
2250	hsa-miR-27a-3p	FGF5	fibroblast growth factor 5
2252	hsa-miR-27a-3p	FGF7	fibroblast growth factor 7
2254	hsa-miR-27a-3p	FGF9	fibroblast growth factor 9
2257	hsa-miR-27a-3p	FGF12	fibroblast growth factor 12
2258	hsa-miR-27a-3p	FGF13	fibroblast growth factor 13
2259	hsa-miR-27a-3p	FGF14	fibroblast growth factor 14
2262	hsa-miR-27a-3p	GPC5	glypican 5
2267	hsa-miR-27a-3p	FGL1	fibrinogen like 1
2273	hsa-miR-27a-3p	FHL1	four and a half LIM domains 1
2274	hsa-miR-27a-3p	FHL2	four and a half LIM domains 2
22794	hsa-miR-27a-3p	CASC3	cancer susceptibility candidate 3
22795	hsa-miR-27a-3p	NID2	nidogen 2
22800	hsa-miR-27a-3p	RRAS2	related RAS viral (r-ras) oncogene homolog 2
22803	hsa-miR-27a-3p	XRN2	5'-3' exoribonuclease 2
22818	hsa-miR-27a-3p	COPZ1	coatomer protein complex subunit zeta 1
22823	hsa-miR-27a-3p	MTF2	metal response element binding transcription factor 2
22828	hsa-miR-27a-3p	SCAF8	SR-related CTD associated factor 8
22837	hsa-miR-27a-3p	COBLL1	cordon-bleu WH2 repeat protein like 1
22849	hsa-miR-27a-3p	CPEB3	cytoplasmic polyadenylation element binding protein 3
22854	hsa-miR-27a-3p	NTNG1	netrin G1
22864	hsa-miR-27a-3p	R3HDM2	R3H domain containing 2
22866	hsa-miR-27a-3p	CNKSR2	connector enhancer of kinase suppressor of Ras 2
22869	hsa-miR-27a-3p	ZNF510	zinc finger protein 510
2287	hsa-miR-27a-3p	FKBP3	FK506 binding protein 3
22878	hsa-miR-27a-3p	TRAPPC8	trafficking protein particle complex 8
22879	hsa-miR-27a-3p	MON1B	MON1 homolog B, secretory trafficking associated
2288	hsa-miR-27a-3p	FKBP4	FK506 binding protein 4
22884	hsa-miR-27a-3p	WDR37	WD repeat domain 37
22887	hsa-miR-27a-3p	FOXJ3	forkhead box J3
22890	hsa-miR-27a-3p	ZBTB1	zinc finger and BTB domain containing 1
22894	hsa-miR-27a-3p	DIS3	DIS3 homolog, exosome endoribonuclease and 3'-5' exoribonuclease
22900	hsa-miR-27a-3p	CARD8	caspase recruitment domain family member 8
22902	hsa-miR-27a-3p	RUFY3	RUN and FYVE domain containing 3
22905	hsa-miR-27a-3p	EPN2	epsin 2
22909	hsa-miR-27a-3p	FAN1	FANCD2/FANCI-associated nuclease 1
22911	hsa-miR-27a-3p	WDR47	WD repeat domain 47
22916	hsa-miR-27a-3p	NCBP2	nuclear cap binding protein subunit 2
22925	hsa-miR-27a-3p	PLA2R1	phospholipase A2 receptor 1
22934	hsa-miR-27a-3p	RPIA	ribose 5-phosphate isomerase A
22936	hsa-miR-27a-3p	ELL2	elongation factor for RNA polymerase II 2
22976	hsa-miR-27a-3p	PAXIP1	PAX interacting protein 1
22978	hsa-miR-27a-3p	NT5C2	5'-nucleotidase, cytosolic II
22986	hsa-miR-27a-3p	SORCS3	sortilin related VPS10 domain containing receptor 3
22990	hsa-miR-27a-3p	PCNX1	pecanex homolog 1 (Drosophila)
22996	hsa-miR-27a-3p	TTC39A	tetratricopeptide repeat domain 39A
2300	hsa-miR-27a-3p	FOXL1	forkhead box L1
23001	hsa-miR-27a-3p	WDFY3	WD repeat and FYVE domain containing 3
23007	hsa-miR-27a-3p	PLCH1	phospholipase C eta 1
23015	hsa-miR-27a-3p	GOLGA8A	golgin A8 family member A
23019	hsa-miR-27a-3p	CNOT1	CCR4-NOT transcription complex subunit 1
23023	hsa-miR-27a-3p	TMCC1	transmembrane and coiled-coil domain family 1
23033	hsa-miR-27a-3p	DOPEY1	dopey family member 1
23035	hsa-miR-27a-3p	PHLPP2	PH domain and leucine rich repeat protein phosphatase 2
23036	hsa-miR-27a-3p	ZNF292	zinc finger protein 292
23038	hsa-miR-27a-3p	WDTC1	WD and tetratricopeptide repeats 1
23039	hsa-miR-27a-3p	XPO7	exportin 7
[truncated: 96,791 more rows]

## Sheet: PITA_db
GeneID	systematic_name	Symbol	description
10000	hsa-miR-27a-3p	AKT3	AKT serine/threonine kinase 3
100101267	hsa-miR-27a-3p	POM121C	POM121 transmembrane nucleoporin C
1003	hsa-miR-27a-3p	CDH5	cadherin 5
10046	hsa-miR-27a-3p	MAMLD1	mastermind like domain containing 1
1009	hsa-miR-27a-3p	CDH11	cadherin 11
10106	hsa-miR-27a-3p	CTDSP2	CTD small phosphatase 2
10152	hsa-miR-27a-3p	ABI2	abl-interactor 2
10158	hsa-miR-27a-3p	PDZK1IP1	PDZK1 interacting protein 1
10231	hsa-miR-27a-3p	RCAN2	regulator of calcineurin 2
10238	hsa-miR-27a-3p	DCAF7	DDB1 and CUL4 associated factor 7
10254	hsa-miR-27a-3p	STAM2	signal transducing adaptor molecule 2
1039	hsa-miR-27a-3p	CDR2	cerebellar degeneration related protein 2
10391	hsa-miR-27a-3p	CORO2B	coronin 2B
10411	hsa-miR-27a-3p	RAPGEF3	Rap guanine nucleotide exchange factor 3
10425	hsa-miR-27a-3p	ARIH2	ariadne RBR E3 ubiquitin protein ligase 2
10525	hsa-miR-27a-3p	HYOU1	hypoxia up-regulated 1
10541	hsa-miR-27a-3p	ANP32B	acidic nuclear phosphoprotein 32 family member B
10565	hsa-miR-27a-3p	ARFGEF1	ADP ribosylation factor guanine nucleotide exchange factor 1
10580	hsa-miR-27a-3p	SORBS1	sorbin and SH3 domain containing 1
10716	hsa-miR-27a-3p	TBR1	T-box, brain 1
10725	hsa-miR-27a-3p	NFAT5	nuclear factor of activated T-cells 5, tonicity-responsive
10766	hsa-miR-27a-3p	TOB2	transducer of ERBB2, 2
10769	hsa-miR-27a-3p	PLK2	polo like kinase 2
10771	hsa-miR-27a-3p	ZMYND11	zinc finger MYND-type containing 11
10814	hsa-miR-27a-3p	CPLX2	complexin 2
10890	hsa-miR-27a-3p	RAB10	RAB10, member RAS oncogene family
10891	hsa-miR-27a-3p	PPARGC1A	PPARG coactivator 1 alpha
10913	hsa-miR-27a-3p	EDAR	ectodysplasin A receptor
11051	hsa-miR-27a-3p	NUDT21	nudix hydrolase 21
11103	hsa-miR-27a-3p	KRR1	KRR1, small subunit processome component homolog
11122	hsa-miR-27a-3p	PTPRT	protein tyrosine phosphatase, receptor type T
11127	hsa-miR-27a-3p	KIF3A	kinesin family member 3A
11174	hsa-miR-27a-3p	ADAMTS6	ADAM metallopeptidase with thrombospondin type 1 motif 6
112	hsa-miR-27a-3p	ADCY6	adenylate cyclase 6
112574	hsa-miR-27a-3p	SNX18	sorting nexin 18
114794	hsa-miR-27a-3p	ELFN2	extracellular leucine rich repeat and fibronectin type III domain containing 2
114991	hsa-miR-27a-3p	ZNF618	zinc finger protein 618
117247	hsa-miR-27a-3p	SLC16A10	solute carrier family 16 member 10
118429	hsa-miR-27a-3p	ANTXR2	anthrax toxin receptor 2
120114	hsa-miR-27a-3p	FAT3	FAT atypical cadherin 3
124540	hsa-miR-27a-3p	MSI2	musashi RNA binding protein 2
126669	hsa-miR-27a-3p	SHE	Src homology 2 domain containing E
1289	hsa-miR-27a-3p	COL5A1	collagen type V alpha 1
1310	hsa-miR-27a-3p	COL19A1	collagen type XIX alpha 1 chain
131566	hsa-miR-27a-3p	DCBLD2	discoidin, CUB and LCCL domain containing 2
134	hsa-miR-27a-3p	ADORA1	adenosine A1 receptor
134353	hsa-miR-27a-3p	LSM11	LSM11, U7 small nuclear RNA associated
135295	hsa-miR-27a-3p	SRSF12	serine and arginine rich splicing factor 12
136	hsa-miR-27a-3p	ADORA2B	adenosine A2b receptor
137970	hsa-miR-27a-3p	UNC5D	unc-5 netrin receptor D
138046	hsa-miR-27a-3p	RALYL	RALY RNA binding protein-like
139231	hsa-miR-27a-3p	FAM199X	family with sequence similarity 199, X-linked
139886	hsa-miR-27a-3p	SPIN4	spindlin family member 4
1408	hsa-miR-27a-3p	CRY2	cryptochrome circadian clock 2
140901	hsa-miR-27a-3p	STK35	serine/threonine kinase 35
144245	hsa-miR-27a-3p	ALG10B	ALG10B, alpha-1,2-glucosyltransferase
1466	hsa-miR-27a-3p	CSRP2	cysteine and glycine rich protein 2
147381	hsa-miR-27a-3p	CBLN2	cerebellin 2 precursor
147991	hsa-miR-27a-3p	DPY19L3	dpy-19 like 3 (C. elegans)
148252	hsa-miR-27a-3p	DIRAS1	DIRAS family GTPase 1
148423	hsa-miR-27a-3p	C1orf52	chromosome 1 open reading frame 52
148641	hsa-miR-27a-3p	SLC35F3	solute carrier family 35 member F3
149041	hsa-miR-27a-3p	RC3H1	ring finger and CCCH-type domains 1
1499	hsa-miR-27a-3p	CTNNB1	catenin beta 1
1500	hsa-miR-27a-3p	CTNND1	catenin delta 1
150280	hsa-miR-27a-3p	HORMAD2	HORMA domain containing 2
1513	hsa-miR-27a-3p	CTSK	cathepsin K
152485	hsa-miR-27a-3p	ZNF827	zinc finger protein 827
153396	hsa-miR-27a-3p	TMEM161B	transmembrane protein 161B
154	hsa-miR-27a-3p	ADRB2	adrenoceptor beta 2
1545	hsa-miR-27a-3p	CYP1B1	cytochrome P450 family 1 subfamily B member 1
156	hsa-miR-27a-3p	GRK2	G protein-coupled receptor kinase 2
164	hsa-miR-27a-3p	AP1G1	adaptor related protein complex 1 gamma 1 subunit
1795	hsa-miR-27a-3p	DOCK3	dedicator of cytokinesis 3
1809	hsa-miR-27a-3p	DPYSL3	dihydropyrimidinase like 3
1823	hsa-miR-27a-3p	DSC1	desmocollin 1
1837	hsa-miR-27a-3p	DTNA	dystrobrevin alpha
1844	hsa-miR-27a-3p	DUSP2	dual specificity phosphatase 2
1856	hsa-miR-27a-3p	DVL2	dishevelled segment polarity protein 2
187	hsa-miR-27a-3p	APLNR	apelin receptor
1951	hsa-miR-27a-3p	CELSR3	cadherin EGF LAG seven-pass G-type receptor 3
196996	hsa-miR-27a-3p	GRAMD2	GRAM domain containing 2
200424	hsa-miR-27a-3p	TET3	tet methylcytosine dioxygenase 3
2005	hsa-miR-27a-3p	ELK4	ELK4, ETS transcription factor
2009	hsa-miR-27a-3p	EML1	echinoderm microtubule associated protein like 1
202915	hsa-miR-27a-3p	TMEM184A	transmembrane protein 184A
203447	hsa-miR-27a-3p	NRK	Nik related kinase
205717	hsa-miR-27a-3p	USF3	upstream transcription factor family member 3
2063	hsa-miR-27a-3p	NR2F6	nuclear receptor subfamily 2 group F member 6
2066	hsa-miR-27a-3p	ERBB4	erb-b2 receptor tyrosine kinase 4
214	hsa-miR-27a-3p	ALCAM	activated leukocyte cell adhesion molecule
219790	hsa-miR-27a-3p	RTKN2	rhotekin 2
2199	hsa-miR-27a-3p	FBLN2	fibulin 2
221264	hsa-miR-27a-3p	AK9	adenylate kinase 9
221391	hsa-miR-27a-3p	OPN5	opsin 5
221687	hsa-miR-27a-3p	RNF182	ring finger protein 182
222553	hsa-miR-27a-3p	SLC35F1	solute carrier family 35 member F1
2246	hsa-miR-27a-3p	FGF1	fibroblast growth factor 1
22800	hsa-miR-27a-3p	RRAS2	related RAS viral (r-ras) oncogene homolog 2
22826	hsa-miR-27a-3p	DNAJC8	DnaJ heat shock protein family (Hsp40) member C8
22839	hsa-miR-27a-3p	DLGAP4	DLG associated protein 4
22843	hsa-miR-27a-3p	PPM1E	protein phosphatase, Mg2+/Mn2+ dependent 1E
22848	hsa-miR-27a-3p	AAK1	AP2 associated kinase 1
22893	hsa-miR-27a-3p	BAHD1	bromo adjacent homology domain containing 1
22936	hsa-miR-27a-3p	ELL2	elongation factor for RNA polymerase II 2
22943	hsa-miR-27a-3p	DKK1	dickkopf WNT signaling pathway inhibitor 1
22996	hsa-miR-27a-3p	TTC39A	tetratricopeptide repeat domain 39A
2300	hsa-miR-27a-3p	FOXL1	forkhead box L1
23001	hsa-miR-27a-3p	WDFY3	WD repeat and FYVE domain containing 3
23005	hsa-miR-27a-3p	MAPKBP1	mitogen-activated protein kinase binding protein 1
23041	hsa-miR-27a-3p	MON2	MON2 homolog, regulator of endosome-to-Golgi trafficking
2308	hsa-miR-27a-3p	FOXO1	forkhead box O1
23092	hsa-miR-27a-3p	ARHGAP26	Rho GTPase activating protein 26
23094	hsa-miR-27a-3p	SIPA1L3	signal induced proliferation associated 1 like 3
23095	hsa-miR-27a-3p	KIF1B	kinesin family member 1B
23112	hsa-miR-27a-3p	TNRC6B	trinucleotide repeat containing 6B
23114	hsa-miR-27a-3p	NFASC	neurofascin
23119	hsa-miR-27a-3p	HIC2	hypermethylated in cancer 2
23171	hsa-miR-27a-3p	GPD1L	glycerol-3-phosphate dehydrogenase 1-like
23185	hsa-miR-27a-3p	LARP4B	La ribonucleoprotein domain family member 4B
23236	hsa-miR-27a-3p	PLCB1	phospholipase C beta 1
23328	hsa-miR-27a-3p	SASH1	SAM and SH3 domain containing 1
2334	hsa-miR-27a-3p	AFF2	AF4/FMR2 family member 2
23362	hsa-miR-27a-3p	PSD3	pleckstrin and Sec7 domain containing 3
23380	hsa-miR-27a-3p	SRGAP2	SLIT-ROBO Rho GTPase activating protein 2
23423	hsa-miR-27a-3p	TMED3	transmembrane p24 trafficking protein 3
23429	hsa-miR-27a-3p	RYBP	RING1 and YY1 binding protein
23508	hsa-miR-27a-3p	TTC9	tetratricopeptide repeat domain 9
23510	hsa-miR-27a-3p	KCTD2	potassium channel tetramerization domain containing 2
23524	hsa-miR-27a-3p	SRRM2	serine/arginine repetitive matrix 2
23543	hsa-miR-27a-3p	RBFOX2	RNA binding protein, fox-1 homolog 2
23621	hsa-miR-27a-3p	BACE1	beta-secretase 1
23633	hsa-miR-27a-3p	KPNA6	karyopherin subunit alpha 6
23670	hsa-miR-27a-3p	TMEM2	transmembrane protein 2
23768	hsa-miR-27a-3p	FLRT2	fibronectin leucine rich transmembrane protein 2
23774	hsa-miR-27a-3p	BRD1	bromodomain containing 1
2534	hsa-miR-27a-3p	FYN	FYN proto-oncogene, Src family tyrosine kinase
253461	hsa-miR-27a-3p	ZBTB38	zinc finger and BTB domain containing 38
254048	hsa-miR-27a-3p	UBN2	ubinuclein 2
254887	hsa-miR-27a-3p	ZDHHC23	zinc finger DHHC-type containing 23
255967	hsa-miR-27a-3p	PAN3	PAN3 poly(A) specific ribonuclease subunit
257397	hsa-miR-27a-3p	TAB3	TGF-beta activated kinase 1/MAP3K7 binding protein 3
25801	hsa-miR-27a-3p	GCA	grancalcin
25828	hsa-miR-27a-3p	TXN2	thioredoxin 2
25833	hsa-miR-27a-3p	POU2F3	POU class 2 homeobox 3
25875	hsa-miR-27a-3p	LETMD1	LETM1 domain containing 1
25943	hsa-miR-27a-3p	C20orf194	chromosome 20 open reading frame 194
26035	hsa-miR-27a-3p	GLCE	glucuronic acid epimerase
26045	hsa-miR-27a-3p	LRRTM2	leucine rich repeat transmembrane neuronal 2
2619	hsa-miR-27a-3p	GAS1	growth arrest specific 1
262	hsa-miR-27a-3p	AMD1	adenosylmethionine decarboxylase 1
26249	hsa-miR-27a-3p	KLHL3	kelch like family member 3
26585	hsa-miR-27a-3p	GREM1	gremlin 1, DAN family BMP antagonist
266722	hsa-miR-27a-3p	HS6ST3	heparan sulfate 6-O-sulfotransferase 3
26953	hsa-miR-27a-3p	RANBP6	RAN binding protein 6
27075	hsa-miR-27a-3p	TSPAN13	tetraspanin 13
27092	hsa-miR-27a-3p	CACNG4	calcium voltage-gated channel auxiliary subunit gamma 4
2710	hsa-miR-27a-3p	GK	glycerol kinase
27115	hsa-miR-27a-3p	PDE7B	phosphodiesterase 7B
27123	hsa-miR-27a-3p	DKK2	dickkopf WNT signaling pathway inhibitor 2
27124	hsa-miR-27a-3p	INPP5J	inositol polyphosphate-5-phosphatase J
27125	hsa-miR-27a-3p	AFF4	AF4/FMR2 family member 4
27328	hsa-miR-27a-3p	PCDH11X	protocadherin 11 X-linked
2740	hsa-miR-27a-3p	GLP1R	glucagon like peptide 1 receptor
2742	hsa-miR-27a-3p	GLRA2	glycine receptor alpha 2
27433	hsa-miR-27a-3p	TOR2A	torsin family 2 member A
2820	hsa-miR-27a-3p	GPD2	glycerol-3-phosphate dehydrogenase 2
282679	hsa-miR-27a-3p	AQP11	aquaporin 11
2830	hsa-miR-27a-3p	GPR6	G protein-coupled receptor 6
283464	hsa-miR-27a-3p	GXYLT1	glucoside xylosyltransferase 1
284306	hsa-miR-27a-3p	ZNF547	zinc finger protein 547
285527	hsa-miR-27a-3p	FRYL	FRY like transcription coactivator
286410	hsa-miR-27a-3p	ATP11C	ATPase phospholipid transporting 11C
2885	hsa-miR-27a-3p	GRB2	growth factor receptor bound protein 2
2887	hsa-miR-27a-3p	GRB10	growth factor receptor bound protein 10
2906	hsa-miR-27a-3p	GRIN2D	glutamate ionotropic receptor NMDA type subunit 2D
29110	hsa-miR-27a-3p	TBK1	TANK binding kinase 1
29115	hsa-miR-27a-3p	SAP30BP	SAP30 binding protein
29121	hsa-miR-27a-3p	CLEC2D	C-type lectin domain family 2 member D
2926	hsa-miR-27a-3p	GRSF1	G-rich RNA sequence binding factor 1
2969	hsa-miR-27a-3p	GTF2I	general transcription factor IIi
29767	hsa-miR-27a-3p	TMOD2	tropomodulin 2
29982	hsa-miR-27a-3p	NRBF2	nuclear receptor binding factor 2
3038	hsa-miR-27a-3p	HAS3	hyaluronan synthase 3
3064	hsa-miR-27a-3p	HTT	huntingtin
3092	hsa-miR-27a-3p	HIP1	huntingtin interacting protein 1
3097	hsa-miR-27a-3p	HIVEP2	human immunodeficiency virus type I enhancer binding protein 2
3131	hsa-miR-27a-3p	HLF	HLF, PAR bZIP transcription factor
3156	hsa-miR-27a-3p	HMGCR	3-hydroxy-3-methylglutaryl-CoA reductase
3185	hsa-miR-27a-3p	HNRNPF	heterogeneous nuclear ribonucleoprotein F
3201	hsa-miR-27a-3p	HOXA4	homeobox A4
3209	hsa-miR-27a-3p	HOXA13	homeobox A13
3213	hsa-miR-27a-3p	HOXB3	homeobox B3
3239	hsa-miR-27a-3p	HOXD13	homeobox D13
334	hsa-miR-27a-3p	APLP2	amyloid beta precursor like protein 2
3354	hsa-miR-27a-3p	HTR1E	5-hydroxytryptamine receptor 1E
342096	hsa-miR-27a-3p	GOLGA6A	golgin A6 family member A
344838	hsa-miR-27a-3p	PAQR9	progestin and adipoQ receptor family member 9
347344	hsa-miR-27a-3p	ZNF81	zinc finger protein 81
3572	hsa-miR-27a-3p	IL6ST	interleukin 6 signal transducer
3609	hsa-miR-27a-3p	ILF3	interleukin enhancer binding factor 3
361	hsa-miR-27a-3p	AQP4	aquaporin 4
3638	hsa-miR-27a-3p	INSIG1	insulin induced gene 1
3726	hsa-miR-27a-3p	JUNB	JunB proto-oncogene, AP-1 transcription factor subunit
3742	hsa-miR-27a-3p	KCNA6	potassium voltage-gated channel subfamily A member 6
3776	hsa-miR-27a-3p	KCNK2	potassium two pore domain channel subfamily K member 2
3796	hsa-miR-27a-3p	KIF2A	kinesin family member 2A
3839	hsa-miR-27a-3p	KPNA3	karyopherin subunit alpha 3
3845	hsa-miR-27a-3p	KRAS	KRAS proto-oncogene, GTPase
388403	hsa-miR-27a-3p	YPEL2	yippee like 2
388566	hsa-miR-27a-3p	ZNF470	zinc finger protein 470
388662	hsa-miR-27a-3p	SLC6A17	solute carrier family 6 member 17
389421	hsa-miR-27a-3p	LIN28B	lin-28 homolog B
3899	hsa-miR-27a-3p	AFF3	AF4/FMR2 family member 3
390	hsa-miR-27a-3p	RND3	Rho family GTPase 3
392255	hsa-miR-27a-3p	GDF6	growth differentiation factor 6
399665	hsa-miR-27a-3p	FAM102A	family with sequence similarity 102 member A
399726	hsa-miR-27a-3p	CASC10	cancer susceptibility candidate 10
402665	hsa-miR-27a-3p	IGLON5	IgLON family member 5
403341	hsa-miR-27a-3p	ZBTB34	zinc finger and BTB domain containing 34
4040	hsa-miR-27a-3p	LRP6	LDL receptor related protein 6
4086	hsa-miR-27a-3p	SMAD1	SMAD family member 1
4087	hsa-miR-27a-3p	SMAD2	SMAD family member 2
4090	hsa-miR-27a-3p	SMAD5	SMAD family member 5
4097	hsa-miR-27a-3p	MAFG	MAF bZIP transcription factor G
4124	hsa-miR-27a-3p	MAN2A1	mannosidase alpha class 2A member 1
4131	hsa-miR-27a-3p	MAP1B	microtubule associated protein 1B
4137	hsa-miR-27a-3p	MAPT	microtubule associated protein tau
4254	hsa-miR-27a-3p	KITLG	KIT ligand
4322	hsa-miR-27a-3p	MMP13	matrix metallopeptidase 13
4335	hsa-miR-27a-3p	MNT	MAX network transcriptional repressor
4601	hsa-miR-27a-3p	MXI1	MAX interactor 1, dimerization protein
4661	hsa-miR-27a-3p	MYT1	myelin transcription factor 1
467	hsa-miR-27a-3p	ATF3	activating transcription factor 3
4779	hsa-miR-27a-3p	NFE2L1	nuclear factor, erythroid 2 like 1
4781	hsa-miR-27a-3p	NFIB	nuclear factor I B
4804	hsa-miR-27a-3p	NGFR	nerve growth factor receptor
4808	hsa-miR-27a-3p	NHLH2	nescient helix-loop-helix 2
4824	hsa-miR-27a-3p	NKX3-1	NK3 homeobox 1
4857	hsa-miR-27a-3p	NOVA1	NOVA alternative splicing regulator 1
4922	hsa-miR-27a-3p	NTS	neurotensin
4943	hsa-miR-27a-3p	TBC1D25	TBC1 domain family member 25
4973	hsa-miR-27a-3p	OLR1	oxidized low density lipoprotein receptor 1
4978	hsa-miR-27a-3p	OPCML	opioid binding protein/cell adhesion molecule like
4983	hsa-miR-27a-3p	OPHN1	oligophrenin 1
50618	hsa-miR-27a-3p	ITSN2	intersectin 2
50810	hsa-miR-27a-3p	HDGFRP3	hepatoma-derived growth factor, related protein 3
5083	hsa-miR-27a-3p	PAX9	paired box 9
51026	hsa-miR-27a-3p	GOLT1B	golgi transport 1B
5108	hsa-miR-27a-3p	PCM1	pericentriolar material 1
51132	hsa-miR-27a-3p	RLIM	ring finger protein, LIM domain interacting
51199	hsa-miR-27a-3p	NIN	ninein
51228	hsa-miR-27a-3p	GLTP	glycolipid transfer protein
51247	hsa-miR-27a-3p	PAIP2	poly(A) binding protein interacting protein 2
51361	hsa-miR-27a-3p	HOOK1	hook microtubule-tethering protein 1
51382	hsa-miR-27a-3p	ATP6V1D	ATPase H+ transporting V1 subunit D
51421	hsa-miR-27a-3p	AMOTL2	angiomotin like 2
51496	hsa-miR-27a-3p	CTDSPL2	CTD small phosphatase like 2
51560	hsa-miR-27a-3p	RAB6B	RAB6B, member RAS oncogene family
5158	hsa-miR-27a-3p	PDE6B	phosphodiesterase 6B
5170	hsa-miR-27a-3p	PDPK1	3-phosphoinositide dependent protein kinase 1
51714	hsa-miR-27a-3p	SELT	selenoprotein T
5208	hsa-miR-27a-3p	PFKFB2	6-phosphofructo-2-kinase/fructose-2,6-biphosphatase 2
5217	hsa-miR-27a-3p	PFN2	profilin 2
5295	hsa-miR-27a-3p	PIK3R1	phosphoinositide-3-kinase regulatory subunit 1
5326	hsa-miR-27a-3p	PLAGL2	PLAG1 like zinc finger 2
5361	hsa-miR-27a-3p	PLXNA1	plexin A1
53826	hsa-miR-27a-3p	FXYD6	FXYD domain containing ion transport regulator 6
54014	hsa-miR-27a-3p	BRWD1	bromodomain and WD repeat domain containing 1
54361	hsa-miR-27a-3p	WNT4	Wnt family member 4
5454	hsa-miR-27a-3p	POU3F2	POU class 3 homeobox 2
54680	hsa-miR-27a-3p	ZNHIT6	zinc finger HIT-type containing 6
54715	hsa-miR-27a-3p	RBFOX1	RNA binding protein, fox-1 homolog 1
54800	hsa-miR-27a-3p	KLHL24	kelch like family member 24
54891	hsa-miR-27a-3p	INO80D	INO80 complex subunit D
5496	hsa-miR-27a-3p	PPM1G	protein phosphatase, Mg2+/Mn2+ dependent 1G
5501	hsa-miR-27a-3p	PPP1CC	protein phosphatase 1 catalytic subunit gamma
55022	hsa-miR-27a-3p	PID1	phosphotyrosine interaction domain containing 1
55031	hsa-miR-27a-3p	USP47	ubiquitin specific peptidase 47
55086	hsa-miR-27a-3p	CXorf57	chromosome X open reading frame 57
55163	hsa-miR-27a-3p	PNPO	pyridoxamine 5'-phosphate oxidase
55182	hsa-miR-27a-3p	RNF220	ring finger protein 220
55205	hsa-miR-27a-3p	ZNF532	zinc finger protein 532
55209	hsa-miR-27a-3p	SETD5	SET domain containing 5
55359	hsa-miR-27a-3p	STYK1	serine/threonine/tyrosine kinase 1
55421	hsa-miR-27a-3p	NCBP3	nuclear cap binding subunit 3
55432	hsa-miR-27a-3p	YOD1	YOD1 deubiquitinase
55500	hsa-miR-27a-3p	ETNK1	ethanolamine kinase 1
55512	hsa-miR-27a-3p	SMPD3	sphingomyelin phosphodiesterase 3
55603	hsa-miR-27a-3p	FAM46A	family with sequence similarity 46 member A
55607	hsa-miR-27a-3p	PPP1R9A	protein phosphatase 1 regulatory subunit 9A
55625	hsa-miR-27a-3p	ZDHHC7	zinc finger DHHC-type containing 7
55660	hsa-miR-27a-3p	PRPF40A	pre-mRNA processing factor 40 homolog A
55720	hsa-miR-27a-3p	TSR1	TSR1, ribosome maturation factor
55740	hsa-miR-27a-3p	ENAH	enabled homolog (Drosophila)
55758	hsa-miR-27a-3p	RCOR3	REST corepressor 3
55785	hsa-miR-27a-3p	FGD6	FYVE, RhoGEF and PH domain containing 6
55789	hsa-miR-27a-3p	DEPDC1B	DEP domain containing 1B
55824	hsa-miR-27a-3p	PAG1	phosphoprotein membrane anchor with glycosphingolipid microdomains 1
5587	hsa-miR-27a-3p	PRKD1	protein kinase D1
55889	hsa-miR-27a-3p	GOLGA6B	golgin A6 family member B
5589	hsa-miR-27a-3p	PRKCSH	protein kinase C substrate 80K-H
55916	hsa-miR-27a-3p	NXT2	nuclear transport factor 2 like export factor 2
5594	hsa-miR-27a-3p	MAPK1	mitogen-activated protein kinase 1
5613	hsa-miR-27a-3p	PRKX	protein kinase, X-linked
56648	hsa-miR-27a-3p	EIF5A2	eukaryotic translation initiation factor 5A2
56681	hsa-miR-27a-3p	SAR1A	secretion associated Ras related GTPase 1A
56894	hsa-miR-27a-3p	AGPAT3	1-acylglycerol-3-phosphate O-acyltransferase 3
57189	hsa-miR-27a-3p	KIAA1147	KIAA1147
5725	hsa-miR-27a-3p	PTBP1	polypyrimidine tract binding protein 1
5727	hsa-miR-27a-3p	PTCH1	patched 1
57460	hsa-miR-27a-3p	PPM1H	protein phosphatase, Mg2+/Mn2+ dependent 1H
57472	hsa-miR-27a-3p	CNOT6	CCR4-NOT transcription complex subunit 6
57475	hsa-miR-27a-3p	PLEKHH1	pleckstrin homology, MyTH4 and FERM domain containing H1
57478	hsa-miR-27a-3p	USP31	ubiquitin specific peptidase 31
57494	hsa-miR-27a-3p	RIMKLB	ribosomal modification protein rimK-like family member B
57507	hsa-miR-27a-3p	ZNF608	zinc finger protein 608
57554	hsa-miR-27a-3p	LRRC7	leucine rich repeat containing 7
57605	hsa-miR-27a-3p	PITPNM2	phosphatidylinositol transfer protein membrane associated 2
57606	hsa-miR-27a-3p	SLAIN2	SLAIN motif family member 2
57670	hsa-miR-27a-3p	KIAA1549	KIAA1549
57678	hsa-miR-27a-3p	GPAM	glycerol-3-phosphate acyltransferase, mitochondrial
5780	hsa-miR-27a-3p	PTPN9	protein tyrosine phosphatase, non-receptor type 9
5795	hsa-miR-27a-3p	PTPRJ	protein tyrosine phosphatase, receptor type J
5818	hsa-miR-27a-3p	NECTIN1	nectin cell adhesion molecule 1
5829	hsa-miR-27a-3p	PXN	paxillin
58476	hsa-miR-27a-3p	TP53INP2	tumor protein p53 inducible nuclear protein 2
58497	hsa-miR-27a-3p	PRUNE1	prune exopolyphosphatase
58512	hsa-miR-27a-3p	DLGAP3	DLG associated protein 3
586	hsa-miR-27a-3p	BCAT1	branched chain amino acid transaminase 1
5911	hsa-miR-27a-3p	RAP2A	RAP2A, member of RAS oncogene family
5915	hsa-miR-27a-3p	RARB	retinoic acid receptor beta
5929	hsa-miR-27a-3p	RBBP5	RB binding protein 5, histone lysine methyltransferase complex subunit
59339	hsa-miR-27a-3p	PLEKHA2	pleckstrin homology domain containing A2
59345	hsa-miR-27a-3p	GNB4	G protein subunit beta 4
60506	hsa-miR-27a-3p	NYX	nyctalopin
6096	hsa-miR-27a-3p	RORB	RAR related orphan receptor B
6184	hsa-miR-27a-3p	RPN1	ribophorin I
6251	hsa-miR-27a-3p	RSU1	Ras suppressor protein 1
6256	hsa-miR-27a-3p	RXRA	retinoid X receptor alpha
6304	hsa-miR-27a-3p	SATB1	SATB homeobox 1
6345	hsa-miR-27a-3p	SRL	sarcalumenin
63827	hsa-miR-27a-3p	BCAN	brevican
6386	hsa-miR-27a-3p	SDCBP	syndecan binding protein
63974	hsa-miR-27a-3p	NEUROD6	neuronal differentiation 6
64097	hsa-miR-27a-3p	EPB41L4A	erythrocyte membrane protein band 4.1 like 4A
64168	hsa-miR-27a-3p	NECAB1	N-terminal EF-hand calcium binding protein 1
64240	hsa-miR-27a-3p	ABCG5	ATP binding cassette subfamily G member 5
64282	hsa-miR-27a-3p	PAPD5	PAP associated domain containing 5
64328	hsa-miR-27a-3p	XPO4	exportin 4
64388	hsa-miR-27a-3p	GREM2	gremlin 2, DAN family BMP antagonist
64412	hsa-miR-27a-3p	GZF1	GDNF inducible zinc finger protein 1
64651	hsa-miR-27a-3p	CSRNP1	cysteine and serine rich nuclear protein 1
64750	hsa-miR-27a-3p	SMURF2	SMAD specific E3 ubiquitin protein ligase 2
64783	hsa-miR-27a-3p	RBM15	RNA binding motif protein 15
64795	hsa-miR-27a-3p	RMND5A	required for meiotic nuclear division 5 homolog A
648	hsa-miR-27a-3p	BMI1	BMI1 proto-oncogene, polycomb ring finger
65125	hsa-miR-27a-3p	WNK1	WNK lysine deficient protein kinase 1
6515	hsa-miR-27a-3p	SLC2A3	solute carrier family 2 member 3
6526	hsa-miR-27a-3p	SLC5A3	solute carrier family 5 member 3
6614	hsa-miR-27a-3p	SIGLEC1	sialic acid binding Ig like lectin 1
6623	hsa-miR-27a-3p	SNCG	synuclein gamma
6631	hsa-miR-27a-3p	SNRPC	small nuclear ribonucleoprotein polypeptide C
6660	hsa-miR-27a-3p	SOX5	SRY-box 5
6668	hsa-miR-27a-3p	SP2	Sp2 transcription factor
6671	hsa-miR-27a-3p	SP4	Sp4 transcription factor
677	hsa-miR-27a-3p	ZFP36L1	ZFP36 ring finger protein-like 1
6925	hsa-miR-27a-3p	TCF4	transcription factor 4
7003	hsa-miR-27a-3p	TEAD1	TEA domain transcription factor 1
7068	hsa-miR-27a-3p	THRB	thyroid hormone receptor beta
7109	hsa-miR-27a-3p	TRAPPC10	trafficking protein particle complex 10
7163	hsa-miR-27a-3p	TPD52	tumor protein D52
7175	hsa-miR-27a-3p	TPR	translocated promoter region, nuclear basket protein
7178	hsa-miR-27a-3p	TPT1	tumor protein, translationally-controlled 1
7182	hsa-miR-27a-3p	NR2C2	nuclear receptor subfamily 2 group C member 2
7248	hsa-miR-27a-3p	TSC1	tuberous sclerosis 1
7425	hsa-miR-27a-3p	VGF	VGF nerve growth factor inducible
7465	hsa-miR-27a-3p	WEE1	WEE1 G2 checkpoint kinase
7471	hsa-miR-27a-3p	WNT1	Wnt family member 1
7581	hsa-miR-27a-3p	ZNF33A	zinc finger protein 33A
7699	hsa-miR-27a-3p	ZNF140	zinc finger protein 140
773	hsa-miR-27a-3p	CACNA1A	calcium voltage-gated channel subunit alpha1 A
775	hsa-miR-27a-3p	CACNA1C	calcium voltage-gated channel subunit alpha1 C
7756	hsa-miR-27a-3p	ZNF207	zinc finger protein 207
7832	hsa-miR-27a-3p	BTG2	BTG family member 2
7867	hsa-miR-27a-3p	MAPKAPK3	mitogen-activated protein kinase-activated protein kinase 3
79176	hsa-miR-27a-3p	FBXL15	F-box and leucine rich repeat protein 15
79568	hsa-miR-27a-3p	C2orf47	chromosome 2 open reading frame 47
79647	hsa-miR-27a-3p	AKIRIN1	akirin 1
79673	hsa-miR-27a-3p	ZNF329	zinc finger protein 329
79796	hsa-miR-27a-3p	ALG9	ALG9, alpha-1,2-mannosyltransferase
79834	hsa-miR-27a-3p	PEAK1	pseudopodium enriched atypical kinase 1
79888	hsa-miR-27a-3p	LPCAT1	lysophosphatidylcholine acyltransferase 1
80014	hsa-miR-27a-3p	WWC2	WW and C2 domain containing 2
80031	hsa-miR-27a-3p	SEMA6D	semaphorin 6D
80067	hsa-miR-27a-3p	DCAF17	DDB1 and CUL4 associated factor 17
80117	hsa-miR-27a-3p	ARL14	ADP ribosylation factor like GTPase 14
80213	hsa-miR-27a-3p	TM2D3	TM2 domain containing 3
8028	hsa-miR-27a-3p	MLLT10	myeloid/lymphoid or mixed-lineage leukemia; translocated to, 10
80312	hsa-miR-27a-3p	TET1	tet methylcytosine dioxygenase 1
80315	hsa-miR-27a-3p	CPEB4	cytoplasmic polyadenylation element binding protein 4
80853	hsa-miR-27a-3p	KDM7A	lysine demethylase 7A
80854	hsa-miR-27a-3p	SETD7	SET domain containing lysine methyltransferase 7
8091	hsa-miR-27a-3p	HMGA2	high mobility group AT-hook 2
8125	hsa-miR-27a-3p	ANP32A	acidic nuclear phosphoprotein 32 family member A
815	hsa-miR-27a-3p	CAMK2A	calcium/calmodulin dependent protein kinase II alpha
81578	hsa-miR-27a-3p	COL21A1	collagen type XXI alpha 1 chain
81606	hsa-miR-27a-3p	LBH	limb bud and heart development
81794	hsa-miR-27a-3p	ADAMTS10	ADAM metallopeptidase with thrombospondin type 1 motif 10
81796	hsa-miR-27a-3p	SLCO5A1	solute carrier organic anion transporter family member 5A1
81832	hsa-miR-27a-3p	NETO1	neuropilin and tolloid like 1
81846	hsa-miR-27a-3p	SBF2	SET binding factor 2
81847	hsa-miR-27a-3p	RNF146	ring finger protein 146
81928	hsa-miR-27a-3p	CABLES2	Cdk5 and Abl enzyme substrate 2
8243	hsa-miR-27a-3p	SMC1A	structural maintenance of chromosomes 1A
8303	hsa-miR-27a-3p	SNN	stannin
83590	hsa-miR-27a-3p	TMUB1	transmembrane and ubiquitin like domain containing 1
83667	hsa-miR-27a-3p	SESN2	sestrin 2
83693	hsa-miR-27a-3p	HSDL1	hydroxysteroid dehydrogenase like 1
83719	hsa-miR-27a-3p	YPEL3	yippee like 3
8396	hsa-miR-27a-3p	PIP4K2B	phosphatidylinositol-5-phosphate 4-kinase type 2 beta
84277	hsa-miR-27a-3p	DNAJC30	DnaJ heat shock protein family (Hsp40) member C30
84333	hsa-miR-27a-3p	PCGF5	polycomb group ring finger 5
84444	hsa-miR-27a-3p	DOT1L	DOT1 like histone lysine methyltransferase
84458	hsa-miR-27a-3p	LCOR	ligand dependent nuclear receptor corepressor
84461	hsa-miR-27a-3p	NEURL4	neuralized E3 ubiquitin protein ligase 4
84622	hsa-miR-27a-3p	ZNF594	zinc finger protein 594
8483	hsa-miR-27a-3p	CILP	cartilage intermediate layer protein
84879	hsa-miR-27a-3p	MFSD2A	major facilitator superfamily domain containing 2A
8507	hsa-miR-27a-3p	ENC1	ectodermal-neural cortex 1
85313	hsa-miR-27a-3p	PPIL4	peptidylprolyl isomerase like 4
85416	hsa-miR-27a-3p	ZIC5	Zic family member 5
85465	hsa-miR-27a-3p	EPT1	ethanolaminephosphotransferase 1
861	hsa-miR-27a-3p	RUNX1	runt related transcription factor 1
8654	hsa-miR-27a-3p	PDE5A	phosphodiesterase 5A
867	hsa-miR-27a-3p	CBL	Cbl proto-oncogene
8683	hsa-miR-27a-3p	SRSF9	serine and arginine rich splicing factor 9
8690	hsa-miR-27a-3p	JRKL	JRK-like
8731	hsa-miR-27a-3p	RNMT	RNA guanine-7 methyltransferase
8732	hsa-miR-27a-3p	RNGTT	RNA guanylyltransferase and 5'-phosphatase
8828	hsa-miR-27a-3p	NRP2	neuropilin 2
8926	hsa-miR-27a-3p	SNURF	SNRPN upstream reading frame
89795	hsa-miR-27a-3p	NAV3	neuron navigator 3
89797	hsa-miR-27a-3p	NAV2	neuron navigator 2
90060	hsa-miR-27a-3p	CCDC120	coiled-coil domain containing 120
9020	hsa-miR-27a-3p	MAP3K14	mitogen-activated protein kinase kinase kinase 14
9024	hsa-miR-27a-3p	BRSK2	BR serine/threonine kinase 2
90427	hsa-miR-27a-3p	BMF	Bcl2 modifying factor
90525	hsa-miR-27a-3p	SHF	Src homology 2 domain containing F
90634	hsa-miR-27a-3p	N4BP2L1	NEDD4 binding protein 2-like 1
9070	hsa-miR-27a-3p	ASH2L	ASH2 like histone lysine methyltransferase complex subunit
9075	hsa-miR-27a-3p	CLDN2	claudin 2
9110	hsa-miR-27a-3p	MTMR4	myotubularin related protein 4
91252	hsa-miR-27a-3p	SLC39A13	solute carrier family 39 member 13
9134	hsa-miR-27a-3p	CCNE2	cyclin E2
91392	hsa-miR-27a-3p	ZNF502	zinc finger protein 502
91608	hsa-miR-27a-3p	RASL10B	RAS like family 10 member B
9185	hsa-miR-27a-3p	REPS2	RALBP1 associated Eps domain containing 2
91860	hsa-miR-27a-3p	CALML4	calmodulin like 4
9201	hsa-miR-27a-3p	DCLK1	doublecortin like kinase 1
93058	hsa-miR-27a-3p	COQ10A	coenzyme Q10A
9334	hsa-miR-27a-3p	B4GALT5	beta-1,4-galactosyltransferase 5
9369	hsa-miR-27a-3p	NRXN3	neurexin 3
940	hsa-miR-27a-3p	CD28	CD28 molecule
94103	hsa-miR-27a-3p	ORMDL3	ORMDL sphingolipid biosynthesis regulator 3
94134	hsa-miR-27a-3p	ARHGAP12	Rho GTPase activating protein 12
9480	hsa-miR-27a-3p	ONECUT2	one cut homeobox 2
9527	hsa-miR-27a-3p	GOSR1	golgi SNAP receptor complex member 1
9532	hsa-miR-27a-3p	BAG2	BCL2 associated athanogene 2
9570	hsa-miR-27a-3p	GOSR2	golgi SNAP receptor complex member 2
9628	hsa-miR-27a-3p	RGS6	regulator of G-protein signaling 6
9663	hsa-miR-27a-3p	LPIN2	lipin 2
9745	hsa-miR-27a-3p	ZNF536	zinc finger protein 536
9764	hsa-miR-27a-3p	KIAA0513	KIAA0513
9766	hsa-miR-27a-3p	SUSD6	sushi domain containing 6
9781	hsa-miR-27a-3p	RNF144A	ring finger protein 144A
9801	hsa-miR-27a-3p	MRPL19	mitochondrial ribosomal protein L19
9829	hsa-miR-27a-3p	DNAJC6	DnaJ heat shock protein family (Hsp40) member C6
9846	hsa-miR-27a-3p	GAB2	GRB2 associated binding protein 2
9867	hsa-miR-27a-3p	PJA2	praja ring finger ubiquitin ligase 2
9883	hsa-miR-27a-3p	POM121	POM121 transmembrane nucleoporin
9885	hsa-miR-27a-3p	OSBPL2	oxysterol binding protein like 2
9901	hsa-miR-27a-3p	SRGAP3	SLIT-ROBO Rho GTPase activating protein 3
9949	hsa-miR-27a-3p	AMMECR1	Alport syndrome, mental retardation, midface hypoplasia and elliptocytosis chromosomal region gene 1
1012	hsa-miR-181c-5p	CDH13	cadherin 13
10129	hsa-miR-181c-5p	FRY	FRY microtubule binding protein
10130	hsa-miR-181c-5p	PDIA6	protein disulfide isomerase family A member 6
10217	hsa-miR-181c-5p	CTDSPL	CTD small phosphatase like
10389	hsa-miR-181c-5p	SCML2	sex comb on midleg-like 2 (Drosophila)
10401	hsa-miR-181c-5p	PIAS3	protein inhibitor of activated STAT 3
10499	hsa-miR-181c-5p	NCOA2	nuclear receptor coactivator 2
10644	hsa-miR-181c-5p	IGF2BP2	insulin like growth factor 2 mRNA binding protein 2
10690	hsa-miR-181c-5p	FUT9	fucosyltransferase 9
10725	hsa-miR-181c-5p	NFAT5	nuclear factor of activated T-cells 5, tonicity-responsive
10736	hsa-miR-181c-5p	SIX2	SIX homeobox 2
10802	hsa-miR-181c-5p	SEC24A	SEC24 homolog A, COPII coat complex component
11160	hsa-miR-181c-5p	ERLIN2	ER lipid raft associated 2
11186	hsa-miR-181c-5p	RASSF1	Ras association domain family member 1
11275	hsa-miR-181c-5p	KLHL2	kelch like family member 2
114299	hsa-miR-181c-5p	PALM2	paralemmin 2
117143	hsa-miR-181c-5p	TADA1	transcriptional adaptor 1
117177	hsa-miR-181c-5p	RAB3IP	RAB3A interacting protein
123720	hsa-miR-181c-5p	WHAMM	WAS protein homolog associated with actin, golgi membranes and microtubules
1306	hsa-miR-181c-5p	COL15A1	collagen type XV alpha 1 chain
1307	hsa-miR-181c-5p	COL16A1	collagen type XVI alpha 1 chain
133619	hsa-miR-181c-5p	PRRC1	proline rich coiled-coil 1
147686	hsa-miR-181c-5p	ZNF418	zinc finger protein 418
1490	hsa-miR-181c-5p	CTGF	connective tissue growth factor
1540	hsa-miR-181c-5p	CYLD	CYLD lysine 63 deubiquitinase
154743	hsa-miR-181c-5p	BMT2	base methyltransferase of 25S rRNA 2 homolog
156	hsa-miR-181c-5p	GRK2	G protein-coupled receptor kinase 2
1630	hsa-miR-181c-5p	DCC	DCC netrin 1 receptor
164832	hsa-miR-181c-5p	LONRF2	LON peptidase N-terminal domain and ring finger 2
176	hsa-miR-181c-5p	ACAN	aggrecan
1783	hsa-miR-181c-5p	DYNC1LI2	dynein cytoplasmic 1 light intermediate chain 2
203228	hsa-miR-181c-5p	C9orf72	chromosome 9 open reading frame 72
205327	hsa-miR-181c-5p	C2orf69	chromosome 2 open reading frame 69
2060	hsa-miR-181c-5p	EPS15	epidermal growth factor receptor pathway substrate 15
2113	hsa-miR-181c-5p	ETS1	ETS proto-oncogene 1, transcription factor
2201	hsa-miR-181c-5p	FBN2	fibrillin 2
221895	hsa-miR-181c-5p	JAZF1	JAZF zinc finger 1
2244	hsa-miR-181c-5p	FGB	fibrinogen beta chain
22862	hsa-miR-181c-5p	FNDC3A	fibronectin type III domain containing 3A
23112	hsa-miR-181c-5p	TNRC6B	trinucleotide repeat containing 6B
23125	hsa-miR-181c-5p	CAMTA2	calmodulin binding transcription activator 2
23225	hsa-miR-181c-5p	NUP210	nucleoporin 210
23250	hsa-miR-181c-5p	ATP11A	ATPase phospholipid transporting 11A
23253	hsa-miR-181c-5p	ANKRD12	ankyrin repeat domain 12
23515	hsa-miR-181c-5p	MORC3	MORC family CW-type zinc finger 3
23608	hsa-miR-181c-5p	MKRN1	makorin ring finger protein 1
23774	hsa-miR-181c-5p	BRD1	bromodomain containing 1
253943	hsa-miR-181c-5p	YTHDF3	YTH N6-methyladenosine RNA binding protein 3
25849	hsa-miR-181c-5p	PARM1	prostate androgen-regulated mucin-like protein 1
26031	hsa-miR-181c-5p	OSBPL3	oxysterol binding protein like 3
260425	hsa-miR-181c-5p	MAGI3	membrane associated guanylate kinase, WW and PDZ domain containing 3
26043	hsa-miR-181c-5p	UBXN7	UBX domain protein 7
2649	hsa-miR-181c-5p	NR6A1	nuclear receptor subfamily 6 group A member 1
2690	hsa-miR-181c-5p	GHR	growth hormone receptor
27342	hsa-miR-181c-5p	RABGEF1	RAB guanine nucleotide exchange factor 1
29035	hsa-miR-181c-5p	C16orf72	chromosome 16 open reading frame 72
2908	hsa-miR-181c-5p	NR3C1	nuclear receptor subfamily 3 group C member 1
2915	hsa-miR-181c-5p	GRM5	glutamate metabotropic receptor 5
29957	hsa-miR-181c-5p	SLC25A24	solute carrier family 25 member 24
3207	hsa-miR-181c-5p	HOXA11	homeobox A11
340533	hsa-miR-181c-5p	KIAA2022	KIAA2022
389421	hsa-miR-181c-5p	LIN28B	lin-28 homolog B
3936	hsa-miR-181c-5p	LCP1	lymphocyte cytosolic protein 1
4131	hsa-miR-181c-5p	MAP1B	microtubule associated protein 1B
4135	hsa-miR-181c-5p	MAP6	microtubule associated protein 6
4147	hsa-miR-181c-5p	MATN2	matrilin 2
4255	hsa-miR-181c-5p	MGMT	O-6-methylguanine-DNA methyltransferase
4291	hsa-miR-181c-5p	MLF1	myeloid leukemia factor 1
4325	hsa-miR-181c-5p	MMP16	matrix metallopeptidase 16
4899	hsa-miR-181c-5p	NRF1	nuclear respiratory factor 1
5069	hsa-miR-181c-5p	PAPPA	pappalysin 1
51429	hsa-miR-181c-5p	SNX9	sorting nexin 9
51496	hsa-miR-181c-5p	CTDSPL2	CTD small phosphatase like 2
51535	hsa-miR-181c-5p	PPHLN1	periphilin 1
5156	hsa-miR-181c-5p	PDGFRA	platelet derived growth factor receptor alpha
5172	hsa-miR-181c-5p	SLC26A4	solute carrier family 26 member 4
51727	hsa-miR-181c-5p	CMPK1	cytidine/uridine monophosphate kinase 1
51752	hsa-miR-181c-5p	ERAP1	endoplasmic reticulum aminopeptidase 1
523	hsa-miR-181c-5p	ATP6V1A	ATPase H+ transporting V1 subunit A
5305	hsa-miR-181c-5p	PIP4K2A	phosphatidylinositol-5-phosphate 4-kinase type 2 alpha
5325	hsa-miR-181c-5p	PLAGL1	PLAG1 like zinc finger 1
5443	hsa-miR-181c-5p	POMC	proopiomelanocortin
54464	hsa-miR-181c-5p	XRN1	5'-3' exoribonuclease 1
54619	hsa-miR-181c-5p	CCNJ	cyclin J
54622	hsa-miR-181c-5p	ARL15	ADP ribosylation factor like GTPase 15
54629	hsa-miR-181c-5p	FAM63B	family with sequence similarity 63 member B
54785	hsa-miR-181c-5p	BORCS6	BLOC-1 related complex subunit 6
54954	hsa-miR-181c-5p	FAM120C	family with sequence similarity 120C
55002	hsa-miR-181c-5p	TMCO3	transmembrane and coiled-coil domains 3
55327	hsa-miR-181c-5p	LIN7C	lin-7 homolog C, crumbs cell polarity complex component
55331	hsa-miR-181c-5p	ACER3	alkaline ceramidase 3
55466	hsa-miR-181c-5p	DNAJA4	DnaJ heat shock protein family (Hsp40) member A4
55500	hsa-miR-181c-5p	ETNK1	ethanolamine kinase 1
55636	hsa-miR-181c-5p	CHD7	chromodomain helicase DNA binding protein 7
55654	hsa-miR-181c-5p	TMEM127	transmembrane protein 127
55691	hsa-miR-181c-5p	FRMD4A	FERM domain containing 4A
55841	hsa-miR-181c-5p	WWC3	WWC family member 3
56907	hsa-miR-181c-5p	SPIRE1	spire type actin nucleation factor 1
57419	hsa-miR-181c-5p	SLC24A3	solute carrier family 24 member 3
57478	hsa-miR-181c-5p	USP31	ubiquitin specific peptidase 31
57568	hsa-miR-181c-5p	SIPA1L2	signal induced proliferation associated 1 like 2
57706	hsa-miR-181c-5p	DENND1A	DENN domain containing 1A
5791	hsa-miR-181c-5p	PTPRE	protein tyrosine phosphatase, receptor type E
5908	hsa-miR-181c-5p	RAP1B	RAP1B, member of RAS oncogene family
5927	hsa-miR-181c-5p	KDM5A	lysine demethylase 5A
599	hsa-miR-181c-5p	BCL2L2	BCL2 like 2
60436	hsa-miR-181c-5p	TGIF2	TGFB induced factor homeobox 2
6432	hsa-miR-181c-5p	SRSF7	serine and arginine rich splicing factor 7
64426	hsa-miR-181c-5p	SUDS3	SDS3 homolog, SIN3A corepressor complex component
64599	hsa-miR-181c-5p	GIGYF1	GRB10 interacting GYF protein 1
64798	hsa-miR-181c-5p	DEPTOR	DEP domain containing MTOR-interacting protein
6515	hsa-miR-181c-5p	SLC2A3	solute carrier family 2 member 3
6616	hsa-miR-181c-5p	SNAP25	synaptosome associated protein 25
6789	hsa-miR-181c-5p	STK4	serine/threonine kinase 4
7078	hsa-miR-181c-5p	TIMP3	TIMP metallopeptidase inhibitor 3
7159	hsa-miR-181c-5p	TP53BP2	tumor protein p53 binding protein 2
7182	hsa-miR-181c-5p	NR2C2	nuclear receptor subfamily 2 group C member 2
7468	hsa-miR-181c-5p	WHSC1	Wolf-Hirschhorn syndrome candidate 1
7576	hsa-miR-181c-5p	ZNF28	zinc finger protein 28
7903	hsa-miR-181c-5p	ST8SIA4	ST8 alpha-N-acetyl-neuraminide alpha-2,8-sialyltransferase 4
79184	hsa-miR-181c-5p	BRCC3	BRCA1/BRCA2-containing complex subunit 3
79646	hsa-miR-181c-5p	PANK3	pantothenate kinase 3
79660	hsa-miR-181c-5p	PPP1R3B	protein phosphatase 1 regulatory subunit 3B
79856	hsa-miR-181c-5p	SNX22	sorting nexin 22
79884	hsa-miR-181c-5p	MAP9	microtubule associated protein 9
79908	hsa-miR-181c-5p	BTNL8	butyrophilin like 8
80218	hsa-miR-181c-5p	NAA50	N(alpha)-acetyltransferase 50, NatE catalytic subunit
8030	hsa-miR-181c-5p	CCDC6	coiled-coil domain containing 6
81669	hsa-miR-181c-5p	CCNL2	cyclin L2
8243	hsa-miR-181c-5p	SMC1A	structural maintenance of chromosomes 1A
84258	hsa-miR-181c-5p	SYT3	synaptotagmin 3
84280	hsa-miR-181c-5p	BTBD10	BTB domain containing 10
84376	hsa-miR-181c-5p	HOOK3	hook microtubule-tethering protein 3
84433	hsa-miR-181c-5p	CARD11	caspase recruitment domain family member 11
8445	hsa-miR-181c-5p	DYRK2	dual specificity tyrosine phosphorylation regulated kinase 2
8450	hsa-miR-181c-5p	CUL4B	cullin 4B
84622	hsa-miR-181c-5p	ZNF594	zinc finger protein 594
84630	hsa-miR-181c-5p	TTBK1	tau tubulin kinase 1
8613	hsa-miR-181c-5p	PLPP3	phospholipid phosphatase 3
8653	hsa-miR-181c-5p	DDX3Y	DEAD-box helicase 3, Y-linked
8693	hsa-miR-181c-5p	GALNT4	polypeptide N-acetylgalactosaminyltransferase 4
8816	hsa-miR-181c-5p	DCAF5	DDB1 and CUL4 associated factor 5
8863	hsa-miR-181c-5p	PER3	period circadian clock 3
8927	hsa-miR-181c-5p	BSN	bassoon presynaptic cytomatrix protein
8936	hsa-miR-181c-5p	WASF1	WAS protein family member 1
9025	hsa-miR-181c-5p	RNF8	ring finger protein 8
90459	hsa-miR-181c-5p	ERI1	exoribonuclease 1
9087	hsa-miR-181c-5p	TMSB4Y	thymosin beta 4, Y-linked
91461	hsa-miR-181c-5p	PKDCC	protein kinase domain containing, cytoplasmic
9185	hsa-miR-181c-5p	REPS2	RALBP1 associated Eps domain containing 2
92255	hsa-miR-181c-5p	LMBRD2	LMBR1 domain containing 2
9254	hsa-miR-181c-5p	CACNA2D2	calcium voltage-gated channel auxiliary subunit alpha2delta 2
93	hsa-miR-181c-5p	ACVR2B	activin A receptor type 2B
9377	hsa-miR-181c-5p	COX5A	cytochrome c oxidase subunit 5A
9514	hsa-miR-181c-5p	GAL3ST1	galactose-3-O-sulfotransferase 1
9586	hsa-miR-181c-5p	CREB5	cAMP responsive element binding protein 5
9653	hsa-miR-181c-5p	HS2ST1	heparan sulfate 2-O-sulfotransferase 1
9829	hsa-miR-181c-5p	DNAJC6	DnaJ heat shock protein family (Hsp40) member C6
9936	hsa-miR-181c-5p	CD302	CD302 molecule
999	hsa-miR-181c-5p	CDH1	cadherin 1
10011	hsa-miR-143-3p	SRA1	steroid receptor RNA activator 1
10015	hsa-miR-143-3p	PDCD6IP	programmed cell death 6 interacting protein
10100	hsa-miR-143-3p	TSPAN2	tetraspanin 2
1015	hsa-miR-143-3p	CDH17	cadherin 17
10150	hsa-miR-143-3p	MBNL2	muscleblind like splicing regulator 2
10184	hsa-miR-143-3p	LHFPL2	lipoma HMGIC fusion partner-like 2
10206	hsa-miR-143-3p	TRIM13	tripartite motif containing 13
10207	hsa-miR-143-3p	PATJ	PATJ, crumbs cell polarity complex component
1021	hsa-miR-143-3p	CDK6	cyclin dependent kinase 6
10236	hsa-miR-143-3p	HNRNPR	heterogeneous nuclear ribonucleoprotein R
10257	hsa-miR-143-3p	ABCC4	ATP binding cassette subfamily C member 4
10401	hsa-miR-143-3p	PIAS3	protein inhibitor of activated STAT 3
10477	hsa-miR-143-3p	UBE2E3	ubiquitin conjugating enzyme E2 E3
10482	hsa-miR-143-3p	NXF1	nuclear RNA export factor 1
10564	hsa-miR-143-3p	ARFGEF2	ADP ribosylation factor guanine nucleotide exchange factor 2
10620	hsa-miR-143-3p	ARID3B	AT-rich interaction domain 3B
10642	hsa-miR-143-3p	IGF2BP1	insulin like growth factor 2 mRNA binding protein 1
10644	hsa-miR-143-3p	IGF2BP2	insulin like growth factor 2 mRNA binding protein 2
10659	hsa-miR-143-3p	CELF2	CUGBP, Elav-like family member 2
10725	hsa-miR-143-3p	NFAT5	nuclear factor of activated T-cells 5, tonicity-responsive
10728	hsa-miR-143-3p	PTGES3	prostaglandin E synthase 3
10752	hsa-miR-143-3p	CHL1	cell adhesion molecule L1 like
10776	hsa-miR-143-3p	ARPP19	cAMP regulated phosphoprotein 19
10801	hsa-miR-143-3p	2021-09-09	septin 9
10818	hsa-miR-143-3p	FRS2	fibroblast growth factor receptor substrate 2
10971	hsa-miR-143-3p	YWHAQ	tyrosine 3-monooxygenase/tryptophan 5-monooxygenase activation protein theta
10972	hsa-miR-143-3p	TMED10	transmembrane p24 trafficking protein 10
10982	hsa-miR-143-3p	MAPRE2	microtubule associated protein RP/EB family member 2
11016	hsa-miR-143-3p	ATF7	activating transcription factor 7
11063	hsa-miR-143-3p	SOX30	SRY-box 30
11124	hsa-miR-143-3p	FAF1	Fas associated factor 1
11143	hsa-miR-143-3p	KAT7	lysine acetyltransferase 7
11174	hsa-miR-143-3p	ADAMTS6	ADAM metallopeptidase with thrombospondin type 1 motif 6
1119	hsa-miR-143-3p	CHKA	choline kinase alpha
11264	hsa-miR-143-3p	PXMP4	peroxisomal membrane protein 4
112936	hsa-miR-143-3p	VPS26B	VPS26, retromer complex component B
11320	hsa-miR-143-3p	MGAT4A	mannosyl (alpha-1,3-)-glycoprotein beta-1,4-N-acetylglucosaminyltransferase, isozyme A
11333	hsa-miR-143-3p	PDAP1	PDGFA associated protein 1
113419	hsa-miR-143-3p	TEX261	testis expressed 261
114299	hsa-miR-143-3p	PALM2	paralemmin 2
114784	hsa-miR-143-3p	CSMD2	CUB and Sushi multiple domains 2
114805	hsa-miR-143-3p	GALNT13	polypeptide N-acetylgalactosaminyltransferase 13
114908	hsa-miR-143-3p	TMEM123	transmembrane protein 123
114991	hsa-miR-143-3p	ZNF618	zinc finger protein 618
115817	hsa-miR-143-3p	DHRS1	dehydrogenase/reductase 1
116224	hsa-miR-143-3p	FAM122A	family with sequence similarity 122A
116931	hsa-miR-143-3p	MED12L	mediator complex subunit 12 like
117154	hsa-miR-143-3p	DACH2	dachshund family transcription factor 2
118429	hsa-miR-143-3p	ANTXR2	anthrax toxin receptor 2
1200	hsa-miR-143-3p	TPP1	tripeptidyl peptidase 1
121340	hsa-miR-143-3p	SP7	Sp7 transcription factor
123606	hsa-miR-143-3p	NIPA1	non imprinted in Prader-Willi/Angelman syndrome 1
126526	hsa-miR-143-3p	C19orf47	chromosome 19 open reading frame 47
1298	hsa-miR-143-3p	COL9A2	collagen type IX alpha 2
134637	hsa-miR-143-3p	ADAT2	adenosine deaminase, tRNA specific 2
1362	hsa-miR-143-3p	CPD	carboxypeptidase D
136895	hsa-miR-143-3p	C7orf31	chromosome 7 open reading frame 31
137492	hsa-miR-143-3p	VPS37A	VPS37A, ESCRT-I subunit
1387	hsa-miR-143-3p	CREBBP	CREB binding protein
1389	hsa-miR-143-3p	CREBL2	cAMP responsive element binding protein like 2
1390	hsa-miR-143-3p	CREM	cAMP responsive element modulator
139596	hsa-miR-143-3p	UPRT	uracil phosphoribosyltransferase homolog
140459	hsa-miR-143-3p	ASB6	ankyrin repeat and SOCS box containing 6
140730	hsa-miR-143-3p	RIMS4	regulating synaptic membrane exocytosis 4
142686	hsa-miR-143-3p	ASB14	ankyrin repeat and SOCS box containing 14
143888	hsa-miR-143-3p	KDELC2	KDEL motif containing 2
147179	hsa-miR-143-3p	WIPF2	WAS/WASL interacting protein family member 2
147991	hsa-miR-143-3p	DPY19L3	dpy-19 like 3 (C. elegans)
148206	hsa-miR-143-3p	ZNF714	zinc finger protein 714
148423	hsa-miR-143-3p	C1orf52	chromosome 1 open reading frame 52
1500	hsa-miR-143-3p	CTNND1	catenin delta 1
1501	hsa-miR-143-3p	CTNND2	catenin delta 2
150786	hsa-miR-143-3p	WTH3DI	RAB6C-like
152078	hsa-miR-143-3p	PQLC2L	PQ loop repeat containing 2-like
152503	hsa-miR-143-3p	SH3D19	SH3 domain containing 19
153364	hsa-miR-143-3p	MBLAC2	metallo-beta-lactamase domain containing 2
153527	hsa-miR-143-3p	ZMAT2	zinc finger matrin-type 2
154796	hsa-miR-143-3p	AMOT	angiomotin
1555	hsa-miR-143-3p	CYP2B6	cytochrome P450 family 2 subfamily B member 6
157506	hsa-miR-143-3p	RDH10	retinol dehydrogenase 10 (all-trans)
158866	hsa-miR-143-3p	ZDHHC15	zinc finger DHHC-type containing 15
1601	hsa-miR-143-3p	DAB2	DAB2, clathrin adaptor protein
160897	hsa-miR-143-3p	GPR180	G protein-coupled receptor 180
1612	hsa-miR-143-3p	DAPK1	death associated protein kinase 1
162073	hsa-miR-143-3p	ITPRIPL2	inositol 1,4,5-trisphosphate receptor interacting protein-like 2
163	hsa-miR-143-3p	AP2B1	adaptor related protein complex 2 beta 1 subunit
163404	hsa-miR-143-3p	PLPPR5	phospholipid phosphatase related 5
164832	hsa-miR-143-3p	LONRF2	LON peptidase N-terminal domain and ring finger 2
166336	hsa-miR-143-3p	PRICKLE2	prickle planar cell polarity protein 2
166968	hsa-miR-143-3p	MIER3	MIER family member 3
169026	hsa-miR-143-3p	SLC30A8	solute carrier family 30 member 8
171023	hsa-miR-143-3p	ASXL1	additional sex combs like 1, transcriptional regulator
1730	hsa-miR-143-3p	DIAPH2	diaphanous related formin 2
1740	hsa-miR-143-3p	DLG2	discs large MAGUK scaffold protein 2
1741	hsa-miR-143-3p	DLG3	discs large MAGUK scaffold protein 3
1837	hsa-miR-143-3p	DTNA	dystrobrevin alpha
1879	hsa-miR-143-3p	EBF1	early B-cell factor 1
191585	hsa-miR-143-3p	PLAC4	placenta specific 4
1949	hsa-miR-143-3p	EFNB3	ephrin B3
1955	hsa-miR-143-3p	MEGF9	multiple EGF like domains 9
2002	hsa-miR-143-3p	ELK1	ELK1, ETS transcription factor
200424	hsa-miR-143-3p	TET3	tet methylcytosine dioxygenase 3
200894	hsa-miR-143-3p	ARL13B	ADP ribosylation factor like GTPase 13B
201562	hsa-miR-143-3p	HACD2	3-hydroxyacyl-CoA dehydratase 2
2035	hsa-miR-143-3p	EPB41	erythrocyte membrane protein band 4.1
203523	hsa-miR-143-3p	ZNF449	zinc finger protein 449
204	hsa-miR-143-3p	AK2	adenylate kinase 2
2042	hsa-miR-143-3p	EPHA3	EPH receptor A3
2046	hsa-miR-143-3p	EPHA8	EPH receptor A8
205327	hsa-miR-143-3p	C2orf69	chromosome 2 open reading frame 69
205564	hsa-miR-143-3p	SENP5	SUMO1/sentrin specific peptidase 5
2066	hsa-miR-143-3p	ERBB4	erb-b2 receptor tyrosine kinase 4
2115	hsa-miR-143-3p	ETV1	ETS variant 1
2120	hsa-miR-143-3p	ETV6	ETS variant 6
219988	hsa-miR-143-3p	PATL1	PAT1 homolog 1, processing body mRNA decay factor
2200	hsa-miR-143-3p	FBN1	fibrillin 1
221468	hsa-miR-143-3p	TMEM217	transmembrane protein 217
221833	hsa-miR-143-3p	SP8	Sp8 transcription factor
221937	hsa-miR-143-3p	FOXK1	forkhead box K1
223082	hsa-miR-143-3p	ZNRF2	zinc and ring finger 2, E3 ubiquitin protein ligase
2252	hsa-miR-143-3p	FGF7	fibroblast growth factor 7
22801	hsa-miR-143-3p	ITGA11	integrin subunit alpha 11
22807	hsa-miR-143-3p	IKZF2	IKAROS family zinc finger 2
22822	hsa-miR-143-3p	PHLDA1	pleckstrin homology like domain family A member 1
22843	hsa-miR-143-3p	PPM1E	protein phosphatase, Mg2+/Mn2+ dependent 1E
22846	hsa-miR-143-3p	VASH1	vasohibin 1
22848	hsa-miR-143-3p	AAK1	AP2 associated kinase 1
22858	hsa-miR-143-3p	ICK	intestinal cell (MAK-like) kinase
22874	hsa-miR-143-3p	PLEKHA6	pleckstrin homology domain containing A6
22990	hsa-miR-143-3p	PCNX1	pecanex homolog 1 (Drosophila)
23015	hsa-miR-143-3p	GOLGA8A	golgin A8 family member A
23017	hsa-miR-143-3p	FAIM2	Fas apoptotic inhibitory molecule 2
23037	hsa-miR-143-3p	PDZD2	PDZ domain containing 2
23051	hsa-miR-143-3p	ZHX3	zinc fingers and homeoboxes 3
23057	hsa-miR-143-3p	NMNAT2	nicotinamide nucleotide adenylyltransferase 2
23092	hsa-miR-143-3p	ARHGAP26	Rho GTPase activating protein 26
23112	hsa-miR-143-3p	TNRC6B	trinucleotide repeat containing 6B
23119	hsa-miR-143-3p	HIC2	hypermethylated in cancer 2
23131	hsa-miR-143-3p	GPATCH8	G-patch domain containing 8
23174	hsa-miR-143-3p	ZCCHC14	zinc finger CCHC-type containing 14
2319	hsa-miR-143-3p	FLOT2	flotillin 2
23197	hsa-miR-143-3p	FAF2	Fas associated factor family member 2
2324	hsa-miR-143-3p	FLT4	fms related tyrosine kinase 4
23271	hsa-miR-143-3p	CAMSAP2	calmodulin regulated spectrin associated protein family member 2
23272	hsa-miR-143-3p	FAM208A	family with sequence similarity 208 member A
23287	hsa-miR-143-3p	AGTPBP1	ATP/GTP binding protein 1
23294	hsa-miR-143-3p	ANKS1A	ankyrin repeat and sterile alpha motif domain containing 1A
2330	hsa-miR-143-3p	FMO5	flavin containing monooxygenase 5
23302	hsa-miR-143-3p	WSCD1	WSC domain containing 1
23306	hsa-miR-143-3p	NEMP1	nuclear envelope integral membrane protein 1
2331	hsa-miR-143-3p	FMOD	fibromodulin
23334	hsa-miR-143-3p	SZT2	seizure threshold 2 homolog (mouse)
23352	hsa-miR-143-3p	UBR4	ubiquitin protein ligase E3 component n-recognin 4
23366	hsa-miR-143-3p	KIAA0895	KIAA0895
23403	hsa-miR-143-3p	FBXO46	F-box protein 46
23435	hsa-miR-143-3p	TARDBP	TAR DNA binding protein
23476	hsa-miR-143-3p	BRD4	bromodomain containing 4
23504	hsa-miR-143-3p	RIMBP2	RIMS binding protein 2
23531	hsa-miR-143-3p	MMD	monocyte to macrophage differentiation associated
23543	hsa-miR-143-3p	RBFOX2	RNA binding protein, fox-1 homolog 2
23576	hsa-miR-143-3p	DDAH1	dimethylarginine dimethylaminohydrolase 1
23633	hsa-miR-143-3p	KPNA6	karyopherin subunit alpha 6
23683	hsa-miR-143-3p	PRKD3	protein kinase D3
23710	hsa-miR-143-3p	GABARAPL1	GABA type A receptor associated protein like 1
23786	hsa-miR-143-3p	BCL2L13	BCL2 like 13
253461	hsa-miR-143-3p	ZBTB38	zinc finger and BTB domain containing 38
253559	hsa-miR-143-3p	CADM2	cell adhesion molecule 2
254251	hsa-miR-143-3p	LCORL	ligand dependent nuclear receptor corepressor like
2556	hsa-miR-143-3p	GABRA3	gamma-aminobutyric acid type A receptor alpha3 subunit
255743	hsa-miR-143-3p	NPNT	nephronectin
2561	hsa-miR-143-3p	GABRB2	gamma-aminobutyric acid type A receptor beta2 subunit
2566	hsa-miR-143-3p	GABRG2	gamma-aminobutyric acid type A receptor gamma2 subunit
257415	hsa-miR-143-3p	FAM133B	family with sequence similarity 133 member B
25936	hsa-miR-143-3p	NSL1	NSL1, MIS12 kinetochore complex component
25953	hsa-miR-143-3p	PNKD	paroxysmal nonkinesigenic dyskinesia
25996	hsa-miR-143-3p	REXO2	RNA exonuclease 2
26019	hsa-miR-143-3p	UPF2	UPF2 regulator of nonsense transcripts homolog (yeast)
26034	hsa-miR-143-3p	IPCEF1	interaction protein for cytohesin exchange factors 1
26057	hsa-miR-143-3p	ANKRD17	ankyrin repeat domain 17
26058	hsa-miR-143-3p	GIGYF2	GRB10 interacting GYF protein 2
26115	hsa-miR-143-3p	TANC2	tetratricopeptide repeat, ankyrin repeat and coiled-coil containing 2
2628	hsa-miR-143-3p	GATM	glycine amidinotransferase
2650	hsa-miR-143-3p	GCNT1	glucosaminyl (N-acetyl) transferase 1, core 2
26508	hsa-miR-143-3p	HEYL	hes related family bHLH transcription factor with YRPW motif-like
2683	hsa-miR-143-3p	B4GALT1	beta-1,4-galactosyltransferase 1
26985	hsa-miR-143-3p	AP3M1	adaptor related protein complex 3 mu 1 subunit
26994	hsa-miR-143-3p	RNF11	ring finger protein 11
26999	hsa-miR-143-3p	CYFIP2	cytoplasmic FMR1 interacting protein 2
27	hsa-miR-143-3p	ABL2	ABL proto-oncogene 2, non-receptor tyrosine kinase
27032	hsa-miR-143-3p	ATP2C1	ATPase secretory pathway Ca2+ transporting 1
27086	hsa-miR-143-3p	FOXP1	forkhead box P1
27133	hsa-miR-143-3p	KCNH5	potassium voltage-gated channel subfamily H member 5
27185	hsa-miR-143-3p	DISC1	disrupted in schizophrenia 1
27245	hsa-miR-143-3p	AHDC1	AT-hook DNA binding motif containing 1
27292	hsa-miR-143-3p	DIMT1	DIM1 dimethyladenosine transferase 1 homolog
27327	hsa-miR-143-3p	TNRC6A	trinucleotide repeat containing 6A
2737	hsa-miR-143-3p	GLI3	GLI family zinc finger 3
2788	hsa-miR-143-3p	GNG7	G protein subunit gamma 7
2799	hsa-miR-143-3p	GNS	glucosamine (N-acetyl)-6-sulfatase
2820	hsa-miR-143-3p	GPD2	glycerol-3-phosphate dehydrogenase 2
283464	hsa-miR-143-3p	GXYLT1	glucoside xylosyltransferase 1
284756	hsa-miR-143-3p	C20orf197	chromosome 20 open reading frame 197
285025	hsa-miR-143-3p	CCDC141	coiled-coil domain containing 141
285282	hsa-miR-143-3p	RABL3	RAB, member of RAS oncogene family like 3
285521	hsa-miR-143-3p	COX18	COX18 cytochrome c oxidase assembly factor
286148	hsa-miR-143-3p	DPY19L4	dpy-19 like 4 (C. elegans)
286410	hsa-miR-143-3p	ATP11C	ATPase phospholipid transporting 11C
288	hsa-miR-143-3p	ANK3	ankyrin 3, node of Ranvier (ankyrin G)
2889	hsa-miR-143-3p	RAPGEF1	Rap guanine nucleotide exchange factor 1
2894	hsa-miR-143-3p	GRID1	glutamate ionotropic receptor delta type subunit 1
29035	hsa-miR-143-3p	C16orf72	chromosome 16 open reading frame 72
29115	hsa-miR-143-3p	SAP30BP	SAP30 binding protein
29767	hsa-miR-143-3p	TMOD2	tropomodulin 2
29880	hsa-miR-143-3p	ALG5	ALG5, dolichyl-phosphate beta-glucosyltransferase
29883	hsa-miR-143-3p	CNOT7	CCR4-NOT transcription complex subunit 7
30061	hsa-miR-143-3p	SLC40A1	solute carrier family 40 member 1
3021	hsa-miR-143-3p	H3F3B	H3 histone, family 3B (H3.3B)
3038	hsa-miR-143-3p	HAS3	hyaluronan synthase 3
307	hsa-miR-143-3p	ANXA4	annexin A4
3082	hsa-miR-143-3p	HGF	hepatocyte growth factor
3084	hsa-miR-143-3p	NRG1	neuregulin 1
3181	hsa-miR-143-3p	HNRNPA2B1	heterogeneous nuclear ribonucleoprotein A2/B1
3202	hsa-miR-143-3p	HOXA5	homeobox A5
3214	hsa-miR-143-3p	HOXB4	homeobox B4
326625	hsa-miR-143-3p	MMAB	methylmalonic aciduria (cobalamin deficiency) cblB type
3360	hsa-miR-143-3p	HTR4	5-hydroxytryptamine receptor 4
3363	hsa-miR-143-3p	HTR7	5-hydroxytryptamine receptor 7
339287	hsa-miR-143-3p	MSL1	male specific lethal 1 homolog
339745	hsa-miR-143-3p	SPOPL	speckle type BTB/POZ protein like
342096	hsa-miR-143-3p	GOLGA6A	golgin A6 family member A
345557	hsa-miR-143-3p	PLCXD3	phosphatidylinositol specific phospholipase C X domain containing 3
3458	hsa-miR-143-3p	IFNG	interferon gamma
347731	hsa-miR-143-3p	LRRTM3	leucine rich repeat transmembrane neuronal 3
3482	hsa-miR-143-3p	IGF2R	insulin like growth factor 2 receptor
359	hsa-miR-143-3p	AQP2	aquaporin 2
3595	hsa-miR-143-3p	IL12RB2	interleukin 12 receptor subunit beta 2
360023	hsa-miR-143-3p	ZBTB41	zinc finger and BTB domain containing 41
3642	hsa-miR-143-3p	INSM1	INSM transcriptional repressor 1
3655	hsa-miR-143-3p	ITGA6	integrin subunit alpha 6
3658	hsa-miR-143-3p	IREB2	iron responsive element binding protein 2
3667	hsa-miR-143-3p	IRS1	insulin receptor substrate 1
3678	hsa-miR-143-3p	ITGA5	integrin subunit alpha 5
3736	hsa-miR-143-3p	KCNA1	potassium voltage-gated channel subfamily A member 1
375323	hsa-miR-143-3p	LHFPL4	lipoma HMGIC fusion partner-like 4
3778	hsa-miR-143-3p	KCNMA1	potassium calcium-activated channel subfamily M alpha 1
3842	hsa-miR-143-3p	TNPO1	transportin 1
3845	hsa-miR-143-3p	KRAS	KRAS proto-oncogene, GTPase
387521	hsa-miR-143-3p	TMEM189	transmembrane protein 189
387700	hsa-miR-143-3p	SLC16A12	solute carrier family 16 member 12
3885	hsa-miR-143-3p	KRT34	keratin 34
388566	hsa-miR-143-3p	ZNF470	zinc finger protein 470
3886	hsa-miR-143-3p	KRT35	keratin 35
389118	hsa-miR-143-3p	CDHR4	cadherin related family member 4
389136	hsa-miR-143-3p	VGLL3	vestigial like family member 3
389206	hsa-miR-143-3p	BEND4	BEN domain containing 4
389432	hsa-miR-143-3p	SAMD5	sterile alpha motif domain containing 5
3927	hsa-miR-143-3p	LASP1	LIM and SH3 protein 1
3977	hsa-miR-143-3p	LIFR	leukemia inhibitory factor receptor alpha
3984	hsa-miR-143-3p	LIMK1	LIM domain kinase 1
400360	hsa-miR-143-3p	C15orf54	chromosome 15 open reading frame 54
400720	hsa-miR-143-3p	ZNF772	zinc finger protein 772
401137	hsa-miR-143-3p	PRR27	proline rich 27
401548	hsa-miR-143-3p	SNX30	sorting nexin family member 30
4026	hsa-miR-143-3p	LPP	LIM domain containing preferred translocation partner in lipoma
4074	hsa-miR-143-3p	M6PR	mannose-6-phosphate receptor, cation dependent
4130	hsa-miR-143-3p	MAP1A	microtubule associated protein 1A
4170	hsa-miR-143-3p	MCL1	BCL2 family apoptosis regulator
4204	hsa-miR-143-3p	MECP2	methyl-CpG binding protein 2
4214	hsa-miR-143-3p	MAP3K1	mitogen-activated protein kinase kinase kinase 1
4254	hsa-miR-143-3p	KITLG	KIT ligand
4281	hsa-miR-143-3p	MID1	midline 1
4297	hsa-miR-143-3p	KMT2A	lysine methyltransferase 2A
4300	hsa-miR-143-3p	MLLT3	MLLT3, super elongation complex subunit
4338	hsa-miR-143-3p	MOCS2	molybdenum cofactor synthesis 2
463	hsa-miR-143-3p	ZFHX3	zinc finger homeobox 3
4644	hsa-miR-143-3p	MYO5A	myosin VA
4646	hsa-miR-143-3p	MYO6	myosin VI
4677	hsa-miR-143-3p	NARS	asparaginyl-tRNA synthetase
4684	hsa-miR-143-3p	NCAM1	neural cell adhesion molecule 1
4781	hsa-miR-143-3p	NFIB	nuclear factor I B
4883	hsa-miR-143-3p	NPR3	natriuretic peptide receptor 3
4915	hsa-miR-143-3p	NTRK2	neurotrophic receptor tyrosine kinase 2
4925	hsa-miR-143-3p	NUCB2	nucleobindin 2
494470	hsa-miR-143-3p	RNF165	ring finger protein 165
4952	hsa-miR-143-3p	OCRL	OCRL, inositol polyphosphate-5-phosphatase
4978	hsa-miR-143-3p	OPCML	opioid binding protein/cell adhesion molecule like
5046	hsa-miR-143-3p	PCSK6	proprotein convertase subtilisin/kexin type 6
5049	hsa-miR-143-3p	PAFAH1B2	platelet activating factor acetylhydrolase 1b catalytic subunit 2
5082	hsa-miR-143-3p	PDCL	phosducin like
5083	hsa-miR-143-3p	PAX9	paired box 9
5091	hsa-miR-143-3p	PC	pyruvate carboxylase
50940	hsa-miR-143-3p	PDE11A	phosphodiesterase 11A
51043	hsa-miR-143-3p	ZBTB7B	zinc finger and BTB domain containing 7B
51046	hsa-miR-143-3p	ST8SIA3	ST8 alpha-N-acetyl-neuraminide alpha-2,8-sialyltransferase 3
51105	hsa-miR-143-3p	PHF20L1	PHD finger protein 20-like 1
51114	hsa-miR-143-3p	ZDHHC9	zinc finger DHHC-type containing 9
51176	hsa-miR-143-3p	LEF1	lymphoid enhancer binding factor 1
51230	hsa-miR-143-3p	PHF20	PHD finger protein 20
51249	hsa-miR-143-3p	TMEM69	transmembrane protein 69
51274	hsa-miR-143-3p	KLF3	Kruppel like factor 3
51277	hsa-miR-143-3p	DNAJC27	DnaJ heat shock protein family (Hsp40) member C27
51279	hsa-miR-143-3p	C1RL	complement C1r subcomponent like
51320	hsa-miR-143-3p	MEX3C	mex-3 RNA binding family member C
51322	hsa-miR-143-3p	WAC	WW domain containing adaptor with coiled-coil
51377	hsa-miR-143-3p	UCHL5	ubiquitin C-terminal hydrolase L5
51384	hsa-miR-143-3p	WNT16	Wnt family member 16
51444	hsa-miR-143-3p	RNF138	ring finger protein 138
51520	hsa-miR-143-3p	LARS	leucyl-tRNA synthetase
51526	hsa-miR-143-3p	OSER1	oxidative stress responsive serine rich 1
51564	hsa-miR-143-3p	HDAC7	histone deacetylase 7
51621	hsa-miR-143-3p	KLF13	Kruppel like factor 13
51622	hsa-miR-143-3p	CCZ1	CCZ1 homolog, vacuolar protein trafficking and biogenesis associated
51704	hsa-miR-143-3p	GPRC5B	G protein-coupled receptor class C group 5 member B
5172	hsa-miR-143-3p	SLC26A4	solute carrier family 26 member 4
51776	hsa-miR-143-3p	ZAK	sterile alpha motif and leucine zipper containing kinase AZK
51809	hsa-miR-143-3p	GALNT7	polypeptide N-acetylgalactosaminyltransferase 7
523	hsa-miR-143-3p	ATP6V1A	ATPase H+ transporting V1 subunit A
5230	hsa-miR-143-3p	PGK1	phosphoglycerate kinase 1
5311	hsa-miR-143-3p	PKD2	polycystin 2, transient receptor potential cation channel
5326	hsa-miR-143-3p	PLAGL2	PLAG1 like zinc finger 2
5329	hsa-miR-143-3p	PLAUR	plasminogen activator, urokinase receptor
53344	hsa-miR-143-3p	CHIC1	cysteine rich hydrophobic domain 1
53405	hsa-miR-143-3p	CLIC5	chloride intracellular channel 5
5346	hsa-miR-143-3p	PLIN1	perilipin 1
5354	hsa-miR-143-3p	PLP1	proteolipid protein 1
5357	hsa-miR-143-3p	PLS1	plastin 1
54149	hsa-miR-143-3p	C21orf91	chromosome 21 open reading frame 91
5420	hsa-miR-143-3p	PODXL	podocalyxin like
54329	hsa-miR-143-3p	GPR85	G protein-coupled receptor 85
54331	hsa-miR-143-3p	GNG2	G protein subunit gamma 2
54532	hsa-miR-143-3p	USP53	ubiquitin specific peptidase 53
54566	hsa-miR-143-3p	EPB41L4B	erythrocyte membrane protein band 4.1 like 4B
54583	hsa-miR-143-3p	EGLN1	egl-9 family hypoxia inducible factor 1
546	hsa-miR-143-3p	ATRX	ATRX, chromatin remodeler
54664	hsa-miR-143-3p	TMEM106B	transmembrane protein 106B
54726	hsa-miR-143-3p	OTUD4	OTU deubiquitinase 4
54790	hsa-miR-143-3p	TET2	tet methylcytosine dioxygenase 2
54800	hsa-miR-143-3p	KLHL24	kelch like family member 24
54840	hsa-miR-143-3p	APTX	aprataxin
54858	hsa-miR-143-3p	PGPEP1	pyroglutamyl-peptidase I
54879	hsa-miR-143-3p	ST7L	suppression of tumorigenicity 7 like
54891	hsa-miR-143-3p	INO80D	INO80 complex subunit D
54926	hsa-miR-143-3p	UBE2R2	ubiquitin conjugating enzyme E2 R2
54928	hsa-miR-143-3p	IMPAD1	inositol monophosphatase domain containing 1
54937	hsa-miR-143-3p	SOHLH2	spermatogenesis and oogenesis specific basic helix-loop-helix 2
5495	hsa-miR-143-3p	PPM1B	protein phosphatase, Mg2+/Mn2+ dependent 1B
55014	hsa-miR-143-3p	STX17	syntaxin 17
55055	hsa-miR-143-3p	ZWILCH	zwilch kinetochore protein
5506	hsa-miR-143-3p	PPP1R3A	protein phosphatase 1 regulatory subunit 3A
55086	hsa-miR-143-3p	CXorf57	chromosome X open reading frame 57
55102	hsa-miR-143-3p	ATG2B	autophagy related 2B
55103	hsa-miR-143-3p	RALGPS2	Ral GEF with PH domain and SH3 binding motif 2
5516	hsa-miR-143-3p	PPP2CB	protein phosphatase 2 catalytic subunit beta
5520	hsa-miR-143-3p	PPP2R2A	protein phosphatase 2 regulatory subunit Balpha
55216	hsa-miR-143-3p	C11orf57	chromosome 11 open reading frame 57
5527	hsa-miR-143-3p	PPP2R5C	protein phosphatase 2 regulatory subunit B'gamma
55279	hsa-miR-143-3p	ZNF654	zinc finger protein 654
55512	hsa-miR-143-3p	SMPD3	sphingomyelin phosphodiesterase 3
55530	hsa-miR-143-3p	SVOP	SV2 related protein
55531	hsa-miR-143-3p	ELMOD1	ELMO domain containing 1
55616	hsa-miR-143-3p	ASAP3	ArfGAP with SH3 domain, ankyrin repeat and PH domain 3
55660	hsa-miR-143-3p	PRPF40A	pre-mRNA processing factor 40 homolog A
55681	hsa-miR-143-3p	SCYL2	SCY1 like pseudokinase 2
55704	hsa-miR-143-3p	CCDC88A	coiled-coil domain containing 88A
5579	hsa-miR-143-3p	PRKCB	protein kinase C beta
5581	hsa-miR-143-3p	PRKCE	protein kinase C epsilon
55841	hsa-miR-143-3p	WWC3	WWC family member 3
55889	hsa-miR-143-3p	GOLGA6B	golgin A6 family member B
55922	hsa-miR-143-3p	NKRF	NFKB repressing factor
5594	hsa-miR-143-3p	MAPK1	mitogen-activated protein kinase 1
55964	hsa-miR-143-3p	2021-09-03	septin 3
55970	hsa-miR-143-3p	GNG12	G protein subunit gamma 12
5598	hsa-miR-143-3p	MAPK7	mitogen-activated protein kinase 7
5655	hsa-miR-143-3p	KLK10	kallikrein related peptidase 10
56648	hsa-miR-143-3p	EIF5A2	eukaryotic translation initiation factor 5A2
56704	hsa-miR-143-3p	JPH1	junctophilin 1
56731	hsa-miR-143-3p	SLC2A4RG	SLC2A4 regulator
56899	hsa-miR-143-3p	ANKS1B	ankyrin repeat and sterile alpha motif domain containing 1B
56906	hsa-miR-143-3p	THAP10	THAP domain containing 10
56928	hsa-miR-143-3p	SPPL2B	signal peptide peptidase like 2B
56957	hsa-miR-143-3p	OTUD7B	OTU deubiquitinase 7B
56970	hsa-miR-143-3p	ATXN7L3	ataxin 7 like 3
570	hsa-miR-143-3p	BAAT	bile acid-CoA:amino acid N-acyltransferase
57030	hsa-miR-143-3p	SLC17A7	solute carrier family 17 member 7
57084	hsa-miR-143-3p	SLC17A6	solute carrier family 17 member 6
57101	hsa-miR-143-3p	ANO2	anoctamin 2
57120	hsa-miR-143-3p	GOPC	golgi associated PDZ and coiled-coil motif containing
57142	hsa-miR-143-3p	RTN4	reticulon 4
57169	hsa-miR-143-3p	ZNFX1	zinc finger NFX1-type containing 1
57189	hsa-miR-143-3p	KIAA1147	KIAA1147
57194	hsa-miR-143-3p	ATP10A	ATPase phospholipid transporting 10A (putative)
57209	hsa-miR-143-3p	ZNF248	zinc finger protein 248
5727	hsa-miR-143-3p	PTCH1	patched 1
5728	hsa-miR-143-3p	PTEN	phosphatase and tensin homolog
5740	hsa-miR-143-3p	PTGIS	prostaglandin I2 (prostacyclin) synthase
57478	hsa-miR-143-3p	USP31	ubiquitin specific peptidase 31
57494	hsa-miR-143-3p	RIMKLB	ribosomal modification protein rimK-like family member B
57529	hsa-miR-143-3p	RGAG1	retrotransposon gag domain containing 1
57538	hsa-miR-143-3p	ALPK3	alpha kinase 3
57565	hsa-miR-143-3p	KLHL14	kelch like family member 14
57609	hsa-miR-143-3p	DIP2B	disco interacting protein 2 homolog B
57614	hsa-miR-143-3p	KIAA1468	KIAA1468
57616	hsa-miR-143-3p	TSHZ3	teashirt zinc finger homeobox 3
57622	hsa-miR-143-3p	LRFN1	leucine rich repeat and fibronectin type III domain containing 1
5763	hsa-miR-143-3p	PTMS	parathymosin
57670	hsa-miR-143-3p	KIAA1549	KIAA1549
57709	hsa-miR-143-3p	SLC7A14	solute carrier family 7 member 14
57716	hsa-miR-143-3p	PRX	periaxin
57718	hsa-miR-143-3p	PPP4R4	protein phosphatase 4, regulatory subunit 4
5789	hsa-miR-143-3p	PTPRD	protein tyrosine phosphatase, receptor type D
58516	hsa-miR-143-3p	FAM60A	family with sequence similarity 60 member A
58533	hsa-miR-143-3p	SNX6	sorting nexin 6
5870	hsa-miR-143-3p	RAB6A	RAB6A, member RAS oncogene family
5887	hsa-miR-143-3p	RAD23B	RAD23 homolog B, nucleotide excision repair protein
5916	hsa-miR-143-3p	RARG	retinoic acid receptor gamma
59338	hsa-miR-143-3p	PLEKHA1	pleckstrin homology domain containing A1
5936	hsa-miR-143-3p	RBM4	RNA binding motif protein 4
5962	hsa-miR-143-3p	RDX	radixin
6000	hsa-miR-143-3p	RGS7	regulator of G-protein signaling 7
6049	hsa-miR-143-3p	RNF6	ring finger protein 6
6146	hsa-miR-143-3p	RPL22	ribosomal protein L22
6197	hsa-miR-143-3p	RPS6KA3	ribosomal protein S6 kinase A3
6310	hsa-miR-143-3p	ATXN1	ataxin 1
63923	hsa-miR-143-3p	TNN	tenascin N
64089	hsa-miR-143-3p	SNX16	sorting nexin 16
64282	hsa-miR-143-3p	PAPD5	PAP associated domain containing 5
642938	hsa-miR-143-3p	FAM196A	family with sequence similarity 196 member A
64425	hsa-miR-143-3p	POLR1E	polymerase (RNA) I subunit E
64478	hsa-miR-143-3p	CSMD1	CUB and Sushi multiple domains 1
64756	hsa-miR-143-3p	ATPAF1	ATP synthase mitochondrial F1 complex assembly factor 1
64795	hsa-miR-143-3p	RMND5A	required for meiotic nuclear division 5 homolog A
65059	hsa-miR-143-3p	RAPH1	Ras association (RalGDS/AF-6) and pleckstrin homology domains 1
6506	hsa-miR-143-3p	SLC1A2	solute carrier family 1 member 2
65062	hsa-miR-143-3p	TMEM237	transmembrane protein 237
6507	hsa-miR-143-3p	SLC1A3	solute carrier family 1 member 3
651	hsa-miR-143-3p	BMP3	bone morphogenetic protein 3
65117	hsa-miR-143-3p	RSRC2	arginine and serine rich coiled-coil 2
6515	hsa-miR-143-3p	SLC2A3	solute carrier family 2 member 3
6526	hsa-miR-143-3p	SLC5A3	solute carrier family 5 member 3
6567	hsa-miR-143-3p	SLC16A2	solute carrier family 16 member 2
6578	hsa-miR-143-3p	SLCO2A1	solute carrier organic anion transporter family member 2A1
659	hsa-miR-143-3p	BMPR2	bone morphogenetic protein receptor type 2
6591	hsa-miR-143-3p	SNAI2	snail family transcriptional repressor 2
6595	hsa-miR-143-3p	SMARCA2	SWI/SNF related, matrix associated, actin dependent regulator of chromatin, subfamily a, member 2
65979	hsa-miR-143-3p	PHACTR4	phosphatase and actin regulator 4
66000	hsa-miR-143-3p	TMEM108	transmembrane protein 108
6624	hsa-miR-143-3p	FSCN1	fascin actin-bundling protein 1
6645	hsa-miR-143-3p	SNTB2	syntrophin beta 2
665	hsa-miR-143-3p	BNIP3L	BCL2/adenovirus E1B 19kDa interacting protein 3-like
6667	hsa-miR-143-3p	SP1	Sp1 transcription factor
6728	hsa-miR-143-3p	SRP19	signal recognition particle 19kDa
6742	hsa-miR-143-3p	SSBP1	single stranded DNA binding protein 1
6769	hsa-miR-143-3p	STAC	SH3 and cysteine rich domain
677	hsa-miR-143-3p	ZFP36L1	ZFP36 ring finger protein-like 1
6789	hsa-miR-143-3p	STK4	serine/threonine kinase 4
6812	hsa-miR-143-3p	STXBP1	syntaxin binding protein 1
6854	hsa-miR-143-3p	SYN2	synapsin II
6885	hsa-miR-143-3p	MAP3K7	mitogen-activated protein kinase kinase kinase 7
6925	hsa-miR-143-3p	TCF4	transcription factor 4
6999	hsa-miR-143-3p	TDO2	tryptophan 2,3-dioxygenase
70	hsa-miR-143-3p	ACTC1	actin, alpha, cardiac muscle 1
7003	hsa-miR-143-3p	TEAD1	TEA domain transcription factor 1
7009	hsa-miR-143-3p	TMBIM6	transmembrane BAX inhibitor motif containing 6
7021	hsa-miR-143-3p	TFAP2B	transcription factor AP-2 beta
7068	hsa-miR-143-3p	THRB	thyroid hormone receptor beta
7095	hsa-miR-143-3p	SEC62	SEC62 homolog, preprotein translocation factor
7170	hsa-miR-143-3p	TPM3	tropomyosin 3
7174	hsa-miR-143-3p	TPP2	tripeptidyl peptidase 2
7175	hsa-miR-143-3p	TPR	translocated promoter region, nuclear basket protein
7220	hsa-miR-143-3p	TRPC1	transient receptor potential cation channel subfamily C member 1
7227	hsa-miR-143-3p	TRPS1	transcriptional repressor GATA binding 1
7253	hsa-miR-143-3p	TSHR	thyroid stimulating hormone receptor
7323	hsa-miR-143-3p	UBE2D3	ubiquitin conjugating enzyme E2 D3
7324	hsa-miR-143-3p	UBE2E1	ubiquitin conjugating enzyme E2 E1
7326	hsa-miR-143-3p	UBE2G1	ubiquitin conjugating enzyme E2 G1
7468	hsa-miR-143-3p	WHSC1	Wolf-Hirschhorn syndrome candidate 1
7474	hsa-miR-143-3p	WNT5A	Wnt family member 5A
7534	hsa-miR-143-3p	YWHAZ	tyrosine 3-monooxygenase/tryptophan 5-monooxygenase activation protein zeta
7707	hsa-miR-143-3p	ZNF148	zinc finger protein 148
775	hsa-miR-143-3p	CACNA1C	calcium voltage-gated channel subunit alpha1 C
785	hsa-miR-143-3p	CACNB4	calcium voltage-gated channel auxiliary subunit beta 4
7879	hsa-miR-143-3p	RAB7A	RAB7A, member RAS oncogene family
78987	hsa-miR-143-3p	CRELD1	cysteine rich with EGF like domains 1
7903	hsa-miR-143-3p	ST8SIA4	ST8 alpha-N-acetyl-neuraminide alpha-2,8-sialyltransferase 4
79137	hsa-miR-143-3p	FAM134A	family with sequence similarity 134 member A
79664	hsa-miR-143-3p	ICE2	interactor of little elongation complex ELL subunit 2
79782	hsa-miR-143-3p	LRRC31	leucine rich repeat containing 31
79796	hsa-miR-143-3p	ALG9	ALG9, alpha-1,2-mannosyltransferase
7982	hsa-miR-143-3p	ST7	suppression of tumorigenicity 7
79875	hsa-miR-143-3p	THSD4	thrombospondin type 1 domain containing 4
79884	hsa-miR-143-3p	MAP9	microtubule associated protein 9
7994	hsa-miR-143-3p	KAT6A	lysine acetyltransferase 6A
79977	hsa-miR-143-3p	GRHL2	grainyhead like transcription factor 2
79981	hsa-miR-143-3p	FRMD1	FERM domain containing 1
80012	hsa-miR-143-3p	PHC3	polyhomeotic homolog 3
80014	hsa-miR-143-3p	WWC2	WW and C2 domain containing 2
80055	hsa-miR-143-3p	PGAP1	post-GPI attachment to proteins 1
801	hsa-miR-143-3p	CALM1	calmodulin 1 (phosphorylase kinase, delta)
80124	hsa-miR-143-3p	VCPIP1	valosin containing protein interacting protein 1
80143	hsa-miR-143-3p	SIKE1	suppressor of IKBKE 1
80155	hsa-miR-143-3p	NAA15	N(alpha)-acetyltransferase 15, NatA auxiliary subunit
80224	hsa-miR-143-3p	NUBPL	nucleotide binding protein like
80725	hsa-miR-143-3p	SRCIN1	SRC kinase signaling inhibitor 1
808	hsa-miR-143-3p	CALM3	calmodulin 3 (phosphorylase kinase, delta)
80853	hsa-miR-143-3p	KDM7A	lysine demethylase 7A
80856	hsa-miR-143-3p	KIAA1715	KIAA1715
81027	hsa-miR-143-3p	TUBB1	tubulin beta 1 class VI
8128	hsa-miR-143-3p	ST8SIA2	ST8 alpha-N-acetyl-neuraminide alpha-2,8-sialyltransferase 2
81539	hsa-miR-143-3p	SLC38A1	solute carrier family 38 member 1
81606	hsa-miR-143-3p	LBH	limb bud and heart development
81788	hsa-miR-143-3p	NUAK2	NUAK family kinase 2
81832	hsa-miR-143-3p	NETO1	neuropilin and tolloid like 1
8204	hsa-miR-143-3p	NRIP1	nuclear receptor interacting protein 1
832	hsa-miR-143-3p	CAPZB	capping actin protein of muscle Z-line beta subunit
83591	hsa-miR-143-3p	THAP2	THAP domain containing 2
83604	hsa-miR-143-3p	TMEM47	transmembrane protein 47
83607	hsa-miR-143-3p	AMMECR1L	AMMECR1 like
83698	hsa-miR-143-3p	CALN1	calneuron 1
83737	hsa-miR-143-3p	ITCH	itchy E3 ubiquitin protein ligase
83989	hsa-miR-143-3p	FAM172A	family with sequence similarity 172 member A
84108	hsa-miR-143-3p	PCGF6	polycomb group ring finger 6
84333	hsa-miR-143-3p	PCGF5	polycomb group ring finger 5
8445	hsa-miR-143-3p	DYRK2	dual specificity tyrosine phosphorylation regulated kinase 2
84458	hsa-miR-143-3p	LCOR	ligand dependent nuclear receptor corepressor
8452	hsa-miR-143-3p	CUL3	cullin 3
84530	hsa-miR-143-3p	SRRM4	serine/arginine repetitive matrix 4
84656	hsa-miR-143-3p	GLYR1	glyoxylate reductase 1 homolog
84867	hsa-miR-143-3p	PTPN5	protein tyrosine phosphatase, non-receptor type 5
84912	hsa-miR-143-3p	SLC35B4	solute carrier family 35 member B4
84928	hsa-miR-143-3p	TMEM209	transmembrane protein 209
85358	hsa-miR-143-3p	SHANK3	SH3 and multiple ankyrin repeat domains 3
85364	hsa-miR-143-3p	ZCCHC3	zinc finger CCHC-type containing 3
85414	hsa-miR-143-3p	SLC45A3	solute carrier family 45 member 3
8543	hsa-miR-143-3p	LMO4	LIM domain only 4
85461	hsa-miR-143-3p	TANC1	tetratricopeptide repeat, ankyrin repeat and coiled-coil containing 1
8565	hsa-miR-143-3p	YARS	tyrosyl-tRNA synthetase
8613	hsa-miR-143-3p	PLPP3	phospholipid phosphatase 3
8650	hsa-miR-143-3p	NUMB	NUMB, endocytic adaptor protein
8658	hsa-miR-143-3p	TNKS	tankyrase
867	hsa-miR-143-3p	CBL	Cbl proto-oncogene
8671	hsa-miR-143-3p	SLC4A4	solute carrier family 4 member 4
87	hsa-miR-143-3p	ACTN1	actinin alpha 1
8732	hsa-miR-143-3p	RNGTT	RNA guanylyltransferase and 5'-phosphatase
8754	hsa-miR-143-3p	ADAM9	ADAM metallopeptidase domain 9
8763	hsa-miR-143-3p	CD164	CD164 molecule
8816	hsa-miR-143-3p	DCAF5	DDB1 and CUL4 associated factor 5
8828	hsa-miR-143-3p	NRP2	neuropilin 2
8867	hsa-miR-143-3p	SYNJ1	synaptojanin 1
8874	hsa-miR-143-3p	ARHGEF7	Rho guanine nucleotide exchange factor 7
8927	hsa-miR-143-3p	BSN	bassoon presynaptic cytomatrix protein
8945	hsa-miR-143-3p	BTRC	beta-transducin repeat containing E3 ubiquitin protein ligase
89795	hsa-miR-143-3p	NAV3	neuron navigator 3
89890	hsa-miR-143-3p	KBTBD6	kelch repeat and BTB domain containing 6
905	hsa-miR-143-3p	CCNT2	cyclin T2
9066	hsa-miR-143-3p	SYT7	synaptotagmin 7
91	hsa-miR-143-3p	ACVR1B	activin A receptor type 1B
91010	hsa-miR-143-3p	FMNL3	formin like 3
91608	hsa-miR-143-3p	RASL10B	RAS like family 10 member B
9185	hsa-miR-143-3p	REPS2	RALBP1 associated Eps domain containing 2
9201	hsa-miR-143-3p	DCLK1	doublecortin like kinase 1
9247	hsa-miR-143-3p	GCM2	glial cells missing homolog 2
9282	hsa-miR-143-3p	MED14	mediator complex subunit 14
92912	hsa-miR-143-3p	UBE2Q2	ubiquitin conjugating enzyme E2 Q2
93183	hsa-miR-143-3p	PIGM	phosphatidylinositol glycan anchor biosynthesis class M
93380	hsa-miR-143-3p	MMGT1	membrane magnesium transporter 1
9406	hsa-miR-143-3p	ZRANB2	zinc finger RANBP2-type containing 2
9422	hsa-miR-143-3p	ZNF264	zinc finger protein 264
9441	hsa-miR-143-3p	MED26	mediator complex subunit 26
9445	hsa-miR-143-3p	ITM2B	integral membrane protein 2B
9480	hsa-miR-143-3p	ONECUT2	one cut homeobox 2
9497	hsa-miR-143-3p	SLC4A7	solute carrier family 4 member 7
9512	hsa-miR-143-3p	PMPCB	peptidase, mitochondrial processing beta subunit
9580	hsa-miR-143-3p	SOX13	SRY-box 13
9586	hsa-miR-143-3p	CREB5	cAMP responsive element binding protein 5
9640	hsa-miR-143-3p	ZNF592	zinc finger protein 592
9645	hsa-miR-143-3p	MICAL2	microtubule associated monooxygenase, calponin and LIM domain containing 2
9649	hsa-miR-143-3p	RALGPS1	Ral GEF with PH domain and SH3 binding motif 1
9690	hsa-miR-143-3p	UBE3C	ubiquitin protein ligase E3C
9697	hsa-miR-143-3p	TRAM2	translocation associated membrane protein 2
9711	hsa-miR-143-3p	RUBCN	RUN and cysteine rich domain containing beclin 1 interacting protein
9728	hsa-miR-143-3p	SECISBP2L	SECIS binding protein 2 like
9748	hsa-miR-143-3p	SLK	STE20 like kinase
9783	hsa-miR-143-3p	RIMS3	regulating synaptic membrane exocytosis 3
9807	hsa-miR-143-3p	IP6K1	inositol hexakisphosphate kinase 1
9830	hsa-miR-143-3p	TRIM14	tripartite motif containing 14
9848	hsa-miR-143-3p	MFAP3L	microfibrillar associated protein 3 like
9849	hsa-miR-143-3p	ZNF518A	zinc finger protein 518A
9852	hsa-miR-143-3p	EPM2AIP1	EPM2A interacting protein 1
987	hsa-miR-143-3p	LRBA	LPS responsive beige-like anchor protein
9887	hsa-miR-143-3p	SMG7	SMG7, nonsense mediated mRNA decay factor
9895	hsa-miR-143-3p	TECPR2	tectonin beta-propeller repeat containing 2
9926	hsa-miR-143-3p	LPGAT1	lysophosphatidylglycerol acyltransferase 1
9929	hsa-miR-143-3p	JOSD1	Josephin domain containing 1
9965	hsa-miR-143-3p	FGF19	fibroblast growth factor 19
9987	hsa-miR-143-3p	HNRNPDL	heterogeneous nuclear ribonucleoprotein D like
9990	hsa-miR-143-3p	SLC12A6	solute carrier family 12 member 6
10009	hsa-miR-145-5p	ZBTB33	zinc finger and BTB domain containing 33
100133941	hsa-miR-145-5p	CD24	CD24 molecule
10019	hsa-miR-145-5p	SH2B3	SH2B adaptor protein 3
100289635	hsa-miR-145-5p	ZNF605	zinc finger protein 605
10092	hsa-miR-145-5p	ARPC5	actin related protein 2/3 complex subunit 5
1016	hsa-miR-145-5p	CDH18	cadherin 18
10169	hsa-miR-145-5p	SERF2	small EDRK-rich factor 2
10217	hsa-miR-145-5p	CTDSPL	CTD small phosphatase like
10243	hsa-miR-145-5p	GPHN	gephyrin
10276	hsa-miR-145-5p	NET1	neuroepithelial cell transforming 1
10371	hsa-miR-145-5p	SEMA3A	semaphorin 3A
1038	hsa-miR-145-5p	CDR1	cerebellar degeneration related protein 1
10391	hsa-miR-145-5p	CORO2B	coronin 2B
10451	hsa-miR-145-5p	VAV3	vav guanine nucleotide exchange factor 3
10492	hsa-miR-145-5p	SYNCRIP	synaptotagmin binding cytoplasmic RNA interacting protein
1054	hsa-miR-145-5p	CEBPG	CCAAT/enhancer binding protein gamma
10620	hsa-miR-145-5p	ARID3B	AT-rich interaction domain 3B
10642	hsa-miR-145-5p	IGF2BP1	insulin like growth factor 2 mRNA binding protein 1
1073	hsa-miR-145-5p	CFL2	cofilin 2
10771	hsa-miR-145-5p	ZMYND11	zinc finger MYND-type containing 11
10902	hsa-miR-145-5p	BRD8	bromodomain containing 8
10930	hsa-miR-145-5p	APOBEC2	apolipoprotein B mRNA editing enzyme catalytic subunit 2
11051	hsa-miR-145-5p	NUDT21	nudix hydrolase 21
11118	hsa-miR-145-5p	BTN3A2	butyrophilin subfamily 3 member A2
11122	hsa-miR-145-5p	PTPRT	protein tyrosine phosphatase, receptor type T
11264	hsa-miR-145-5p	PXMP4	peroxisomal membrane protein 4
11343	hsa-miR-145-5p	MGLL	monoglyceride lipase
114788	hsa-miR-145-5p	CSMD3	CUB and Sushi multiple domains 3
114793	hsa-miR-145-5p	FMNL2	formin like 2
114883	hsa-miR-145-5p	OSBPL9	oxysterol binding protein like 9
1153	hsa-miR-145-5p	CIRBP	cold inducible RNA binding protein
116	hsa-miR-145-5p	ADCYAP1	adenylate cyclase activating polypeptide 1
116113	hsa-miR-145-5p	FOXP4	forkhead box P4
1184	hsa-miR-145-5p	CLCN5	chloride voltage-gated channel 5
120	hsa-miR-145-5p	ADD3	adducin 3
123041	hsa-miR-145-5p	SLC24A4	solute carrier family 24 member 4
124808	hsa-miR-145-5p	CCDC43	coiled-coil domain containing 43
128611	hsa-miR-145-5p	ZNF831	zinc finger protein 831
131	hsa-miR-145-5p	ADH7	alcohol dehydrogenase 7 (class IV), mu or sigma polypeptide
132864	hsa-miR-145-5p	CPEB2	cytoplasmic polyadenylation element binding protein 2
133686	hsa-miR-145-5p	NADK2	NAD kinase 2, mitochondrial
135295	hsa-miR-145-5p	SRSF12	serine and arginine rich splicing factor 12
1389	hsa-miR-145-5p	CREBL2	cAMP responsive element binding protein like 2
139065	hsa-miR-145-5p	SLITRK4	SLIT and NTRK like family member 4
1399	hsa-miR-145-5p	CRKL	CRK like proto-oncogene, adaptor protein
140885	hsa-miR-145-5p	SIRPA	signal regulatory protein alpha
140901	hsa-miR-145-5p	STK35	serine/threonine kinase 35
144348	hsa-miR-145-5p	ZNF664	zinc finger protein 664
145773	hsa-miR-145-5p	FAM81A	family with sequence similarity 81 member A
146861	hsa-miR-145-5p	SLC35G3	solute carrier family 35 member G3
147111	hsa-miR-145-5p	NOTUM	NOTUM, palmitoleoyl-protein carboxylesterase
147808	hsa-miR-145-5p	ZNF784	zinc finger protein 784
1490	hsa-miR-145-5p	CTGF	connective tissue growth factor
1500	hsa-miR-145-5p	CTNND1	catenin delta 1
150465	hsa-miR-145-5p	TTL	tubulin tyrosine ligase
151195	hsa-miR-145-5p	CCNYL1	cyclin Y like 1
151742	hsa-miR-145-5p	PPM1L	protein phosphatase, Mg2+/Mn2+ dependent 1L
1540	hsa-miR-145-5p	CYLD	CYLD lysine 63 deubiquitinase
154796	hsa-miR-145-5p	AMOT	angiomotin
155435	hsa-miR-145-5p	RBM33	RNA binding motif protein 33
1602	hsa-miR-145-5p	DACH1	dachshund family transcription factor 1
160518	hsa-miR-145-5p	DENND5B	DENN domain containing 5B
1608	hsa-miR-145-5p	DGKG	diacylglycerol kinase gamma
162073	hsa-miR-145-5p	ITPRIPL2	inositol 1,4,5-trisphosphate receptor interacting protein-like 2
164	hsa-miR-145-5p	AP1G1	adaptor related protein complex 1 gamma 1 subunit
1641	hsa-miR-145-5p	DCX	doublecortin
166336	hsa-miR-145-5p	PRICKLE2	prickle planar cell polarity protein 2
169792	hsa-miR-145-5p	GLIS3	GLIS family zinc finger 3
171017	hsa-miR-145-5p	ZNF384	zinc finger protein 384
1742	hsa-miR-145-5p	DLG4	discs large MAGUK scaffold protein 4
1747	hsa-miR-145-5p	DLX3	distal-less homeobox 3
1750	hsa-miR-145-5p	DLX6	distal-less homeobox 6
1803	hsa-miR-145-5p	DPP4	dipeptidyl peptidase 4
1808	hsa-miR-145-5p	DPYSL2	dihydropyrimidinase like 2
1836	hsa-miR-145-5p	SLC26A2	solute carrier family 26 member 2
1848	hsa-miR-145-5p	DUSP6	dual specificity phosphatase 6
187	hsa-miR-145-5p	APLNR	apelin receptor
1871	hsa-miR-145-5p	E2F3	E2F transcription factor 3
1894	hsa-miR-145-5p	ECT2	epithelial cell transforming 2
1896	hsa-miR-145-5p	EDA	ectodysplasin A
19	hsa-miR-145-5p	ABCA1	ATP binding cassette subfamily A member 1
1911	hsa-miR-145-5p	PHC1	polyhomeotic homolog 1
1949	hsa-miR-145-5p	EFNB3	ephrin B3
1951	hsa-miR-145-5p	CELSR3	cadherin EGF LAG seven-pass G-type receptor 3
199731	hsa-miR-145-5p	CADM4	cell adhesion molecule 4
2028	hsa-miR-145-5p	ENPEP	glutamyl aminopeptidase
2035	hsa-miR-145-5p	EPB41	erythrocyte membrane protein band 4.1
203523	hsa-miR-145-5p	ZNF449	zinc finger protein 449
203547	hsa-miR-145-5p	VMA21	VMA21 vacuolar H+-ATPase homolog (S. cerevisiae)
2047	hsa-miR-145-5p	EPHB1	EPH receptor B1
2065	hsa-miR-145-5p	ERBB3	erb-b2 receptor tyrosine kinase 3
2066	hsa-miR-145-5p	ERBB4	erb-b2 receptor tyrosine kinase 4
2070	hsa-miR-145-5p	EYA4	EYA transcriptional coactivator and phosphatase 4
2077	hsa-miR-145-5p	ERF	ETS2 repressor factor
2099	hsa-miR-145-5p	ESR1	estrogen receptor 1
2175	hsa-miR-145-5p	FANCA	Fanconi anemia complementation group A
2182	hsa-miR-145-5p	ACSL4	acyl-CoA synthetase long-chain family member 4
220963	hsa-miR-145-5p	SLC16A9	solute carrier family 16 member 9
2252	hsa-miR-145-5p	FGF7	fibroblast growth factor 7
2261	hsa-miR-145-5p	FGFR3	fibroblast growth factor receptor 3
22818	hsa-miR-145-5p	COPZ1	coatomer protein complex subunit zeta 1
22843	hsa-miR-145-5p	PPM1E	protein phosphatase, Mg2+/Mn2+ dependent 1E
22848	hsa-miR-145-5p	AAK1	AP2 associated kinase 1
22849	hsa-miR-145-5p	CPEB3	cytoplasmic polyadenylation element binding protein 3
22862	hsa-miR-145-5p	FNDC3A	fibronectin type III domain containing 3A
22871	hsa-miR-145-5p	NLGN1	neuroligin 1
22882	hsa-miR-145-5p	ZHX2	zinc fingers and homeoboxes 2
22883	hsa-miR-145-5p	CLSTN1	calsyntenin 1
22884	hsa-miR-145-5p	WDR37	WD repeat domain 37
22889	hsa-miR-145-5p	KIAA0907	KIAA0907
22903	hsa-miR-145-5p	BTBD3	BTB domain containing 3
22918	hsa-miR-145-5p	CD93	CD93 molecule
22986	hsa-miR-145-5p	SORCS3	sortilin related VPS10 domain containing receptor 3
23001	hsa-miR-145-5p	WDFY3	WD repeat and FYVE domain containing 3
23008	hsa-miR-145-5p	KLHDC10	kelch domain containing 10
23075	hsa-miR-145-5p	SWAP70	SWAP switching B-cell complex 70kDa subunit
2308	hsa-miR-145-5p	FOXO1	forkhead box O1
23089	hsa-miR-145-5p	PEG10	paternally expressed 10
23112	hsa-miR-145-5p	TNRC6B	trinucleotide repeat containing 6B
23119	hsa-miR-145-5p	HIC2	hypermethylated in cancer 2
23138	hsa-miR-145-5p	N4BP3	NEDD4 binding protein 3
2317	hsa-miR-145-5p	FLNB	filamin B
23211	hsa-miR-145-5p	ZC3H4	zinc finger CCCH-type containing 4
23220	hsa-miR-145-5p	DTX4	deltex E3 ubiquitin ligase 4
23228	hsa-miR-145-5p	PLCL2	phospholipase C like 2
23231	hsa-miR-145-5p	SEL1L3	SEL1L family member 3
23276	hsa-miR-145-5p	KLHL18	kelch like family member 18
23321	hsa-miR-145-5p	TRIM2	tripartite motif containing 2
2334	hsa-miR-145-5p	AFF2	AF4/FMR2 family member 2
23348	hsa-miR-145-5p	DOCK9	dedicator of cytokinesis 9
23353	hsa-miR-145-5p	SUN1	Sad1 and UNC84 domain containing 1
23462	hsa-miR-145-5p	HEY1	hes related family bHLH transcription factor with YRPW motif 1
23478	hsa-miR-145-5p	SEC11A	SEC11 homolog A, signal peptidase complex subunit
23481	hsa-miR-145-5p	PES1	pescadillo ribosomal biogenesis factor 1
23508	hsa-miR-145-5p	TTC9	tetratricopeptide repeat domain 9
23543	hsa-miR-145-5p	RBFOX2	RNA binding protein, fox-1 homolog 2
23673	hsa-miR-145-5p	STX12	syntaxin 12
253738	hsa-miR-145-5p	EBF3	early B-cell factor 3
254048	hsa-miR-145-5p	UBN2	ubinuclein 2
255488	hsa-miR-145-5p	RNF144B	ring finger protein 144B
255743	hsa-miR-145-5p	NPNT	nephronectin
256356	hsa-miR-145-5p	GK5	glycerol kinase 5 (putative)
257397	hsa-miR-145-5p	TAB3	TGF-beta activated kinase 1/MAP3K7 binding protein 3
25925	hsa-miR-145-5p	ZNF521	zinc finger protein 521
25942	hsa-miR-145-5p	SIN3A	SIN3 transcription regulator family member A
25959	hsa-miR-145-5p	KANK2	KN motif and ankyrin repeat domains 2
26100	hsa-miR-145-5p	WIPI2	WD repeat domain, phosphoinositide interacting 2
26115	hsa-miR-145-5p	TANC2	tetratricopeptide repeat, ankyrin repeat and coiled-coil containing 2
26273	hsa-miR-145-5p	FBXO3	F-box protein 3
2629	hsa-miR-145-5p	GBA	glucosylceramidase beta
2651	hsa-miR-145-5p	GCNT2	glucosaminyl (N-acetyl) transferase 2, I-branching enzyme (I blood group)
267	hsa-miR-145-5p	AMFR	autocrine motility factor receptor
26953	hsa-miR-145-5p	RANBP6	RAN binding protein 6
2702	hsa-miR-145-5p	GJA5	gap junction protein alpha 5
27020	hsa-miR-145-5p	NPTN	neuroplastin
2706	hsa-miR-145-5p	GJB2	gap junction protein beta 2
27076	hsa-miR-145-5p	LYPD3	LY6/PLAUR domain containing 3
27133	hsa-miR-145-5p	KCNH5	potassium voltage-gated channel subfamily H member 5
27289	hsa-miR-145-5p	RND1	Rho family GTPase 1
27314	hsa-miR-145-5p	RAB30	RAB30, member RAS oncogene family
27330	hsa-miR-145-5p	RPS6KA6	ribosomal protein S6 kinase A6
27443	hsa-miR-145-5p	CECR2	CECR2, histone acetyl-lysine reader
2820	hsa-miR-145-5p	GPD2	glycerol-3-phosphate dehydrogenase 2
283078	hsa-miR-145-5p	MKX	mohawk homeobox
283373	hsa-miR-145-5p	ANKRD52	ankyrin repeat domain 52
284252	hsa-miR-145-5p	KCTD1	potassium channel tetramerization domain containing 1
285195	hsa-miR-145-5p	SLC9A9	solute carrier family 9 member A9
285268	hsa-miR-145-5p	ZNF621	zinc finger protein 621
286319	hsa-miR-145-5p	TUSC1	tumor suppressor candidate 1
2887	hsa-miR-145-5p	GRB10	growth factor receptor bound protein 10
29128	hsa-miR-145-5p	UHRF1	ubiquitin like with PHD and ring finger domains 1
29766	hsa-miR-145-5p	TMOD3	tropomodulin 3
30813	hsa-miR-145-5p	VSX1	visual system homeobox 1
30837	hsa-miR-145-5p	SOCS7	suppressor of cytokine signaling 7
3151	hsa-miR-145-5p	HMGN2	high mobility group nucleosomal binding domain 2
3192	hsa-miR-145-5p	HNRNPU	heterogeneous nuclear ribonucleoprotein U
3198	hsa-miR-145-5p	HOXA1	homeobox A1
340156	hsa-miR-145-5p	MYLK4	myosin light chain kinase family member 4
344838	hsa-miR-145-5p	PAQR9	progestin and adipoQ receptor family member 9
345778	hsa-miR-145-5p	MTX3	metaxin 3
347731	hsa-miR-145-5p	LRRTM3	leucine rich repeat transmembrane neuronal 3
3480	hsa-miR-145-5p	IGF1R	insulin like growth factor 1 receptor
348093	hsa-miR-145-5p	RBPMS2	RNA binding protein with multiple splicing 2
3487	hsa-miR-145-5p	IGFBP4	insulin like growth factor binding protein 4
3491	hsa-miR-145-5p	CYR61	cysteine rich angiogenic inducer 61
3660	hsa-miR-145-5p	IRF2	interferon regulatory factor 2
3696	hsa-miR-145-5p	ITGB8	integrin subunit beta 8
3727	hsa-miR-145-5p	JUND	JunD proto-oncogene, AP-1 transcription factor subunit
3736	hsa-miR-145-5p	KCNA1	potassium voltage-gated channel subfamily A member 1
374659	hsa-miR-145-5p	HDDC3	HD domain containing 3
375323	hsa-miR-145-5p	LHFPL4	lipoma HMGIC fusion partner-like 4
3768	hsa-miR-145-5p	KCNJ12	potassium voltage-gated channel subfamily J member 12
3778	hsa-miR-145-5p	KCNMA1	potassium calcium-activated channel subfamily M alpha 1
3804	hsa-miR-145-5p	KIR2DL3	killer cell immunoglobulin like receptor, two Ig domains and long cytoplasmic tail 3
382	hsa-miR-145-5p	ARF6	ADP ribosylation factor 6
3837	hsa-miR-145-5p	KPNB1	karyopherin subunit beta 1
387522	hsa-miR-145-5p	TMEM189-UBE2V1	TMEM189-UBE2V1 readthrough
387893	hsa-miR-145-5p	KMT5A	lysine methyltransferase 5A
388951	hsa-miR-145-5p	TSPYL6	TSPY-like 6
389337	hsa-miR-145-5p	ARHGEF37	Rho guanine nucleotide exchange factor 37
389432	hsa-miR-145-5p	SAMD5	sterile alpha motif domain containing 5
3899	hsa-miR-145-5p	AFF3	AF4/FMR2 family member 3
391104	hsa-miR-145-5p	VHLL	von Hippel-Lindau tumor suppressor like
394	hsa-miR-145-5p	ARHGAP5	Rho GTPase activating protein 5
400961	hsa-miR-145-5p	PAIP2B	poly(A) binding protein interacting protein 2B
401474	hsa-miR-145-5p	SAMD12	sterile alpha motif domain containing 12
401498	hsa-miR-145-5p	TMEM215	transmembrane protein 215
401720	hsa-miR-145-5p	FIGNL2	fidgetin like 2
4040	hsa-miR-145-5p	LRP6	LDL receptor related protein 6
404220	hsa-miR-145-5p	C6orf201	chromosome 6 open reading frame 201
4088	hsa-miR-145-5p	SMAD3	SMAD family member 3
4188	hsa-miR-145-5p	MDFI	MyoD family inhibitor
4204	hsa-miR-145-5p	MECP2	methyl-CpG binding protein 2
4214	hsa-miR-145-5p	MAP3K1	mitogen-activated protein kinase kinase kinase 1
4289	hsa-miR-145-5p	MKLN1	muskelin 1
4325	hsa-miR-145-5p	MMP16	matrix metallopeptidase 16
4520	hsa-miR-145-5p	MTF1	metal-regulatory transcription factor 1
4651	hsa-miR-145-5p	MYO10	myosin X
466	hsa-miR-145-5p	ATF1	activating transcription factor 1
4660	hsa-miR-145-5p	PPP1R12B	protein phosphatase 1 regulatory subunit 12B
4724	hsa-miR-145-5p	NDUFS4	NADH:ubiquinone oxidoreductase subunit S4
4739	hsa-miR-145-5p	NEDD9	neural precursor cell expressed, developmentally down-regulated 9
4761	hsa-miR-145-5p	NEUROD2	neuronal differentiation 2
477	hsa-miR-145-5p	ATP1A2	ATPase Na+/K+ transporting subunit alpha 2
4779	hsa-miR-145-5p	NFE2L1	nuclear factor, erythroid 2 like 1
4781	hsa-miR-145-5p	NFIB	nuclear factor I B
4862	hsa-miR-145-5p	NPAS2	neuronal PAS domain protein 2
4887	hsa-miR-145-5p	NPY2R	neuropeptide Y receptor Y2
4928	hsa-miR-145-5p	NUP98	nucleoporin 98
4947	hsa-miR-145-5p	OAZ2	ornithine decarboxylase antizyme 2
5007	hsa-miR-145-5p	OSBP	oxysterol binding protein
50848	hsa-miR-145-5p	F11R	F11 receptor
50940	hsa-miR-145-5p	PDE11A	phosphodiesterase 11A
51042	hsa-miR-145-5p	ZNF593	zinc finger protein 593
51107	hsa-miR-145-5p	APH1A	aph-1 homolog A, gamma-secretase subunit
51201	hsa-miR-145-5p	ZDHHC2	zinc finger DHHC-type containing 2
51307	hsa-miR-145-5p	FAM53C	family with sequence similarity 53 member C
51385	hsa-miR-145-5p	ZNF589	zinc finger protein 589
51441	hsa-miR-145-5p	YTHDF2	YTH N6-methyladenosine RNA binding protein 2
51479	hsa-miR-145-5p	ANKFY1	ankyrin repeat and FYVE domain containing 1
5151	hsa-miR-145-5p	PDE8A	phosphodiesterase 8A
5154	hsa-miR-145-5p	PDGFA	platelet derived growth factor subunit A
51542	hsa-miR-145-5p	VPS54	VPS54, GARP complex subunit
5172	hsa-miR-145-5p	SLC26A4	solute carrier family 26 member 4
5218	hsa-miR-145-5p	CDK14	cyclin dependent kinase 14
5281	hsa-miR-145-5p	PIGF	phosphatidylinositol glycan anchor biosynthesis class F
5324	hsa-miR-145-5p	PLAG1	PLAG1 zinc finger
533	hsa-miR-145-5p	ATP6V0B	ATPase H+ transporting V0 subunit b
5362	hsa-miR-145-5p	PLXNA2	plexin A2
53944	hsa-miR-145-5p	CSNK1G1	casein kinase 1 gamma 1
54413	hsa-miR-145-5p	NLGN3	neuroligin 3
54432	hsa-miR-145-5p	YIPF1	Yip1 domain family member 1
54437	hsa-miR-145-5p	SEMA5B	semaphorin 5B
54454	hsa-miR-145-5p	ATAD2B	ATPase family, AAA domain containing 2B
54502	hsa-miR-145-5p	RBM47	RNA binding motif protein 47
54619	hsa-miR-145-5p	CCNJ	cyclin J
54620	hsa-miR-145-5p	FBXL19	F-box and leucine rich repeat protein 19
54799	hsa-miR-145-5p	MBTD1	mbt domain containing 1
54813	hsa-miR-145-5p	KLHL28	kelch like family member 28
54891	hsa-miR-145-5p	INO80D	INO80 complex subunit D
54897	hsa-miR-145-5p	CASZ1	castor zinc finger 1
5499	hsa-miR-145-5p	PPP1CA	protein phosphatase 1 catalytic subunit alpha
55030	hsa-miR-145-5p	FBXO34	F-box protein 34
55082	hsa-miR-145-5p	ARGLU1	arginine and glutamate rich 1
55090	hsa-miR-145-5p	MED9	mediator complex subunit 9
55148	hsa-miR-145-5p	UBR7	ubiquitin protein ligase E3 component n-recognin 7 (putative)
55327	hsa-miR-145-5p	LIN7C	lin-7 homolog C, crumbs cell polarity complex component
55362	hsa-miR-145-5p	TMEM63B	transmembrane protein 63B
55536	hsa-miR-145-5p	CDCA7L	cell division cycle associated 7 like
55588	hsa-miR-145-5p	MED29	mediator complex subunit 29
55607	hsa-miR-145-5p	PPP1R9A	protein phosphatase 1 regulatory subunit 9A
55626	hsa-miR-145-5p	AMBRA1	autophagy and beclin 1 regulator 1
55691	hsa-miR-145-5p	FRMD4A	FERM domain containing 4A
55762	hsa-miR-145-5p	ZNF701	zinc finger protein 701
55810	hsa-miR-145-5p	FOXJ2	forkhead box J2
55966	hsa-miR-145-5p	AJAP1	adherens junctions associated protein 1
56850	hsa-miR-145-5p	GRIPAP1	GRIP1 associated protein 1
56890	hsa-miR-145-5p	MDM1	Mdm1 nuclear protein
56957	hsa-miR-145-5p	OTUD7B	OTU deubiquitinase 7B
56970	hsa-miR-145-5p	ATXN7L3	ataxin 7 like 3
5709	hsa-miR-145-5p	PSMD3	proteasome 26S subunit, non-ATPase 3
57226	hsa-miR-145-5p	LYRM2	LYR motif containing 2
5727	hsa-miR-145-5p	PTCH1	patched 1
57449	hsa-miR-145-5p	PLEKHG5	pleckstrin homology and RhoGEF domain containing G5
57459	hsa-miR-145-5p	GATAD2B	GATA zinc finger domain containing 2B
57471	hsa-miR-145-5p	ERMN	ermin
57472	hsa-miR-145-5p	CNOT6	CCR4-NOT transcription complex subunit 6
57473	hsa-miR-145-5p	ZNF512B	zinc finger protein 512B
57478	hsa-miR-145-5p	USP31	ubiquitin specific peptidase 31
57565	hsa-miR-145-5p	KLHL14	kelch like family member 14
57570	hsa-miR-145-5p	TRMT5	tRNA methyltransferase 5
57573	hsa-miR-145-5p	ZNF471	zinc finger protein 471
57621	hsa-miR-145-5p	ZBTB2	zinc finger and BTB domain containing 2
57630	hsa-miR-145-5p	SH3RF1	SH3 domain containing ring finger 1
57631	hsa-miR-145-5p	LRCH2	leucine rich repeats and calponin homology domain containing 2
57659	hsa-miR-145-5p	ZBTB4	zinc finger and BTB domain containing 4
57661	hsa-miR-145-5p	PHRF1	PHD and ring finger domains 1
57677	hsa-miR-145-5p	ZFP14	ZFP14 zinc finger protein
57679	hsa-miR-145-5p	ALS2	ALS2, alsin Rho guanine nucleotide exchange factor
57787	hsa-miR-145-5p	MARK4	microtubule affinity regulating kinase 4
57835	hsa-miR-145-5p	SLC4A5	solute carrier family 4 member 5
5825	hsa-miR-145-5p	ABCD3	ATP binding cassette subfamily D member 3
5829	hsa-miR-145-5p	PXN	paxillin
58517	hsa-miR-145-5p	RBM25	RNA binding motif protein 25
5871	hsa-miR-145-5p	MAP4K2	mitogen-activated protein kinase kinase kinase kinase 2
5906	hsa-miR-145-5p	RAP1A	RAP1A, member of RAS oncogene family
5912	hsa-miR-145-5p	RAP2B	RAP2B, member of RAS oncogene family
5914	hsa-miR-145-5p	RARA	retinoic acid receptor alpha
59343	hsa-miR-145-5p	SENP2	SUMO1/sentrin/SMT3 specific peptidase 2
60	hsa-miR-145-5p	ACTB	actin beta
60401	hsa-miR-145-5p	EDA2R	ectodysplasin A2 receptor
6120	hsa-miR-145-5p	RPE	ribulose-5-phosphate-3-epimerase
6242	hsa-miR-145-5p	RTKN	rhotekin
6328	hsa-miR-145-5p	SCN3A	sodium voltage-gated channel alpha subunit 3
64359	hsa-miR-145-5p	NXN	nucleoredoxin
6474	hsa-miR-145-5p	SHOX2	short stature homeobox 2
64784	hsa-miR-145-5p	CRTC3	CREB regulated transcription coactivator 3
6500	hsa-miR-145-5p	SKP1	S-phase kinase-associated protein 1
65264	hsa-miR-145-5p	UBE2Z	ubiquitin conjugating enzyme E2 Z
6586	hsa-miR-145-5p	SLIT3	slit guidance ligand 3
65979	hsa-miR-145-5p	PHACTR4	phosphatase and actin regulator 4
6624	hsa-miR-145-5p	FSCN1	fascin actin-bundling protein 1
6642	hsa-miR-145-5p	SNX1	sorting nexin 1
6645	hsa-miR-145-5p	SNTB2	syntrophin beta 2
6659	hsa-miR-145-5p	SOX4	SRY-box 4
6662	hsa-miR-145-5p	SOX9	SRY-box 9
6664	hsa-miR-145-5p	SOX11	SRY-box 11
6671	hsa-miR-145-5p	SP4	Sp4 transcription factor
677	hsa-miR-145-5p	ZFP36L1	ZFP36 ring finger protein-like 1
6781	hsa-miR-145-5p	STC1	stanniocalcin 1
7045	hsa-miR-145-5p	TGFBI	transforming growth factor beta induced
71	hsa-miR-145-5p	ACTG1	actin gamma 1
7109	hsa-miR-145-5p	TRAPPC10	trafficking protein particle complex 10
7130	hsa-miR-145-5p	TNFAIP6	TNF alpha induced protein 6
7263	hsa-miR-145-5p	TST	thiosulfate sulfurtransferase
7320	hsa-miR-145-5p	UBE2B	ubiquitin conjugating enzyme E2 B
7335	hsa-miR-145-5p	UBE2V1	ubiquitin conjugating enzyme E2 V1
7341	hsa-miR-145-5p	SUMO1	small ubiquitin-like modifier 1
7576	hsa-miR-145-5p	ZNF28	zinc finger protein 28
7702	hsa-miR-145-5p	ZNF143	zinc finger protein 143
7705	hsa-miR-145-5p	ZNF146	zinc finger protein 146
7716	hsa-miR-145-5p	VEZF1	vascular endothelial zinc finger 1
7803	hsa-miR-145-5p	PTP4A1	protein tyrosine phosphatase type IVA, member 1
78990	hsa-miR-145-5p	OTUB2	OTU deubiquitinase, ubiquitin aldehyde binding 2
79591	hsa-miR-145-5p	C10orf76	chromosome 10 open reading frame 76
79628	hsa-miR-145-5p	SH3TC2	SH3 domain and tetratricopeptide repeats 2
79660	hsa-miR-145-5p	PPP1R3B	protein phosphatase 1 regulatory subunit 3B
79677	hsa-miR-145-5p	SMC6	structural maintenance of chromosomes 6
79718	hsa-miR-145-5p	TBL1XR1	transducin (beta)-like 1 X-linked receptor 1
79822	hsa-miR-145-5p	ARHGAP28	Rho GTPase activating protein 28
79829	hsa-miR-145-5p	NAA40	N(alpha)-acetyltransferase 40, NatD catalytic subunit
7984	hsa-miR-145-5p	ARHGEF5	Rho guanine nucleotide exchange factor 5
79848	hsa-miR-145-5p	CSPP1	centrosome and spindle pole associated protein 1
79871	hsa-miR-145-5p	RPAP2	RNA polymerase II associated protein 2
7988	hsa-miR-145-5p	ZNF212	zinc finger protein 212
80232	hsa-miR-145-5p	WDR26	WD repeat domain 26
80856	hsa-miR-145-5p	KIAA1715	KIAA1715
81563	hsa-miR-145-5p	C1orf21	chromosome 1 open reading frame 21
81856	hsa-miR-145-5p	ZNF611	zinc finger protein 611
8303	hsa-miR-145-5p	SNN	stannin
835	hsa-miR-145-5p	CASP2	caspase 2
83660	hsa-miR-145-5p	TLN2	talin 2
83667	hsa-miR-145-5p	SESN2	sestrin 2
83699	hsa-miR-145-5p	SH3BGRL2	SH3 domain binding glutamate rich protein like 2
83716	hsa-miR-145-5p	CRISPLD2	cysteine rich secretory protein LCCL domain containing 2
83988	hsa-miR-145-5p	NCALD	neurocalcin delta
8402	hsa-miR-145-5p	SLC25A11	solute carrier family 25 member 11
8411	hsa-miR-145-5p	EEA1	early endosome antigen 1
84135	hsa-miR-145-5p	UTP15	UTP15, small subunit processome component
8427	hsa-miR-145-5p	ZNF282	zinc finger protein 282
8455	hsa-miR-145-5p	ATRN	attractin
8473	hsa-miR-145-5p	OGT	O-linked N-acetylglucosamine (GlcNAc) transferase
84823	hsa-miR-145-5p	LMNB2	lamin B2
8507	hsa-miR-145-5p	ENC1	ectodermal-neural cortex 1
85315	hsa-miR-145-5p	PAQR8	progestin and adipoQ receptor family member 8
8541	hsa-miR-145-5p	PPFIA3	PTPRF interacting protein alpha 3
85450	hsa-miR-145-5p	ITPRIP	inositol 1,4,5-trisphosphate receptor interacting protein
85465	hsa-miR-145-5p	EPT1	ethanolaminephosphotransferase 1
8555	hsa-miR-145-5p	CDC14B	cell division cycle 14B
8564	hsa-miR-145-5p	KMO	kynurenine 3-monooxygenase (kynurenine 3-hydroxylase)
858	hsa-miR-145-5p	CAV2	caveolin 2
8645	hsa-miR-145-5p	KCNK5	potassium two pore domain channel subfamily K member 5
865	hsa-miR-145-5p	CBFB	core-binding factor, beta subunit
8658	hsa-miR-145-5p	TNKS	tankyrase
8660	hsa-miR-145-5p	IRS2	insulin receptor substrate 2
8672	hsa-miR-145-5p	EIF4G3	eukaryotic translation initiation factor 4 gamma 3
8693	hsa-miR-145-5p	GALNT4	polypeptide N-acetylgalactosaminyltransferase 4
8945	hsa-miR-145-5p	BTRC	beta-transducin repeat containing E3 ubiquitin protein ligase
89796	hsa-miR-145-5p	NAV1	neuron navigator 1
89848	hsa-miR-145-5p	FCHSD1	FCH and double SH3 domains 1
90196	hsa-miR-145-5p	SYS1	Sys1 golgi trafficking protein
9025	hsa-miR-145-5p	RNF8	ring finger protein 8
91010	hsa-miR-145-5p	FMNL3	formin like 3
9135	hsa-miR-145-5p	RABEP1	rabaptin, RAB GTPase binding effector protein 1
9149	hsa-miR-145-5p	DYRK1B	dual specificity tyrosine phosphorylation regulated kinase 1B
91801	hsa-miR-145-5p	ALKBH8	alkB homolog 8, tRNA methyltransferase
9185	hsa-miR-145-5p	REPS2	RALBP1 associated Eps domain containing 2
9218	hsa-miR-145-5p	VAPA	VAMP associated protein A
92335	hsa-miR-145-5p	STRADA	STE20-related kinase adaptor alpha
92675	hsa-miR-145-5p	DTD1	D-tyrosyl-tRNA deacylase 1
93	hsa-miR-145-5p	ACVR2B	activin A receptor type 2B
9306	hsa-miR-145-5p	SOCS6	suppressor of cytokine signaling 6
9354	hsa-miR-145-5p	UBE4A	ubiquitination factor E4A
93663	hsa-miR-145-5p	ARHGAP18	Rho GTPase activating protein 18
9369	hsa-miR-145-5p	NRXN3	neurexin 3
9391	hsa-miR-145-5p	CIAO1	cytosolic iron-sulfur assembly component 1
94134	hsa-miR-145-5p	ARHGAP12	Rho GTPase activating protein 12
9478	hsa-miR-145-5p	CABP1	calcium binding protein 1
9480	hsa-miR-145-5p	ONECUT2	one cut homeobox 2
949	hsa-miR-145-5p	SCARB1	scavenger receptor class B member 1
9519	hsa-miR-145-5p	TBPL1	TATA-box binding protein like 1
9526	hsa-miR-145-5p	MPDU1	mannose-P-dolichol utilization defect 1
9586	hsa-miR-145-5p	CREB5	cAMP responsive element binding protein 5
9588	hsa-miR-145-5p	PRDX6	peroxiredoxin 6
9620	hsa-miR-145-5p	CELSR1	cadherin EGF LAG seven-pass G-type receptor 1
9669	hsa-miR-145-5p	EIF5B	eukaryotic translation initiation factor 5B
9682	hsa-miR-145-5p	KDM4A	lysine demethylase 4A
9685	hsa-miR-145-5p	CLINT1	clathrin interactor 1
9705	hsa-miR-145-5p	ST18	ST18, C2H2C-type zinc finger
9734	hsa-miR-145-5p	HDAC9	histone deacetylase 9
9751	hsa-miR-145-5p	SNPH	syntaphilin
9759	hsa-miR-145-5p	HDAC4	histone deacetylase 4
9772	hsa-miR-145-5p	TMEM94	transmembrane protein 94
9802	hsa-miR-145-5p	DAZAP2	DAZ associated protein 2
9852	hsa-miR-145-5p	EPM2AIP1	EPM2A interacting protein 1
9911	hsa-miR-145-5p	TMCC2	transmembrane and coiled-coil domain family 2
9924	hsa-miR-145-5p	PAN2	PAN2 poly(A) specific ribonuclease subunit
10019	hsa-miR-134-5p	SH2B3	SH2B adaptor protein 3
10023	hsa-miR-134-5p	FRAT1	frequently rearranged in advanced T-cell lymphomas 1
10039	hsa-miR-134-5p	PARP3	poly(ADP-ribose) polymerase family member 3
10054	hsa-miR-134-5p	UBA2	ubiquitin like modifier activating enzyme 2
10100	hsa-miR-134-5p	TSPAN2	tetraspanin 2
10124	hsa-miR-134-5p	ARL4A	ADP ribosylation factor like GTPase 4A
10125	hsa-miR-134-5p	RASGRP1	RAS guanyl releasing protein 1
10150	hsa-miR-134-5p	MBNL2	muscleblind like splicing regulator 2
10175	hsa-miR-134-5p	CNIH1	cornichon family AMPA receptor auxiliary protein 1
10179	hsa-miR-134-5p	RBM7	RNA binding motif protein 7
10184	hsa-miR-134-5p	LHFPL2	lipoma HMGIC fusion partner-like 2
10206	hsa-miR-134-5p	TRIM13	tripartite motif containing 13
10238	hsa-miR-134-5p	DCAF7	DDB1 and CUL4 associated factor 7
10241	hsa-miR-134-5p	CALCOCO2	calcium binding and coiled-coil domain 2
10253	hsa-miR-134-5p	SPRY2	sprouty RTK signaling antagonist 2
10257	hsa-miR-134-5p	ABCC4	ATP binding cassette subfamily C member 4
103	hsa-miR-134-5p	ADAR	adenosine deaminase, RNA specific
10320	hsa-miR-134-5p	IKZF1	IKAROS family zinc finger 1
10422	hsa-miR-134-5p	UBAC1	UBA domain containing 1
10444	hsa-miR-134-5p	ZER1	zyg-11 related cell cycle regulator
10482	hsa-miR-134-5p	NXF1	nuclear RNA export factor 1
10498	hsa-miR-134-5p	CARM1	coactivator associated arginine methyltransferase 1
10499	hsa-miR-134-5p	NCOA2	nuclear receptor coactivator 2
10526	hsa-miR-134-5p	IPO8	importin 8
10586	hsa-miR-134-5p	MAB21L2	mab-21 like 2
10611	hsa-miR-134-5p	PDLIM5	PDZ and LIM domain 5
10642	hsa-miR-134-5p	IGF2BP1	insulin like growth factor 2 mRNA binding protein 1
10659	hsa-miR-134-5p	CELF2	CUGBP, Elav-like family member 2
10690	hsa-miR-134-5p	FUT9	fucosyltransferase 9
10714	hsa-miR-134-5p	POLD3	polymerase (DNA) delta 3, accessory subunit
1073	hsa-miR-134-5p	CFL2	cofilin 2
10732	hsa-miR-134-5p	TCFL5	transcription factor like 5
10752	hsa-miR-134-5p	CHL1	cell adhesion molecule L1 like
10776	hsa-miR-134-5p	ARPP19	cAMP regulated phosphoprotein 19
10849	hsa-miR-134-5p	CD3EAP	CD3e molecule associated protein
10858	hsa-miR-134-5p	CYP46A1	cytochrome P450 family 46 subfamily A member 1
10893	hsa-miR-134-5p	MMP24	matrix metallopeptidase 24
10949	hsa-miR-134-5p	HNRNPA0	heterogeneous nuclear ribonucleoprotein A0
10972	hsa-miR-134-5p	TMED10	transmembrane p24 trafficking protein 10
10987	hsa-miR-134-5p	COPS5	COP9 signalosome subunit 5
1106	hsa-miR-134-5p	CHD2	chromodomain helicase DNA binding protein 2
1112	hsa-miR-134-5p	FOXN3	forkhead box N3
11168	hsa-miR-134-5p	PSIP1	PC4 and SFRS1 interacting protein 1
11174	hsa-miR-134-5p	ADAMTS6	ADAM metallopeptidase with thrombospondin type 1 motif 6
112939	hsa-miR-134-5p	NACC1	nucleus accumbens associated 1
11313	hsa-miR-134-5p	LYPLA2	lysophospholipase II
113235	hsa-miR-134-5p	SLC46A1	solute carrier family 46 member 1
114088	hsa-miR-134-5p	TRIM9	tripartite motif containing 9
114299	hsa-miR-134-5p	PALM2	paralemmin 2
114883	hsa-miR-134-5p	OSBPL9	oxysterol binding protein like 9
114991	hsa-miR-134-5p	ZNF618	zinc finger protein 618
116113	hsa-miR-134-5p	FOXP4	forkhead box P4
1184	hsa-miR-134-5p	CLCN5	chloride voltage-gated channel 5
118987	hsa-miR-134-5p	PDZD8	PDZ domain containing 8
119016	hsa-miR-134-5p	AGAP4	ArfGAP with GTPase domain, ankyrin repeat and PH domain 4
122060	hsa-miR-134-5p	SLAIN1	SLAIN motif family member 1
123606	hsa-miR-134-5p	NIPA1	non imprinted in Prader-Willi/Angelman syndrome 1
124801	hsa-miR-134-5p	LSM12	LSM12 homolog
1268	hsa-miR-134-5p	CNR1	cannabinoid receptor 1 (brain)
1280	hsa-miR-134-5p	COL2A1	collagen type II alpha 1 chain
1287	hsa-miR-134-5p	COL4A5	collagen type IV alpha 5 chain
1288	hsa-miR-134-5p	COL4A6	collagen type IV alpha 6 chain
129880	hsa-miR-134-5p	BBS5	Bardet-Biedl syndrome 5
130026	hsa-miR-134-5p	ICA1L	islet cell autoantigen 1 like
130271	hsa-miR-134-5p	PLEKHH2	pleckstrin homology, MyTH4 and FERM domain containing H2
1303	hsa-miR-134-5p	COL12A1	collagen type XII alpha 1 chain
130612	hsa-miR-134-5p	TMEM198	transmembrane protein 198
130827	hsa-miR-134-5p	TMEM182	transmembrane protein 182
131566	hsa-miR-134-5p	DCBLD2	discoidin, CUB and LCCL domain containing 2
132864	hsa-miR-134-5p	CPEB2	cytoplasmic polyadenylation element binding protein 2
134266	hsa-miR-134-5p	GRPEL2	GrpE like 2, mitochondrial
1351	hsa-miR-134-5p	COX8A	cytochrome c oxidase subunit 8A
1373	hsa-miR-134-5p	CPS1	carbamoyl-phosphate synthase 1
138162	hsa-miR-134-5p	C9orf116	chromosome 9 open reading frame 116
140459	hsa-miR-134-5p	ASB6	ankyrin repeat and SOCS box containing 6
140838	hsa-miR-134-5p	NANP	N-acetylneuraminic acid phosphatase
143187	hsa-miR-134-5p	VTI1A	vesicle transport through interaction with t-SNAREs 1A
143279	hsa-miR-134-5p	HECTD2	HECT domain E3 ubiquitin protein ligase 2
145508	hsa-miR-134-5p	CEP128	centrosomal protein 128
146198	hsa-miR-134-5p	ZFP90	ZFP90 zinc finger protein
147339	hsa-miR-134-5p	C18orf25	chromosome 18 open reading frame 25
149420	hsa-miR-134-5p	PDIK1L	PDLIM1 interacting kinase 1 like
151011	hsa-miR-134-5p	2021-09-10	septin 10
151531	hsa-miR-134-5p	UPP2	uridine phosphorylase 2
1534	hsa-miR-134-5p	CYB561	cytochrome b561
1539	hsa-miR-134-5p	CYLC2	cylicin 2
154091	hsa-miR-134-5p	SLC2A12	solute carrier family 2 member 12
1545	hsa-miR-134-5p	CYP1B1	cytochrome P450 family 1 subfamily B member 1
1602	hsa-miR-134-5p	DACH1	dachshund family transcription factor 1
161145	hsa-miR-134-5p	TMEM229B	transmembrane protein 229B
1618	hsa-miR-134-5p	DAZL	deleted in azoospermia like
163404	hsa-miR-134-5p	PLPPR5	phospholipid phosphatase related 5
1641	hsa-miR-134-5p	DCX	doublecortin
1647	hsa-miR-134-5p	GADD45A	growth arrest and DNA damage inducible alpha
1654	hsa-miR-134-5p	DDX3X	DEAD-box helicase 3, X-linked
166968	hsa-miR-134-5p	MIER3	MIER family member 3
169611	hsa-miR-134-5p	OLFML2A	olfactomedin like 2A
169981	hsa-miR-134-5p	SPIN3	spindlin family member 3
1734	hsa-miR-134-5p	DIO2	deiodinase, iodothyronine, type II
1740	hsa-miR-134-5p	DLG2	discs large MAGUK scaffold protein 2
1783	hsa-miR-134-5p	DYNC1LI2	dynein cytoplasmic 1 light intermediate chain 2
1793	hsa-miR-134-5p	DOCK1	dedicator of cytokinesis 1
1803	hsa-miR-134-5p	DPP4	dipeptidyl peptidase 4
1806	hsa-miR-134-5p	DPYD	dihydropyrimidine dehydrogenase
1821	hsa-miR-134-5p	DRP2	dystrophin related protein 2
1837	hsa-miR-134-5p	DTNA	dystrobrevin alpha
1856	hsa-miR-134-5p	DVL2	dishevelled segment polarity protein 2
1859	hsa-miR-134-5p	DYRK1A	dual specificity tyrosine phosphorylation regulated kinase 1A
187	hsa-miR-134-5p	APLNR	apelin receptor
1876	hsa-miR-134-5p	E2F6	E2F transcription factor 6
191585	hsa-miR-134-5p	PLAC4	placenta specific 4
1952	hsa-miR-134-5p	CELSR2	cadherin EGF LAG seven-pass G-type receptor 2
200424	hsa-miR-134-5p	TET3	tet methylcytosine dioxygenase 3
200942	hsa-miR-134-5p	KLHDC8B	kelch domain containing 8B
202915	hsa-miR-134-5p	TMEM184A	transmembrane protein 184A
2042	hsa-miR-134-5p	EPHA3	EPH receptor A3
205717	hsa-miR-134-5p	USF3	upstream transcription factor family member 3
2104	hsa-miR-134-5p	ESRRG	estrogen related receptor gamma
2107	hsa-miR-134-5p	ETF1	eukaryotic translation termination factor 1
2113	hsa-miR-134-5p	ETS1	ETS proto-oncogene 1, transcription factor
219333	hsa-miR-134-5p	USP12	ubiquitin specific peptidase 12
2201	hsa-miR-134-5p	FBN2	fibrillin 2
220988	hsa-miR-134-5p	HNRNPA3	heterogeneous nuclear ribonucleoprotein A3
223117	hsa-miR-134-5p	SEMA3D	semaphorin 3D
2250	hsa-miR-134-5p	FGF5	fibroblast growth factor 5
22794	hsa-miR-134-5p	CASC3	cancer susceptibility candidate 3
22800	hsa-miR-134-5p	RRAS2	related RAS viral (r-ras) oncogene homolog 2
22807	hsa-miR-134-5p	IKZF2	IKAROS family zinc finger 2
22843	hsa-miR-134-5p	PPM1E	protein phosphatase, Mg2+/Mn2+ dependent 1E
22846	hsa-miR-134-5p	VASH1	vasohibin 1
22854	hsa-miR-134-5p	NTNG1	netrin G1
22865	hsa-miR-134-5p	SLITRK3	SLIT and NTRK like family member 3
22871	hsa-miR-134-5p	NLGN1	neuroligin 1
22877	hsa-miR-134-5p	MLXIP	MLX interacting protein
22887	hsa-miR-134-5p	FOXJ3	forkhead box J3
22890	hsa-miR-134-5p	ZBTB1	zinc finger and BTB domain containing 1
22908	hsa-miR-134-5p	SACM1L	SAC1 suppressor of actin mutations 1-like (yeast)
22941	hsa-miR-134-5p	SHANK2	SH3 and multiple ankyrin repeat domains 2
22999	hsa-miR-134-5p	RIMS1	regulating synaptic membrane exocytosis 1
23011	hsa-miR-134-5p	RAB21	RAB21, member RAS oncogene family
23022	hsa-miR-134-5p	PALLD	palladin, cytoskeletal associated protein
23035	hsa-miR-134-5p	PHLPP2	PH domain and leucine rich repeat protein phosphatase 2
23037	hsa-miR-134-5p	PDZD2	PDZ domain containing 2
23057	hsa-miR-134-5p	NMNAT2	nicotinamide nucleotide adenylyltransferase 2
23095	hsa-miR-134-5p	KIF1B	kinesin family member 1B
23096	hsa-miR-134-5p	IQSEC2	IQ motif and Sec7 domain 2
23097	hsa-miR-134-5p	CDK19	cyclin dependent kinase 19
23101	hsa-miR-134-5p	MCF2L2	MCF.2 cell line derived transforming sequence-like 2
23133	hsa-miR-134-5p	PHF8	PHD finger protein 8
23157	hsa-miR-134-5p	2021-09-06	septin 6
23168	hsa-miR-134-5p	RTF1	RTF1 homolog, Paf1/RNA polymerase II complex component
23201	hsa-miR-134-5p	FAM168A	family with sequence similarity 168 member A
23232	hsa-miR-134-5p	TBC1D12	TBC1 domain family member 12
23263	hsa-miR-134-5p	MCF2L	MCF.2 cell line derived transforming sequence like
23284	hsa-miR-134-5p	ADGRL3	adhesion G protein-coupled receptor L3
23306	hsa-miR-134-5p	NEMP1	nuclear envelope integral membrane protein 1
2332	hsa-miR-134-5p	FMR1	fragile X mental retardation 1
23322	hsa-miR-134-5p	RPGRIP1L	RPGRIP1 like
23327	hsa-miR-134-5p	NEDD4L	neural precursor cell expressed, developmentally down-regulated 4-like, E3 ubiquitin protein ligase
23328	hsa-miR-134-5p	SASH1	SAM and SH3 domain containing 1
23335	hsa-miR-134-5p	WDR7	WD repeat domain 7
23338	hsa-miR-134-5p	JADE2	jade family PHD finger 2
23354	hsa-miR-134-5p	HAUS5	HAUS augmin like complex subunit 5
23362	hsa-miR-134-5p	PSD3	pleckstrin and Sec7 domain containing 3
23369	hsa-miR-134-5p	PUM2	pumilio RNA binding family member 2
23389	hsa-miR-134-5p	MED13L	mediator complex subunit 13 like
23390	hsa-miR-134-5p	ZDHHC17	zinc finger DHHC-type containing 17
23428	hsa-miR-134-5p	SLC7A8	solute carrier family 7 member 8
23433	hsa-miR-134-5p	RHOQ	ras homolog family member Q
23435	hsa-miR-134-5p	TARDBP	TAR DNA binding protein
23440	hsa-miR-134-5p	OTP	orthopedia homeobox
23522	hsa-miR-134-5p	KAT6B	lysine acetyltransferase 6B
23527	hsa-miR-134-5p	ACAP2	ArfGAP with coiled-coil, ankyrin repeat and PH domains 2
23543	hsa-miR-134-5p	RBFOX2	RNA binding protein, fox-1 homolog 2
23576	hsa-miR-134-5p	DDAH1	dimethylarginine dimethylaminohydrolase 1
23598	hsa-miR-134-5p	PATZ1	POZ/BTB and AT hook containing zinc finger 1
23705	hsa-miR-134-5p	CADM1	cell adhesion molecule 1
245711	hsa-miR-134-5p	SPDYA	speedy/RINGO cell cycle regulator family member A
253461	hsa-miR-134-5p	ZBTB38	zinc finger and BTB domain containing 38
253738	hsa-miR-134-5p	EBF3	early B-cell factor 3
254048	hsa-miR-134-5p	UBN2	ubinuclein 2
254170	hsa-miR-134-5p	FBXO33	F-box protein 33
255928	hsa-miR-134-5p	SYT14	synaptotagmin 14
2561	hsa-miR-134-5p	GABRB2	gamma-aminobutyric acid type A receptor beta2 subunit
2562	hsa-miR-134-5p	GABRB3	gamma-aminobutyric acid type A receptor beta3 subunit
2565	hsa-miR-134-5p	GABRG1	gamma-aminobutyric acid type A receptor gamma1 subunit
256691	hsa-miR-134-5p	MAMDC2	MAM domain containing 2
2571	hsa-miR-134-5p	GAD1	glutamate decarboxylase 1
25775	hsa-miR-134-5p	C22orf24	chromosome 22 open reading frame 24
25802	hsa-miR-134-5p	LMOD1	leiomodin 1
25829	hsa-miR-134-5p	TMEM184B	transmembrane protein 184B
25852	hsa-miR-134-5p	ARMC8	armadillo repeat containing 8
259230	hsa-miR-134-5p	SGMS1	sphingomyelin synthase 1
25946	hsa-miR-134-5p	ZNF385A	zinc finger protein 385A
25970	hsa-miR-134-5p	SH2B1	SH2B adaptor protein 1
25999	hsa-miR-134-5p	CLIP3	CAP-Gly domain containing linker protein 3
26010	hsa-miR-134-5p	SPATS2L	spermatogenesis associated serine rich 2 like
26027	hsa-miR-134-5p	ACOT11	acyl-CoA thioesterase 11
260425	hsa-miR-134-5p	MAGI3	membrane associated guanylate kinase, WW and PDZ domain containing 3
26045	hsa-miR-134-5p	LRRTM2	leucine rich repeat transmembrane neuronal 2
26053	hsa-miR-134-5p	AUTS2	autism susceptibility candidate 2
26059	hsa-miR-134-5p	ERC2	ELKS/RAB6-interacting/CAST family member 2
262	hsa-miR-134-5p	AMD1	adenosylmethionine decarboxylase 1
26224	hsa-miR-134-5p	FBXL3	F-box and leucine rich repeat protein 3
26249	hsa-miR-134-5p	KLHL3	kelch like family member 3
26256	hsa-miR-134-5p	CABYR	calcium binding tyrosine phosphorylation regulated
26267	hsa-miR-134-5p	FBXO10	F-box protein 10
26507	hsa-miR-134-5p	CNNM1	cyclin and CBS domain divalent metal cation transport mediator 1
26528	hsa-miR-134-5p	DAZAP1	DAZ associated protein 1
27030	hsa-miR-134-5p	MLH3	mutL homolog 3
27086	hsa-miR-134-5p	FOXP1	forkhead box P1
27095	hsa-miR-134-5p	TRAPPC3	trafficking protein particle complex 3
27328	hsa-miR-134-5p	PCDH11X	protocadherin 11 X-linked
27436	hsa-miR-134-5p	EML4	echinoderm microtubule associated protein like 4
27443	hsa-miR-134-5p	CECR2	CECR2, histone acetyl-lysine reader
2775	hsa-miR-134-5p	GNAO1	G protein subunit alpha o1
2776	hsa-miR-134-5p	GNAQ	G protein subunit alpha q
2782	hsa-miR-134-5p	GNB1	G protein subunit beta 1
2799	hsa-miR-134-5p	GNS	glucosamine (N-acetyl)-6-sulfatase
283149	hsa-miR-134-5p	BCL9L	B-cell CLL/lymphoma 9-like
283219	hsa-miR-134-5p	KCTD21	potassium channel tetramerization domain containing 21
283373	hsa-miR-134-5p	ANKRD52	ankyrin repeat domain 52
285521	hsa-miR-134-5p	COX18	COX18 cytochrome c oxidase assembly factor
286046	hsa-miR-134-5p	XKR6	XK related 6
286148	hsa-miR-134-5p	DPY19L4	dpy-19 like 4 (C. elegans)
286336	hsa-miR-134-5p	FAM78A	family with sequence similarity 78 member A
29028	hsa-miR-134-5p	ATAD2	ATPase family, AAA domain containing 2
29035	hsa-miR-134-5p	C16orf72	chromosome 16 open reading frame 72
2911	hsa-miR-134-5p	GRM1	glutamate metabotropic receptor 1
29114	hsa-miR-134-5p	TAGLN3	transgelin 3
2917	hsa-miR-134-5p	GRM7	glutamate metabotropic receptor 7
2923	hsa-miR-134-5p	PDIA3	protein disulfide isomerase family A member 3
2976	hsa-miR-134-5p	GTF3C2	general transcription factor IIIC subunit 2
29979	hsa-miR-134-5p	UBQLN1	ubiquilin 1
29998	hsa-miR-134-5p	GLTSCR1	glioma tumor suppressor candidate region gene 1
30817	hsa-miR-134-5p	ADGRE2	adhesion G protein-coupled receptor E2
3131	hsa-miR-134-5p	HLF	HLF, PAR bZIP transcription factor
3159	hsa-miR-134-5p	HMGA1	high mobility group AT-hook 1
3190	hsa-miR-134-5p	HNRNPK	heterogeneous nuclear ribonucleoprotein K
3192	hsa-miR-134-5p	HNRNPU	heterogeneous nuclear ribonucleoprotein U
3225	hsa-miR-134-5p	HOXC9	homeobox C9
3226	hsa-miR-134-5p	HOXC10	homeobox C10
3320	hsa-miR-134-5p	HSP90AA1	heat shock protein 90kDa alpha family class A member 1
3344	hsa-miR-134-5p	FOXN2	forkhead box N2
339745	hsa-miR-134-5p	SPOPL	speckle type BTB/POZ protein like
340554	hsa-miR-134-5p	ZC3H12B	zinc finger CCCH-type containing 12B
341019	hsa-miR-134-5p	DCDC1	doublecortin domain containing 1
3416	hsa-miR-134-5p	IDE	insulin degrading enzyme
342667	hsa-miR-134-5p	STAC2	SH3 and cysteine rich domain 2
343450	hsa-miR-134-5p	KCNT2	potassium sodium-activated channel subfamily T member 2
344558	hsa-miR-134-5p	SH3RF3	SH3 domain containing ring finger 3
345778	hsa-miR-134-5p	MTX3	metaxin 3
3479	hsa-miR-134-5p	IGF1	insulin like growth factor 1
3480	hsa-miR-134-5p	IGF1R	insulin like growth factor 1 receptor
348980	hsa-miR-134-5p	HCN1	hyperpolarization activated cyclic nucleotide gated potassium channel 1
3607	hsa-miR-134-5p	FOXK2	forkhead box K2
3611	hsa-miR-134-5p	ILK	integrin linked kinase
3655	hsa-miR-134-5p	ITGA6	integrin subunit alpha 6
3675	hsa-miR-134-5p	ITGA3	integrin subunit alpha 3
3685	hsa-miR-134-5p	ITGAV	integrin subunit alpha V
3688	hsa-miR-134-5p	ITGB1	integrin subunit beta 1
3696	hsa-miR-134-5p	ITGB8	integrin subunit beta 8
3709	hsa-miR-134-5p	ITPR2	inositol 1,4,5-trisphosphate receptor type 2
3736	hsa-miR-134-5p	KCNA1	potassium voltage-gated channel subfamily A member 1
375	hsa-miR-134-5p	ARF1	ADP ribosylation factor 1
375611	hsa-miR-134-5p	SLC26A5	solute carrier family 26 member 5
377	hsa-miR-134-5p	ARF3	ADP ribosylation factor 3
3839	hsa-miR-134-5p	KPNA3	karyopherin subunit alpha 3
3842	hsa-miR-134-5p	TNPO1	transportin 1
3845	hsa-miR-134-5p	KRAS	KRAS proto-oncogene, GTPase
387338	hsa-miR-134-5p	NSUN4	NOP2/Sun RNA methyltransferase family member 4
387597	hsa-miR-134-5p	ILDR2	immunoglobulin like domain containing receptor 2
388566	hsa-miR-134-5p	ZNF470	zinc finger protein 470
389206	hsa-miR-134-5p	BEND4	BEN domain containing 4
389421	hsa-miR-134-5p	LIN28B	lin-28 homolog B
390	hsa-miR-134-5p	RND3	Rho family GTPase 3
3915	hsa-miR-134-5p	LAMC1	laminin subunit gamma 1
3918	hsa-miR-134-5p	LAMC2	laminin subunit gamma 2
400961	hsa-miR-134-5p	PAIP2B	poly(A) binding protein interacting protein 2B
403	hsa-miR-134-5p	ARL3	ADP ribosylation factor like GTPase 3
4037	hsa-miR-134-5p	LRP3	LDL receptor related protein 3
4047	hsa-miR-134-5p	LSS	lanosterol synthase (2,3-oxidosqualene-lanosterol cyclase)
4065	hsa-miR-134-5p	LY75	lymphocyte antigen 75
4076	hsa-miR-134-5p	CAPRIN1	cell cycle associated protein 1
4084	hsa-miR-134-5p	MXD1	MAX dimerization protein 1
4091	hsa-miR-134-5p	SMAD6	SMAD family member 6
4131	hsa-miR-134-5p	MAP1B	microtubule associated protein 1B
4141	hsa-miR-134-5p	MARS	methionyl-tRNA synthetase
414189	hsa-miR-134-5p	AGAP6	ArfGAP with GTPase domain, ankyrin repeat and PH domain 6
4144	hsa-miR-134-5p	MAT2A	methionine adenosyltransferase 2A
4204	hsa-miR-134-5p	MECP2	methyl-CpG binding protein 2
4238	hsa-miR-134-5p	MFAP3	microfibrillar associated protein 3
4247	hsa-miR-134-5p	MGAT2	mannosyl (alpha-1,6-)-glycoprotein beta-1,2-N-acetylglucosaminyltransferase
4281	hsa-miR-134-5p	MID1	midline 1
4289	hsa-miR-134-5p	MKLN1	muskelin 1
4298	hsa-miR-134-5p	MLLT1	MLLT1, super elongation complex subunit
4300	hsa-miR-134-5p	MLLT3	MLLT3, super elongation complex subunit
442117	hsa-miR-134-5p	GALNTL6	polypeptide N-acetylgalactosaminyltransferase-like 6
4478	hsa-miR-134-5p	MSN	moesin
4602	hsa-miR-134-5p	MYB	MYB proto-oncogene, transcription factor
4603	hsa-miR-134-5p	MYBL1	MYB proto-oncogene like 1
4613	hsa-miR-134-5p	MYCN	v-myc avian myelocytomatosis viral oncogene neuroblastoma derived homolog
4641	hsa-miR-134-5p	MYO1C	myosin IC
4645	hsa-miR-134-5p	MYO5B	myosin VB
4659	hsa-miR-134-5p	PPP1R12A	protein phosphatase 1 regulatory subunit 12A
4774	hsa-miR-134-5p	NFIA	nuclear factor I A
4810	hsa-miR-134-5p	NHS	NHS actin remodeling regulator
483	hsa-miR-134-5p	ATP1B3	ATPase Na+/K+ transporting subunit beta 3
491	hsa-miR-134-5p	ATP2B2	ATPase plasma membrane Ca2+ transporting 2
493856	hsa-miR-134-5p	CISD2	CDGSH iron sulfur domain 2
5013	hsa-miR-134-5p	OTX1	orthodenticle homeobox 1
5074	hsa-miR-134-5p	PAWR	pro-apoptotic WT1 regulator
50863	hsa-miR-134-5p	NTM	neurotrimin
50940	hsa-miR-134-5p	PDE11A	phosphodiesterase 11A
50964	hsa-miR-134-5p	SOST	sclerostin
5099	hsa-miR-134-5p	PCDH7	protocadherin 7
51	hsa-miR-134-5p	ACOX1	acyl-CoA oxidase 1
51076	hsa-miR-134-5p	CUTC	cutC copper transporter
51114	hsa-miR-134-5p	ZDHHC9	zinc finger DHHC-type containing 9
51119	hsa-miR-134-5p	SBDS	SBDS ribosome assembly guanine nucleotide exchange factor
51203	hsa-miR-134-5p	NUSAP1	nucleolar and spindle associated protein 1
51213	hsa-miR-134-5p	LUZP4	leucine zipper protein 4
5122	hsa-miR-134-5p	PCSK1	proprotein convertase subtilisin/kexin type 1
51232	hsa-miR-134-5p	CRIM1	cysteine rich transmembrane BMP regulator 1
51271	hsa-miR-134-5p	UBAP1	ubiquitin associated protein 1
51301	hsa-miR-134-5p	GCNT4	glucosaminyl (N-acetyl) transferase 4, core 2
5142	hsa-miR-134-5p	PDE4B	phosphodiesterase 4B
51439	hsa-miR-134-5p	FAM8A1	family with sequence similarity 8 member A1
51617	hsa-miR-134-5p	HMP19	HMP19 protein
51719	hsa-miR-134-5p	CAB39	calcium binding protein 39
51727	hsa-miR-134-5p	CMPK1	cytidine/uridine monophosphate kinase 1
51747	hsa-miR-134-5p	LUC7L3	LUC7 like 3 pre-mRNA splicing factor
[truncated: 10,153 more rows]

## Sheet: TargetScan_db
GeneID	systematic_name	Symbol	description
10000	hsa-miR-24-2-5p	AKT3	AKT serine/threonine kinase 3
10006	hsa-miR-24-2-5p	ABI1	abl interactor 1
100113407	hsa-miR-24-2-5p	TMEM170B	transmembrane protein 170B
100126325	hsa-miR-24-2-5p	MIR935	microRNA 935
100129518	hsa-miR-24-2-5p	LOC100129518	uncharacterized LOC100129518
100130311	hsa-miR-24-2-5p	C17orf107	chromosome 17 open reading frame 107
100130519	hsa-miR-24-2-5p	TMEM221	transmembrane protein 221
10022	hsa-miR-24-2-5p	INSL5	insulin like 5
100271846	hsa-miR-24-2-5p	ERVV-2	endogenous retrovirus group V member 2
100302132	hsa-miR-24-2-5p	MIR1182	microRNA 1182
1004	hsa-miR-24-2-5p	CDH6	cadherin 6
100423009	hsa-miR-24-2-5p	MIR4329	microRNA 4329
100505876	hsa-miR-24-2-5p	CEBPZOS	CEBPZ opposite strand
100506127	hsa-miR-24-2-5p	LOC100506127	putative uncharacterized protein FLJ37770-like
100507421	hsa-miR-24-2-5p	TMEM178B	transmembrane protein 178B
10052	hsa-miR-24-2-5p	GJC1	gap junction protein gamma 1
100529215	hsa-miR-24-2-5p	ZNF559-ZNF177	ZNF559-ZNF177 readthrough
100533111	hsa-miR-24-2-5p	ZNF670-ZNF695	ZNF670-ZNF695 readthrough (NMD candidate)
100534012	hsa-miR-24-2-5p	TNFAIP8L2-SCNM1	TNFAIP8L2-SCNM1 readthrough
10055	hsa-miR-24-2-5p	SAE1	SUMO1 activating enzyme subunit 1
100616143	hsa-miR-24-2-5p	MIR4763	microRNA 4763
100616150	hsa-miR-24-2-5p	MIR4720	microRNA 4720
100616329	hsa-miR-24-2-5p	MIR4700	microRNA 4700
100616393	hsa-miR-24-2-5p	MIR4657	microRNA 4657
100616394	hsa-miR-24-2-5p	MIR4444-1	microRNA 4444-1
10068	hsa-miR-24-2-5p	IL18BP	interleukin 18 binding protein
10069	hsa-miR-24-2-5p	RWDD2B	RWD domain containing 2B
10082	hsa-miR-24-2-5p	GPC6	glypican 6
100847079	hsa-miR-24-2-5p	MIR5193	microRNA 5193
10085	hsa-miR-24-2-5p	EDIL3	EGF like repeats and discoidin domains 3
10097	hsa-miR-24-2-5p	ACTR2	ARP2 actin-related protein 2 homolog (yeast)
10110	hsa-miR-24-2-5p	SGK2	SGK2, serine/threonine kinase 2
10114	hsa-miR-24-2-5p	HIPK3	homeodomain interacting protein kinase 3
10136	hsa-miR-24-2-5p	CELA3A	chymotrypsin like elastase family member 3A
10139	hsa-miR-24-2-5p	ARFRP1	ADP ribosylation factor related protein 1
10152	hsa-miR-24-2-5p	ABI2	abl-interactor 2
10168	hsa-miR-24-2-5p	ZNF197	zinc finger protein 197
10179	hsa-miR-24-2-5p	RBM7	RNA binding motif protein 7
101928882	hsa-miR-24-2-5p	LOC101928882	uncharacterized LOC101928882
10193	hsa-miR-24-2-5p	RNF41	ring finger protein 41
10206	hsa-miR-24-2-5p	TRIM13	tripartite motif containing 13
10231	hsa-miR-24-2-5p	RCAN2	regulator of calcineurin 2
10243	hsa-miR-24-2-5p	GPHN	gephyrin
102465499	hsa-miR-24-2-5p	MIR6831	microRNA 6831
102465503	hsa-miR-24-2-5p	MIR6836	microRNA 6836
102465666	hsa-miR-24-2-5p	MIR7109	microRNA 7109
102466223	hsa-miR-24-2-5p	MIR7114	microRNA 7114
102466877	hsa-miR-24-2-5p	MIR8072	microRNA 8072
10254	hsa-miR-24-2-5p	STAM2	signal transducing adaptor molecule 2
10285	hsa-miR-24-2-5p	SMNDC1	survival motor neuron domain containing 1
103	hsa-miR-24-2-5p	ADAR	adenosine deaminase, RNA specific
10317	hsa-miR-24-2-5p	B3GALT5	beta-1,3-galactosyltransferase 5
10321	hsa-miR-24-2-5p	CRISP3	cysteine rich secretory protein 3
10349	hsa-miR-24-2-5p	ABCA10	ATP binding cassette subfamily A member 10
10351	hsa-miR-24-2-5p	ABCA8	ATP binding cassette subfamily A member 8
1039	hsa-miR-24-2-5p	CDR2	cerebellar degeneration related protein 2
10395	hsa-miR-24-2-5p	DLC1	DLC1 Rho GTPase activating protein
10426	hsa-miR-24-2-5p	TUBGCP3	tubulin gamma complex associated protein 3
10440	hsa-miR-24-2-5p	TIMM17A	translocase of inner mitochondrial membrane 17 homolog A (yeast)
10480	hsa-miR-24-2-5p	EIF3M	eukaryotic translation initiation factor 3 subunit M
10580	hsa-miR-24-2-5p	SORBS1	sorbin and SH3 domain containing 1
10602	hsa-miR-24-2-5p	CDC42EP3	CDC42 effector protein 3
10630	hsa-miR-24-2-5p	PDPN	podoplanin
10633	hsa-miR-24-2-5p	RASL10A	RAS like family 10 member A
10636	hsa-miR-24-2-5p	RGS14	regulator of G-protein signaling 14
10657	hsa-miR-24-2-5p	KHDRBS1	KH RNA binding domain containing, signal transduction associated 1
10690	hsa-miR-24-2-5p	FUT9	fucosyltransferase 9
10691	hsa-miR-24-2-5p	GMEB1	glucocorticoid modulatory element binding protein 1
10721	hsa-miR-24-2-5p	POLQ	polymerase (DNA) theta
10746	hsa-miR-24-2-5p	MAP3K2	mitogen-activated protein kinase kinase kinase 2
10762	hsa-miR-24-2-5p	NUP50	nucleoporin 50
10766	hsa-miR-24-2-5p	TOB2	transducer of ERBB2, 2
10767	hsa-miR-24-2-5p	HBS1L	HBS1 like translational GTPase
10777	hsa-miR-24-2-5p	ARPP21	cAMP regulated phosphoprotein 21
10787	hsa-miR-24-2-5p	NCKAP1	NCK associated protein 1
10797	hsa-miR-24-2-5p	MTHFD2	methylenetetrahydrofolate dehydrogenase (NADP+ dependent) 2, methenyltetrahydrofolate cyclohydrolase
107983990	hsa-miR-24-2-5p	LOC107983990	uncharacterized LOC107983990
10847	hsa-miR-24-2-5p	SRCAP	Snf2-related CREBBP activator protein
10875	hsa-miR-24-2-5p	FGL2	fibrinogen like 2
10910	hsa-miR-24-2-5p	SUGT1	SGT1 homolog, MIS12 kinetochore complex assembly cochaperone
10926	hsa-miR-24-2-5p	DBF4	DBF4 zinc finger
10964	hsa-miR-24-2-5p	IFI44L	interferon induced protein 44 like
10988	hsa-miR-24-2-5p	METAP2	methionyl aminopeptidase 2
10992	hsa-miR-24-2-5p	SF3B2	splicing factor 3b subunit 2
11011	hsa-miR-24-2-5p	TLK2	tousled like kinase 2
11023	hsa-miR-24-2-5p	VAX1	ventral anterior homeobox 1
11031	hsa-miR-24-2-5p	RAB31	RAB31, member RAS oncogene family
11034	hsa-miR-24-2-5p	DSTN	destrin, actin depolymerizing factor
11057	hsa-miR-24-2-5p	ABHD2	abhydrolase domain containing 2
11076	hsa-miR-24-2-5p	TPPP	tubulin polymerization promoting protein
11099	hsa-miR-24-2-5p	PTPN21	protein tyrosine phosphatase, non-receptor type 21
11102	hsa-miR-24-2-5p	RPP14	ribonuclease P/MRP subunit p14
1111	hsa-miR-24-2-5p	CHEK1	checkpoint kinase 1
11137	hsa-miR-24-2-5p	PWP1	PWP1 homolog, endonuclein
11153	hsa-miR-24-2-5p	FICD	FIC domain containing
11160	hsa-miR-24-2-5p	ERLIN2	ER lipid raft associated 2
11170	hsa-miR-24-2-5p	FAM107A	family with sequence similarity 107 member A
1119	hsa-miR-24-2-5p	CHKA	choline kinase alpha
11216	hsa-miR-24-2-5p	AKAP10	A-kinase anchoring protein 10
11217	hsa-miR-24-2-5p	AKAP2	A-kinase anchoring protein 2
11227	hsa-miR-24-2-5p	GALNT5	polypeptide N-acetylgalactosaminyltransferase 5
11231	hsa-miR-24-2-5p	SEC63	SEC63 homolog, protein translocation regulator
112574	hsa-miR-24-2-5p	SNX18	sorting nexin 18
11267	hsa-miR-24-2-5p	SNF8	SNF8, ESCRT-II complex subunit
112817	hsa-miR-24-2-5p	HOGA1	4-hydroxy-2-oxoglutarate aldolase 1
1131	hsa-miR-24-2-5p	CHRM3	cholinergic receptor muscarinic 3
11320	hsa-miR-24-2-5p	MGAT4A	mannosyl (alpha-1,3-)-glycoprotein beta-1,4-N-acetylglucosaminyltransferase, isozyme A
11333	hsa-miR-24-2-5p	PDAP1	PDGFA associated protein 1
114327	hsa-miR-24-2-5p	EFHC1	EF-hand domain containing 1
1145	hsa-miR-24-2-5p	CHRNE	cholinergic receptor nicotinic epsilon subunit
114786	hsa-miR-24-2-5p	XKR4	XK related 4
114798	hsa-miR-24-2-5p	SLITRK1	SLIT and NTRK like family member 1
114882	hsa-miR-24-2-5p	OSBPL8	oxysterol binding protein like 8
114883	hsa-miR-24-2-5p	OSBPL9	oxysterol binding protein like 9
114907	hsa-miR-24-2-5p	FBXO32	F-box protein 32
115019	hsa-miR-24-2-5p	SLC26A9	solute carrier family 26 member 9
116441	hsa-miR-24-2-5p	TM4SF18	transmembrane 4 L six family member 18
1183	hsa-miR-24-2-5p	CLCN4	chloride voltage-gated channel 4
118426	hsa-miR-24-2-5p	BORCS5	BLOC-1 related complex subunit 5
118788	hsa-miR-24-2-5p	PIK3AP1	phosphoinositide-3-kinase adaptor protein 1
119	hsa-miR-24-2-5p	ADD2	adducin 2
120103	hsa-miR-24-2-5p	SLC36A4	solute carrier family 36 member 4
120534	hsa-miR-24-2-5p	ARL14EP	ADP ribosylation factor like GTPase 14 effector protein
1207	hsa-miR-24-2-5p	CLNS1A	chloride nucleotide-sensitive channel 1A
122809	hsa-miR-24-2-5p	SOCS4	suppressor of cytokine signaling 4
123606	hsa-miR-24-2-5p	NIPA1	non imprinted in Prader-Willi/Angelman syndrome 1
123720	hsa-miR-24-2-5p	WHAMM	WAS protein homolog associated with actin, golgi membranes and microtubules
124637	hsa-miR-24-2-5p	CYB5D1	cytochrome b5 domain containing 1
124739	hsa-miR-24-2-5p	USP43	ubiquitin specific peptidase 43
124936	hsa-miR-24-2-5p	CYB5D2	cytochrome b5 domain containing 2
126375	hsa-miR-24-2-5p	ZNF792	zinc finger protein 792
126731	hsa-miR-24-2-5p	CCSAP	centriole, cilia and spindle associated protein
126917	hsa-miR-24-2-5p	IFFO2	intermediate filament family orphan 2
127703	hsa-miR-24-2-5p	C1orf216	chromosome 1 open reading frame 216
127833	hsa-miR-24-2-5p	SYT2	synaptotagmin 2
128218	hsa-miR-24-2-5p	TMEM125	transmembrane protein 125
128869	hsa-miR-24-2-5p	PIGU	phosphatidylinositol glycan anchor biosynthesis class U
129049	hsa-miR-24-2-5p	SGSM1	small G protein signaling modulator 1
130074	hsa-miR-24-2-5p	FAM168B	family with sequence similarity 168 member B
130367	hsa-miR-24-2-5p	SGPP2	sphingosine-1-phosphate phosphatase 2
130399	hsa-miR-24-2-5p	ACVR1C	activin A receptor type 1C
130557	hsa-miR-24-2-5p	ZNF513	zinc finger protein 513
130574	hsa-miR-24-2-5p	LYPD6	LY6/PLAUR domain containing 6
131405	hsa-miR-24-2-5p	TRIM71	tripartite motif containing 71, E3 ubiquitin protein ligase
132112	hsa-miR-24-2-5p	RTP1	receptor transporter protein 1
132789	hsa-miR-24-2-5p	GNPDA2	glucosamine-6-phosphate deaminase 2
1329	hsa-miR-24-2-5p	COX5B	cytochrome c oxidase subunit 5B
133522	hsa-miR-24-2-5p	PPARGC1B	PPARG coactivator 1 beta
134111	hsa-miR-24-2-5p	UBE2QL1	ubiquitin conjugating enzyme E2 Q family like 1
134218	hsa-miR-24-2-5p	DNAJC21	DnaJ heat shock protein family (Hsp40) member C21
134265	hsa-miR-24-2-5p	AFAP1L1	actin filament associated protein 1 like 1
134492	hsa-miR-24-2-5p	NUDCD2	NudC domain containing 2
134637	hsa-miR-24-2-5p	ADAT2	adenosine deaminase, tRNA specific 2
135114	hsa-miR-24-2-5p	HINT3	histidine triad nucleotide binding protein 3
135228	hsa-miR-24-2-5p	CD109	CD109 molecule
135656	hsa-miR-24-2-5p	DPCR1	diffuse panbronchiolitis critical region 1
136	hsa-miR-24-2-5p	ADORA2B	adenosine A2b receptor
136319	hsa-miR-24-2-5p	MTPN	myotrophin
138050	hsa-miR-24-2-5p	HGSNAT	heparan-alpha-glucosaminide N-acetyltransferase
138639	hsa-miR-24-2-5p	PTPDC1	protein tyrosine phosphatase domain containing 1
139562	hsa-miR-24-2-5p	OTUD6A	OTU deubiquitinase 6A
139716	hsa-miR-24-2-5p	GAB3	GRB2 associated binding protein 3
139886	hsa-miR-24-2-5p	SPIN4	spindlin family member 4
140733	hsa-miR-24-2-5p	MACROD2	MACRO domain containing 2
140735	hsa-miR-24-2-5p	DYNLL2	dynein light chain LC8-type 2
140838	hsa-miR-24-2-5p	NANP	N-acetylneuraminic acid phosphatase
140947	hsa-miR-24-2-5p	DCANP1	dendritic cell associated nuclear protein
143244	hsa-miR-24-2-5p	EIF5AL1	eukaryotic translation initiation factor 5A-like 1
143872	hsa-miR-24-2-5p	ARHGAP42	Rho GTPase activating protein 42
144108	hsa-miR-24-2-5p	SPTY2D1	SPT2 chromatin protein domain containing 1
144193	hsa-miR-24-2-5p	AMDHD1	amidohydrolase domain containing 1
144501	hsa-miR-24-2-5p	KRT80	keratin 80
144811	hsa-miR-24-2-5p	LACC1	laccase domain containing 1
1452	hsa-miR-24-2-5p	CSNK1A1	casein kinase 1 alpha 1
1456	hsa-miR-24-2-5p	CSNK1G3	casein kinase 1 gamma 3
146556	hsa-miR-24-2-5p	C16orf89	chromosome 16 open reading frame 89
147409	hsa-miR-24-2-5p	DSG4	desmoglein 4
147808	hsa-miR-24-2-5p	ZNF784	zinc finger protein 784
147949	hsa-miR-24-2-5p	ZNF583	zinc finger protein 583
148254	hsa-miR-24-2-5p	ZNF555	zinc finger protein 555
148479	hsa-miR-24-2-5p	PHF13	PHD finger protein 13
148753	hsa-miR-24-2-5p	FAM163A	family with sequence similarity 163 member A
148932	hsa-miR-24-2-5p	MOB3C	MOB kinase activator 3C
149041	hsa-miR-24-2-5p	RC3H1	ring finger and CCCH-type domains 1
149473	hsa-miR-24-2-5p	CCDC24	coiled-coil domain containing 24
149684	hsa-miR-24-2-5p	LOC149684	uncharacterized LOC149684
150082	hsa-miR-24-2-5p	LCA5L	LCA5L, lebercilin like
150290	hsa-miR-24-2-5p	DUSP18	dual specificity phosphatase 18
150468	hsa-miR-24-2-5p	CKAP2L	cytoskeleton associated protein 2 like
151295	hsa-miR-24-2-5p	SLC23A3	solute carrier family 23 member 3
151887	hsa-miR-24-2-5p	CCDC80	coiled-coil domain containing 80
152137	hsa-miR-24-2-5p	CCDC50	coiled-coil domain containing 50
152831	hsa-miR-24-2-5p	KLB	klotho beta
152926	hsa-miR-24-2-5p	PPM1K	protein phosphatase, Mg2+/Mn2+ dependent 1K
153328	hsa-miR-24-2-5p	SLC25A48	solute carrier family 25 member 48
153339	hsa-miR-24-2-5p	TMEM167A	transmembrane protein 167A
153364	hsa-miR-24-2-5p	MBLAC2	metallo-beta-lactamase domain containing 2
153745	hsa-miR-24-2-5p	FAM71B	family with sequence similarity 71 member B
154790	hsa-miR-24-2-5p	CLEC2L	C-type lectin domain family 2 member L
155006	hsa-miR-24-2-5p	TMEM213	transmembrane protein 213
155435	hsa-miR-24-2-5p	RBM33	RNA binding motif protein 33
157922	hsa-miR-24-2-5p	CAMSAP1	calmodulin regulated spectrin associated protein 1
1580	hsa-miR-24-2-5p	CYP4B1	cytochrome P450 family 4 subfamily B member 1
158158	hsa-miR-24-2-5p	RASEF	RAS and EF-hand domain containing
158326	hsa-miR-24-2-5p	FREM1	FRAS1 related extracellular matrix 1
158405	hsa-miR-24-2-5p	KIAA1958	KIAA1958
158586	hsa-miR-24-2-5p	ZXDB	zinc finger, X-linked, duplicated B
1588	hsa-miR-24-2-5p	CYP19A1	cytochrome P450 family 19 subfamily A member 1
158866	hsa-miR-24-2-5p	ZDHHC15	zinc finger DHHC-type containing 15
1594	hsa-miR-24-2-5p	CYP27B1	cytochrome P450 family 27 subfamily B member 1
160335	hsa-miR-24-2-5p	TMTC2	transmembrane and tetratricopeptide repeat containing 2
160760	hsa-miR-24-2-5p	PPTC7	PTC7 protein phosphatase homolog
160851	hsa-miR-24-2-5p	DGKH	diacylglycerol kinase eta
161176	hsa-miR-24-2-5p	SYNE3	spectrin repeat containing nuclear envelope family member 3
161436	hsa-miR-24-2-5p	EML5	echinoderm microtubule associated protein like 5
161742	hsa-miR-24-2-5p	SPRED1	sprouty related EVH1 domain containing 1
1629	hsa-miR-24-2-5p	DBT	dihydrolipoamide branched chain transacylase E2
1635	hsa-miR-24-2-5p	DCTD	dCMP deaminase
1641	hsa-miR-24-2-5p	DCX	doublecortin
1662	hsa-miR-24-2-5p	DDX10	DEAD-box helicase 10
166863	hsa-miR-24-2-5p	RBM46	RNA binding motif protein 46
1678	hsa-miR-24-2-5p	TIMM8A	translocase of inner mitochondrial membrane 8 homolog A (yeast)
170691	hsa-miR-24-2-5p	ADAMTS17	ADAM metallopeptidase with thrombospondin type 1 motif 17
170692	hsa-miR-24-2-5p	ADAMTS18	ADAM metallopeptidase with thrombospondin type 1 motif 18
171177	hsa-miR-24-2-5p	RHOV	ras homolog family member V
171484	hsa-miR-24-2-5p	FAM9C	family with sequence similarity 9 member C
1717	hsa-miR-24-2-5p	DHCR7	7-dehydrocholesterol reductase
1738	hsa-miR-24-2-5p	DLD	dihydrolipoamide dehydrogenase
1789	hsa-miR-24-2-5p	DNMT3B	DNA (cytosine-5-)-methyltransferase 3 beta
1800	hsa-miR-24-2-5p	DPEP1	dipeptidase 1 (renal)
1819	hsa-miR-24-2-5p	DRG2	developmentally regulated GTP binding protein 2
1848	hsa-miR-24-2-5p	DUSP6	dual specificity phosphatase 6
1871	hsa-miR-24-2-5p	E2F3	E2F transcription factor 3
1948	hsa-miR-24-2-5p	EFNB2	ephrin B2
1950	hsa-miR-24-2-5p	EGF	epidermal growth factor
1958	hsa-miR-24-2-5p	EGR1	early growth response 1
195828	hsa-miR-24-2-5p	ZNF367	zinc finger protein 367
196264	hsa-miR-24-2-5p	MPZL3	myelin protein zero like 3
197407	hsa-miR-24-2-5p	ZNF48	zinc finger protein 48
1977	hsa-miR-24-2-5p	EIF4E	eukaryotic translation initiation factor 4E
199857	hsa-miR-24-2-5p	ALG14	ALG14, UDP-N-acetylglucosaminyltransferase subunit
199964	hsa-miR-24-2-5p	TMEM61	transmembrane protein 61
2005	hsa-miR-24-2-5p	ELK4	ELK4, ETS transcription factor
200916	hsa-miR-24-2-5p	RPL22L1	ribosomal protein L22 like 1
201799	hsa-miR-24-2-5p	TMEM154	transmembrane protein 154
201931	hsa-miR-24-2-5p	TMEM192	transmembrane protein 192
202	hsa-miR-24-2-5p	AIM1	absent in melanoma 1
202151	hsa-miR-24-2-5p	RANBP3L	RAN binding protein 3 like
203068	hsa-miR-24-2-5p	TUBB	tubulin beta class I
203197	hsa-miR-24-2-5p	TMEM268	transmembrane protein 268
205	hsa-miR-24-2-5p	AK4	adenylate kinase 4
2066	hsa-miR-24-2-5p	ERBB4	erb-b2 receptor tyrosine kinase 4
2081	hsa-miR-24-2-5p	ERN1	endoplasmic reticulum to nucleus signaling 1
2119	hsa-miR-24-2-5p	ETV5	ETS variant 5
2131	hsa-miR-24-2-5p	EXT1	exostosin glycosyltransferase 1
2149	hsa-miR-24-2-5p	F2R	coagulation factor II thrombin receptor
2181	hsa-miR-24-2-5p	ACSL3	acyl-CoA synthetase long-chain family member 3
2186	hsa-miR-24-2-5p	BPTF	bromodomain PHD finger transcription factor
219	hsa-miR-24-2-5p	ALDH1B1	aldehyde dehydrogenase 1 family member B1
219287	hsa-miR-24-2-5p	AMER2	APC membrane recruitment protein 2
219874	hsa-miR-24-2-5p	OR6T1	olfactory receptor family 6 subfamily T member 1
220002	hsa-miR-24-2-5p	CYB561A3	cytochrome b561 family member A3
221002	hsa-miR-24-2-5p	RASGEF1A	RasGEF domain family member 1A
221037	hsa-miR-24-2-5p	JMJD1C	jumonji domain containing 1C
221079	hsa-miR-24-2-5p	ARL5B	ADP ribosylation factor like GTPase 5B
221092	hsa-miR-24-2-5p	HNRNPUL2	heterogeneous nuclear ribonucleoprotein U like 2
221264	hsa-miR-24-2-5p	AK9	adenylate kinase 9
2213	hsa-miR-24-2-5p	FCGR2B	Fc fragment of IgG receptor IIb
221391	hsa-miR-24-2-5p	OPN5	opsin 5
221400	hsa-miR-24-2-5p	TDRD6	tudor domain containing 6
221785	hsa-miR-24-2-5p	ZSCAN25	zinc finger and SCAN domain containing 25
2218	hsa-miR-24-2-5p	FKTN	fukutin
221938	hsa-miR-24-2-5p	MMD2	monocyte to macrophage differentiation associated 2
222256	hsa-miR-24-2-5p	CDHR3	cadherin related family member 3
222962	hsa-miR-24-2-5p	SLC29A4	solute carrier family 29 member 4
2241	hsa-miR-24-2-5p	FER	FER tyrosine kinase
2257	hsa-miR-24-2-5p	FGF12	fibroblast growth factor 12
22807	hsa-miR-24-2-5p	IKZF2	IKAROS family zinc finger 2
22847	hsa-miR-24-2-5p	ZNF507	zinc finger protein 507
22858	hsa-miR-24-2-5p	ICK	intestinal cell (MAK-like) kinase
22863	hsa-miR-24-2-5p	ATG14	autophagy related 14
22875	hsa-miR-24-2-5p	ENPP4	ectonucleotide pyrophosphatase/phosphodiesterase 4 (putative)
22881	hsa-miR-24-2-5p	ANKRD6	ankyrin repeat domain 6
22903	hsa-miR-24-2-5p	BTBD3	BTB domain containing 3
22936	hsa-miR-24-2-5p	ELL2	elongation factor for RNA polymerase II 2
22941	hsa-miR-24-2-5p	SHANK2	SH3 and multiple ankyrin repeat domains 2
22989	hsa-miR-24-2-5p	MYH15	myosin, heavy chain 15
23017	hsa-miR-24-2-5p	FAIM2	Fas apoptotic inhibitory molecule 2
23037	hsa-miR-24-2-5p	PDZD2	PDZ domain containing 2
2304	hsa-miR-24-2-5p	FOXE1	forkhead box E1
23071	hsa-miR-24-2-5p	ERP44	endoplasmic reticulum protein 44
23099	hsa-miR-24-2-5p	ZBTB43	zinc finger and BTB domain containing 43
23120	hsa-miR-24-2-5p	ATP10B	ATPase phospholipid transporting 10B (putative)
23161	hsa-miR-24-2-5p	SNX13	sorting nexin 13
23167	hsa-miR-24-2-5p	EFR3A	EFR3 homolog A
23169	hsa-miR-24-2-5p	SLC35D1	solute carrier family 35 member D1
23186	hsa-miR-24-2-5p	RCOR1	REST corepressor 1
23194	hsa-miR-24-2-5p	FBXL7	F-box and leucine rich repeat protein 7
23195	hsa-miR-24-2-5p	MDN1	midasin AAA ATPase 1
23216	hsa-miR-24-2-5p	TBC1D1	TBC1 domain family member 1
2322	hsa-miR-24-2-5p	FLT3	fms related tyrosine kinase 3
23220	hsa-miR-24-2-5p	DTX4	deltex E3 ubiquitin ligase 4
23234	hsa-miR-24-2-5p	DNAJC9	DnaJ heat shock protein family (Hsp40) member C9
23243	hsa-miR-24-2-5p	ANKRD28	ankyrin repeat domain 28
23269	hsa-miR-24-2-5p	MGA	MGA, MAX dimerization protein
23313	hsa-miR-24-2-5p	KIAA0930	KIAA0930
2332	hsa-miR-24-2-5p	FMR1	fragile X mental retardation 1
23331	hsa-miR-24-2-5p	TTC28	tetratricopeptide repeat domain 28
23350	hsa-miR-24-2-5p	U2SURP	U2 snRNP associated SURP domain containing
23362	hsa-miR-24-2-5p	PSD3	pleckstrin and Sec7 domain containing 3
23378	hsa-miR-24-2-5p	RRP8	ribosomal RNA processing 8, methyltransferase, homolog (yeast)
23424	hsa-miR-24-2-5p	TDRD7	tudor domain containing 7
23446	hsa-miR-24-2-5p	SLC44A1	solute carrier family 44 member 1
23461	hsa-miR-24-2-5p	ABCA5	ATP binding cassette subfamily A member 5
23463	hsa-miR-24-2-5p	ICMT	isoprenylcysteine carboxyl methyltransferase
23529	hsa-miR-24-2-5p	CLCF1	cardiotrophin-like cytokine factor 1
23563	hsa-miR-24-2-5p	CHST5	carbohydrate sulfotransferase 5
23566	hsa-miR-24-2-5p	LPAR3	lysophosphatidic acid receptor 3
23593	hsa-miR-24-2-5p	HEBP2	heme binding protein 2
23601	hsa-miR-24-2-5p	CLEC5A	C-type lectin domain family 5 member A
23603	hsa-miR-24-2-5p	CORO1C	coronin 1C
23617	hsa-miR-24-2-5p	TSSK2	testis specific serine kinase 2
23659	hsa-miR-24-2-5p	PLA2G15	phospholipase A2 group XV
2444	hsa-miR-24-2-5p	FRK	fyn related Src family tyrosine kinase
245909	hsa-miR-24-2-5p	DEFB106A	defensin beta 106A
246175	hsa-miR-24-2-5p	CNOT6L	CCR4-NOT transcription complex subunit 6 like
246269	hsa-miR-24-2-5p	LACE1	lactation elevated 1
2519	hsa-miR-24-2-5p	FUCA2	fucosidase, alpha-L- 2, plasma
2523	hsa-miR-24-2-5p	FUT1	fucosyltransferase 1 (H blood group)
2531	hsa-miR-24-2-5p	KDSR	3-ketodihydrosphingosine reductase
253430	hsa-miR-24-2-5p	IPMK	inositol polyphosphate multikinase
253782	hsa-miR-24-2-5p	CERS6	ceramide synthase 6
2539	hsa-miR-24-2-5p	G6PD	glucose-6-phosphate dehydrogenase
254228	hsa-miR-24-2-5p	FAM26E	family with sequence similarity 26 member E
254272	hsa-miR-24-2-5p	TBC1D28	TBC1 domain family member 28
2550	hsa-miR-24-2-5p	GABBR1	gamma-aminobutyric acid type B receptor subunit 1
255022	hsa-miR-24-2-5p	CALHM1	calcium homeostasis modulator 1
255061	hsa-miR-24-2-5p	TAC4	tachykinin 4 (hemokinin)
256471	hsa-miR-24-2-5p	MFSD8	major facilitator superfamily domain containing 8
257044	hsa-miR-24-2-5p	C1orf101	chromosome 1 open reading frame 101
257106	hsa-miR-24-2-5p	ARHGAP30	Rho GTPase activating protein 30
257218	hsa-miR-24-2-5p	SHPRH	SNF2 histone linker PHD RING helicase
257313	hsa-miR-24-2-5p	UTS2B	urotensin 2B
257364	hsa-miR-24-2-5p	SNX33	sorting nexin 33
25801	hsa-miR-24-2-5p	GCA	grancalcin
25802	hsa-miR-24-2-5p	LMOD1	leiomodin 1
25816	hsa-miR-24-2-5p	TNFAIP8	TNF alpha induced protein 8
25825	hsa-miR-24-2-5p	BACE2	beta-site APP-cleaving enzyme 2
25840	hsa-miR-24-2-5p	METTL7A	methyltransferase like 7A
25852	hsa-miR-24-2-5p	ARMC8	armadillo repeat containing 8
25880	hsa-miR-24-2-5p	TMEM186	transmembrane protein 186
25885	hsa-miR-24-2-5p	POLR1A	polymerase (RNA) I subunit A
2589	hsa-miR-24-2-5p	GALNT1	polypeptide N-acetylgalactosaminyltransferase 1
25921	hsa-miR-24-2-5p	ZDHHC5	zinc finger DHHC-type containing 5
25923	hsa-miR-24-2-5p	ATL3	atlastin GTPase 3
259230	hsa-miR-24-2-5p	SGMS1	sphingomyelin synthase 1
25927	hsa-miR-24-2-5p	CNRIP1	cannabinoid receptor interacting protein 1
25940	hsa-miR-24-2-5p	FAM98A	family with sequence similarity 98 member A
26003	hsa-miR-24-2-5p	GORASP2	golgi reassembly stacking protein 2
26015	hsa-miR-24-2-5p	RPAP1	RNA polymerase II associated protein 1
26030	hsa-miR-24-2-5p	PLEKHG3	pleckstrin homology and RhoGEF domain containing G3
26039	hsa-miR-24-2-5p	SS18L1	SS18L1, nBAF chromatin remodeling complex subunit
26047	hsa-miR-24-2-5p	CNTNAP2	contactin associated protein-like 2
26052	hsa-miR-24-2-5p	DNM3	dynamin 3
26074	hsa-miR-24-2-5p	CFAP61	cilia and flagella associated protein 61
26100	hsa-miR-24-2-5p	WIPI2	WD repeat domain, phosphoinositide interacting 2
26108	hsa-miR-24-2-5p	PYGO1	pygopus family PHD finger 1
26130	hsa-miR-24-2-5p	GAPVD1	GTPase activating protein and VPS9 domains 1
26135	hsa-miR-24-2-5p	SERBP1	SERPINE1 mRNA binding protein 1
26205	hsa-miR-24-2-5p	GMEB2	glucocorticoid modulatory element binding protein 2
26268	hsa-miR-24-2-5p	FBXO9	F-box protein 9
26277	hsa-miR-24-2-5p	TINF2	TERF1 interacting nuclear factor 2
26502	hsa-miR-24-2-5p	NARF	nuclear prelamin A recognition factor
26503	hsa-miR-24-2-5p	SLC17A5	solute carrier family 17 member 5
26608	hsa-miR-24-2-5p	TBL2	transducin (beta)-like 2
266977	hsa-miR-24-2-5p	ADGRF1	adhesion G protein-coupled receptor F1
27037	hsa-miR-24-2-5p	TRMT2A	tRNA methyltransferase 2 homolog A
27349	hsa-miR-24-2-5p	MCAT	malonyl-CoA-acyl carrier protein transacylase
27352	hsa-miR-24-2-5p	SGSM3	small G protein signaling modulator 3
2737	hsa-miR-24-2-5p	GLI3	GLI family zinc finger 3
28232	hsa-miR-24-2-5p	SLCO3A1	solute carrier organic anion transporter family member 3A1
282991	hsa-miR-24-2-5p	BLOC1S2	biogenesis of lysosomal organelles complex 1 subunit 2
283471	hsa-miR-24-2-5p	TMPRSS12	transmembrane protease, serine 12
283489	hsa-miR-24-2-5p	CHAMP1	chromosome alignment maintaining phosphoprotein 1
283652	hsa-miR-24-2-5p	SLC24A5	solute carrier family 24 member 5
283742	hsa-miR-24-2-5p	FAM98B	family with sequence similarity 98 member B
283871	hsa-miR-24-2-5p	PGP	phosphoglycolate phosphatase
284348	hsa-miR-24-2-5p	LYPD5	LY6/PLAUR domain containing 5
284654	hsa-miR-24-2-5p	RSPO1	R-spondin 1
284996	hsa-miR-24-2-5p	RNF149	ring finger protein 149
285	hsa-miR-24-2-5p	ANGPT2	angiopoietin 2
285386	hsa-miR-24-2-5p	TPRG1	tumor protein p63 regulated 1
285429	hsa-miR-24-2-5p	DCAF4L1	DDB1 and CUL4 associated factor 4-like 1
285636	hsa-miR-24-2-5p	C5orf51	chromosome 5 open reading frame 51
285755	hsa-miR-24-2-5p	PPIL6	peptidylprolyl isomerase like 6
285888	hsa-miR-24-2-5p	CNPY1	canopy FGF signaling regulator 1
286205	hsa-miR-24-2-5p	SCAI	suppressor of cancer cell invasion
286827	hsa-miR-24-2-5p	TRIM59	tripartite motif containing 59
2887	hsa-miR-24-2-5p	GRB10	growth factor receptor bound protein 10
28977	hsa-miR-24-2-5p	MRPL42	mitochondrial ribosomal protein L42
28982	hsa-miR-24-2-5p	FLVCR1	feline leukemia virus subgroup C cellular receptor 1
2899	hsa-miR-24-2-5p	GRIK3	glutamate ionotropic receptor kainate type subunit 3
28999	hsa-miR-24-2-5p	KLF15	Kruppel like factor 15
2904	hsa-miR-24-2-5p	GRIN2B	glutamate ionotropic receptor NMDA type subunit 2B
29068	hsa-miR-24-2-5p	ZBTB44	zinc finger and BTB domain containing 44
29097	hsa-miR-24-2-5p	CNIH4	cornichon family AMPA receptor auxiliary protein 4
29104	hsa-miR-24-2-5p	N6AMT1	N-6 adenine-specific DNA methyltransferase 1 (putative)
29119	hsa-miR-24-2-5p	CTNNA3	catenin alpha 3
29127	hsa-miR-24-2-5p	RACGAP1	Rac GTPase activating protein 1
2972	hsa-miR-24-2-5p	BRF1	BRF1, RNA polymerase III transcription initiation factor 90 kDa subunit
2977	hsa-miR-24-2-5p	GUCY1A2	guanylate cyclase 1, soluble, alpha 2
29801	hsa-miR-24-2-5p	ZDHHC8	zinc finger DHHC-type containing 8
2983	hsa-miR-24-2-5p	GUCY1B3	guanylate cyclase 1, soluble, beta 3
29914	hsa-miR-24-2-5p	UBIAD1	UbiA prenyltransferase domain containing 1
29953	hsa-miR-24-2-5p	TRHDE	thyrotropin releasing hormone degrading enzyme
29969	hsa-miR-24-2-5p	MDFIC	MyoD family inhibitor domain containing
29974	hsa-miR-24-2-5p	A1CF	APOBEC1 complementation factor
30010	hsa-miR-24-2-5p	NXPH1	neurexophilin 1
30012	hsa-miR-24-2-5p	TLX3	T-cell leukemia homeobox 3
30062	hsa-miR-24-2-5p	RAX	retina and anterior neural fold homeobox
3037	hsa-miR-24-2-5p	HAS2	hyaluronan synthase 2
3070	hsa-miR-24-2-5p	HELLS	helicase, lymphoid-specific
30817	hsa-miR-24-2-5p	ADGRE2	adhesion G protein-coupled receptor E2
3084	hsa-miR-24-2-5p	NRG1	neuregulin 1
3093	hsa-miR-24-2-5p	UBE2K	ubiquitin conjugating enzyme E2 K
3105	hsa-miR-24-2-5p	HLA-A	major histocompatibility complex, class I, A
3120	hsa-miR-24-2-5p	HLA-DQB2	major histocompatibility complex, class II, DQ beta 2
3140	hsa-miR-24-2-5p	MR1	major histocompatibility complex, class I-related
3141	hsa-miR-24-2-5p	HLCS	holocarboxylase synthetase
317	hsa-miR-24-2-5p	APAF1	apoptotic peptidase activating factor 1
3192	hsa-miR-24-2-5p	HNRNPU	heterogeneous nuclear ribonucleoprotein U
3224	hsa-miR-24-2-5p	HOXC8	homeobox C8
323	hsa-miR-24-2-5p	APBB2	amyloid beta precursor protein binding family B member 2
3275	hsa-miR-24-2-5p	PRMT2	protein arginine methyltransferase 2
330	hsa-miR-24-2-5p	BIRC3	baculoviral IAP repeat containing 3
3320	hsa-miR-24-2-5p	HSP90AA1	heat shock protein 90kDa alpha family class A member 1
333929	hsa-miR-24-2-5p	SNAI3	snail family transcriptional repressor 3
3361	hsa-miR-24-2-5p	HTR5A	5-hydroxytryptamine receptor 5A
338	hsa-miR-24-2-5p	APOB	apolipoprotein B
338321	hsa-miR-24-2-5p	NLRP9	NLR family pyrin domain containing 9
338324	hsa-miR-24-2-5p	S100A7A	S100 calcium binding protein A7A
338442	hsa-miR-24-2-5p	HCAR2	hydroxycarboxylic acid receptor 2
339448	hsa-miR-24-2-5p	C1orf174	chromosome 1 open reading frame 174
340156	hsa-miR-24-2-5p	MYLK4	myosin light chain kinase family member 4
340481	hsa-miR-24-2-5p	ZDHHC21	zinc finger DHHC-type containing 21
340719	hsa-miR-24-2-5p	NANOS1	nanos C2HC-type zinc finger 1
342184	hsa-miR-24-2-5p	FMN1	formin 1
3422	hsa-miR-24-2-5p	IDI1	isopentenyl-diphosphate delta isomerase 1
342945	hsa-miR-24-2-5p	ZSCAN22	zinc finger and SCAN domain containing 22
343702	hsa-miR-24-2-5p	XKR7	XK related 7
346389	hsa-miR-24-2-5p	MACC1	metastasis associated in colon cancer 1
346606	hsa-miR-24-2-5p	MOGAT3	monoacylglycerol O-acyltransferase 3
347475	hsa-miR-24-2-5p	CCDC160	coiled-coil domain containing 160
347902	hsa-miR-24-2-5p	AMIGO2	adhesion molecule with Ig-like domain 2
348487	hsa-miR-24-2-5p	FAM131C	family with sequence similarity 131 member C
3572	hsa-miR-24-2-5p	IL6ST	interleukin 6 signal transducer
3597	hsa-miR-24-2-5p	IL13RA1	interleukin 13 receptor subunit alpha 1
36	hsa-miR-24-2-5p	ACADSB	acyl-CoA dehydrogenase, short/branched chain
3624	hsa-miR-24-2-5p	INHBA	inhibin beta A subunit
3659	hsa-miR-24-2-5p	IRF1	interferon regulatory factor 1
3693	hsa-miR-24-2-5p	ITGB5	integrin subunit beta 5
374928	hsa-miR-24-2-5p	ZNF773	zinc finger protein 773
374946	hsa-miR-24-2-5p	DRAXIN	dorsal inhibitory axon guidance protein
375033	hsa-miR-24-2-5p	PEAR1	platelet endothelial aggregation receptor 1
375035	hsa-miR-24-2-5p	SFT2D2	SFT2 domain containing 2
3753	hsa-miR-24-2-5p	KCNE1	potassium voltage-gated channel subfamily E regulatory subunit 1
375567	hsa-miR-24-2-5p	VWC2	von Willebrand factor C domain containing 2
3760	hsa-miR-24-2-5p	KCNJ3	potassium voltage-gated channel subfamily J member 3
3763	hsa-miR-24-2-5p	KCNJ6	potassium voltage-gated channel subfamily J member 6
3766	hsa-miR-24-2-5p	KCNJ10	potassium voltage-gated channel subfamily J member 10
376940	hsa-miR-24-2-5p	ZC3H6	zinc finger CCCH-type containing 6
3772	hsa-miR-24-2-5p	KCNJ15	potassium voltage-gated channel subfamily J member 15
377677	hsa-miR-24-2-5p	CA13	carbonic anhydrase 13
3782	hsa-miR-24-2-5p	KCNN3	potassium calcium-activated channel subfamily N member 3
3840	hsa-miR-24-2-5p	KPNA4	karyopherin subunit alpha 4
387263	hsa-miR-24-2-5p	C6orf120	chromosome 6 open reading frame 120
387357	hsa-miR-24-2-5p	THEMIS	thymocyte selection associated
388115	hsa-miR-24-2-5p	C15orf52	chromosome 15 open reading frame 52
388341	hsa-miR-24-2-5p	LRRC75A	leucine rich repeat containing 75A
388403	hsa-miR-24-2-5p	YPEL2	yippee like 2
388566	hsa-miR-24-2-5p	ZNF470	zinc finger protein 470
389177	hsa-miR-24-2-5p	TMEM212	transmembrane protein 212
389337	hsa-miR-24-2-5p	ARHGEF37	Rho guanine nucleotide exchange factor 37
389362	hsa-miR-24-2-5p	PSMG4	proteasome assembly chaperone 4
389384	hsa-miR-24-2-5p	C6orf222	chromosome 6 open reading frame 222
389434	hsa-miR-24-2-5p	IYD	iodotyrosine deiodinase
389677	hsa-miR-24-2-5p	RBM12B	RNA binding motif protein 12B
3897	hsa-miR-24-2-5p	L1CAM	L1 cell adhesion molecule
390259	hsa-miR-24-2-5p	BSX	brain specific homeobox
390594	hsa-miR-24-2-5p	KBTBD13	kelch repeat and BTB domain containing 13
392255	hsa-miR-24-2-5p	GDF6	growth differentiation factor 6
394	hsa-miR-24-2-5p	ARHGAP5	Rho GTPase activating protein 5
3952	hsa-miR-24-2-5p	LEP	leptin
3964	hsa-miR-24-2-5p	LGALS8	galectin 8
399979	hsa-miR-24-2-5p	SNX19	sorting nexin 19
400	hsa-miR-24-2-5p	ARL1	ADP ribosylation factor like GTPase 1
400120	hsa-miR-24-2-5p	SERTM1	serine rich and transmembrane domain containing 1
400891	hsa-miR-24-2-5p	LRRC74B	leucine rich repeat containing 74B
401944	hsa-miR-24-2-5p	LDLRAD2	low density lipoprotein receptor class A domain containing 2
402055	hsa-miR-24-2-5p	SRRD	SRR1 domain containing
402117	hsa-miR-24-2-5p	VWC2L	von Willebrand factor C domain containing protein 2-like
402665	hsa-miR-24-2-5p	IGLON5	IgLON family member 5
403313	hsa-miR-24-2-5p	PLPP6	phospholipid phosphatase 6
403341	hsa-miR-24-2-5p	ZBTB34	zinc finger and BTB domain containing 34
4040	hsa-miR-24-2-5p	LRP6	LDL receptor related protein 6
404636	hsa-miR-24-2-5p	FAM45A	family with sequence similarity 45 member A
4049	hsa-miR-24-2-5p	LTA	lymphotoxin alpha
406975	hsa-miR-24-2-5p	MIR198	microRNA 198
408263	hsa-miR-24-2-5p	FNDC9	fibronectin type III domain containing 9
4084	hsa-miR-24-2-5p	MXD1	MAX dimerization protein 1
4087	hsa-miR-24-2-5p	SMAD2	SMAD family member 2
4090	hsa-miR-24-2-5p	SMAD5	SMAD family member 5
4097	hsa-miR-24-2-5p	MAFG	MAF bZIP transcription factor G
4131	hsa-miR-24-2-5p	MAP1B	microtubule associated protein 1B
414	hsa-miR-24-2-5p	ARSD	arylsulfatase D
4158	hsa-miR-24-2-5p	MC2R	melanocortin 2 receptor
4166	hsa-miR-24-2-5p	CHST6	carbohydrate sulfotransferase 6
4205	hsa-miR-24-2-5p	MEF2A	myocyte enhancer factor 2A
4209	hsa-miR-24-2-5p	MEF2D	myocyte enhancer factor 2D
4214	hsa-miR-24-2-5p	MAP3K1	mitogen-activated protein kinase kinase kinase 1
4239	hsa-miR-24-2-5p	MFAP4	microfibrillar associated protein 4
4261	hsa-miR-24-2-5p	CIITA	class II, major histocompatibility complex, transactivator
4289	hsa-miR-24-2-5p	MKLN1	muskelin 1
4300	hsa-miR-24-2-5p	MLLT3	MLLT3, super elongation complex subunit
4308	hsa-miR-24-2-5p	TRPM1	transient receptor potential cation channel subfamily M member 1
4355	hsa-miR-24-2-5p	MPP2	membrane palmitoylated protein 2
440574	hsa-miR-24-2-5p	MINOS1	mitochondrial inner membrane organizing system 1
442862	hsa-miR-24-2-5p	PRY2	PTPN13-like, Y-linked 2
443	hsa-miR-24-2-5p	ASPA	aspartoacylase
445815	hsa-miR-24-2-5p	PALM2-AKAP2	PALM2-AKAP2 readthrough
4515	hsa-miR-24-2-5p	MTCP1	mature T-cell proliferation 1
460	hsa-miR-24-2-5p	ASTN1	astrotactin 1
4603	hsa-miR-24-2-5p	MYBL1	MYB proto-oncogene like 1
[truncated: 146,776 more rows]
