# Supplementary material for: LINC00467 Is Upregulated by DNA Copy Number Amplification and Hypomethylation and Shows ceRNA Potential in Lung Adenocarcinoma
Source: Front Endocrinol (Lausanne). 2022 Jan 13;12:802463. doi: 10.3389/fendo.2021.802463 (PMC8792904; doi:10.3389/fendo.2021.802463)
Supplement: Supplementary file 6 [file Table_6.xlsx]

## Sheet: Figure. 6A
Term_ID	Term_description	Term_url	ListHit	ListTotal	PopHit	PopTotal	FoldEnrichment	Genes	GeneSymbols	P_value	-log10(pvalue)	FDR_bh
GO:0045944	positive regulation of transcription from RNA polymerase II promoter	http://amigo.geneontology.org/amigo/term/GO:0045944	237	2451	923	16473	1.80343	79960;55859;1906;23435;55534;6197;3091;10620;10736;2247;2263;55252;5530;266743;4646;60529;6886;84441;10274;153090;8013;23433;8861;64344;1901;4603;9282;7525;4088;6662;6657;6597;54454;5008;7707;23314;466;8022;10716;154;5933;1747;1959;79977;2099;6760;4520;9464;3659;6667;351;9971;2309;408;7855;5469;116931;7392;23522;5324;1649;4762;84333;6938;2120;9969;253461;4659;6774;2034;10370;2649;406;958;2115;702…	JADE1;BEX1;EDN1;TARDBP;MAML3;RPS6KA3;HIF1A;ARID3B;SIX2;FGF2;FGFR2;ASXL2;PPP3CA;NPAS4;MYO6;ALX4;TAL1;MAML2;STAG1;DAB2IP;NR4A3;RHOQ;LDB1;HIF3A;S1PR1;MYBL1;MED14;YES1;SMAD3;SOX9;SOX2;SMARCA4;ATAD2B;OSM;ZNF148;SATB2;ATF1;LHX3;TBR1;ADRB2;RBL1;DLX3;EGR2;GRHL2;ESR1;SS18;MTF1;HAND2;IRF1;SP1;APP;NR1H4;FOXO3;ARRB1;FZD5;MED1;MED12L;USF2;KAT6B;PLAG1;DDIT3;NEUROG1;PCGF5;TCF12;ETV6;MED13;ZBTB38;PPP1R12A;STAT3;…	1.25703e-13	12.9007	4.37697e-10
GO:0007411	axon guidance	http://amigo.geneontology.org/amigo/term/GO:0007411	118	2451	374	16473	2.17718	7529;10507;6197;1808;163;6331;10092;3915;285704;8013;2043;7525;102;1457;3320;8997;1949;1741;10096;2049;2046;7408;9637;10487;1289;5361;2260;51107;3800;1298;4756;5062;9369;2115;2042;5921;1287;1739;287;116986;4684;9826;6586;3845;6092;8128;6324;3326;1282;2048;10097;5604;9475;2737;3798;864;4804;971;63973;23114;27330;2817;4089;1942;10552;1280;3984;3685;3672;998;8874;3690;6711;5458;9378;1945;23768;59277…	YWHAB;SEMA4D;RPS6KA3;DPYSL2;AP2B1;SCN5A;ARPC5;LAMC1;RGMB;NR4A3;EPHA4;YES1;ADAM10;CSNK2A1;HSP90AA1;KALRN;EFNB3;DLG3;ACTR3;EPHB3;EPHA8;VASP;FEZ2;CAP1;COL5A1;PLXNA1;FGFR1;APH1A;KIF5C;COL9A2;NEO1;PAK2;NRXN3;ETV1;EPHA3;RASA1;COL4A5;DLG1;ANK2;AGAP2;NCAM1;ARHGEF11;SLIT3;KRAS;ROBO2;ST8SIA2;SCN1B;HSP90AB1;COL4A1;EPHB2;ACTR2;MAP2K1;ROCK2;GLI3;KIF5A;RUNX3;NGFR;CD72;NEUROG2;NFASC;RPS6KA6;GPC1;SMAD4;EFNA1;ARP…	1.04918e-11	10.9792	1.82662e-08
GO:0045893	positive regulation of transcription, DNA-templated	http://amigo.geneontology.org/amigo/term/GO:0045893	138	2451	494	16473	1.92986	3091;2247;6886;1998;7335;285704;2186;4603;4863;9282;6657;4088;6662;6597;8022;5727;1959;3038;2099;9464;3659;6667;2309;860;26039;5927;5469;23522;1649;58476;4303;56970;9969;1871;63976;6774;2149;3207;10370;406;8322;7021;9826;8091;90;23291;999;392255;282991;94241;7041;2737;4297;7376;2355;10664;6096;29028;4089;6049;405;1856;2066;9575;5979;6925;8648;2308;9586;3643;4602;27324;4760;9149;6664;54700;4801;42…	HIF1A;FGF2;TAL1;ELF2;UBE2V1;RGMB;BPTF;MYBL1;NPAT;MED14;SOX2;SMAD3;SOX9;SMARCA4;LHX3;PTCH1;EGR2;HAS3;ESR1;HAND2;IRF1;SP1;FOXO3;RUNX2;SS18L1;KDM5A;MED1;KAT6B;DDIT3;TP53INP2;FOXO4;ATXN7L3;MED13;E2F3;PRDM16;STAT3;F2R;HOXA11;CITED2;ARNTL;FZD4;TFAP2B;ARHGEF11;HMGA2;ACVR1;FBXW11;CDH1;GDF6;BLOC1S2;TP53INP1;TGFB1I1;GLI3;KMT2A;NR1H2;FOSL2;CTCF;RORB;ATAD2;SMAD4;RNF6;ARNT;DVL2;ERBB4;CLOCK;RET;TCF4;NCOA1;FOXO…	2.30576e-10	9.63719	2.67622e-07
GO:0007156	homophilic cell adhesion via plasma membrane adhesion molecules	http://amigo.geneontology.org/amigo/term/GO:0007156	62	2451	151	16473	2.80525	56105;56145;56104;56107;56103;56109;56111;56113;56139;57863;5979;56143;10205;56135;56137;56140;56100;56125;27253;57526;1952;9708;56110;56097;56142;1012;1009;6092;999;27328;56114;26025;5100;27020;57463;56141;56138;23705;56106;56147;56112;1007;8641;253559;56134;1015;56108;56146;3897;1828;9752;56131;56144;56136;57453;9620;1003;56098;56102;5098;3688;56099	PCDHGA11;PCDHA3;PCDHGB1;PCDHGA9;PCDHGB2;PCDHGA6;PCDHGA4;PCDHGA2;PCDHA10;CADM3;RET;PCDHA5;MPZL2;PCDHAC1;PCDHA12;PCDHA8;PCDHGB6;PCDHB11;PCDH17;PCDH19;CELSR2;PCDHGA8;PCDHGA5;PCDHGC5;PCDHA6;CDH13;CDH11;ROBO2;CDH1;PCDH11X;PCDHGA1;PCDHGA12;PCDH8;NPTN;AMIGO1;PCDHA7;PCDHA11;CADM1;PCDHGA10;PCDHA1;PCDHGA3;CDH9;PCDHGB4;CADM2;PCDHAC2;CDH17;PCDHGA7;PCDHA2;L1CAM;DSG1;PCDHA9;PCDHB4;PCDHA4;PCDHA13;DSCAML1;CELSR1…	3.20354e-10	9.49437	2.78868e-07
GO:0007399	nervous system development	http://amigo.geneontology.org/amigo/term/GO:0007399	86	2451	275	16473	2.14188	55859;2250;1859;6327;1808;2247;2764;57787;6597;56141;56138;56147;51232;56134;8997;56146;1995;56131;1949;56144;1741;23092;9615;9637;8507;6695;84530;3084;4762;6774;56135;1750;9445;134;1271;1739;3280;1200;2256;8128;2048;7436;57715;1128;29116;9201;340533;818;3984;8448;2066;1740;10858;56140;54437;5126;4154;7422;4661;26128;57492;85416;4209;4208;2743;56145;8538;4983;7903;56139;51118;56143;223117;10814;5…	BEX1;FGF5;DYRK1A;SCN2B;DPYSL2;FGF2;GMFB;MARK4;SMARCA4;PCDHA7;PCDHA11;PCDHA1;CRIM1;PCDHAC2;KALRN;PCDHA2;ELAVL3;PCDHB4;EFNB3;PCDHA4;DLG3;ARHGAP26;GDA;FEZ2;ENC1;SPOCK1;SRRM4;NRG1;NEUROG1;STAT3;PCDHAC1;DLX6;ITM2B;ADORA1;CNTFR;DLG1;HES1;TPP1;FGF11;ST8SIA2;EPHB2;VLDLR;SEMA4G;CHRM1;MYLIP;DCLK1;KIAA2022;CAMK2G;LIMK1;DOC2A;ERBB4;DLG2;CYP46A1;PCDHA8;SEMA5B;PCSK2;MBNL1;VEGFA;MYT1;KIF1BP;ARID1B;ZIC5;MEF2D;ME…	9.4248e-09	8.02573	6.56343e-06
GO:0006366	transcription from RNA polymerase II promoter	http://amigo.geneontology.org/amigo/term/GO:0006366	136	2451	553	16473	1.69124	23435;10620;10736;266743;60529;6886;10274;6877;8861;64344;4603;6657;6662;7707;466;8022;1747;1959;2099;4520;9464;3659;408;5927;7392;5324;4149;6938;3131;4303;2120;9519;10732;57661;51362;6774;6426;2034;6628;406;9321;2115;7021;6666;26038;8732;2004;7391;7227;3280;10379;8091;169792;2624;865;84458;64651;3202;7041;2737;4297;864;6432;5433;5326;463;6431;10664;4784;3239;27125;4779;253738;1856;7753;9575;2830…	TARDBP;ARID3B;SIX2;NPAS4;ALX4;TAL1;STAG1;TAF5;LDB1;HIF3A;MYBL1;SOX2;SOX9;ZNF148;ATF1;LHX3;DLX3;EGR2;ESR1;MTF1;HAND2;IRF1;ARRB1;KDM5A;USF2;PLAG1;MAX;TCF12;HLF;FOXO4;ETV6;TBPL1;TCFL5;PHRF1;CDC40;STAT3;SRSF1;EPAS1;SNRPB;ARNTL;TRIP11;ETV1;TFAP2B;SOX12;CHD5;RNGTT;ELK3;USF1;TRPS1;HES1;IRF9;HMGA2;GLIS3;GATA2;CBFB;LCOR;CSRNP1;HOXA5;TGFB1I1;GLI3;KMT2A;RUNX3;SRSF7;POLR2D;PLAGL2;ZFHX3;SRSF6;CTCF;NFIX;HOXD13…	2.21934e-07	6.65378	0.000128796
GO:0007173	epidermal growth factor receptor signaling pathway	http://amigo.geneontology.org/amigo/term/GO:0007173	63	2451	198	16473	2.16851	801;2060;2250;30011;2065;3084;7529;8027;4303;2260;3667;2066;998;2247;8874;3815;2263;55914;2059;27;23035;808;2308;10254;163;940;253260;2549;5577;9185;5153;108;3845;5829;27327;4254;8660;55614;6662;102;156;5728;5604;6464;5576;5295;2885;5159;1027;9252;112;2069;10818;5581;8074;5567;9655;2309;5156;55824;2261;5573;3709	CALM1;EPS15;FGF5;SH3KBP1;ERBB3;NRG1;YWHAB;STAM;FOXO4;FGFR1;IRS1;ERBB4;CDC42;FGF2;ARHGEF7;KIT;FGFR2;ERBB2IP;EPS8;ABL2;PHLPP2;CALM3;FOXO1;STAM2;AP2B1;CD28;RICTOR;GAB1;PRKAR2B;REPS2;PDE1B;ADCY2;KRAS;PXN;TNRC6A;KITLG;IRS2;KIF16B;SOX9;ADAM10;ADRBK1;PTEN;MAP2K1;SHC1;PRKAR2A;PIK3R1;GRB2;PDGFRB;CDKN1B;RPS6KA5;ADCY6;EREG;FRS2;PRKCE;FGF23;PRKACB;SOCS5;FOXO3;PDGFRA;PAG1;FGFR3;PRKAR1A;ITPR2	5.35621e-07	6.27114	0.000266433
GO:0048011	neurotrophin TRK receptor signaling pathway	http://amigo.geneontology.org/amigo/term/GO:0048011	77	2451	276	16473	1.90342	801;7529;2250;2065;3084;4303;2260;6272;3667;2889;6197;51107;2066;50649;6774;2247;8874;3815;1399;2263;4915;9001;23035;808;2308;163;10018;940;253260;1848;2549;23370;5577;9826;7867;5153;108;3845;4254;27327;5906;396;8660;2002;156;121512;5728;5604;9828;135;466;6464;5576;8997;5295;4804;5598;7531;2885;5159;1027;26230;10276;9252;112;2069;10818;5581;8074;5567;2309;2261;5156;5573;4208;3709;116	CALM1;YWHAB;FGF5;ERBB3;NRG1;FOXO4;FGFR1;SORT1;IRS1;RAPGEF1;RPS6KA3;APH1A;ERBB4;ARHGEF4;STAT3;FGF2;ARHGEF7;KIT;CRKL;FGFR2;NTRK2;HAP1;PHLPP2;CALM3;FOXO1;AP2B1;BCL2L11;CD28;RICTOR;DUSP6;GAB1;ARHGEF18;PRKAR2B;ARHGEF11;MAPKAPK3;PDE1B;ADCY2;KRAS;KITLG;TNRC6A;RAP1A;ARHGDIA;IRS2;ELK1;ADRBK1;FGD4;PTEN;MAP2K1;ARHGEF17;ADORA2A;ATF1;SHC1;PRKAR2A;KALRN;PIK3R1;NGFR;MAPK7;YWHAE;GRB2;PDGFRB;CDKN1B;TIAM2;NET1;RPS…	2.30158e-06	5.63797	0.00100176
GO:0007155	cell adhesion	http://amigo.geneontology.org/amigo/term/GO:0007155	103	2451	423	16473	1.66446	4063;5961;10507;50848;84034;324;1303;3915;2319;285704;2043;1901;56141;56138;56147;117178;56134;56146;56131;56144;3038;79977;2046;351;1500;1289;23037;8754;6695;7057;5792;4756;26032;129804;56135;57608;140885;9891;2042;3280;5613;4684;22795;6324;5586;488;7041;3491;4026;971;26047;394;1307;3685;1501;3690;3696;56140;23768;1490;8470;390;1288;10752;63827;1015;949;4978;176;1861;8828;3918;8777;53616;214;508…	LY9;PRPH2;SEMA4D;F11R;EMILIN2;APC;COL12A1;LAMC1;FLOT2;RGMB;EPHA4;S1PR1;PCDHA7;PCDHA11;PCDHA1;SSX2IP;PCDHAC2;PCDHA2;PCDHB4;PCDHA4;HAS3;GRHL2;EPHA8;APP;CTNND1;COL5A1;PDZD2;ADAM9;SPOCK1;THBS1;PTPRF;NEO1;SUSD5;FBLN7;PCDHAC1;KIAA1462;SIRPA;NUAK1;EPHA3;HES1;PRKX;NCAM1;NID2;SCN1B;PKN2;ATP2A2;TGFB1I1;CYR61;LPP;CD72;CNTNAP2;ARHGAP5;COL16A1;ITGAV;CTNND2;ITGB3;ITGB8;PCDHA8;FLRT2;CTGF;SORBS2;RND3;COL4A6;CHL1…	9.27537e-06	5.03267	0.00358854
GO:0008543	fibroblast growth factor receptor signaling pathway	http://amigo.geneontology.org/amigo/term/GO:0008543	51	2451	165	16473	2.10027	801;7529;2250;2065;3084;4303;2260;3667;2066;2247;9702;3815;2263;5516;23035;808;2308;8569;940;253260;2549;5577;5153;108;3845;1490;27327;4254;8660;55614;51552;156;5728;5604;6464;5576;5295;2885;5159;1027;112;2069;10818;5581;8074;5567;2309;2261;5156;5573;3709	CALM1;YWHAB;FGF5;ERBB3;NRG1;FOXO4;FGFR1;IRS1;ERBB4;FGF2;CEP57;KIT;FGFR2;PPP2CB;PHLPP2;CALM3;FOXO1;MKNK1;CD28;RICTOR;GAB1;PRKAR2B;PDE1B;ADCY2;KRAS;CTGF;TNRC6A;KITLG;IRS2;KIF16B;RAB14;ADRBK1;PTEN;MAP2K1;SHC1;PRKAR2A;PIK3R1;GRB2;PDGFRB;CDKN1B;ADCY6;EREG;FRS2;PRKCE;FGF23;PRKACB;FOXO3;FGFR3;PDGFRA;PRKAR1A;ITPR2	1.20321e-05	4.91966	0.0040748
GO:0000122	negative regulation of transcription from RNA polymerase II promoter	http://amigo.geneontology.org/amigo/term/GO:0000122	152	2451	694	16473	1.50323	1906;10507;56252;64426;10773;55841;2263;55252;6886;7832;153090;2186;8013;23327;6657;4088;6662;2063;6597;84108;7707;23314;8452;5727;5933;84159;9745;9971;2309;2261;5469;7088;3213;1649;604;10009;6045;5074;2260;57600;2120;30818;22849;1810;63976;6774;10370;2649;7021;84312;60436;2077;9734;7227;3280;1739;25942;51042;8091;169792;2624;84458;648;2101;8545;429;56180;7175;2737;864;7436;10499;7376;10363;13049…	EDN1;SEMA4D;YLPM1;SUDS3;ZBTB6;WWC3;FGFR2;ASXL2;TAL1;BTG2;DAB2IP;BPTF;NR4A3;NEDD4L;SOX2;SMAD3;SOX9;NR2F6;SMARCA4;PCGF6;ZNF148;SATB2;CUL3;PTCH1;RBL1;ARID5B;ZNF536;NR1H4;FOXO3;FGFR3;MED1;TLE1;HOXB3;DDIT3;BCL6;ZBTB33;RNF2;PAWR;FGFR1;FNIP2;ETV6;KCNIP3;CPEB3;DR1;PRDM16;STAT3;CITED2;NR6A1;TFAP2B;BRMS1L;TGIF2;ERF;HDAC9;TRPS1;HES1;DLG1;SIN3A;ZNF593;HMGA2;GLIS3;GATA2;LCOR;BMI1;ESRRA;CGGBP1;ASCL1;MOSPD1;TPR…	1.28727e-05	4.89033	0.0040748
GO:0006367	transcription initiation from RNA polymerase II promoter	http://amigo.geneontology.org/amigo/term/GO:0006367	65	2451	240	16473	1.8426	7529;55534;29982;1351;8239;7068;51592;4306;9969;7534;1871;9975;5562;83667;2649;8850;6925;7003;7248;60436;84441;29959;7532;6877;1870;5915;6875;8013;23439;1490;23327;2936;905;2908;9441;142;10971;4088;2063;9282;2101;5728;10891;5469;2104;64750;5494;54778;7531;5933;7376;1387;2099;5433;9167;4092;6667;4851;2494;9971;6096;860;1875;4150;4089	YWHAB;MAML3;NRBF2;COX8A;USP9X;THRB;TRIM33;NR3C2;MED13;YWHAZ;E2F3;NR1D2;PRKAA1;SESN2;NR6A1;KAT2B;TCF4;TEAD1;TSC1;TGIF2;MAML2;NRBP1;YWHAG;TAF5;E2F2;RARB;TAF4B;NR4A3;ATP1B4;CTGF;NEDD4L;GSR;CCNT2;NR3C1;MED26;PARP1;YWHAQ;SMAD3;NR2F6;MED14;ESRRA;PTEN;PPARGC1A;MED1;ESRRG;SMURF2;PPM1A;RNF111;YWHAE;RBL1;NR1H2;CREBBP;ESR1;POLR2D;COX7A2L;SMAD7;SP1;NOTCH1;NR5A2;NR1H4;RORB;RUNX2;E2F5;MAZ;SMAD4	2.96012e-05	4.52869	0.00858929
GO:0006351	transcription, DNA-templated	http://amigo.geneontology.org/amigo/term/GO:0006351	334	2451	1795	16473	1.29011	79960;29994;56252;7776;54799;57473;64426;10773;55609;9841;7088;55252;170261;9880;1998;24149;7832;84146;2186;10336;55536;5463;84313;8861;23327;54897;4863;6597;4088;285527;84108;9925;1457;2300;23314;431707;58491;10716;9191;5933;84159;862;3200;79977;2099;6760;54796;347344;7988;115196;51230;6667;26122;27319;115560;23269;2309;9745;9686;63925;26039;57209;51780;51701;23522;55762;147686;1500;3213;80818;5…	JADE1;BAZ2B;YLPM1;ZNF236;MBTD1;ZNF512B;SUDS3;ZBTB6;ZNF280C;ZBTB24;TLE1;ASXL2;ZCCHC12;ZBTB39;ELF2;ZNF318;BTG2;ZNF644;BPTF;PCGF3;CDCA7L;POU6F1;VPS25;LDB1;NEDD4L;CASZ1;NPAT;SMARCA4;SMAD3;FRYL;PCGF6;ZBTB5;CSNK2A1;FOXL1;SATB2;LHX8;ZNF71;TBR1;DEDD;RBL1;ARID5B;RUNX1T1;HOXA3;GRHL2;ESR1;SS18;BNC2;ZNF81;ZNF212;ZNF554;PHF20;SP1;EPC2;BHLHE22;ZNF501;MGA;FOXO3;ZNF536;VGLL4;ZNF335;SS18L1;ZNF248;KDM3B;NLK;KAT6B;…	5.45166e-05	4.26347	0.0136218
GO:0016477	cell migration	http://amigo.geneontology.org/amigo/term/GO:0016477	50	2451	172	16473	1.97362	55437;30011;3084;1942;3685;2260;7057;324;5792;79834;55704;340719;2066;10736;55660;3690;27;5062;6385;5796;5861;2042;10092;3280;6198;55604;694;3915;3716;1490;1901;6624;8470;55789;92335;3202;5728;8452;55616;5159;57144;9344;399687;25805;2049;3688;1289;81565;10152;9844	STRADB;SH3KBP1;NRG1;EFNA1;ITGAV;FGFR1;THBS1;APC;PTPRF;PEAK1;CCDC88A;NANOS1;ERBB4;SIX2;PRPF40A;ITGB3;ABL2;PAK2;SDC4;PTPRK;RAB1A;EPHA3;ARPC5;HES1;RPS6KB1;LRRC16A;BTG1;LAMC1;JAK1;CTGF;S1PR1;FSCN1;SORBS2;DEPDC1B;STRADA;HOXA5;PTEN;CUL3;ASAP3;PDGFRB;PAK7;TAOK2;MYO18A;BAMBI;EPHB3;ITGB1;COL5A1;NDEL1;ABI2;ELMO1	5.47689e-05	4.26147	0.0136218
GO:0007268	synaptic transmission	http://amigo.geneontology.org/amigo/term/GO:0007268	98	2451	420	16473	1.59188	5923;2556;6197;6327;2917;2558;4646;55327;817;163;27115;815;6750;2915;3782;2774;26050;3758;57030;3363;3778;6857;9094;55970;3750;56131;50801;1741;6505;8541;777;2782;6623;3768;3766;4986;2562;1739;3738;8514;9495;6324;54407;2561;3798;6616;112;8825;27330;5567;3736;84254;801;4359;818;8448;4644;9546;1740;808;27012;9378;6812;3358;108;3751;4155;610;6853;8927;3776;1267;2743;23236;80331;4857;9001;10052;785;3…	RASGRF1;GABRA3;RPS6KA3;SCN2B;GRM7;GABRA5;MYO6;LIN7C;CAMK2D;AP2B1;PDE7B;CAMK2A;SST;GRM5;KCNN3;GNAL;SLITRK5;KCNJ1;SLC17A7;HTR7;KCNMA1;SYT1;UNC119;GNG12;KCND1;PCDHB4;KCNK4;DLG3;SLC1A1;PPFIA3;CACNA1E;GNB1;SNCG;KCNJ12;KCNJ10;OPRK1;GABRB3;DLG1;KCNA3;KCNAB2;AKAP5;SCN1B;SLC38A2;GABRB2;KIF5A;SNAP25;ADCY6;LIN7A;RPS6KA6;PRKACB;KCNA1;CAMKK1;CALM1;MPZ;CAMK2G;DOC2A;MYO5A;APBA3;DLG2;CALM3;KCNV1;NRXN1;STXBP1;HTR…	6.21014e-05	4.2069	0.0144158
GO:0045892	negative regulation of transcription, DNA-templated	http://amigo.geneontology.org/amigo/term/GO:0045892	108	2451	476	16473	1.54911	7529;64426;27122;1998;153090;8861;6418;6597;10971;6662;84108;7707;10049;84159;7251;862;3659;860;7088;23522;147686;1649;604;3084;10009;2290;253461;8242;63976;57616;10370;406;7021;9734;2004;3280;25942;56978;8091;23291;54904;51123;7292;429;2737;7376;463;2069;10664;6096;55031;64375;4294;4089;51460;83439;1407;9575;2308;4602;93986;79365;7342;56849;1869;1601;8851;4824;57659;2295;7341;1027;84148;2909;569…	YWHAB;SUDS3;DKK3;ELF2;DAB2IP;LDB1;SET;SMARCA4;YWHAQ;SOX9;PCGF6;ZNF148;DNAJB6;ARID5B;TSG101;RUNX1T1;IRF1;RUNX2;TLE1;KAT6B;ZNF418;DDIT3;BCL6;NRG1;ZBTB33;FOXG1;ZBTB38;KDM5C;PRDM16;TSHZ3;CITED2;ARNTL;TFAP2B;HDAC9;ELK3;HES1;SIN3A;PRDM8;HMGA2;FBXW11;WHSC1L1;ZNF706;TNFSF4;ASCL1;GLI3;NR1H2;ZFHX3;EREG;CTCF;RORB;USP47;IKZF4;MAP3K10;SMAD4;SFMBT1;TCF7L1;CRY1;CLOCK;FOXO1;MYB;FOXP2;BHLHE41;UBP1;TCEAL7;E2F1;DAB…	7.05072e-05	4.15177	0.0148199
GO:0007420	brain development	http://amigo.geneontology.org/amigo/term/GO:0007420	52	2451	184	16473	1.91889	56934;490;831;2009;2290;90780;4826;2558;5649;3480;9001;55219;5049;63826;57526;127343;10018;22931;266727;659;9625;8633;2186;5463;5414;6092;8851;1901;8660;1282;57463;23705;4907;4233;7048;4821;152330;10716;2181;5727;1959;578;57453;79977;7545;463;26047;10100;472;63925;6096;5469	CA10;ATP2B1;CAST;EML1;FOXG1;PYGO2;NNAT;GABRA5;RELN;IGF1R;HAP1;TMEM57;PAFAH1B2;SRR;PCDH19;DMBX1;BCL2L11;RAB18;MDGA1;BMPR2;AATK;UNC5C;BPTF;POU6F1;SEPT4;ROBO2;CDK5R1;S1PR1;IRS2;COL4A1;AMIGO1;CADM1;NT5E;MET;TGFBR2;NKX2-2;CNTN4;TBR1;ACSL3;PTCH1;EGR2;BAK1;DSCAML1;GRHL2;ZIC1;ZFHX3;CNTNAP2;TSPAN2;ATM;ZNF335;RORB;MED1	7.23545e-05	4.14053	0.0148199
GO:0018108	peptidyl-tyrosine phosphorylation	http://amigo.geneontology.org/amigo/term/GO:0018108	38	2451	119	16473	2.16423	1859;2260;558;79834;2066;10420;3815;5979;8445;5649;27;4915;2263;10461;3643;6416;2042;9149;91461;2043;5829;4919;7465;2048;3791;27020;4233;5604;1198;6464;4296;5159;4293;2049;2046;2261;5156;10152	DYRK1A;FGFR1;AXL;PEAK1;ERBB4;TESK2;KIT;RET;DYRK2;RELN;ABL2;NTRK2;FGFR2;MERTK;INSR;MAP2K4;EPHA3;DYRK1B;PKDCC;EPHA4;PXN;ROR1;WEE1;EPHB2;KDR;NPTN;MET;MAP2K1;CLK3;SHC1;MAP3K11;PDGFRB;MAP3K9;EPHB3;EPHA8;FGFR3;PDGFRA;ABI2	8.44768e-05	4.07326	0.0163416
GO:0061024	membrane organization	http://amigo.geneontology.org/amigo/term/GO:0061024	46	2451	159	16473	1.96248	801;7529;81567;8027;164;9525;149371;71;55704;152503;4644;10890;7534;10802;55048;10052;4646;808;1718;10254;4012;9632;7532;8729;9685;9829;84313;1601;6444;51128;10971;51552;51534;60;4155;9371;11127;2697;7531;7251;137492;23265;91782;351;9276;408	CALM1;YWHAB;TXNDC5;STAM;AP1G1;VPS4B;EXOC8;ACTG1;CCDC88A;SH3D19;MYO5A;RAB10;YWHAZ;SEC24A;VPS37C;GJC1;MYO6;CALM3;DHCR24;STAM2;LNPEP;SEC24C;YWHAG;GBF1;CLINT1;DNAJC6;VPS25;DAB2;SGCD;SAR1B;YWHAQ;RAB14;VTA1;ACTB;MBP;KIF3B;KIF3A;GJA1;YWHAE;TSG101;VPS37A;EXOC7;CHMP7;APP;COPB2;ARRB1	0.00011691	3.93215	0.0204196
GO:0046777	protein autophosphorylation	http://amigo.geneontology.org/amigo/term/GO:0046777	47	2451	164	16473	1.94423	818;1859;2260;5292;79834;150094;2066;9451;2263;92597;3815;51701;84206;3480;5062;4915;817;3643;8569;2869;815;5613;91461;7867;2043;4215;91;3791;8428;4233;1198;23049;4296;5159;4293;51347;9706;4117;2049;5587;2046;1612;472;2261;5156;4294;9748	CAMK2G;DYRK1A;FGFR1;PIM1;PEAK1;SIK1;ERBB4;EIF2AK3;FGFR2;MOB1B;KIT;NLK;MEX3B;IGF1R;PAK2;NTRK2;CAMK2D;INSR;MKNK1;GRK5;CAMK2A;PRKX;PKDCC;MAPKAPK3;EPHA4;MAP3K3;ACVR1B;KDR;STK24;MET;CLK3;SMG1;MAP3K11;PDGFRB;MAP3K9;TAOK3;ULK2;MAK;EPHB3;PRKD1;EPHA8;DAPK1;ATM;FGFR3;PDGFRA;MAP3K10;SLK	0.00011946	3.92278	0.0204196
GO:0007264	small GTPase mediated signal transduction	http://amigo.geneontology.org/amigo/term/GO:0007264	106	2451	473	16473	1.52905	5923;7529;10928;348995;10092;348235;23370;147179;23433;64837;10971;55789;26225;121512;9828;23348;54622;116984;8997;10276;83478;10096;23092;116988;81930;4659;5062;25909;9732;22931;116986;9826;401541;7456;3845;999;396;10124;5586;9693;25780;10097;5604;9475;94134;3798;26230;10499;23279;93663;394;801;26999;10552;3984;4928;1856;5501;7534;114793;998;8874;808;5500;7532;9649;390;60;1795;10109;2885;23122;1…	RASGRF1;YWHAB;RALBP1;NUP43;ARPC5;SKA2;ARHGEF18;WIPF2;RHOQ;KLC2;YWHAQ;DEPDC1B;ARL5A;FGD4;ARHGEF17;DOCK9;ARL15;ARAP2;KALRN;NET1;ARHGAP24;ACTR3;ARHGAP26;AGAP3;KIF18A;PPP1R12A;PAK2;AHCTF1;DOCK4;RAB18;AGAP2;ARHGEF11;CENPP;WIPF1;KRAS;CDH1;ARHGDIA;ARL4A;PKN2;RAPGEF2;RASGRP3;ACTR2;MAP2K1;ROCK2;ARHGAP12;KIF5A;TIAM2;NCOA2;NUP160;ARHGAP18;ARHGAP5;CALM1;CYFIP2;ARPC1A;LIMK1;NUP98;DVL2;PPP1CC;YWHAZ;FMNL2;CDC42…	0.000123151	3.90956	0.0204196
GO:0060021	palate development	http://amigo.geneontology.org/amigo/term/GO:0060021	27	2451	74	16473	2.46841	1280;90780;63976;1750;60529;2562;4040;91461;4223;64651;2048;7048;6943;23314;55636;7341;25976;2737;2295;84159;51176;130497;9464;54796;2049;5156;4089	COL2A1;PYGO2;PRDM16;DLX6;ALX4;GABRB3;LRP6;PKDCC;MEOX2;CSRNP1;EPHB2;TGFBR2;TCF21;SATB2;CHD7;SUMO1;TIPARP;GLI3;FOXF2;ARID5B;LEF1;OSR1;HAND2;BNC2;EPHB3;PDGFRA;SMAD4	0.000152366	3.81711	0.0235246
GO:0030036	actin cytoskeleton organization	http://amigo.geneontology.org/amigo/term/GO:0030036	39	2451	128	16473	2.06473	55437;604;10552;3984;81788;55785;4983;998;10420;4771;5062;10092;23370;9826;3845;2317;6624;56907;92335;390;23022;121512;65979;23096;23603;9828;9475;118;10049;9844;10391;57144;9344;23092;2275;9922;2035;10487;832	STRADB;BCL6;ARPC1A;LIMK1;NUAK2;FGD6;OPHN1;CDC42;TESK2;NF2;PAK2;ARPC5;ARHGEF18;ARHGEF11;KRAS;FLNB;FSCN1;SPIRE1;STRADA;RND3;PALLD;FGD4;PHACTR4;IQSEC2;CORO1C;ARHGEF17;ROCK2;ADD1;DNAJB6;ELMO1;CORO2B;PAK7;TAOK2;ARHGAP26;FHL3;IQSEC1;EPB41;CAP1;CAPZB	0.000155389	3.80858	0.0235246
GO:0007626	locomotory behavior	http://amigo.geneontology.org/amigo/term/GO:0007626	29	2451	84	16473	2.33613	57679;777;3084;55236;257194;54112;89797;2548;2764;4857;4646;4986;6886;3358;2915;3064;491;5153;25946;2911;5728;793;2775;9620;6616;57144;4887;351;334	ALS2;CACNA1E;NRG1;UBA6;NEGR1;GPR88;NAV2;GAA;GMFB;NOVA1;MYO6;OPRK1;TAL1;HTR2C;GRM5;HTT;ATP2B2;PDE1B;ZNF385A;GRM1;PTEN;CALB1;GNAO1;CELSR1;SNAP25;PAK7;NPY2R;APP;APLP2	0.000192226	3.71619	0.0278888
GO:0007165	signal transduction	http://amigo.geneontology.org/amigo/term/GO:0007165	191	2451	974	16473	1.34484	5923;23601;219790;8439;10000;10928;10672;6197;3091;1808;2247;2558;2764;1453;2059;10133;6416;10913;27115;10894;285704;3612;1119;2774;7867;7159;26130;9218;3702;6662;2063;1457;156;5662;8218;3320;23607;8997;55970;10276;2099;9706;9971;9637;10487;55824;5573;7088;6695;56674;2065;2782;54602;10125;8935;2779;30818;3667;6774;2034;3815;1455;55852;3576;5062;9369;2562;56990;134;2004;5921;1271;22858;57708;5577;…	RASGRF1;CLEC5A;RTKN2;NSMAF;AKT3;RALBP1;GNA13;RPS6KA3;HIF1A;DPYSL2;FGF2;GABRA5;GMFB;CSNK1D;EPS8;OPTN;MAP2K4;EDAR;PDE7B;LYVE1;RGMB;IMPA1;CHKA;GNAL;MAPKAPK3;TP53BP2;GAPVD1;VAPA;ITK;SOX9;NR2F6;CSNK2A1;ADRBK1;PSD;CLTCL1;HSP90AA1;CD2AP;KALRN;GNG12;NET1;ESR1;ULK2;NR1H4;FEZ2;CAP1;PAG1;PRKAR1A;TLE1;SPOCK1;TMEM9B;ERBB3;GNB1;NDFIP2;RASGRP1;SKAP2;GNAT1;KCNIP3;IRS1;STAT3;EPAS1;KIT;CSNK1G2;TEX2;CXCL8;PAK2;NRXN…	0.000264419	3.57771	0.0368282
GO:0048013	ephrin receptor signaling pathway	http://amigo.geneontology.org/amigo/term/GO:0048013	30	2451	91	16473	2.23076	8976;1942;10552;3984;71;51107;998;8874;163;1945;1947;2042;10092;5921;2043;8851;26037;7525;102;2048;60;10097;9475;8997;10109;1949;6760;10096;2049;2046	WASL;EFNA1;ARPC1A;LIMK1;ACTG1;APH1A;CDC42;ARHGEF7;AP2B1;EFNA4;EFNB1;EPHA3;ARPC5;RASA1;EPHA4;CDK5R1;SIPA1L1;YES1;ADAM10;EPHB2;ACTB;ACTR2;ROCK2;KALRN;ARPC2;EFNB3;SS18;ACTR3;EPHB3;EPHA8	0.000288855	3.53932	0.0386844
GO:0008360	regulation of cell shape	http://amigo.geneontology.org/amigo/term/GO:0008360	39	2451	134	16473	1.97155	30011;2768;8317;11149;11135;10507;55785;10672;4478;3815;1455;1453;55660;2059;2620;56990;4289;5921;23136;57471;1739;23370;147179;23433;7456;5829;396;53944;3791;84630;121512;5962;7422;10810;9344;2909;54014;25805;57194	SH3KBP1;GNA12;CDC7;BVES;CDC42EP1;SEMA4D;FGD6;GNA13;MSN;KIT;CSNK1G2;CSNK1D;PRPF40A;EPS8;GAS2;CDC42SE2;MKLN1;RASA1;EPB41L3;ERMN;DLG1;ARHGEF18;WIPF2;RHOQ;WIPF1;PXN;ARHGDIA;CSNK1G1;KDR;TTBK1;FGD4;RDX;VEGFA;WASF3;TAOK2;ARHGAP35;BRWD1;BAMBI;ATP10A	0.000336286	3.47329	0.0433157
GO:0048015	phosphatidylinositol-mediated signaling	http://amigo.geneontology.org/amigo/term/GO:0048015	36	2451	120	16473	2.03143	2250;2065;3084;4303;2260;3667;9846;2066;2247;2263;3815;8473;3480;23035;2308;22876;940;253260;5289;2549;6198;4254;27327;8660;5728;4883;5295;2885;5159;1027;2069;10818;8074;2309;2261;5156	FGF5;ERBB3;NRG1;FOXO4;FGFR1;IRS1;GAB2;ERBB4;FGF2;FGFR2;KIT;OGT;IGF1R;PHLPP2;FOXO1;INPP5F;CD28;RICTOR;PIK3C3;GAB1;RPS6KB1;KITLG;TNRC6A;IRS2;PTEN;NPR3;PIK3R1;GRB2;PDGFRB;CDKN1B;EREG;FRS2;FGF23;FOXO3;FGFR3;PDGFRA	0.000348317	3.45803	0.0433157
GO:0010976	positive regulation of neuron projection development	http://amigo.geneontology.org/amigo/term/GO:0010976	26	2451	75	16473	2.34418	2260;257194;2889;55754;5979;5649;8850;27;4915;2042;9139;8724;153090;54700;5906;6324;1756;27020;9693;3675;466;53335;1268;2909;5587;8507	FGFR1;NEGR1;RAPGEF1;TMEM30A;RET;RELN;KAT2B;ABL2;NTRK2;EPHA3;CBFA2T2;SNX3;DAB2IP;RRN3;RAP1A;SCN1B;DMD;NPTN;RAPGEF2;ITGA3;ATF1;BCL11A;CNR1;ARHGAP35;PRKD1;ENC1	0.000382356	3.41753	0.0435638
GO:0035162	embryonic hemopoiesis	http://amigo.geneontology.org/amigo/term/GO:0035162	12	2451	20	16473	4.04748	3815;5087;4254;3791;2323;6886;10019;7048;7994;3091;5469;4297	KIT;PBX1;KITLG;KDR;FLT3LG;TAL1;SH2B3;TGFBR2;KAT6A;HIF1A;MED1;KMT2A	0.000398055	3.40006	0.0435638
GO:0006468	protein phosphorylation	http://amigo.geneontology.org/amigo/term/GO:0006468	101	2451	463	16473	1.48615	10000;1859;81788;5292;23387;6197;150094;2764;10769;1453;84206;817;11329;5257;815;2915;5127;3716;57787;102;1457;5218;23683;8997;5871;51347;8899;351;51701;9943;2065;2260;57600;6733;10461;1455;8445;204851;5062;9891;29959;5289;22858;5287;90;91;92335;5586;6775;7048;9475;864;4117;27330;5567;9201;84254;3486;3984;5562;5979;23097;4140;6198;9149;23515;117283;27347;140901;51776;4296;9263;5295;4214;1612;472;…	AKT3;DYRK1A;NUAK2;PIM1;SIK3;RPS6KA3;SIK1;GMFB;PLK2;CSNK1D;MEX3B;CAMK2D;STK38;PHKB;CAMK2A;GRM5;CDK16;JAK1;MARK4;ADAM10;CSNK2A1;CDK14;PRKD3;KALRN;MAP4K2;TAOK3;PRPF4B;APP;NLK;OXSR1;ERBB3;FGFR1;FNIP2;SRPK2;MERTK;CSNK1G2;DYRK2;HIPK1;PAK2;NUAK1;NRBP1;PIK3C3;ICK;PIK3C2B;ACVR1;ACVR1B;STRADA;PKN2;STAT4;TGFBR2;ROCK2;RUNX3;MAK;RPS6KA6;PRKACB;DCLK1;CAMKK1;IGFBP3;LIMK1;PRKAA1;RET;CDK19;MARK3;RPS6KB1;DYRK1B;MO…	0.000399383	3.39861	0.0435638
GO:0008286	insulin receptor signaling pathway	http://amigo.geneontology.org/amigo/term/GO:0008286	42	2451	150	16473	1.89724	55437;7529;2250;4303;2260;252983;858;245973;3667;5562;523;2247;2263;3480;2308;3643;7248;1979;2887;526;5289;6198;2549;23433;64397;3845;8660;92335;5604;6464;8503;528;5494;5295;2885;10580;10818;5771;8074;2261;5140;1176	STRADB;YWHAB;FGF5;FOXO4;FGFR1;STXBP4;CAV2;ATP6V1C2;IRS1;PRKAA1;ATP6V1A;FGF2;FGFR2;IGF1R;FOXO1;INSR;TSC1;EIF4EBP2;GRB10;ATP6V1B2;PIK3C3;RPS6KB1;GAB1;RHOQ;ZNF106;KRAS;IRS2;STRADA;MAP2K1;SHC1;PIK3R3;ATP6V1C1;PPM1A;PIK3R1;GRB2;SORBS1;FRS2;PTPN2;FGF23;FGFR3;PDE3B;AP3S1	0.000400357	3.39755	0.0435638
GO:0035556	intracellular signal transduction	http://amigo.geneontology.org/amigo/term/GO:0035556	85	2451	376	16473	1.53802	26027;8439;9943;3084;10009;23236;30835;81788;9252;23025;64798;6197;150094;6733;10207;140458;5562;25970;51701;1399;80176;3576;4090;11329;8569;11163;9891;5921;54861;4139;23768;260425;22858;26118;1654;5577;9649;3716;108;4215;1490;5332;142686;58508;3702;4088;57580;27347;29097;9693;51776;4091;23683;5576;8997;9263;200576;7531;55884;5871;56776;65125;8125;23678;9162;6760;9201;10564;112;10019;151556;2984;…	ACOT11;NSMAF;OXSR1;NRG1;ZBTB33;PLCB1;CD209;NUAK2;RPS6KA5;UNC13A;DEPTOR;RPS6KA3;SIK1;SRPK2;INADL;ASB5;PRKAA1;SH2B1;NLK;CRKL;SPSB1;CXCL8;SMAD5;STK38;MKNK1;NUDT4;NUAK1;RASA1;SNRK;MARK1;FLRT2;MAGI3;ICK;WSB1;DDX3X;PRKAR2B;RALGPS1;JAK1;ADCY2;MAP3K3;CTGF;PLCB4;ASB14;KMT2C;ITK;SMAD3;PREX1;STK39;CNIH4;RAPGEF2;ZAK;SMAD6;PRKD3;PRKAR2A;KALRN;STK17A;PIKFYVE;YWHAE;WSB2;MAP4K2;FMN2;WNK1;ANP32A;SGK3;DGKI;SS18;DC…	0.000439113	3.35742	0.0463331
GO:0038095	Fc-epsilon receptor signaling pathway	http://amigo.geneontology.org/amigo/term/GO:0038095	49	2451	186	16473	1.78629	801;257397;2250;2065;3084;7529;10125;4303;2260;84433;3667;9846;2066;2247;2263;3815;5530;5062;23035;808;2308;6416;940;253260;7335;2549;3845;4254;27327;3702;8660;6885;5728;5336;5604;6464;5295;2885;5159;1027;4214;2069;10818;8074;2309;2261;5156;3709;3937	CALM1;TAB3;FGF5;ERBB3;NRG1;YWHAB;RASGRP1;FOXO4;FGFR1;CARD11;IRS1;GAB2;ERBB4;FGF2;FGFR2;KIT;PPP3CA;PAK2;PHLPP2;CALM3;FOXO1;MAP2K4;CD28;RICTOR;UBE2V1;GAB1;KRAS;KITLG;TNRC6A;ITK;IRS2;MAP3K7;PTEN;PLCG2;MAP2K1;SHC1;PIK3R1;GRB2;PDGFRB;CDKN1B;MAP3K1;EREG;FRS2;FGF23;FOXO3;FGFR3;PDGFRA;ITPR2;LCP2	0.000454377	3.34258	0.0465335
GO:0035264	multicellular organism growth	http://amigo.geneontology.org/amigo/term/GO:0035264	27	2451	81	16473	2.25413	7516;55224;8202;998;114798;57282;2263;26058;5324;57493;80351;79718;29123;5915;91461;7403;677;3202;80010;57599;5144;118;84159;2778;79977;2820;23038	XRCC2;ETNK2;NCOA3;CDC42;SLITRK1;SLC4A10;FGFR2;GIGYF2;PLAG1;HEG1;TNKS2;TBL1XR1;ANKRD11;RARB;PKDCC;KDM6A;ZFP36L1;HOXA5;RMI1;WDR48;PDE4D;ADD1;ARID5B;GNAS;GRHL2;GPD2;WDTC1	0.000493048	3.30711	0.0490512
GO:0006897	endocytosis	http://amigo.geneontology.org/amigo/term/GO:0006897	39	2451	138	16473	1.91394	57706;30011;6457;9135;203228;30835;10928;6272;51429;79874;26052;1808;261729;1455;1453;51375;4646;84251;5861;5289;8724;9685;147179;7456;26130;53944;7879;1184;112574;5868;8411;27342;55716;7804;51479;9094;50618;57403;351	DENND1A;SH3KBP1;SH3GL3;RABEP1;C9orf72;CD209;RALBP1;SORT1;SNX9;RABEP2;DNM3;DPYSL2;STEAP2;CSNK1G2;CSNK1D;SNX7;MYO6;SGIP1;RAB1A;PIK3C3;SNX3;CLINT1;WIPF2;WIPF1;GAPVD1;CSNK1G1;RAB7A;CLCN5;SNX18;RAB5A;EEA1;RABGEF1;LMBR1L;LRP8;ANKFY1;UNC119;ITSN2;RAB22A;APP	0.000544306	3.26416	0.0519844
GO:0046856	phosphatidylinositol dephosphorylation	http://amigo.geneontology.org/amigo/term/GO:0046856	12	2451	21	16473	3.85451	27124;55529;5728;8776;3632;22908;8867;8897;8898;9107;4534;90809	INPP5J;TMEM55A;PTEN;MTMR1;INPP5A;SACM1L;SYNJ1;MTMR3;MTMR2;MTMR6;MTM1;TMEM55B	0.00055239	3.25775	0.0519844
GO:0048167	regulation of synaptic plasticity	http://amigo.geneontology.org/amigo/term/GO:0048167	15	2451	32	16473	3.16368	5923;10769;26037;4646;1979;9693;793;22849;1501;7532;134;152330;4208;3064;491	RASGRF1;PLK2;SIPA1L1;MYO6;EIF4EBP2;RAPGEF2;CALB1;CPEB3;CTNND2;YWHAG;ADORA1;CNTN4;MEF2C;HTT;ATP2B2	0.000592939	3.22699	0.0543319
GO:0097120	receptor localization to synapse	http://amigo.geneontology.org/amigo/term/GO:0097120	8	2451	9	16473	5.99045	1742;5649;1741;81832;9378;1739;22871;1740	DLG4;RELN;DLG3;NETO1;NRXN1;DLG1;NLGN1;DLG2	0.000640958	3.19317	0.057226
GO:0006470	protein dephosphorylation	http://amigo.geneontology.org/amigo/term/GO:0006470	55	2451	221	16473	1.68807	5774;818;761;92370;249;55529;5501;10217;8897;57460;23262;4659;6815;9107;64748;5791;5523;5775;5516;9110;5530;5796;151742;23035;5500;1847;79660;54961;1739;3612;4534;5780;8611;23291;90809;27124;5783;5728;4907;8613;22908;5509;5495;8898;5520;5494;5787;54928;8945;5496;8776;3632;8867;5789;5537	PTPN3;CAMK2G;CA3;PXYLP1;ALPL;TMEM55A;PPP1CC;CTDSPL;MTMR3;PPM1H;PPIP5K2;PPP1R12A;STYX;MTMR6;LPPR2;PTPRE;PPP2R3A;PTPN4;PPP2CB;MTMR4;PPP3CA;PTPRK;PPM1L;PHLPP2;PPP1CB;DUSP5;PPP1R3B;SSH3;DLG1;IMPA1;MTM1;PTPN9;PPAP2A;FBXW11;TMEM55B;INPP5J;PTPN13;PTEN;NT5E;PPAP2B;SACM1L;PPP1R3D;PPM1B;MTMR2;PPP2R2A;PPM1A;PTPRB;IMPAD1;BTRC;PPM1G;MTMR1;INPP5A;SYNJ1;PTPRD;PPP6C	0.000680278	3.16731	0.0592182
GO:0043547	positive regulation of GTPase activity	http://amigo.geneontology.org/amigo/term/GO:0043547	99	2451	461	16473	1.46198	5923;10507;50848;10928;858;23258;663;81846;9905;153090;23370;26130;1901;55789;55633;112574;121512;5662;9828;23348;84986;116984;6003;8997;2775;10276;10564;23092;408;9909;116988;160518;10125;3267;958;9732;5921;116986;9826;5906;396;57580;9693;25780;5604;27342;94134;7813;9267;26230;2778;93663;54828;394;4943;57679;11135;79874;55785;57584;2889;57568;8874;8729;255520;9649;55188;1795;23096;55004;64786;50…	RASGRF1;SEMA4D;F11R;RALBP1;CAV2;DENND5A;BNIP2;SBF2;SGSM2;DAB2IP;ARHGEF18;GAPVD1;S1PR1;DEPDC1B;TBC1D22B;SNX18;FGD4;PSD;ARHGEF17;DOCK9;ARHGAP19;ARAP2;RGS13;KALRN;GNAO1;NET1;ARFGEF2;ARHGAP26;ARRB1;DENND4B;AGAP3;DENND5B;RASGRP1;AGFG1;CD40;DOCK4;RASA1;AGAP2;ARHGEF11;RAP1A;ARHGDIA;PREX1;RAPGEF2;RASGRP3;MAP2K1;RABGEF1;ARHGAP12;EVI5;CYTH1;TIAM2;GNAS;ARHGAP18;BCAS3;ARHGAP5;TBC1D25;ALS2;CDC42EP1;RABEP2;FGD…	0.000711375	3.1479	0.0604148
GO:0032869	cellular response to insulin stimulus	http://amigo.geneontology.org/amigo/term/GO:0032869	24	2451	71	16473	2.28444	201475;4644;3667;10890;132864;11031;8850;2308;3643;9734;7391;6198;51762;23433;64506;142;8660;1958;5313;5295;7436;10580;5140;23038	RAB12;MYO5A;IRS1;RAB10;CPEB2;RAB31;KAT2B;FOXO1;INSR;HDAC9;USF1;RPS6KB1;RAB8B;RHOQ;CPEB1;PARP1;IRS2;EGR1;PKLR;PIK3R1;VLDLR;SORBS1;PDE3B;WDTC1	0.000841605	3.07489	0.069773
GO:0016568	chromatin modification	http://amigo.geneontology.org/amigo/term/GO:0016568	29	2451	96	16473	2.04262	80854;56916;54799;55213;3720;3621;10771;51317;6877;2070;80312;2908;5252;26147;648;1107;56946;55636;5933;5934;10664;26122;64061;3170;26039;5927;51780;80205;51460	SETD7;SMARCAD1;MBTD1;RCBTB1;JARID2;ING1;ZMYND11;PHF21A;TAF5;EYA4;TET1;NR3C1;PHF1;PHF19;BMI1;CHD3;C11orf30;CHD7;RBL1;RBL2;CTCF;EPC2;TSPYL2;FOXA2;SS18L1;KDM5A;KDM3B;CHD9;SFMBT1	0.00114218	2.94226	0.0924903
GO:1900034	regulation of cellular response to heat	http://amigo.geneontology.org/amigo/term/GO:1900034	23	2451	69	16473	2.25206	818;6117;348995;4928;817;815;3326;9818;81929;9972;57805;3320;7175;10049;9532;7531;6118;23279;1387;7266;472;573;10728	CAMK2G;RPA1;NUP43;NUP98;CAMK2D;CAMK2A;HSP90AB1;NUP58;SEH1L;NUP153;CCAR2;HSP90AA1;TPR;DNAJB6;BAG2;YWHAE;RPA2;NUP160;CREBBP;DNAJC7;ATM;BAG1;PTGES3	0.00124477	2.90491	0.0985064
GO:0048009	insulin-like growth factor receptor signaling pathway	http://amigo.geneontology.org/amigo/term/GO:0048009	9	2451	14	16473	4.33284	3480;23236;26058;51232;2887;3667;64599;5295;9451	IGF1R;PLCB1;GIGYF2;CRIM1;GRB10;IRS1;GIGYF1;PIK3R1;EIF2AK3	0.00149264	2.82605	0.114051
GO:0010863	positive regulation of phospholipase C activity	http://amigo.geneontology.org/amigo/term/GO:0010863	7	2451	8	16473	5.89479	3815;5159;27;2099;2260;5156;2247	KIT;PDGFRB;ABL2;ESR1;FGFR1;PDGFRA;FGF2	0.0015067	2.82197	0.114051
GO:0048010	vascular endothelial growth factor receptor signaling pathway	http://amigo.geneontology.org/amigo/term/GO:0048010	31	2451	108	16473	1.94106	801;7529;26999;3685;558;71;23213;998;3690;5062;808;5921;253260;63916;659;7867;3845;5829;3791;60;5604;9475;3320;7422;5295;1003;8828;5587;1500;3709;9844	CALM1;YWHAB;CYFIP2;ITGAV;AXL;ACTG1;SULF1;CDC42;ITGB3;PAK2;CALM3;RASA1;RICTOR;ELMO2;BMPR2;MAPKAPK3;KRAS;PXN;KDR;ACTB;MAP2K1;ROCK2;HSP90AA1;VEGFA;PIK3R1;CDH5;NRP2;PRKD1;CTNND1;ITPR2;ELMO1	0.00156094	2.80661	0.115642
GO:0050885	neuromuscular process controlling balance	http://amigo.geneontology.org/amigo/term/GO:0050885	18	2451	49	16473	2.47978	2307;1742;8013;27;3778;5458;9378;26058;54715;2760;351;54112;2548;334;9543;1200;6507;491	FOXS1;DLG4;NR4A3;ABL2;KCNMA1;POU4F2;NRXN1;GIGYF2;RBFOX1;GM2A;APP;GPR88;GAA;APLP2;IGDCC3;TPP1;SLC1A3;ATP2B2	0.00171199	2.7665	0.124191
GO:0016055	Wnt signaling pathway	http://amigo.geneontology.org/amigo/term/GO:0016055	41	2451	160	16473	1.73453	1649;1540;10009;1856;1501;5562;51444;51421;1455;1453;27122;7088;8322;147495;1952;81847;80351;2869;4139;4040;8861;23291;1601;8658;53944;1457;5218;27123;7041;57805;5336;8452;5494;51176;8945;59343;23168;64359;331;1500;51701	DDIT3;CYLD;ZBTB33;DVL2;CTNND2;PRKAA1;RNF138;AMOTL2;CSNK1G2;CSNK1D;DKK3;TLE1;FZD4;APCDD1;CELSR2;RNF146;TNKS2;GRK5;MARK1;LRP6;LDB1;FBXW11;DAB2;TNKS;CSNK1G1;CSNK2A1;CDK14;DKK2;TGFB1I1;CCAR2;PLCG2;CUL3;PPM1A;LEF1;BTRC;SENP2;RTF1;NXN;XIAP;CTNND1;NLK	0.00195617	2.70859	0.139008
GO:0032922	circadian regulation of gene expression	http://amigo.geneontology.org/amigo/term/GO:0032922	20	2451	59	16473	2.2888	10499;8473;55366;1453;406;7150;8204;1407;5500;5501;10891;3192;4862;79365;1390;5927;4297;4804;8863;9575	NCOA2;OGT;LGR4;CSNK1D;ARNTL;TOP1;NRIP1;CRY1;PPP1CB;PPP1CC;PPARGC1A;HNRNPU;NPAS2;BHLHE41;CREM;KDM5A;KMT2A;NGFR;PER3;CLOCK	0.0021381	2.66997	0.148897
GO:0048469	cell maturation	http://amigo.geneontology.org/amigo/term/GO:0048469	16	2451	42	16473	2.57061	865;26468;3778;3791;63973;2260;558;30812;429;3280;7855;860;7422;2034;864;2624	CBFB;LHX6;KCNMA1;KDR;NEUROG2;FGFR1;AXL;SOX8;ASCL1;HES1;FZD5;RUNX2;VEGFA;EPAS1;RUNX3;GATA2	0.00225127	2.64757	0.153704
GO:0043507	positive regulation of JUN kinase activity	http://amigo.geneontology.org/amigo/term/GO:0043507	13	2451	30	16473	2.9226	51347;1906;4294;7855;8322;6885;1856;23328;57216;153090;260425;4296;2043	TAOK3;EDN1;MAP3K10;FZD5;FZD4;MAP3K7;DVL2;SASH1;VANGL2;DAB2IP;MAGI3;MAP3K11;EPHA4	0.00234355	2.63013	0.156424
GO:0030278	regulation of ossification	http://amigo.geneontology.org/amigo/term/GO:0030278	7	2451	9	16473	5.2395	90;1959;5087;5734;64175;1435;10736	ACVR1;EGR2;PBX1;PTGER4;P3H1;CSF1;SIX2	0.00238095	2.62325	0.156424
GO:0030198	extracellular matrix organization	http://amigo.geneontology.org/amigo/term/GO:0030198	68	2451	308	16473	1.49765	50848;1280;1301;3685;9507;7057;3672;1310;1298;10516;2247;1307;83700;3690;1303;3696;64094;6385;4811;2006;3655;9378;1287;83716;59277;3915;3678;4684;4325;3673;4323;22795;999;1634;7092;102;1756;1282;6662;3791;2199;1520;7093;1288;151887;3675;3491;81578;2295;63827;10049;1605;56605;5352;4148;8076;255743;176;351;3688;64175;2201;5156;3918;1289;334;2683;8754	F11R;COL2A1;COL11A1;ITGAV;ADAMTS4;THBS1;ITGA1;COL19A1;COL9A2;FBLN5;FGF2;COL16A1;JAM3;ITGB3;COL12A1;ITGB8;SMOC2;SDC4;NID1;ELN;ITGA6;NRXN1;COL4A5;CRISPLD2;NTN4;LAMC1;ITGA5;NCAM1;MMP16;ITGA2;MMP14;NID2;CDH1;DCN;TLL1;ADAM10;DMD;COL4A1;SOX9;KDR;FBLN2;CTSS;TLL2;COL4A6;CCDC80;ITGA3;CYR61;COL21A1;FOXF2;BCAN;DNAJB6;DAG1;ERO1B;PLOD2;MATN3;MFAP5;NPNT;ACAN;APP;ITGB1;P3H1;FBN2;PDGFRA;LAMC2;COL5A1;APLP2;B4GALT…	0.00255946	2.59185	0.164055
GO:0043647	inositol phosphate metabolic process	http://amigo.geneontology.org/amigo/term/GO:0043647	17	2451	47	16473	2.44097	801;5332;117283;170685;23236;27124;808;253430;11163;5728;3707;5336;3632;8867;23262;3612;9807	CALM1;PLCB4;IP6K3;NUDT10;PLCB1;INPP5J;CALM3;IPMK;NUDT4;PTEN;ITPKB;PLCG2;INPP5A;SYNJ1;PPIP5K2;IMPA1;IP6K1	0.00259134	2.58648	0.164055
GO:0072659	protein localization to plasma membrane	http://amigo.geneontology.org/amigo/term/GO:0072659	21	2451	65	16473	2.1815	5028;999;57512;254887;57628;5911;376267;201475;6812;30818;9693;4644;23136;10890;799;1739;287;9053;51762;115548;51735	P2RY1;CDH1;GPR158;ZDHHC23;DPP10;RAP2A;RAB15;RAB12;STXBP1;KCNIP3;RAPGEF2;MYO5A;EPB41L3;RAB10;CALCR;DLG1;ANK2;MAP7;RAB8B;FCHO2;RAPGEF6	0.00270335	2.5681	0.16809
GO:0001657	ureteric bud development	http://amigo.geneontology.org/amigo/term/GO:0001657	15	2451	39	16473	2.59473	2263;5979;6092;130497;6385;4088;2260;255743;4092;4091;6943;168667;5915;627;4090	FGFR2;RET;ROBO2;OSR1;SDC4;SMAD3;FGFR1;NPNT;SMAD7;SMAD6;TCF21;BMPER;RARB;BDNF;SMAD5	0.00283451	2.54752	0.168113
GO:0016567	protein ubiquitination	http://amigo.geneontology.org/amigo/term/GO:0016567	74	2451	343	16473	1.46401	50717;8454;55148;63891;55236;79269;64422;51592;55294;9781;57448;55585;140458;55832;57161;11275;7415;152006;23220;80176;7324;23321;9306;54467;408;113878;51465;26118;81603;80124;84961;197131;57630;79176;6500;79791;23327;26224;7322;27252;23291;142686;23038;80067;55827;56929;79699;84085;8452;27342;80204;10238;221687;84133;54778;55958;55884;4734;8945;9021;55298;80344;83737;23014;11065;83892;9655;29116…	DCAF8;CUL1;UBR7;RNF123;UBA6;DCAF10;ATG3;TRIM33;FBXW7;RNF144A;BIRC6;UBE2Q1;ASB5;CAND1;PELI2;KLHL2;VCP;RNF38;DTX4;SPSB1;UBE2E1;TRIM2;SOCS6;ANKIB1;ARRB1;DTX2;UBE2J1;WSB1;TRIM8;VCPIP1;FBXL20;UBR1;SH3RF1;FBXL15;SKP1;FBXO31;NEDD4L;FBXL3;UBE2D2;KLHL20;FBXW11;ASB14;WDTC1;DCAF17;DCAF6;FEM1C;ZYG11B;FBXO30;CUL3;RABGEF1;FBXO11;DCAF7;RNF182;ZNRF3;RNF111;KLHL9;WSB2;NEDD4;BTRC;SOCS3;RNF121;DCAF11;ITCH;FBXO21;UB…	0.00283688	2.54716	0.168113
GO:0016197	endosomal transport	http://amigo.geneontology.org/amigo/term/GO:0016197	22	2451	70	16473	2.12237	57679;8439;8027;9525;51429;987;10890;19;8301;55048;81609;10254;23001;3064;26960;84313;51534;112574;7251;137492;91782;9201	ALS2;NSMAF;STAM;VPS4B;SNX9;LRBA;RAB10;ABCA1;PICALM;VPS37C;SNX27;STAM2;WDFY3;HTT;NBEA;VPS25;VTA1;SNX18;TSG101;VPS37A;CHMP7;DCLK1	0.00287202	2.54181	0.168113
GO:0001755	neural crest cell migration	http://amigo.geneontology.org/amigo/term/GO:0001755	12	2451	27	16473	2.99686	51176;90;5979;4254;30812;65979;1910;23603;2066;1947;5077;3091	LEF1;ACVR1;RET;KITLG;SOX8;PHACTR4;EDNRB;CORO1C;ERBB4;EFNB1;PAX3;HIF1A	0.00289683	2.53808	0.168113
GO:0051965	positive regulation of synapse assembly	http://amigo.geneontology.org/amigo/term/GO:0051965	19	2451	57	16473	2.25	26050;26045;4915;9369;2048;57463;139065;23394;9378;576;2049;7162;23284;23768;575;347731;577;22871;114798	SLITRK5;LRRTM2;NTRK2;NRXN3;EPHB2;AMIGO1;SLITRK4;ADNP;NRXN1;ADGRB2;EPHB3;TPBG;ADGRL3;FLRT2;ADGRB1;LRRTM3;ADGRB3;NLGN1;SLITRK1	0.00317679	2.49801	0.178413
GO:0006661	phosphatidylinositol biosynthetic process	http://amigo.geneontology.org/amigo/term/GO:0006661	19	2451	57	16473	2.25	5305;9110;5295;27124;200576;5728;8776;8503;5336;22908;8867;5289;3612;8897;8898;5287;9107;4534;2247	PIP4K2A;MTMR4;PIK3R1;INPP5J;PIKFYVE;PTEN;MTMR1;PIK3R3;PLCG2;SACM1L;SYNJ1;PIK3C3;IMPA1;MTMR3;MTMR2;PIK3C2B;MTMR6;MTM1;FGF2	0.00317679	2.49801	0.178413
GO:0048170	positive regulation of long-term neuronal synaptic plasticity	http://amigo.geneontology.org/amigo/term/GO:0048170	6	2451	7	16473	5.77248	3815;2048;27020;2915;85358;627	KIT;EPHB2;NPTN;GRM5;SHANK3;BDNF	0.00356666	2.44774	0.192878
GO:0032486	Rap protein signal transduction	http://amigo.geneontology.org/amigo/term/GO:0032486	7	2451	10	16473	4.71526	10769;5906;5908;5911;9693;2889;57826	PLK2;RAP1A;RAP1B;RAP2A;RAPGEF2;RAPGEF1;RAP2C	0.00359894	2.44382	0.192878
GO:0001701	in utero embryonic development	http://amigo.geneontology.org/amigo/term/GO:0001701	49	2451	209	16473	1.58746	57679;7516;1906;2768;6117;4836;8239;2260;30812;55224;26115;10672;9546;90780;6426;2263;10018;4602;57493;29123;25942;54700;7403;90;57496;91;4088;102;7048;4154;55636;118;7422;2737;5727;5159;79977;8812;4124;9464;55273;4851;3688;63925;5156;3170;23322;4089;23038	ALS2;XRCC2;EDN1;GNA12;RPA1;NMT1;USP9X;FGFR1;SOX8;ETNK2;TANC2;GNA13;APBA3;PYGO2;SRSF1;FGFR2;BCL2L11;MYB;HEG1;ANKRD11;SIN3A;RRN3;KDM6A;ACVR1;MKL2;ACVR1B;SMAD3;ADAM10;TGFBR2;MBNL1;CHD7;ADD1;VEGFA;GLI3;PTCH1;PDGFRB;GRHL2;CCNK;MAN2A1;HAND2;TMEM100;NOTCH1;ITGB1;ZNF335;PDGFRA;FOXA2;RPGRIP1L;SMAD4;WDTC1	0.00360054	2.44363	0.192878
GO:0050796	regulation of insulin secretion	http://amigo.geneontology.org/amigo/term/GO:0050796	25	2451	86	16473	1.96359	777;9575;406;3767;9066;7021;6812;4760;5577;9495;5906;776;2740;5122;5576;2778;1268;6616;5567;291;143425;2029;5140;5573;3709	CACNA1E;CLOCK;ARNTL;KCNJ11;SYT7;TFAP2B;STXBP1;NEUROD1;PRKAR2B;AKAP5;RAP1A;CACNA1D;GLP1R;PCSK1;PRKAR2A;GNAS;CNR1;SNAP25;PRKACB;SLC25A4;SYT9;ENSA;PDE3B;PRKAR1A;ITPR2	0.0036792	2.43425	0.193104
GO:0000186	activation of MAPKK activity	http://amigo.geneontology.org/amigo/term/GO:0000186	19	2451	58	16473	2.21107	4215;3845;5906;51347;1399;4214;7529;9344;10746;10818;6885;2911;51776;5604;134;2889;8754;2149;4616	MAP3K3;KRAS;RAP1A;TAOK3;CRKL;MAP3K1;YWHAB;TAOK2;MAP3K2;FRS2;MAP3K7;GRM1;ZAK;MAP2K1;ADORA1;RAPGEF1;ADAM9;F2R;GADD45B	0.00371567	2.42996	0.193104
GO:0007612	learning	http://amigo.geneontology.org/amigo/term/GO:0007612	18	2451	54	16473	2.24949	10396;1742;4915;55236;22941;57144;2048;9369;26047;7416;9378;1501;22986;85358;2915;5577;627;2764	ATP8A1;DLG4;NTRK2;UBA6;SHANK2;PAK7;EPHB2;NRXN3;CNTNAP2;VDAC1;NRXN1;CTNND2;SORCS3;SHANK3;GRM5;PRKAR2B;BDNF;GMFB	0.00402435	2.3953	0.205295
GO:0006888	ER to Golgi vesicle-mediated transport	http://amigo.geneontology.org/amigo/term/GO:0006888	21	2451	68	16473	2.08488	22878;6683;9218;51128;64764;25923;29097;5861;10972;7415;9632;29959;8452;9276;55973;143187;3064;113419;123720;9570;10802	TRAPPC8;SPAST;VAPA;SAR1B;CREB3L2;ATL3;CNIH4;RAB1A;TMED10;VCP;SEC24C;NRBP1;CUL3;COPB2;BCAP29;VTI1A;HTT;TEX261;WHAMM;GOSR2;SEC24A	0.00418127	2.37869	0.205295
GO:0007179	transforming growth factor beta receptor signaling pathway	http://amigo.geneontology.org/amigo/term/GO:0007179	34	2451	132	16473	1.74143	1875;50848;8239;51592;5501;4089;5796;9110;5500;60436;23370;23439;90;23327;905;5829;142;4088;6885;4091;7048;64750;5494;54778;5933;4214;51377;4092;6667;25805;3688;51701;8754;4090	E2F5;F11R;USP9X;TRIM33;PPP1CC;SMAD4;PTPRK;MTMR4;PPP1CB;TGIF2;ARHGEF18;ATP1B4;ACVR1;NEDD4L;CCNT2;PXN;PARP1;SMAD3;MAP3K7;SMAD6;TGFBR2;SMURF2;PPM1A;RNF111;RBL1;MAP3K1;UCHL5;SMAD7;SP1;BAMBI;ITGB1;NLK;ADAM9;SMAD5	0.00421473	2.37523	0.205295
GO:0042593	glucose homeostasis	http://amigo.geneontology.org/amigo/term/GO:0042593	28	2451	102	16473	1.85473	221395;777;57048;1407;3667;3091;6774;5562;5443;3643;7021;90550;169026;7391;4760;200186;79602;80010;4233;2710;4804;5727;56605;1268;5771;6659;2309;5140	ADGRF5;CACNA1E;PLSCR3;CRY1;IRS1;HIF1A;STAT3;PRKAA1;POMC;INSR;TFAP2B;MCU;SLC30A8;USF1;NEUROD1;CRTC2;ADIPOR2;RMI1;MET;GK;NGFR;PTCH1;ERO1B;CNR1;PTPN2;SOX4;FOXO3;PDE3B	0.00431921	2.3646	0.205295
GO:0034605	cellular response to heat	http://amigo.geneontology.org/amigo/term/GO:0034605	28	2451	102	16473	1.85473	818;6117;348995;4928;7057;7415;817;64131;815;3326;9818;81929;9972;57805;3320;7175;10049;7531;9532;6118;1387;23279;7266;3310;472;573;10728;6769	CAMK2G;RPA1;NUP43;NUP98;THBS1;VCP;CAMK2D;XYLT1;CAMK2A;HSP90AB1;NUP58;SEH1L;NUP153;CCAR2;HSP90AA1;TPR;DNAJB6;YWHAE;BAG2;RPA2;CREBBP;NUP160;DNAJC7;HSPA6;ATM;BAG1;PTGES3;STAC	0.00431921	2.3646	0.205295
GO:0034332	adherens junction organization	http://amigo.geneontology.org/amigo/term/GO:0034332	14	2451	37	16473	2.55192	57863;999;51762;1003;60;23705;71;1007;1009;253559;1500;1015;998;1012	CADM3;CDH1;RAB8B;CDH5;ACTB;CADM1;ACTG1;CDH9;CDH11;CADM2;CTNND1;CDH17;CDC42;CDH13	0.00434468	2.36204	0.205295
GO:0001525	angiogenesis	http://amigo.geneontology.org/amigo/term/GO:0001525	50	2451	217	16473	1.56003	3213;1942;3685;2260;6733;221981;3091;23462;22846;9990;9451;10481;2263;83700;2034;3576;9369;6886;9378;2004;153090;3678;5613;9421;4323;7342;1490;64344;1901;116150;4223;2048;3791;6885;5728;6464;7422;3200;5787;9464;55273;83478;2069;2049;5587;8828;54828;7855;5140;5469	HOXB3;EFNA1;ITGAV;FGFR1;SRPK2;THSD7A;HIF1A;HEY1;VASH1;SLC12A6;EIF2AK3;HOXB13;FGFR2;JAM3;EPAS1;CXCL8;NRXN3;TAL1;NRXN1;ELK3;DAB2IP;ITGA5;PRKX;HAND1;MMP14;UBP1;CTGF;HIF3A;S1PR1;NUS1;MEOX2;EPHB2;KDR;MAP3K7;PTEN;SHC1;VEGFA;HOXA3;PTPRB;HAND2;TMEM100;ARHGAP24;EREG;EPHB3;PRKD1;NRP2;BCAS3;FZD5;PDE3B;MED1	0.0044075	2.35581	0.205295
GO:0030335	positive regulation of cell migration	http://amigo.geneontology.org/amigo/term/GO:0030335	37	2451	148	16473	1.69066	1906;81;10507;3685;7057;324;3667;2149;25777;3815;5979;4638;3480;3643;22800;55604;1012;4323;10396;1901;1601;8660;4088;7803;3791;102;5604;3491;5962;7422;5295;51176;5159;4851;394;5156;1435	EDN1;ACTN4;SEMA4D;ITGAV;THBS1;APC;IRS1;F2R;SUN2;KIT;RET;MYLK;IGF1R;INSR;RRAS2;LRRC16A;CDH13;MMP14;ATP8A1;S1PR1;DAB2;IRS2;SMAD3;PTP4A1;KDR;ADAM10;MAP2K1;CYR61;RDX;VEGFA;PIK3R1;LEF1;PDGFRB;NOTCH1;ARHGAP5;PDGFRA;CSF1	0.0044342	2.35319	0.205295
GO:0007269	neurotransmitter secretion	http://amigo.geneontology.org/amigo/term/GO:0007269	20	2451	64	16473	2.10934	8541;64130;57030;9162;6616;6853;9369;55327;8825;54407;51248;6812;9378;6857;23025;80331;6505;23557;6507;140679	PPFIA3;LIN7B;SLC17A7;DGKI;SNAP25;SYN1;NRXN3;LIN7C;LIN7A;SLC38A2;PDZD11;STXBP1;NRXN1;SYT1;UNC13A;DNAJC5;SLC1A1;SNAPIN;SLC1A3;SLC32A1	0.0045868	2.33849	0.205295
GO:0006198	cAMP catabolic process	http://amigo.geneontology.org/amigo/term/GO:0006198	8	2451	14	16473	3.84983	5141;5142;5151;5144;27115;5140;50940;5153	PDE4A;PDE4B;PDE8A;PDE4D;PDE7B;PDE3B;PDE11A;PDE1B	0.00464002	2.33348	0.205295
GO:0007050	cell cycle arrest	http://amigo.geneontology.org/amigo/term/GO:0007050	34	2451	133	16473	1.72823	55437;1649;8454;4303;7057;324;11186;4291;1982;5562;22846;8850;3576;1718;7248;2620;5311;5925;6657;4088;92335;94241;51776;5604;8452;5494;1027;7251;5496;8065;463;3659;472;10634	STRADB;DDIT3;CUL1;FOXO4;THBS1;APC;RASSF1;MLF1;EIF4G2;PRKAA1;VASH1;KAT2B;CXCL8;DHCR24;TSC1;GAS2;PKD2;RB1;SOX2;SMAD3;STRADA;TP53INP1;ZAK;MAP2K1;CUL3;PPM1A;CDKN1B;TSG101;PPM1G;CUL5;ZFHX3;IRF1;ATM;GAS2L1	0.004649	2.33264	0.205295
GO:0021762	substantia nigra development	http://amigo.geneontology.org/amigo/term/GO:0021762	16	2451	46	16473	2.3465	1267;284612;801;10971;808;9118;84630;60;4155;7707;2261;998;64426;5810;9143;7531	CNP;SYPL2;CALM1;YWHAQ;CALM3;INA;TTBK1;ACTB;MBP;ZNF148;FGFR3;CDC42;SUDS3;RAD1;SYNGR3;YWHAE	0.00465775	2.33182	0.205295
GO:0035019	somatic stem cell maintenance	http://amigo.geneontology.org/amigo/term/GO:0035019	21	2451	69	16473	2.05454	3815;5087;83439;5433;6657;2034;6662;607;324;8861;57216;6659;2261;3280;79727;7994;63976;6774;2247;4089;2624	KIT;PBX1;TCF7L1;POLR2D;SOX2;EPAS1;SOX9;BCL9;APC;LDB1;VANGL2;SOX4;FGFR3;HES1;LIN28A;KAT6A;PRDM16;STAT3;FGF2;SMAD4;GATA2	0.00480275	2.31851	0.207634
GO:0018105	peptidyl-serine phosphorylation	http://amigo.geneontology.org/amigo/term/GO:0018105	28	2451	103	16473	1.83661	8317;1859;9451;1455;1453;5062;817;8569;253260;815;23515;5613;7867;8851;8658;53944;27347;84630;156;7048;29110;23049;23678;5581;5587;472;4294;5598	CDC7;DYRK1A;EIF2AK3;CSNK1G2;CSNK1D;PAK2;CAMK2D;MKNK1;RICTOR;CAMK2A;MORC3;PRKX;MAPKAPK3;CDK5R1;TNKS;CSNK1G1;STK39;TTBK1;ADRBK1;TGFBR2;TBK1;SMG1;SGK3;PRKCE;PRKD1;ATM;MAP3K10;MAPK7	0.00483007	2.31605	0.207634
GO:0034613	cellular protein localization	http://amigo.geneontology.org/amigo/term/GO:0034613	15	2451	42	16473	2.40895	55435;2138;27;27185;1756;5911;1856;55004;3736;122786;58528;287;998;10325;25942	AP1AR;EYA1;ABL2;DISC1;DMD;RAP2A;DVL2;LAMTOR1;KCNA1;FRMD6;RRAGD;ANK2;CDC42;RRAGB;SIN3A	0.00496581	2.30401	0.208884
GO:0042060	wound healing	http://amigo.geneontology.org/amigo/term/GO:0042060	22	2451	74	16473	2.00715	2065;3084;2247;3690;6385;10133;2004;25833;1634;4088;57216;7048;375056;2737;154;949;5159;9620;4214;2069;5156;1316	ERBB3;NRG1;FGF2;ITGB3;SDC4;OPTN;ELK3;POU2F3;DCN;SMAD3;VANGL2;TGFBR2;MIA3;GLI3;ADRB2;SCARB1;PDGFRB;CELSR1;MAP3K1;EREG;PDGFRA;KLF6	0.00497915	2.30284	0.208884
GO:0048333	mesodermal cell differentiation	http://amigo.geneontology.org/amigo/term/GO:0048333	7	2451	11	16473	4.28634	7403;2263;3690;3688;3675;8091;3673	KDM6A;FGFR2;ITGB3;ITGB1;ITGA3;HMGA2;ITGA2	0.00523798	2.28084	0.217127
GO:0043401	steroid hormone mediated signaling pathway	http://amigo.geneontology.org/amigo/term/GO:0043401	18	2451	56	16473	2.16888	51176;7376;2649;2099;10424;4824;2063;7068;2101;4306;85315;2104;2494;9971;6096;9975;5915;8013	LEF1;NR1H2;NR6A1;ESR1;PGRMC2;NKX3-1;NR2F6;THRB;ESRRA;NR3C2;PAQR8;ESRRG;NR5A2;NR1H4;RORB;NR1D2;RARB;NR4A3	0.00548472	2.26085	0.221386
GO:0048511	rhythmic process	http://amigo.geneontology.org/amigo/term/GO:0048511	16	2451	47	16473	2.29644	23291;8851;150094;8850;1387;3131;6421;1457;6667;57805;9475;8242;9975;25942;22871;5562	FBXW11;CDK5R1;SIK1;KAT2B;CREBBP;HLF;SFPQ;CSNK2A1;SP1;CCAR2;ROCK2;KDM5C;NR1D2;SIN3A;NLGN1;PRKAA1	0.00550841	2.25897	0.221386
GO:0051966	regulation of synaptic transmission, glutamatergic	http://amigo.geneontology.org/amigo/term/GO:0051966	10	2451	22	16473	3.06339	1268;9162;2913;2911;6857;23025;4983;2915;4208;2917	CNR1;DGKI;GRM3;GRM1;SYT1;UNC13A;OPHN1;GRM5;MEF2C;GRM7	0.00561993	2.25027	0.221386
GO:0002053	positive regulation of mesenchymal cell proliferation	http://amigo.geneontology.org/amigo/term/GO:0002053	12	2451	30	16473	2.69668	2263;8660;6662;3791;2260;7048;93986;3667;394;8646;4613;7422	FGFR2;IRS2;SOX9;KDR;FGFR1;TGFBR2;FOXP2;IRS1;ARHGAP5;CHRD;MYCN;VEGFA	0.00566217	2.24702	0.221386
GO:0007219	Notch signaling pathway	http://amigo.geneontology.org/amigo/term/GO:0007219	33	2451	130	16473	1.71572	8454;55534;55294;51107;1871;3091;23462;23220;8850;9734;84441;113878;79718;3280;28514;6500;1869;27327;102;56983;6907;429;441478;1387;55273;83737;6400;23013;4851;351;2683;408;7088	CUL1;MAML3;FBXW7;APH1A;E2F3;HIF1A;HEY1;DTX4;KAT2B;HDAC9;MAML2;DTX2;TBL1XR1;HES1;DLL1;SKP1;E2F1;TNRC6A;ADAM10;POGLUT1;TBL1X;ASCL1;NRARP;CREBBP;TMEM100;ITCH;SEL1L;SPEN;NOTCH1;APP;B4GALT1;ARRB1;TLE1	0.0057216	2.24248	0.221386
GO:0030534	adult behavior	http://amigo.geneontology.org/amigo/term/GO:0030534	11	2451	26	16473	2.85178	26050;9369;22941;26047;9378;5728;4233;114798;85358;8013;2917	SLITRK5;NRXN3;SHANK2;CNTNAP2;NRXN1;PTEN;MET;SLITRK1;SHANK3;NR4A3;GRM7	0.00572222	2.24244	0.221386
GO:0007409	axonogenesis	http://amigo.geneontology.org/amigo/term/GO:0007409	20	2451	66	16473	2.04517	1267;26050;57679;6683;3480;2263;57698;57453;8301;57463;139065;324;4851;4133;351;575;10890;152330;114798;84612	CNP;SLITRK5;ALS2;SPAST;IGF1R;FGFR2;SHTN1;DSCAML1;PICALM;AMIGO1;SLITRK4;APC;NOTCH1;MAP2;APP;ADGRB1;RAB10;CNTN4;SLITRK1;PARD6B	0.00606598	2.2171	0.2284
GO:0006355	regulation of transcription, DNA-templated	http://amigo.geneontology.org/amigo/term/GO:0006355	232	2451	1308	16473	1.21218	29994;7776;55294;54799;57473;3091;9760;9841;9880;24149;7335;6877;2915;84146;2186;10336;55536;22936;84313;5463;8861;4610;6657;285527;9925;1457;431707;58491;79727;347344;3200;2099;9464;54796;115196;7988;51230;6667;26122;27319;115560;23269;9686;63925;57209;51701;51780;1500;23522;55762;54897;1649;80818;29982;3131;84914;50809;4303;390927;9519;7634;84295;10732;6774;22847;4756;6426;406;51274;204851;5747…	BAZ2B;ZNF236;FBXW7;MBTD1;ZNF512B;HIF1A;TOX;ZBTB24;ZBTB39;ZNF318;UBE2V1;TAF5;GRM5;ZNF644;BPTF;PCGF3;CDCA7L;ELL2;VPS25;POU6F1;LDB1;MYCL;SOX2;FRYL;ZBTB5;CSNK2A1;LHX8;ZNF71;LIN28A;ZNF81;HOXA3;ESR1;HAND2;BNC2;ZNF554;ZNF212;PHF20;SP1;EPC2;BHLHE22;ZNF501;MGA;VGLL4;ZNF335;ZNF248;NLK;KDM3B;CTNND1;KAT6B;ZNF701;CASZ1;DDIT3;ZNF436;NRBF2;HLF;ZNF587;HP1BP3;FOXO4;ZNF793;TBPL1;ZNF80;PHF6;TCFL5;STAT3;ZNF507;NEO1;…	0.00628268	2.20186	0.2284
GO:0002062	chondrocyte differentiation	http://amigo.geneontology.org/amigo/term/GO:0002062	14	2451	39	16473	2.42076	130497;64764;1280;57560;4148;2260;4209;2261;7227;860;4208;8091;10736;864	OSR1;CREB3L2;COL2A1;IFT80;MATN3;FGFR1;MEF2D;FGFR3;TRPS1;RUNX2;MEF2C;HMGA2;SIX2;RUNX3	0.00630254	2.20048	0.2284
GO:2000310	regulation of N-methyl-D-aspartate selective glutamate receptor activity	http://amigo.geneontology.org/amigo/term/GO:2000310	8	2451	15	16473	3.59296	5923;1742;5649;9378;10891;1612;22871;4208	RASGRF1;DLG4;RELN;NRXN1;PPARGC1A;DAPK1;NLGN1;MEF2C	0.00631863	2.19938	0.2284
GO:0030111	regulation of Wnt signaling pathway	http://amigo.geneontology.org/amigo/term/GO:0030111	8	2451	15	16473	3.59296	83439;59343;57216;2300;8613;3675;8724;65062	TCF7L1;SENP2;VANGL2;FOXL1;PPAP2B;ITGA3;SNX3;TMEM237	0.00631863	2.19938	0.2284
GO:0047496	vesicle transport along microtubule	http://amigo.geneontology.org/amigo/term/GO:0047496	8	2451	15	16473	3.59296	1780;9001;124997;10125;5861;5604;81565;3064	DYNC1I1;HAP1;WDR81;RASGRP1;RAB1A;MAP2K1;NDEL1;HTT	0.00631863	2.19938	0.2284
GO:0045732	positive regulation of protein catabolic process	http://amigo.geneontology.org/amigo/term/GO:0045732	18	2451	57	16473	2.1307	1027;5523;23163;4734;2308;6662;1457;83737;7879;324;51686;7128;29116;153090;25976;7415;2697;79888	CDKN1B;PPP2R3A;GGA3;NEDD4;FOXO1;SOX9;CSNK2A1;ITCH;RAB7A;APC;OAZ3;TNFAIP3;MYLIP;DAB2IP;TIPARP;VCP;GJA1;LPCAT1	0.00636265	2.19636	0.2284
GO:0003007	heart morphogenesis	http://amigo.geneontology.org/amigo/term/GO:0003007	13	2451	35	16473	2.50432	7403;57496;55252;9464;1280;3643;55636;7994;2548;1289;7422;171023;5727	KDM6A;MKL2;ASXL2;HAND2;COL2A1;INSR;CHD7;KAT6A;GAA;COL5A1;VEGFA;ASXL1;PTCH1	0.00665715	2.17671	0.232584
GO:0016925	protein sumoylation	http://amigo.geneontology.org/amigo/term/GO:0016925	25	2451	91	16473	1.85513	6045;6117;285498;348995;4928;10401;1911;80012;10274;79677;26054;2138;142;9818;81929;648;9972;7175;7341;1959;53335;23279;59343;29843;5893	RNF2;RPA1;RNF212;NUP43;NUP98;PIAS3;PHC1;PHC3;STAG1;SMC6;SENP6;EYA1;PARP1;NUP58;SEH1L;BMI1;NUP153;TPR;SUMO1;EGR2;BCL11A;NUP160;SENP2;SENP1;RAD52	0.00668938	2.17461	0.232584
GO:0001764	neuron migration	http://amigo.geneontology.org/amigo/term/GO:0001764	27	2451	101	16473	1.80556	8239;2260;558;9856;5649;4915;1952;4139;89796;266727;10371;2624;8851;9693;23314;3675;10752;429;7531;9201;9620;27185;63973;8929;81565;4208;6695	USP9X;FGFR1;AXL;KIAA0319;RELN;NTRK2;CELSR2;MARK1;NAV1;MDGA1;SEMA3A;GATA2;CDK5R1;RAPGEF2;SATB2;ITGA3;CHL1;ASCL1;YWHAE;DCLK1;CELSR1;DISC1;NEUROG2;PHOX2B;NDEL1;MEF2C;SPOCK1	0.00670337	2.17371	0.232584
GO:0043984	histone H4-K16 acetylation	http://amigo.geneontology.org/amigo/term/GO:0043984	9	2451	19	16473	3.19165	79960;8473;84148;11143;51230;23338;64769;4297;339287	JADE1;OGT;KAT8;KAT7;PHF20;JADE2;MEAF6;KMT2A;MSL1	0.00691077	2.16047	0.232584
GO:0090102	cochlea development	http://amigo.geneontology.org/amigo/term/GO:0090102	9	2451	19	16473	3.19165	2558;2562;2561;2261;3280;491;23322;27443;3776	GABRA5;GABRB3;GABRB2;FGFR3;HES1;ATP2B2;RPGRIP1L;CECR2;KCNK2	0.00691077	2.16047	0.232584
GO:0007032	endosome organization	http://amigo.geneontology.org/amigo/term/GO:0007032	12	2451	31	16473	2.60953	57679;10564;51361;57403;9525;149371;10228;55004;5869;5289;55654;9101	ALS2;ARFGEF2;HOOK1;RAB22A;VPS4B;EXOC8;STX6;LAMTOR1;RAB5B;PIK3C3;TMEM127;USP8	0.00694679	2.15822	0.232584
GO:0051930	regulation of sensory perception of pain	http://amigo.geneontology.org/amigo/term/GO:0051930	12	2451	31	16473	2.60953	1906;3766;55273;4986;2260;4887;2911;2906;1910;134;154;2149	EDN1;KCNJ10;TMEM100;OPRK1;FGFR1;NPY2R;GRM1;GRIN2D;EDNRB;ADORA1;ADRB2;F2R	0.00694679	2.15822	0.232584
GO:0009749	response to glucose	http://amigo.geneontology.org/amigo/term/GO:0009749	21	2451	72	16473	1.96857	83667;1027;2752;387597;1490;57678;8660;1958;2029;7057;5728;3795;80010;7048;169026;6198;5313;4821;2697;4760;25828	SESN2;CDKN1B;GLUL;ILDR2;CTGF;GPAM;IRS2;EGR1;ENSA;THBS1;PTEN;KHK;RMI1;TGFBR2;SLC30A8;RPS6KB1;PKLR;NKX2-2;GJA1;NEUROD1;TXN2	0.00714023	2.14629	0.235713
GO:0034329	cell junction assembly	http://amigo.geneontology.org/amigo/term/GO:0034329	22	2451	77	16473	1.9286	50848;71;10207;57863;3655;1009;1012;5829;999;60;23705;1007;253559;1015;84612;6251;79977;1003;3688;7408;3918;1500	F11R;ACTG1;INADL;CADM3;ITGA6;CDH11;CDH13;PXN;CDH1;ACTB;CADM1;CDH9;CADM2;CDH17;PARD6B;RSU1;GRHL2;CDH5;ITGB1;VASP;LAMC2;CTNND1	0.00728927	2.13732	0.235713
GO:0045666	positive regulation of neuron differentiation	http://amigo.geneontology.org/amigo/term/GO:0045666	22	2451	77	16473	1.9286	604;4762;6938;2260;402117;6925;8648;60436;4760;5915;6664;4208;2624;392255;1756;429;4821;79727;63973;8929;3170;627	BCL6;NEUROG1;TCF12;FGFR1;VWC2L;TCF4;NCOA1;TGIF2;NEUROD1;RARB;SOX11;MEF2C;GATA2;GDF6;DMD;ASCL1;NKX2-2;LIN28A;NEUROG2;PHOX2B;FOXA2;BDNF	0.00728927	2.13732	0.235713
GO:0007266	Rho protein signal transduction	http://amigo.geneontology.org/amigo/term/GO:0007266	18	2451	58	16473	2.09384	55437;604;2768;9620;5062;57144;11135;396;92335;3984;65979;57216;10672;9475;6242;394;9826;1012	STRADB;BCL6;GNA12;CELSR1;PAK2;PAK7;CDC42EP1;ARHGDIA;STRADA;LIMK1;PHACTR4;VANGL2;GNA13;ROCK2;RTKN;ARHGAP5;ARHGEF11;CDH13	0.00735137	2.13363	0.235713
GO:0086004	regulation of cardiac muscle cell contraction	http://amigo.geneontology.org/amigo/term/GO:0086004	7	2451	12	16473	3.92891	5142;5144;6331;6717;7341;287;6781	PDE4B;PDE4D;SCN5A;SRI;SUMO1;ANK2;STC1	0.00737871	2.13202	0.235713
GO:0031175	neuron projection development	http://amigo.geneontology.org/amigo/term/GO:0031175	24	2451	87	16473	1.8625	5923;7832;55607;5127;5925;999;8851;9218;285527;282991;9693;4133;6464;22871;152330;23557;2775;4734;10565;26047;1861;2046;351;116	RASGRF1;BTG2;PPP1R9A;CDK16;RB1;CDH1;CDK5R1;VAPA;FRYL;BLOC1S2;RAPGEF2;MAP2;SHC1;NLGN1;CNTN4;SNAPIN;GNAO1;NEDD4;ARFGEF1;CNTNAP2;TOR1A;EPHA8;APP;ADCYAP1	0.00745717	2.12743	0.236053
GO:0030148	sphingolipid biosynthetic process	http://amigo.geneontology.org/amigo/term/GO:0030148	13	2451	36	16473	2.43461	8611;9517;1455;55304;9218;259230;55331;151742;5587;2531;171546;8613;29956	PPAP2A;SPTLC2;CSNK1G2;SPTLC3;VAPA;SGMS1;ACER3;PPM1L;PRKD1;KDSR;SPTSSA;PPAP2B;CERS2	0.00800993	2.09637	0.246059
GO:0018107	peptidyl-threonine phosphorylation	http://amigo.geneontology.org/amigo/term/GO:0018107	13	2451	36	16473	2.43461	90;9943;8851;65125;91;8658;51701;1859;817;27347;156;7048;4294	ACVR1;OXSR1;CDK5R1;WNK1;ACVR1B;TNKS;NLK;DYRK1A;CAMK2D;STK39;ADRBK1;TGFBR2;MAP3K10	0.00800993	2.09637	0.246059
GO:0042552	myelination	http://amigo.geneontology.org/amigo/term/GO:0042552	13	2451	36	16473	2.43461	81846;27242;1959;23114;7248;57463;4155;10100;4644;83700;9444;8455;6326	SBF2;TNFRSF21;EGR2;NFASC;TSC1;AMIGO1;MBP;TSPAN2;MYO5A;JAM3;QKI;ATRN;SCN2A	0.00800993	2.09637	0.246059
GO:0043525	positive regulation of neuron apoptotic process	http://amigo.geneontology.org/amigo/term/GO:0043525	15	2451	45	16473	2.24795	1649;8851;2908;1958;7021;5074;10018;2309;3672;472;429;6733;2261;4296;998	DDIT3;CDK5R1;NR3C1;EGR1;TFAP2B;PAWR;BCL2L11;FOXO3;ITGA1;ATM;ASCL1;SRPK2;FGFR3;MAP3K11;CDC42	0.00824101	2.08402	0.246059
GO:0060997	dendritic spine morphogenesis	http://amigo.geneontology.org/amigo/term/GO:0060997	6	2451	9	16473	4.48916	1742;2048;5728;2049;1501;85358	DLG4;EPHB2;PTEN;EPHB3;CTNND2;SHANK3	0.00826792	2.0826	0.246059
GO:0048489	synaptic vesicle transport	http://amigo.geneontology.org/amigo/term/GO:0048489	6	2451	9	16473	4.48916	2263;8825;1861;8867;1808;23557	FGFR2;LIN7A;TOR1A;SYNJ1;DPYSL2;SNAPIN	0.00826792	2.0826	0.246059
GO:0035988	chondrocyte proliferation	http://amigo.geneontology.org/amigo/term/GO:0035988	6	2451	9	16473	4.48916	1490;2261;4325;8091;4323;6781	CTGF;FGFR3;MMP16;HMGA2;MMP14;STC1	0.00826792	2.0826	0.246059
GO:0030032	lamellipodium assembly	http://amigo.geneontology.org/amigo/term/GO:0030032	12	2451	32	16473	2.52783	8874;3815;5829;1901;121512;55704;55604;10810;50649;123720;25970;1012	ARHGEF7;KIT;PXN;S1PR1;FGD4;CCDC88A;LRRC16A;WASF3;ARHGEF4;WHAMM;SH2B1;CDH13	0.00845002	2.07314	0.247235
GO:0033631	cell-cell adhesion mediated by integrin	http://amigo.geneontology.org/amigo/term/GO:0033631	5	2451	6	16473	5.61018	3678;3688;8754;255743;3897	ITGA5;ITGB1;ADAM9;NPNT;L1CAM	0.00852044	2.06954	0.247235
GO:2000766	negative regulation of cytoplasmic translation	http://amigo.geneontology.org/amigo/term/GO:2000766	5	2451	6	16473	5.61018	22849;80315;64506;132864;9001	CPEB3;CPEB4;CPEB1;CPEB2;HAP1	0.00852044	2.06954	0.247235
GO:0048839	inner ear development	http://amigo.geneontology.org/amigo/term/GO:0048839	14	2451	41	16473	2.30239	5159;1027;6657;8929;8825;3209;168667;5156;4760;8022;28514;627;9481;9547	PDGFRB;CDKN1B;SOX2;PHOX2B;LIN7A;HOXA13;BMPER;PDGFRA;NEUROD1;LHX3;DLL1;BDNF;SLC25A27;CXCL14	0.00890857	2.05019	0.256361
GO:0035335	peptidyl-tyrosine dephosphorylation	http://amigo.geneontology.org/amigo/term/GO:0035335	26	2451	99	16473	1.7733	5774;5792;8897;9107;283871;5791;5775;5796;9110;1847;8732;54961;1848;2070;5780;9829;4534;2138;7803;5783;5728;8898;5787;5771;8776;5789	PTPN3;PTPRF;MTMR3;MTMR6;PGP;PTPRE;PTPN4;PTPRK;MTMR4;DUSP5;RNGTT;SSH3;DUSP6;EYA4;PTPN9;DNAJC6;MTM1;EYA1;PTP4A1;PTPN13;PTEN;MTMR2;PTPRB;PTPN2;MTMR1;PTPRD	0.00925877	2.03345	0.264255
GO:0007613	memory	http://amigo.geneontology.org/amigo/term/GO:0007613	18	2451	60	16473	2.0238	10769;51247;8850;50801;22941;57144;23236;1268;81832;1979;5728;5144;3675;22986;85358;3678;3776;7436	PLK2;PAIP2;KAT2B;KCNK4;SHANK2;PAK7;PLCB1;CNR1;NETO1;EIF4EBP2;PTEN;PDE4D;ITGA3;SORCS3;SHANK3;ITGA5;KCNK2;VLDLR	0.00970028	2.01322	0.274605
GO:1903543	positive regulation of exosomal secretion	http://amigo.geneontology.org/amigo/term/GO:1903543	7	2451	13	16473	3.62646	10015;7251;55512;6385;8027;9525;7879	PDCD6IP;TSG101;SMPD3;SDC4;STAM;VPS4B;RAB7A	0.010103	1.99555	0.283699
GO:0007265	Ras protein signal transduction	http://amigo.geneontology.org/amigo/term/GO:0007265	21	2451	75	16473	1.88948	3845;10769;1399;7529;6251;2885;57698;2782;5925;1718;10125;11186;25780;5604;22800;6464;2247;9101;7867;6239;51735	KRAS;PLK2;CRKL;YWHAB;RSU1;GRB2;SHTN1;GNB1;RB1;DHCR24;RASGRP1;RASSF1;RASGRP3;MAP2K1;RRAS2;SHC1;FGF2;USP8;MAPKAPK3;RREB1;RAPGEF6	0.0103319	1.98582	0.287805
GO:0048704	embryonic skeletal system morphogenesis	http://amigo.geneontology.org/amigo/term/GO:0048704	14	2451	42	16473	2.24744	3213;55252;2138;3200;57453;1301;60529;3202;23314;5156;1739;4613;2737;6664	HOXB3;ASXL2;EYA1;HOXA3;DSCAML1;COL11A1;ALX4;HOXA5;SATB2;PDGFRA;DLG1;MYCN;GLI3;SOX11	0.0104962	1.97897	0.288677
GO:0046326	positive regulation of glucose import	http://amigo.geneontology.org/amigo/term/GO:0046326	11	2451	29	16473	2.5563	10580;8660;3643;79602;8218;3667;1389;10724;5295;114898;23433	SORBS1;IRS2;INSR;ADIPOR2;CLTCL1;IRS1;CREBL2;MGEA5;PIK3R1;C1QTNF2;RHOQ	0.0107389	1.96904	0.288677
GO:0014047	glutamate secretion	http://amigo.geneontology.org/amigo/term/GO:0014047	11	2451	29	16473	2.5563	8541;4915;57030;6616;4646;54407;6812;6857;6505;627;6507	PPFIA3;NTRK2;SLC17A7;SNAP25;MYO6;SLC38A2;STXBP1;SYT1;SLC1A1;BDNF;SLC1A3	0.0107389	1.96904	0.288677
GO:0006491	N-glycan processing	http://amigo.geneontology.org/amigo/term/GO:0006491	8	2451	17	16473	3.16987	80267;4124;8128;11320;205717;9695;7903;10905	EDEM3;MAN2A1;ST8SIA2;MGAT4A;KIAA2018;EDEM1;ST8SIA4;MAN1A2	0.0110026	1.9585	0.288677
GO:0010880	regulation of release of sequestered calcium ion into cytosol by sarcoplasmic reticulum	http://amigo.geneontology.org/amigo/term/GO:0010880	8	2451	17	16473	3.16987	801;808;1756;817;10345;5144;6717;9472	CALM1;CALM3;DMD;CAMK2D;TRDN;PDE4D;SRI;AKAP6	0.0110026	1.9585	0.288677
GO:0031589	cell-substrate adhesion	http://amigo.geneontology.org/amigo/term/GO:0031589	8	2451	17	16473	3.16987	3690;3685;3655;4091;3688;3678;5613;3673	ITGB3;ITGAV;ITGA6;SMAD6;ITGB1;ITGA5;PRKX;ITGA2	0.0110026	1.9585	0.288677
GO:2000114	regulation of establishment of cell polarity	http://amigo.geneontology.org/amigo/term/GO:2000114	8	2451	17	16473	3.16987	57698;1003;10565;23189;5908;253260;9475;54828	SHTN1;CDH5;ARFGEF1;KANK1;RAP1B;RICTOR;ROCK2;BCAS3	0.0110026	1.9585	0.288677
GO:0071456	cellular response to hypoxia	http://amigo.geneontology.org/amigo/term/GO:0071456	28	2451	111	16473	1.70341	1906;2782;10525;50809;405;132864;3091;5562;2034;6781;5740;64506;64344;7322;1869;624;4824;3751;54583;5728;10891;7422;154;7436;56776;1387;5581;3776	EDN1;GNB1;HYOU1;HP1BP3;ARNT;CPEB2;HIF1A;PRKAA1;EPAS1;STC1;PTGIS;CPEB1;HIF3A;UBE2D2;E2F1;BDKRB2;NKX3-1;KCND2;EGLN1;PTEN;PPARGC1A;VEGFA;ADRB2;VLDLR;FMN2;CREBBP;PRKCE;KCNK2	0.0110264	1.95757	0.288677
GO:0048709	oligodendrocyte differentiation	http://amigo.geneontology.org/amigo/term/GO:0048709	10	2451	25	16473	2.69529	1267;4915;3084;1958;6662;7223;30812;4851;10100;2737	CNP;NTRK2;NRG1;EGR1;SOX9;TRPC4;SOX8;NOTCH1;TSPAN2;GLI3	0.0111318	1.95343	0.289014
GO:0007416	synapse assembly	http://amigo.geneontology.org/amigo/term/GO:0007416	15	2451	47	16473	2.15203	56131;999;3084;4646;22941;9369;56125;9378;23705;5728;8927;85358;26052;22871;627	PCDHB4;CDH1;NRG1;MYO6;SHANK2;NRXN3;PCDHB11;NRXN1;CADM1;PTEN;BSN;SHANK3;DNM3;NLGN1;BDNF	0.0112445	1.94906	0.289014
GO:0043433	negative regulation of sequence-specific DNA binding transcription factor activity	http://amigo.geneontology.org/amigo/term/GO:0043433	19	2451	66	16473	1.94212	2307;5087;1649;3480;2099;6045;8945;9464;54583;4092;5292;7341;7292;7994;3170;4294;9421;5727;5925	FOXS1;PBX1;DDIT3;IGF1R;ESR1;RNF2;BTRC;HAND2;EGLN1;SMAD7;PIM1;SUMO1;TNFSF4;KAT6A;FOXA2;MAP3K10;HAND1;PTCH1;RB1	0.0113416	1.94532	0.289014
GO:0043524	negative regulation of neuron apoptotic process	http://amigo.geneontology.org/amigo/term/GO:0043524	31	2451	127	16473	1.64875	7516;2065;558;80331;2149;2558;4915;7021;2562;10133;7832;6812;27324;5921;1271;116986;3064;8013;4208;3845;6418;3326;80315;10891;10752;2561;4804;23394;2730;55074;627	XRCC2;ERBB3;AXL;DNAJC5;F2R;GABRA5;NTRK2;TFAP2B;GABRB3;OPTN;BTG2;STXBP1;TOX3;RASA1;CNTFR;AGAP2;HTT;NR4A3;MEF2C;KRAS;SET;HSP90AB1;CPEB4;PPARGC1A;CHL1;GABRB2;NGFR;ADNP;GCLM;OXR1;BDNF	0.0113713	1.94419	0.289014
GO:0007346	regulation of mitotic cell cycle	http://amigo.geneontology.org/amigo/term/GO:0007346	20	2451	71	16473	1.90057	55437;5871;9943;1540;150094;5062;4214;57144;9344;9810;8428;92335;27347;5292;203447;429;8729;5727;9748;5925	STRADB;MAP4K2;OXSR1;CYLD;SIK1;PAK2;MAP3K1;PAK7;TAOK2;RNF40;STK24;STRADA;STK39;PIM1;NRK;ASCL1;GBF1;PTCH1;SLK;RB1	0.0115174	1.93864	0.290606
GO:0007507	heart development	http://amigo.geneontology.org/amigo/term/GO:0007507	35	2451	149	16473	1.58713	2065;1906;1856;2066;1399;10370;9734;2549;5311;9421;5463;7159;677;187;4824;156;79602;5728;2300;7048;3675;5077;6717;6464;2737;2697;7436;130497;59343;9464;4851;6659;472;4208;9821	ERBB3;EDN1;DVL2;ERBB4;CRKL;CITED2;HDAC9;GAB1;PKD2;HAND1;POU6F1;TP53BP2;ZFP36L1;APLNR;NKX3-1;ADRBK1;ADIPOR2;PTEN;FOXL1;TGFBR2;ITGA3;PAX3;SRI;SHC1;GLI3;GJA1;VLDLR;OSR1;SENP2;HAND2;NOTCH1;SOX4;ATM;MEF2C;RB1CC1	0.0121002	1.91721	0.301141
GO:0048538	thymus development	http://amigo.geneontology.org/amigo/term/GO:0048538	14	2451	43	16473	2.19504	5896;1399;5087;3200;8543;9464;785;324;10018;4602;2049;64919;3280;3720	RAG1;CRKL;PBX1;HOXA3;LMO4;HAND2;CACNB4;APC;BCL2L11;MYB;EPHB3;BCL11B;HES1;JARID2	0.0122969	1.91021	0.301141
GO:0032147	activation of protein kinase activity	http://amigo.geneontology.org/amigo/term/GO:0032147	18	2451	62	16473	1.95828	55437;9943;3690;5062;4214;57144;4824;8428;92335;3643;23394;27347;203447;7048;1739;7422;84254;9748	STRADB;OXSR1;ITGB3;PAK2;MAP3K1;PAK7;NKX3-1;STK24;STRADA;INSR;ADNP;STK39;NRK;TGFBR2;DLG1;VEGFA;CAMKK1;SLK	0.0126128	1.89919	0.301141
GO:0009952	anterior/posterior pattern specification	http://amigo.geneontology.org/amigo/term/GO:0009952	23	2451	87	16473	1.78416	3213;5087;324;3207;1399;204851;60529;5013;7832;2926;4760;3064;659;2186;3202;57216;4300;2737;4297;3200;2018;9620;3239	HOXB3;PBX1;APC;HOXA11;CRKL;HIPK1;ALX4;OTX1;BTG2;GRSF1;NEUROD1;HTT;BMPR2;BPTF;HOXA5;VANGL2;MLLT3;GLI3;KMT2A;HOXA3;EMX2;CELSR1;HOXD13	0.01297	1.88706	0.301141
GO:0006928	movement of cell or subcellular component	http://amigo.geneontology.org/amigo/term/GO:0006928	23	2451	87	16473	1.78416	8976;71;10672;4478;6774;832;3596;3576;10092;8876;10894;9826;396;7171;60;10097;5604;10109;8936;10096;29116;10152;9844	WASL;ACTG1;GNA13;MSN;STAT3;CAPZB;IL13;CXCL8;ARPC5;VNN1;LYVE1;ARHGEF11;ARHGDIA;TPM4;ACTB;ACTR2;MAP2K1;ARPC2;WASF1;ACTR3;MYLIP;ABI2;ELMO1	0.01297	1.88706	0.301141
GO:0043410	positive regulation of MAPK cascade	http://amigo.geneontology.org/amigo/term/GO:0043410	20	2451	72	16473	1.87406	2263;3815;3480;4915;3486;6657;4804;3791;3643;2260;858;5008;55004;5581;2046;2261;153090;154;57161;2149	FGFR2;KIT;IGF1R;NTRK2;IGFBP3;SOX2;NGFR;KDR;INSR;FGFR1;CAV2;OSM;LAMTOR1;PRKCE;EPHA8;FGFR3;DAB2IP;ADRB2;PELI2;F2R	0.0129735	1.88694	0.301141
GO:0006915	apoptotic process	http://amigo.geneontology.org/amigo/term/GO:0006915	113	2451	601	16473	1.27641	79960;57048;7529;81788;324;5292;23213;64426;663;3837;2263;6416;10913;7128;23136;260425;10285;64344;27242;259230;10971;7416;387263;1828;220042;9464;9344;3659;70;23151;23089;5074;3836;30818;55973;5062;2869;51100;999;64651;392255;5586;6885;94241;23705;5728;7048;118;4297;65264;578;57144;573;23095;4294;4976;399694;90525;9844;26999;3486;29115;4836;140735;7534;2308;10018;25959;27324;7532;63916;6198;1037…	JADE1;PLSCR3;YWHAB;NUAK2;APC;PIM1;SULF1;SUDS3;BNIP2;KPNB1;FGFR2;MAP2K4;EDAR;TNFAIP3;EPB41L3;MAGI3;SMNDC1;HIF3A;TNFRSF21;SGMS1;YWHAQ;VDAC1;C6orf120;DSG1;DDIAS;HAND2;TAOK2;IRF1;ACTC1;GRAMD4;PEG10;PAWR;KPNA1;KCNIP3;BCAP29;PAK2;GRK5;SH3GLB1;CDH1;CSRNP1;GDF6;PKN2;MAP3K7;TP53INP1;CADM1;PTEN;TGFBR2;ADD1;KMT2A;UBE2Z;BAK1;PAK7;BAG1;KIF1B;MAP3K10;OPA1;SHC4;SHF;ELMO1;CYFIP2;IGFBP3;SAP30BP;NMT1;DYNLL2;YWHAZ;…	0.0130017	1.886	0.301141
GO:0001934	positive regulation of protein phosphorylation	http://amigo.geneontology.org/amigo/term/GO:0001934	29	2451	118	16473	1.65956	116496;10507;10125;1856;2066;57161;5028;1453;3690;958;3643;5911;1910;22863;894;9495;3845;1601;4824;6662;3791;2323;27020;3491;9475;7422;59343;408;9821	FAM129A;SEMA4D;RASGRP1;DVL2;ERBB4;PELI2;P2RY1;CSNK1D;ITGB3;CD40;INSR;RAP2A;EDNRB;ATG14;CCND2;AKAP5;KRAS;DAB2;NKX3-1;SOX9;KDR;FLT3LG;NPTN;CYR61;ROCK2;VEGFA;SENP2;ARRB1;RB1CC1	0.0130266	1.88517	0.301141
GO:0071320	cellular response to cAMP	http://amigo.geneontology.org/amigo/term/GO:0071320	15	2451	48	16473	2.10707	2819;1959;3709;348980;5906;1373;1958;5908;9693;5144;2889;8165;9472;610;6781	GPD1;EGR2;ITPR2;HCN1;RAP1A;CPS1;EGR1;RAP1B;RAPGEF2;PDE4D;RAPGEF1;AKAP1;AKAP6;HCN2;STC1	0.013037	1.88482	0.301141
GO:0035914	skeletal muscle cell differentiation	http://amigo.geneontology.org/amigo/term/GO:0035914	15	2451	48	16473	2.10707	1959;1958;3131;3344;607;8929;4851;7832;4209;23592;30812;63950;6664;4804;5925	EGR2;EGR1;HLF;FOXN2;BCL9;PHOX2B;NOTCH1;BTG2;MEF2D;LEMD3;SOX8;DMRTA2;SOX11;NGFR;RB1	0.013037	1.88482	0.301141
GO:0071870	cellular response to catecholamine stimulus	http://amigo.geneontology.org/amigo/term/GO:0071870	5	2451	7	16473	4.80843	112;2778;8013;2782;54331	ADCY6;GNAS;NR4A3;GNB1;GNG2	0.0130669	1.88383	0.301141
GO:0021902	commitment of neuronal cell to specific neuron type in forebrain	http://amigo.geneontology.org/amigo/term/GO:0021902	5	2451	7	16473	4.80843	10716;23314;64919;429;2624	TBR1;SATB2;BCL11B;ASCL1;GATA2	0.0130669	1.88383	0.301141
GO:0060527	prostate epithelial cord arborization involved in prostate glandular acinus morphogenesis	http://amigo.geneontology.org/amigo/term/GO:0060527	5	2451	7	16473	4.80843	2263;10818;3239;2099;10481	FGFR2;FRS2;HOXD13;ESR1;HOXB13	0.0130669	1.88383	0.301141
GO:0034446	substrate adhesion-dependent cell spreading	http://amigo.geneontology.org/amigo/term/GO:0034446	13	2451	39	16473	2.24692	5829;10461;3690;56672;11149;1942;8322;3685;558;5861;2049;79834;3915	PXN;MERTK;ITGB3;AKIP1;BVES;EFNA1;FZD4;ITGAV;AXL;RAB1A;EPHB3;PEAK1;LAMC1	0.0133934	1.87311	0.301141
GO:0007188	adenylate cyclase-modulating G-protein coupled receptor signaling pathway	http://amigo.geneontology.org/amigo/term/GO:0007188	13	2451	39	16473	2.24692	108;2768;1268;776;2779;5567;2869;5734;154;2770;5733;135;2775	ADCY2;GNA12;CNR1;CACNA1D;GNAT1;PRKACB;GRK5;PTGER4;ADRB2;GNAI1;PTGER3;ADORA2A;GNAO1	0.0133934	1.87311	0.301141
GO:0006607	NLS-bearing protein import into nucleus	http://amigo.geneontology.org/amigo/term/GO:0006607	7	2451	14	16473	3.36723	1605;3839;3836;3840;7227;3843;3837	DAG1;KPNA3;KPNA1;KPNA4;TRPS1;IPO5;KPNB1	0.0134917	1.86993	0.301141
GO:0010613	positive regulation of cardiac muscle hypertrophy	http://amigo.geneontology.org/amigo/term/GO:0010613	7	2451	14	16473	3.36723	1906;142;8654;136319;817;3572;8013	EDN1;PARP1;PDE5A;MTPN;CAMK2D;IL6ST;NR4A3	0.0134917	1.86993	0.301141
GO:0022409	positive regulation of cell-cell adhesion	http://amigo.geneontology.org/amigo/term/GO:0022409	7	2451	14	16473	3.36723	51176;10370;6657;3655;4092;9096;3897	LEF1;CITED2;SOX2;ITGA6;SMAD7;TBX18;L1CAM	0.0134917	1.86993	0.301141
GO:0023014	signal transduction by protein phosphorylation	http://amigo.geneontology.org/amigo/term/GO:0023014	16	2451	53	16473	2.03572	55437;3815;90;9943;91;5062;57144;92335;3791;8428;3643;27347;7048;2066;659;9748	STRADB;KIT;ACVR1;OXSR1;ACVR1B;PAK2;PAK7;STRADA;KDR;STK24;INSR;STK39;TGFBR2;ERBB4;BMPR2;SLK	0.0136032	1.86636	0.301696
GO:0034047	regulation of protein phosphatase type 2A activity	http://amigo.geneontology.org/amigo/term/GO:0034047	9	2451	22	16473	2.75592	6418;5523;5522;55844;2029;5519;3064;5527;5520	SET;PPP2R3A;PPP2R2C;PPP2R2D;ENSA;PPP2R1B;HTT;PPP2R5C;PPP2R2A	0.0140975	1.85086	0.305512
GO:0030879	mammary gland development	http://amigo.geneontology.org/amigo/term/GO:0030879	9	2451	22	16473	2.75592	51176;3480;3084;8660;6662;10018;2683;3667;90780	LEF1;IGF1R;NRG1;IRS2;SOX9;BCL2L11;B4GALT1;IRS1;PYGO2	0.0140975	1.85086	0.305512
GO:0003281	ventricular septum development	http://amigo.geneontology.org/amigo/term/GO:0003281	8	2451	18	16473	2.99359	8543;10818;9321;7798;57493;3491;3209;3280	LMO4;FRS2;TRIP11;LUZP1;HEG1;CYR61;HOXA13;HES1	0.0141262	1.84998	0.305512
GO:0060216	definitive hemopoiesis	http://amigo.geneontology.org/amigo/term/GO:0060216	8	2451	18	16473	2.99359	3213;865;204851;8076;6886;6667;4297;2624	HOXB3;CBFB;HIPK1;MFAP5;TAL1;SP1;KMT2A;GATA2	0.0141262	1.84998	0.305512
GO:0030182	neuron differentiation	http://amigo.geneontology.org/amigo/term/GO:0030182	24	2451	93	16473	1.7417	4762;5501;50804;4826;4915;204851;8322;136319;5458;9734;491;6664;8861;1901;8851;5662;5604;5454;864;2018;860;7855;4208;5789	NEUROG1;PPP1CC;MYEF2;NNAT;NTRK2;HIPK1;FZD4;MTPN;POU4F2;HDAC9;ATP2B2;SOX11;LDB1;S1PR1;CDK5R1;PSD;MAP2K1;POU3F2;RUNX3;EMX2;RUNX2;FZD5;MEF2C;PTPRD	0.0142536	1.84608	0.305626
GO:0007030	Golgi organization	http://amigo.geneontology.org/amigo/term/GO:0007030	18	2451	63	16473	1.92707	23122;1453;55204;25923;10565;339122;399687;10972;10133;400;5587;57584;5861;54828;6836;8729;3064;998	CLASP2;CSNK1D;GOLPH3L;ATL3;ARFGEF1;RAB43;MYO18A;TMED10;OPTN;ARL1;PRKD1;ARHGAP21;RAB1A;BCAS3;SURF4;GBF1;HTT;CDC42	0.014307	1.84445	0.305626
GO:0001662	behavioral fear response	http://amigo.geneontology.org/amigo/term/GO:0001662	11	2451	31	16473	2.39109	2558;57679;777;1803;7416;4887;3358;84961;6198;627;2917	GABRA5;ALS2;CACNA1E;DPP4;VDAC1;NPY2R;HTR2C;FBXL20;RPS6KB1;BDNF;GRM7	0.0156033	1.80678	0.331273
GO:0008333	endosome to lysosome transport	http://amigo.geneontology.org/amigo/term/GO:0008333	13	2451	40	16473	2.19062	7251;4074;51361;64089;7879;201475;6272;22863;56112;63971;23557;154;4534	TSG101;M6PR;HOOK1;SNX16;RAB7A;RAB12;SORT1;ATG14;PCDHGA3;KIF13A;SNAPIN;ADRB2;MTM1	0.0156979	1.80416	0.331273
GO:0051028	mRNA transport	http://amigo.geneontology.org/amigo/term/GO:0051028	17	2451	59	16473	1.94308	8658;59343;64901;25909;9818;4928;81929;348995;55916;9972;10644;55110;3178;3800;3064;9444;144983	TNKS;SENP2;RANBP17;AHCTF1;NUP58;NUP98;SEH1L;NUP43;NXT2;NUP153;IGF2BP2;MAGOHB;HNRNPA1;KIF5C;HTT;QKI;HNRNPA1L2	0.0159406	1.7975	0.334368
GO:0016050	vesicle organization	http://amigo.geneontology.org/amigo/term/GO:0016050	10	2451	27	16473	2.49533	57679;2060;8976;51375;54874;858;112574;51429;6272;23607	ALS2;EPS15;WASL;SNX7;FNBP1L;CAV2;SNX18;SNX9;SORT1;CD2AP	0.016608	1.77968	0.334963
GO:0051017	actin filament bundle assembly	http://amigo.geneontology.org/amigo/term/GO:0051017	10	2451	27	16473	2.49533	2059;81;6624;27;5074;118;4430;4739;23075;998	EPS8;ACTN4;FSCN1;ABL2;PAWR;ADD1;MYO1B;NEDD9;SWAP70;CDC42	0.016608	1.77968	0.334963
GO:0001958	endochondral ossification	http://amigo.geneontology.org/amigo/term/GO:0001958	10	2451	27	16473	2.49533	2778;54928;249;1280;4209;4323;860;2261;4208;4325	GNAS;IMPAD1;ALPL;COL2A1;MEF2D;MMP14;RUNX2;FGFR3;MEF2C;MMP16	0.016608	1.77968	0.334963
GO:0030155	regulation of cell adhesion	http://amigo.geneontology.org/amigo/term/GO:0030155	14	2451	45	16473	2.09722	5979;1901;27;3576;6662;5500;9891;2046;9475;28514;8729;5613;4659;9267	RET;S1PR1;ABL2;CXCL8;SOX9;PPP1CB;NUAK1;EPHA8;ROCK2;DLL1;GBF1;PRKX;PPP1R12A;CYTH1	0.0166081	1.77968	0.334963
GO:2001237	negative regulation of extrinsic apoptotic signaling pathway	http://amigo.geneontology.org/amigo/term/GO:2001237	12	2451	36	16473	2.24641	90;57144;3685;7057;3655;2730;10771;6198;57448;3064;57630;9821	ACVR1;PAK7;ITGAV;THBS1;ITGA6;GCLM;ZMYND11;RPS6KB1;BIRC6;HTT;SH3RF1;RB1CC1	0.0171267	1.76633	0.334963
GO:0015031	protein transport	http://amigo.geneontology.org/amigo/term/GO:0015031	68	2451	341	16473	1.34995	57706;2060;129880;81;9135;167691;348995;9525;9897;149371;53353;81930;79874;9546;55048;51375;9001;51271;64328;25909;55327;80223;27230;6812;51542;8729;8498;91461;116986;89866;79719;4534;10015;1601;27252;8658;5906;56907;64130;9818;81929;7879;51534;29097;9972;51014;799;375056;10066;57182;6238;7251;55435;56776;23279;10564;59343;51361;23265;91782;137492;10565;8825;79856;26953;55916;81555;408	DENND1A;EPS15;BBS5;ACTN4;RABEP1;LCA5;NUP43;VPS4B;KIAA0196;EXOC8;LRP1B;KIF18A;RABEP2;APBA3;VPS37C;SNX7;HAP1;UBAP1;XPO4;AHCTF1;LIN7C;RAB11FIP1;SERP1;STXBP1;VPS54;GBF1;RANBP3;PKDCC;AGAP2;SEC16B;AAGAB;MTM1;PDCD6IP;DAB2;KLHL20;TNKS;RAP1A;SPIRE1;LIN7B;NUP58;SEH1L;RAB7A;VTA1;CNIH4;NUP153;TMED7;CALCR;MIA3;SCAMP2;ANKRD50;RRBP1;TSG101;AP1AR;FMN2;NUP160;ARFGEF2;SENP2;HOOK1;EXOC7;CHMP7;VPS37A;ARFGEF1;LIN7A;S…	0.0176093	1.75426	0.334963
GO:0002063	chondrocyte development	http://amigo.geneontology.org/amigo/term/GO:0002063	7	2451	15	16473	3.14255	54928;1301;23213;860;375056;659;9451	IMPAD1;COL11A1;SULF1;RUNX2;MIA3;BMPR2;EIF2AK3	0.0176224	1.75393	0.334963
GO:0035024	negative regulation of Rho protein signal transduction	http://amigo.geneontology.org/amigo/term/GO:0035024	7	2451	15	16473	3.14255	604;27;2909;23189;3688;3675;8452	BCL6;ABL2;ARHGAP35;KANK1;ITGB1;ITGA3;CUL3	0.0176224	1.75393	0.334963
GO:0032793	positive regulation of CREB transcription factor activity	http://amigo.geneontology.org/amigo/term/GO:0032793	7	2451	15	16473	3.14255	5649;9252;5587;7804;7422;200186;64784	RELN;RPS6KA5;PRKD1;LRP8;VEGFA;CRTC2;CRTC3	0.0176224	1.75393	0.334963
GO:0043982	histone H4-K8 acetylation	http://amigo.geneontology.org/amigo/term/GO:0043982	7	2451	15	16473	3.14255	79960;8473;84148;11143;51230;23338;64769	JADE1;OGT;KAT8;KAT7;PHF20;JADE2;MEAF6	0.0176224	1.75393	0.334963
GO:0045725	positive regulation of glycogen biosynthetic process	http://amigo.geneontology.org/amigo/term/GO:0045725	7	2451	15	16473	3.14255	10580;8445;8660;3643;9852;3667;114898	SORBS1;DYRK2;IRS2;INSR;EPM2AIP1;IRS1;C1QTNF2	0.0176224	1.75393	0.334963
GO:0043981	histone H4-K5 acetylation	http://amigo.geneontology.org/amigo/term/GO:0043981	7	2451	15	16473	3.14255	79960;8473;84148;11143;51230;23338;64769	JADE1;OGT;KAT8;KAT7;PHF20;JADE2;MEAF6	0.0176224	1.75393	0.334963
GO:0048485	sympathetic nervous system development	http://amigo.geneontology.org/amigo/term/GO:0048485	7	2451	15	16473	3.14255	9464;8929;7021;6659;429;10371;6664	HAND2;PHOX2B;TFAP2B;SOX4;ASCL1;SEMA3A;SOX11	0.0176224	1.75393	0.334963
GO:0007158	neuron cell-cell adhesion	http://amigo.geneontology.org/amigo/term/GO:0007158	7	2451	15	16473	3.14255	5979;8851;9369;9378;4685;152330;22871	RET;CDK5R1;NRXN3;NRXN1;NCAM2;CNTN4;NLGN1	0.0176224	1.75393	0.334963
GO:0001894	tissue homeostasis	http://amigo.geneontology.org/amigo/term/GO:0001894	8	2451	19	16473	2.83586	3758;5159;1490;2778;6662;1280;3209;29123	KCNJ1;PDGFRB;CTGF;GNAS;SOX9;COL2A1;HOXA13;ANKRD11	0.017848	1.74841	0.334963
GO:0017015	regulation of transforming growth factor beta receptor signaling pathway	http://amigo.geneontology.org/amigo/term/GO:0017015	8	2451	19	16473	2.83586	4088;607;4092;51592;3675;64750;6664;4089	SMAD3;BCL9;SMAD7;TRIM33;ITGA3;SMURF2;SOX11;SMAD4	0.017848	1.74841	0.334963
GO:0046579	positive regulation of Ras protein signal transduction	http://amigo.geneontology.org/amigo/term/GO:0046579	8	2451	19	16473	2.83586	5923;4254;3084;9162;10125;3707;5604;1435	RASGRF1;KITLG;NRG1;DGKI;RASGRP1;ITPKB;MAP2K1;CSF1	0.017848	1.74841	0.334963
GO:0050775	positive regulation of dendrite morphogenesis	http://amigo.geneontology.org/amigo/term/GO:0050775	8	2451	19	16473	2.83586	9495;79791;23011;4076;65981;26039;5789;2043	AKAP5;FBXO31;RAB21;CAPRIN1;CAPRIN2;SS18L1;PTPRD;EPHA4	0.017848	1.74841	0.334963
GO:0007010	cytoskeleton organization	http://amigo.geneontology.org/amigo/term/GO:0007010	27	2451	111	16473	1.64189	30011;57553;55785;152503;6840;1808;114793;55660;4139;63916;4739;27443;5829;27252;6662;23022;121512;51776;57556;51350;10810;1674;57144;54014;9202;10152;832	SH3KBP1;MICAL3;FGD6;SH3D19;SVIL;DPYSL2;FMNL2;PRPF40A;MARK1;ELMO2;NEDD9;CECR2;PXN;KLHL20;SOX9;PALLD;FGD4;ZAK;SEMA6A;KRT76;WASF3;DES;PAK7;BRWD1;ZMYM4;ABI2;CAPZB	0.0178929	1.74732	0.334963
GO:0006461	protein complex assembly	http://amigo.geneontology.org/amigo/term/GO:0006461	27	2451	111	16473	1.64189	8976;8557;9054;324;8935;3556;1047;8301;3839;958;10036;3280;3915;5519;9185;7456;6662;10891;23607;10810;4297;84612;8936;1742;1387;8825;3159	WASL;TCAP;NFS1;APC;SKAP2;IL1RAP;CLGN;PICALM;KPNA3;CD40;CHAF1A;HES1;LAMC1;PPP2R1B;REPS2;WIPF1;SOX9;PPARGC1A;CD2AP;WASF3;KMT2A;PARD6B;WASF1;DLG4;CREBBP;LIN7A;HMGA1	0.0178929	1.74732	0.334963
GO:0032482	Rab protein signal transduction	http://amigo.geneontology.org/amigo/term/GO:0032482	19	2451	70	16473	1.83069	23011;5861;64792;51552;339122;7879;57403;22931;376267;51277;5868;11031;10890;5878;201475;5869;51762;9625;51715	RAB21;RAB1A;IFT22;RAB14;RAB43;RAB7A;RAB22A;RAB18;RAB15;DNAJC27;RAB5A;RAB31;RAB10;RAB5C;RAB12;RAB5B;RAB8B;AATK;RAB23	0.018276	1.73812	0.339208
GO:0001501	skeletal system development	http://amigo.geneontology.org/amigo/term/GO:0001501	32	2451	138	16473	1.56586	249;1280;9507;2260;8646;6197;1310;1298;3207;9451;1303;1750;60529;27230;3209;7227;91461;6664;1009;7092;6662;4883;55636;2131;651;63827;9061;4148;176;6659;2261;3239	ALPL;COL2A1;ADAMTS4;FGFR1;CHRD;RPS6KA3;COL19A1;COL9A2;HOXA11;EIF2AK3;COL12A1;DLX6;ALX4;SERP1;HOXA13;TRPS1;PKDCC;SOX11;CDH11;TLL1;SOX9;NPR3;CHD7;EXT1;BMP3;BCAN;PAPSS1;MATN3;ACAN;SOX4;FGFR3;HOXD13	0.0183145	1.7372	0.339208
GO:0060993	kidney morphogenesis	http://amigo.geneontology.org/amigo/term/GO:0060993	5	2451	8	16473	4.20712	57216;5613;6659;2650;51301	VANGL2;PRKX;SOX4;GCNT1;GCNT4	0.0190045	1.72114	0.341102
GO:2001224	positive regulation of neuron migration	http://amigo.geneontology.org/amigo/term/GO:2001224	5	2451	8	16473	4.20712	79791;57698;9693;153090;10371	FBXO31;SHTN1;RAPGEF2;DAB2IP;SEMA3A	0.0190045	1.72114	0.341102
GO:2000643	positive regulation of early endosome to late endosome transport	http://amigo.geneontology.org/amigo/term/GO:2000643	5	2451	8	16473	4.20712	4478;8898;1601;23011;5962	MSN;MTMR2;DAB2;RAB21;RDX	0.0190045	1.72114	0.341102
GO:1901844	regulation of cell communication by electrical coupling involved in cardiac conduction	http://amigo.geneontology.org/amigo/term/GO:1901844	5	2451	8	16473	4.20712	808;5144;817;801;6717	CALM3;PDE4D;CAMK2D;CALM1;SRI	0.0190045	1.72114	0.341102
GO:0016188	synaptic vesicle maturation	http://amigo.geneontology.org/amigo/term/GO:0016188	5	2451	8	16473	4.20712	6812;23557;1742;23025;8301	STXBP1;SNAPIN;DLG4;UNC13A;PICALM	0.0190045	1.72114	0.341102
GO:0035148	tube formation	http://amigo.geneontology.org/amigo/term/GO:0035148	5	2451	8	16473	4.20712	54828;7422;10018;153090;4851	BCAS3;VEGFA;BCL2L11;DAB2IP;NOTCH1	0.0190045	1.72114	0.341102
GO:0030900	forebrain development	http://amigo.geneontology.org/amigo/term/GO:0030900	15	2451	51	16473	1.98276	1267;1869;9201;6657;2909;10818;63973;4851;57045;351;6751;2261;8646;334;2775	CNP;E2F1;DCLK1;SOX2;ARHGAP35;FRS2;NEUROG2;NOTCH1;TWSG1;APP;SSTR1;FGFR3;CHRD;APLP2;GNAO1	0.0197641	1.70412	0.346657
GO:0048661	positive regulation of smooth muscle cell proliferation	http://amigo.geneontology.org/amigo/term/GO:0048661	15	2451	51	16473	1.98276	2263;5159;6464;1901;1906;2069;817;1012;10891;7048;5144;6198;3156;8013;3596	FGFR2;PDGFRB;SHC1;S1PR1;EDN1;EREG;CAMK2D;CDH13;PPARGC1A;TGFBR2;PDE4D;RPS6KB1;HMGCR;NR4A3;IL13	0.0197641	1.70412	0.346657
GO:0043087	regulation of GTPase activity	http://amigo.geneontology.org/amigo/term/GO:0043087	15	2451	51	16473	1.98276	604;4915;26037;11149;10928;2043;121512;2049;55785;2042;253260;5962;153090;64786;51735	BCL6;NTRK2;SIPA1L1;BVES;RALBP1;EPHA4;FGD4;EPHB3;FGD6;EPHA3;RICTOR;RDX;DAB2IP;TBC1D15;RAPGEF6	0.0197641	1.70412	0.346657
GO:0043552	positive regulation of phosphatidylinositol 3-kinase activity	http://amigo.geneontology.org/amigo/term/GO:0043552	10	2451	28	16473	2.40607	3815;5159;22863;2046;3667;2261;5156;2066;998;2247	KIT;PDGFRB;ATG14;EPHA8;IRS1;FGFR3;PDGFRA;ERBB4;CDC42;FGF2	0.0199933	1.69912	0.346657
GO:0006605	protein targeting	http://amigo.geneontology.org/amigo/term/GO:0006605	12	2451	37	16473	2.18557	9495;7529;66008;55914;4646;252983;7532;7534;22871;9472;9590;7531	AKAP5;YWHAB;TRAK2;ERBB2IP;MYO6;STXBP4;YWHAG;YWHAZ;NLGN1;AKAP6;AKAP12;YWHAE	0.0200834	1.69716	0.346657
GO:0008038	neuron recognition	http://amigo.geneontology.org/amigo/term/GO:0008038	4	2451	5	16473	5.3839	4978;627;26047;50863	OPCML;BDNF;CNTNAP2;NTM	0.0206083	1.68596	0.346657
GO:0097114	NMDA glutamate receptor clustering	http://amigo.geneontology.org/amigo/term/GO:0097114	4	2451	5	16473	5.3839	22871;5649;9378;85358	NLGN1;RELN;NRXN1;SHANK3	0.0206083	1.68596	0.346657
GO:0003357	noradrenergic neuron differentiation	http://amigo.geneontology.org/amigo/term/GO:0003357	4	2451	5	16473	5.3839	6659;6664;8929;9464	SOX4;SOX11;PHOX2B;HAND2	0.0206083	1.68596	0.346657
GO:0070389	chaperone cofactor-dependent protein refolding	http://amigo.geneontology.org/amigo/term/GO:0070389	4	2451	5	16473	5.3839	10728;6767;7266;573	PTGES3;ST13;DNAJC7;BAG1	0.0206083	1.68596	0.346657
GO:1903361	protein localization to basolateral plasma membrane	http://amigo.geneontology.org/amigo/term/GO:1903361	4	2451	5	16473	5.3839	55327;64130;8825;51248	LIN7C;LIN7B;LIN7A;PDZD11	0.0206083	1.68596	0.346657
GO:0048667	cell morphogenesis involved in neuron differentiation	http://amigo.geneontology.org/amigo/term/GO:0048667	4	2451	5	16473	5.3839	4208;6507;3280;5925	MEF2C;SLC1A3;HES1;RB1	0.0206083	1.68596	0.346657
GO:0051938	L-glutamate import	http://amigo.geneontology.org/amigo/term/GO:0051938	4	2451	5	16473	5.3839	3064;6505;6507;57030	HTT;SLC1A1;SLC1A3;SLC17A7	0.0206083	1.68596	0.346657
GO:0048679	regulation of axon regeneration	http://amigo.geneontology.org/amigo/term/GO:0048679	4	2451	5	16473	5.3839	5604;8428;5792;5728	MAP2K1;STK24;PTPRF;PTEN	0.0206083	1.68596	0.346657
GO:0010595	positive regulation of endothelial cell migration	http://amigo.geneontology.org/amigo/term/GO:0010595	13	2451	42	16473	2.08605	3690;1906;2113;3791;7057;23328;8828;5587;9475;54828;7422;659;949	ITGB3;EDN1;ETS1;KDR;THBS1;SASH1;NRP2;PRKD1;ROCK2;BCAS3;VEGFA;BMPR2;SCARB1	0.0211964	1.67374	0.354837
GO:0007417	central nervous system development	http://amigo.geneontology.org/amigo/term/GO:0007417	27	2451	113	16473	1.61263	6457;1280;6197;7849;3720;5649;127343;1200;7159;6092;91;5728;4155;4862;55636;135;7078;63827;4804;1821;57453;9620;8745;27330;9201;4808;53616	SH3GL3;COL2A1;RPS6KA3;PAX8;JARID2;RELN;DMBX1;TPP1;TP53BP2;ROBO2;ACVR1B;PTEN;MBP;NPAS2;CHD7;ADORA2A;TIMP3;BCAN;NGFR;DRP2;DSCAML1;CELSR1;ADAM23;RPS6KA6;DCLK1;NHLH2;ADAM22	0.0213217	1.67118	0.355225
GO:0051492	regulation of stress fiber assembly	http://amigo.geneontology.org/amigo/term/GO:0051492	6	2451	12	16473	3.36626	55616;11346;7248;9475;5734;5295	ASAP3;SYNPO;TSC1;ROCK2;PTGER4;PIK3R1	0.0217912	1.66172	0.358819
GO:0046718	viral entry into host cell	http://amigo.geneontology.org/amigo/term/GO:0046718	14	2451	47	16473	2.00774	1605;23601;2060;3690;3839;7405;1803;3685;558;156;83737;9972;3688;3673	DAG1;CLEC5A;EPS15;ITGB3;KPNA3;UVRAG;DPP4;ITGAV;AXL;ADRBK1;ITCH;NUP153;ITGB1;ITGA2	0.0219855	1.65786	0.358819
GO:0097150	neuronal stem cell maintenance	http://amigo.geneontology.org/amigo/term/GO:0097150	8	2451	20	16473	2.6939	6657;6760;2308;10893;4851;2309;28514;3280	SOX2;SS18;FOXO1;MMP24;NOTCH1;FOXO3;DLL1;HES1	0.0222229	1.6532	0.358819
GO:0021766	hippocampus development	http://amigo.geneontology.org/amigo/term/GO:0021766	15	2451	52	16473	1.94451	9495;4771;8851;5649;8648;55236;23035;493;8239;7248;3736;63827;2737;8013;7531	AKAP5;NF2;CDK5R1;RELN;NCOA1;UBA6;PHLPP2;ATP2B4;USP9X;TSC1;KCNA1;BCAN;GLI3;NR4A3;YWHAE	0.0225085	1.64765	0.358819
GO:0022617	extracellular matrix disassembly	http://amigo.geneontology.org/amigo/term/GO:0022617	28	2451	119	16473	1.58811	1280;1301;9507;149371;1310;1298;1303;4811;2006;8754;1287;3915;4325;4323;999;1634;7092;102;1282;1520;7093;1288;63827;176;2201;3918;1307;1289	COL2A1;COL11A1;ADAMTS4;EXOC8;COL19A1;COL9A2;COL12A1;NID1;ELN;ADAM9;COL4A5;LAMC1;MMP16;MMP14;CDH1;DCN;TLL1;ADAM10;COL4A1;CTSS;TLL2;COL4A6;BCAN;ACAN;FBN2;LAMC2;COL16A1;COL5A1	0.0225281	1.64727	0.358819
GO:0071380	cellular response to prostaglandin E stimulus	http://amigo.geneontology.org/amigo/term/GO:0071380	7	2451	16	16473	2.94596	2778;2782;112;5581;7292;5562;54331	GNAS;GNB1;ADCY6;PRKCE;TNFSF4;PRKAA1;GNG2	0.0225679	1.64651	0.358819
GO:0007413	axonal fasciculation	http://amigo.geneontology.org/amigo/term/GO:0007413	7	2451	16	16473	2.94596	8851;1268;10371;2048;57463;2049;152330	CDK5R1;CNR1;SEMA3A;EPHB2;AMIGO1;EPHB3;CNTN4	0.0225679	1.64651	0.358819
GO:0032012	regulation of ARF protein signal transduction	http://amigo.geneontology.org/amigo/term/GO:0032012	7	2451	16	16473	2.94596	10564;10565;23096;9922;5662;8729;9267	ARFGEF2;ARFGEF1;IQSEC2;IQSEC1;PSD;GBF1;CYTH1	0.0225679	1.64651	0.358819
GO:0061028	establishment of endothelial barrier	http://amigo.geneontology.org/amigo/term/GO:0061028	7	2451	16	16473	2.94596	5906;5908;9693;5144;4478;2889;5962	RAP1A;RAP1B;RAPGEF2;PDE4D;MSN;RAPGEF1;RDX	0.0225679	1.64651	0.358819
GO:0051968	positive regulation of synaptic transmission, glutamatergic	http://amigo.geneontology.org/amigo/term/GO:0051968	7	2451	16	16473	2.94596	2752;5649;22941;9378;85358;22871;4804	GLUL;RELN;SHANK2;NRXN1;SHANK3;NLGN1;NGFR	0.0225679	1.64651	0.358819
GO:0071377	cellular response to glucagon stimulus	http://amigo.geneontology.org/amigo/term/GO:0071377	12	2451	38	16473	2.12792	108;1373;2778;2782;112;2740;5567;5576;5573;5577;55970;54331	ADCY2;CPS1;GNAS;GNB1;ADCY6;GLP1R;PRKACB;PRKAR2A;PRKAR1A;PRKAR2B;GNG12;GNG2	0.0234035	1.63072	0.368737
GO:0030522	intracellular receptor signaling pathway	http://amigo.geneontology.org/amigo/term/GO:0030522	12	2451	38	16473	2.12792	2649;2063;7068;405;2101;2494;9971;6096;9975;5733;6774;8013	NR6A1;NR2F6;THRB;ARNT;ESRRA;NR5A2;NR1H4;RORB;NR1D2;PTGER3;STAT3;NR4A3	0.0234035	1.63072	0.368737
GO:0038096	Fc-gamma receptor signaling pathway involved in phagocytosis	http://amigo.geneontology.org/amigo/term/GO:0038096	23	2451	93	16473	1.66844	8976;26999;10552;3984;71;998;10092;63916;147179;7456;7525;3326;60;5336;10097;3320;5295;10109;2885;10096;5581;3709;9844	WASL;CYFIP2;ARPC1A;LIMK1;ACTG1;CDC42;ARPC5;ELMO2;WIPF2;WIPF1;YES1;HSP90AB1;ACTB;PLCG2;ACTR2;HSP90AA1;PIK3R1;ARPC2;GRB2;ACTR3;PRKCE;ITPR2;ELMO1	0.0236185	1.62675	0.370449
GO:0000045	autophagosome assembly	http://amigo.geneontology.org/amigo/term/GO:0000045	13	2451	43	16473	2.03741	23710;22878;58476;9706;55102;64422;94241;5861;22863;285973;5289;9821;51715	GABARAPL1;TRAPPC8;TP53INP2;ULK2;ATG2B;ATG3;TP53INP1;RAB1A;ATG14;ATG9B;PIK3C3;RB1CC1;RAB23	0.0244314	1.61205	0.38148
GO:0007605	sensory perception of sound	http://amigo.geneontology.org/amigo/term/GO:0007605	30	2451	131	16473	1.54583	1280;1301;2260;7068;80055;89797;2917;2558;4646;8322;5458;2562;491;2070;2138;3778;5172;776;55636;2561;6907;5077;80204;1027;9096;83641;7275;26517;6507;84530	COL2A1;COL11A1;FGFR1;THRB;PGAP1;NAV2;GRM7;GABRA5;MYO6;FZD4;POU4F2;GABRB3;ATP2B2;EYA4;EYA1;KCNMA1;SLC26A4;CACNA1D;CHD7;GABRB2;TBL1X;PAX3;FBXO11;CDKN1B;TBX18;FAM107B;TUB;TIMM13;SLC1A3;SRRM4	0.0247807	1.60589	0.385207
GO:0014068	positive regulation of phosphatidylinositol 3-kinase signaling	http://amigo.geneontology.org/amigo/term/GO:0014068	15	2451	53	16473	1.90771	3815;5159;2065;5649;4734;4915;10507;4824;6662;3791;2260;1440;940;5156;2149	KIT;PDGFRB;ERBB3;RELN;NEDD4;NTRK2;SEMA4D;NKX3-1;SOX9;KDR;FGFR1;CSF3;CD28;PDGFRA;F2R	0.0255296	1.59296	0.392233
GO:0007422	peripheral nervous system development	http://amigo.geneontology.org/amigo/term/GO:0007422	9	2451	25	16473	2.42477	1959;2065;3084;23114;30812;1910;5008;576;575	EGR2;ERBB3;NRG1;NFASC;SOX8;EDNRB;OSM;ADGRB2;ADGRB1	0.0256927	1.59019	0.392233
GO:0007596	blood coagulation	http://amigo.geneontology.org/amigo/term/GO:0007596	91	2451	486	16473	1.26841	2768;50848;10672;55604;491;64837;7525;3778;493;23348;3675;3797;9371;8165;9162;3659;5908;351;10487;408;10335;10257;5573;8761;832;81;2782;10125;7057;81930;2149;10461;140885;27154;25942;5577;2624;3845;5906;8654;813;488;5868;492;5336;3798;7980;2778;5567;5140;3937;801;490;3685;3672;7534;998;3690;808;3655;4602;51317;196527;5153;7465;60;5576;7422;5295;50940;2885;10019;3709;7222;25970;83700;5028;30845;36…	GNA12;F11R;GNA13;LRRC16A;ATP2B2;KLC2;YES1;KCNMA1;ATP2B4;DOCK9;ITGA3;KIF3C;KIF3B;AKAP1;DGKI;IRF1;RAP1B;APP;CAP1;ARRB1;MRVI1;ABCC4;PRKAR1A;PABPC4;CAPZB;ACTN4;GNB1;RASGRP1;THBS1;KIF18A;F2R;MERTK;SIRPA;BRPF3;SIN3A;PRKAR2B;GATA2;KRAS;RAP1A;PDE5A;CALU;ATP2A2;RAB5A;ATP2B3;PLCG2;KIF5A;TFPI2;GNAS;PRKACB;PDE3B;LCP2;CALM1;ATP2B1;ITGAV;ITGA1;YWHAZ;CDC42;ITGB3;CALM3;ITGA6;MYB;PHF21A;ANO6;PDE1B;WEE1;ACTB;PRKAR…	0.0257839	1.58865	0.392233
GO:0034063	stress granule assembly	http://amigo.geneontology.org/amigo/term/GO:0034063	5	2451	9	16473	3.73944	636;1654;11273;23369;1153	BICD1;DDX3X;ATXN2L;PUM2;CIRBP	0.0264718	1.57722	0.392233
GO:0060316	positive regulation of ryanodine-sensitive calcium-release channel activity	http://amigo.geneontology.org/amigo/term/GO:0060316	5	2451	9	16473	3.73944	808;801;9472;10345;57158	CALM3;CALM1;AKAP6;TRDN;JPH2	0.0264718	1.57722	0.392233
GO:0016322	neuron remodeling	http://amigo.geneontology.org/amigo/term/GO:0016322	5	2451	9	16473	3.73944	59277;2046;27;351;27289	NTN4;EPHA8;ABL2;APP;RND1	0.0264718	1.57722	0.392233
GO:0014902	myotube differentiation	http://amigo.geneontology.org/amigo/term/GO:0014902	5	2451	9	16473	3.73944	50804;4233;4208;8538;6272	MYEF2;MET;MEF2C;BARX2;SORT1	0.0264718	1.57722	0.392233
GO:0043586	tongue development	http://amigo.geneontology.org/amigo/term/GO:0043586	5	2451	9	16473	3.73944	54796;51176;63976;2737;9464	BNC2;LEF1;PRDM16;GLI3;HAND2	0.0264718	1.57722	0.392233
GO:0061001	regulation of dendritic spine morphogenesis	http://amigo.geneontology.org/amigo/term/GO:0061001	5	2451	9	16473	3.73944	26037;8851;10611;85358;2043	SIPA1L1;CDK5R1;PDLIM5;SHANK3;EPHA4	0.0264718	1.57722	0.392233
GO:2000505	regulation of energy homeostasis	http://amigo.geneontology.org/amigo/term/GO:2000505	5	2451	9	16473	3.73944	2308;4986;5562;8013;9975	FOXO1;OPRK1;PRKAA1;NR4A3;NR1D2	0.0264718	1.57722	0.392233
GO:0060711	labyrinthine layer development	http://amigo.geneontology.org/amigo/term/GO:0060711	5	2451	9	16473	3.73944	57448;2549;5604;54583;59343	BIRC6;GAB1;MAP2K1;EGLN1;SENP2	0.0264718	1.57722	0.392233
GO:0032024	positive regulation of insulin secretion	http://amigo.geneontology.org/amigo/term/GO:0032024	12	2451	39	16473	2.07323	2752;65985;23435;8660;27230;5581;6659;90550;169026;10724;2697;4826	GLUL;AACS;TARDBP;IRS2;SERP1;PRKCE;SOX4;MCU;SLC30A8;MGEA5;GJA1;NNAT	0.0271099	1.56687	0.394295
GO:0035725	sodium ion transmembrane transport	http://amigo.geneontology.org/amigo/term/GO:0035725	21	2451	84	16473	1.68611	348980;57030;5311;6324;57419;7109;3775;6574;8671;6331;6335;6323;123041;6328;6327;57835;610;196527;9497;57282;6326	HCN1;SLC17A7;PKD2;SCN1B;SLC24A3;TRAPPC10;KCNK1;SLC20A1;SLC4A4;SCN5A;SCN9A;SCN1A;SLC24A4;SCN3A;SCN2B;SLC4A5;HCN2;ANO6;SLC4A7;SLC4A10;SCN2A	0.0271169	1.56676	0.394295
GO:0060412	ventricular septum morphogenesis	http://amigo.geneontology.org/amigo/term/GO:0060412	8	2451	21	16473	2.56546	10370;54583;4092;4851;6659;3280;23462;6664	CITED2;EGLN1;SMAD7;NOTCH1;SOX4;HES1;HEY1;SOX11	0.0273019	1.56381	0.394295
GO:0002052	positive regulation of neuroblast proliferation	http://amigo.geneontology.org/amigo/term/GO:0002052	8	2451	21	16473	2.56546	27185;23440;4851;63950;2737;63925;3091;7422	DISC1;OTP;NOTCH1;DMRTA2;GLI3;ZNF335;HIF1A;VEGFA	0.0273019	1.56381	0.394295
GO:0009880	embryonic pattern specification	http://amigo.geneontology.org/amigo/term/GO:0009880	8	2451	21	16473	2.56546	2263;4088;1947;80055;23314;4040;2066;4090	FGFR2;SMAD3;EFNB1;PGAP1;SATB2;LRP6;ERBB4;SMAD5	0.0273019	1.56381	0.394295
GO:0046907	intracellular transport	http://amigo.geneontology.org/amigo/term/GO:0046907	8	2451	21	16473	2.56546	56776;129880;2778;56907;51552;11163;10513;8498	FMN2;BBS5;GNAS;SPIRE1;RAB14;NUDT4;APPBP2;RANBP3	0.0273019	1.56381	0.394295
GO:0051726	regulation of cell cycle	http://amigo.geneontology.org/amigo/term/GO:0051726	27	2451	116	16473	1.57064	1875;23435;406;23097;81928;7248;4335;2869;22858;1870;5127;4616;7465;5218;65979;23592;5933;5934;578;4117;3659;10987;3688;8999;10634;5469;9088	E2F5;TARDBP;ARNTL;CDK19;CABLES2;TSC1;MNT;GRK5;ICK;E2F2;CDK16;GADD45B;WEE1;CDK14;PHACTR4;LEMD3;RBL1;RBL2;BAK1;MAK;IRF1;COPS5;ITGB1;CDKL2;GAS2L1;MED1;PKMYT1	0.0274036	1.56219	0.394295
GO:0043966	histone H3 acetylation	http://amigo.geneontology.org/amigo/term/GO:0043966	13	2451	44	16473	1.99099	51176;79960;8850;11143;6885;9913;23338;23774;27154;7994;1810;117143;23522	LEF1;JADE1;KAT2B;KAT7;MAP3K7;SUPT7L;JADE2;BRD1;BRPF3;KAT6A;DR1;TADA1;KAT6B	0.0280166	1.55258	0.397747
GO:0048701	embryonic cranial skeleton morphogenesis	http://amigo.geneontology.org/amigo/term/GO:0048701	10	2451	30	16473	2.24539	2263;2778;79977;4088;7048;4323;860;5156;10736;4325	FGFR2;GNAS;GRHL2;SMAD3;TGFBR2;MMP14;RUNX2;PDGFRA;SIX2;MMP16	0.0282282	1.54932	0.397747
GO:0030513	positive regulation of BMP signaling pathway	http://amigo.geneontology.org/amigo/term/GO:0030513	10	2451	30	16473	2.24539	6664;4851;23213;57045;3491;3280;659;4756;4089;79176	SOX11;NOTCH1;SULF1;TWSG1;CYR61;HES1;BMPR2;NEO1;SMAD4;FBXL15	0.0282282	1.54932	0.397747
GO:0006895	Golgi to endosome transport	http://amigo.geneontology.org/amigo/term/GO:0006895	7	2451	17	16473	2.7725	2060;27252;55614;55676;51552;6272;8729	EPS15;KLHL20;KIF16B;SLC30A6;RAB14;SORT1;GBF1	0.0283935	1.54678	0.397747
GO:0006376	mRNA splice site selection	http://amigo.geneontology.org/amigo/term/GO:0006376	7	2451	17	16473	2.7725	91746;8683;6431;4154;51747;6426;58155	YTHDC1;SRSF9;SRSF6;MBNL1;LUC7L3;SRSF1;PTBP2	0.0283935	1.54678	0.397747
GO:0071625	vocalization behavior	http://amigo.geneontology.org/amigo/term/GO:0071625	6	2451	13	16473	3.10713	1742;9369;22941;26047;9378;85358	DLG4;NRXN3;SHANK2;CNTNAP2;NRXN1;SHANK3	0.0284431	1.54602	0.397747
GO:0097067	cellular response to thyroid hormone stimulus	http://amigo.geneontology.org/amigo/term/GO:0097067	6	2451	13	16473	3.10713	3815;1520;10891;5962;10634;5469	KIT;CTSS;PPARGC1A;RDX;GAS2L1;MED1	0.0284431	1.54602	0.397747
GO:0042752	regulation of circadian rhythm	http://amigo.geneontology.org/amigo/term/GO:0042752	14	2451	49	16473	1.92555	26224;1453;8945;6421;1407;5500;5501;10891;57805;9475;6096;9975;5562;1390	FBXL3;CSNK1D;BTRC;SFPQ;CRY1;PPP1CB;PPP1CC;PPARGC1A;CCAR2;ROCK2;RORB;NR1D2;PRKAA1;CREM	0.0285701	1.54409	0.397924
GO:0017148	negative regulation of translation	http://amigo.geneontology.org/amigo/term/GO:0017148	15	2451	54	16473	1.87226	9513;1153;65981;3658;7248;26058;7832;22849;1612;10644;340719;8507;1654;9451;4076	FXR2;CIRBP;CAPRIN2;IREB2;TSC1;GIGYF2;BTG2;CPEB3;DAPK1;IGF2BP2;NANOS1;ENC1;DDX3X;EIF2AK3;CAPRIN1	0.0288426	1.53997	0.400119
GO:0000165	MAPK cascade	http://amigo.geneontology.org/amigo/term/GO:0000165	21	2451	85	16473	1.66617	4215;3845;51347;5979;3084;7529;151742;203447;2260;5458;9693;25780;3707;5604;5596;2261;85358;6464;51701;4208;7867	MAP3K3;KRAS;TAOK3;RET;NRG1;YWHAB;PPM1L;NRK;FGFR1;POU4F2;RAPGEF2;RASGRP3;ITPKB;MAP2K1;MAPK4;FGFR3;SHANK3;SHC1;NLK;MEF2C;MAPKAPK3	0.0298267	1.52539	0.401237
GO:0042059	negative regulation of epidermal growth factor receptor signaling pathway	http://amigo.geneontology.org/amigo/term/GO:0042059	11	2451	35	16473	2.11731	8874;2060;30011;8027;10254;163;5771;3672;153090;998;2885	ARHGEF7;EPS15;SH3KBP1;STAM;STAM2;AP2B1;PTPN2;ITGA1;DAB2IP;CDC42;GRB2	0.0300194	1.5226	0.401237
GO:0008285	negative regulation of cell proliferation	http://amigo.geneontology.org/amigo/term/GO:0008285	73	2451	382	16473	1.2931	4601;604;8454;85004;3486;4303;324;8935;3672;575;2066;6774;2149;3621;3720;4771;5796;8850;2113;3576;203447;1718;7021;7248;7832;26038;4335;6751;134;6750;25959;153090;64919;5915;694;10920;5311;5527;1012;2218;8611;6586;624;4824;94241;5008;7041;9693;5604;4091;5728;26136;2737;55654;4297;1027;578;7251;1741;8065;2069;8929;3659;1003;4851;5771;6659;2683;64175;2261;7855;4089;3159	MXI1;BCL6;CUL1;RERG;IGFBP3;FOXO4;APC;SKAP2;ITGA1;ADGRB1;ERBB4;STAT3;F2R;ING1;JARID2;NF2;PTPRK;KAT2B;ETS1;CXCL8;NRK;DHCR24;TFAP2B;TSC1;BTG2;CHD5;MNT;SSTR1;ADORA1;SST;KANK2;DAB2IP;BCL11B;RARB;BTG1;COPS8;PKD2;PPP2R5C;CDH13;FKTN;PPAP2A;SLIT3;BDKRB2;NKX3-1;TP53INP1;OSM;TGFB1I1;RAPGEF2;MAP2K1;SMAD6;PTEN;TES;GLI3;TMEM127;KMT2A;CDKN1B;BAK1;TSG101;DLG3;CUL5;EREG;PHOX2B;IRF1;CDH5;NOTCH1;PTPN2;SOX4;B4GALT1;…	0.03019	1.52014	0.401237
GO:0050770	regulation of axonogenesis	http://amigo.geneontology.org/amigo/term/GO:0050770	9	2451	26	16473	2.33136	5979;396;26037;1942;2049;54961;5454;4804;2043	RET;ARHGDIA;SIPA1L1;EFNA1;EPHB3;SSH3;POU3F2;NGFR;EPHA4	0.030733	1.5124	0.401237
GO:1900740	positive regulation of protein insertion into mitochondrial membrane involved in apoptotic signaling pathway	http://amigo.geneontology.org/amigo/term/GO:1900740	9	2451	26	16473	2.33136	7529;1869;10971;4836;10018;7532;140735;7534;7531	YWHAB;E2F1;YWHAQ;NMT1;BCL2L11;YWHAG;DYNLL2;YWHAZ;YWHAE	0.030733	1.5124	0.401237
GO:0007163	establishment or maintenance of cell polarity	http://amigo.geneontology.org/amigo/term/GO:0007163	9	2451	26	16473	2.33136	23122;10096;10097;10487;1739;9053;23322;998;84612	CLASP2;ACTR3;ACTR2;CAP1;DLG1;MAP7;RPGRIP1L;CDC42;PARD6B	0.030733	1.5124	0.401237
GO:0032007	negative regulation of TOR signaling	http://amigo.geneontology.org/amigo/term/GO:0032007	9	2451	26	16473	2.33136	406;81788;7248;9891;64798;3091;55654;197131;5562	ARNTL;NUAK2;TSC1;NUAK1;DEPTOR;HIF1A;TMEM127;UBR1;PRKAA1	0.030733	1.5124	0.401237
GO:0042297	vocal learning	http://amigo.geneontology.org/amigo/term/GO:0042297	4	2451	6	16473	4.48631	26047;93986;9378;85358	CNTNAP2;FOXP2;NRXN1;SHANK3	0.0308821	1.51029	0.401237
GO:2000096	positive regulation of Wnt signaling pathway, planar cell polarity pathway	http://amigo.geneontology.org/amigo/term/GO:2000096	4	2451	6	16473	4.48631	4300;1601;22881;27	MLLT3;DAB2;ANKRD6;ABL2	0.0308821	1.51029	0.401237
GO:0060501	positive regulation of epithelial cell proliferation involved in lung morphogenesis	http://amigo.geneontology.org/amigo/term/GO:0060501	4	2451	6	16473	4.48631	2263;93986;998;6431	FGFR2;FOXP2;CDC42;SRSF6	0.0308821	1.51029	0.401237
GO:0060710	chorio-allantoic fusion	http://amigo.geneontology.org/amigo/term/GO:0060710	4	2451	6	16473	4.48631	51176;3491;10049;677	LEF1;CYR61;DNAJB6;ZFP36L1	0.0308821	1.51029	0.401237
GO:0030510	regulation of BMP signaling pathway	http://amigo.geneontology.org/amigo/term/GO:0030510	4	2451	6	16473	4.48631	7021;3209;3675;331	TFAP2B;HOXA13;ITGA3;XIAP	0.0308821	1.51029	0.401237
GO:0072383	plus-end-directed vesicle transport along microtubule	http://amigo.geneontology.org/amigo/term/GO:0072383	4	2451	6	16473	4.48631	9371;11127;63971;79443	KIF3B;KIF3A;KIF13A;FYCO1	0.0308821	1.51029	0.401237
GO:0007044	cell-substrate junction assembly	http://amigo.geneontology.org/amigo/term/GO:0007044	4	2451	6	16473	4.48631	3678;3655;3690;7145	ITGA5;ITGA6;ITGB3;TNS1	0.0308821	1.51029	0.401237
GO:0061002	negative regulation of dendritic spine morphogenesis	http://amigo.geneontology.org/amigo/term/GO:0061002	4	2451	6	16473	4.48631	26052;22871;5728;1942	DNM3;NLGN1;PTEN;EFNA1	0.0308821	1.51029	0.401237
GO:2000650	negative regulation of sodium ion transmembrane transporter activity	http://amigo.geneontology.org/amigo/term/GO:2000650	4	2451	6	16473	4.48631	23327;817;4734;5581	NEDD4L;CAMK2D;NEDD4;PRKCE	0.0308821	1.51029	0.401237
GO:1901016	regulation of potassium ion transmembrane transporter activity	http://amigo.geneontology.org/amigo/term/GO:1901016	4	2451	6	16473	4.48631	23327;776;4734;7531	NEDD4L;CACNA1D;NEDD4;YWHAE	0.0308821	1.51029	0.401237
GO:0031018	endocrine pancreas development	http://amigo.geneontology.org/amigo/term/GO:0031018	12	2451	40	16473	2.02128	578;2308;6662;6659;2494;3280;3170;5140;5313;4821;4760;9451	BAK1;FOXO1;SOX9;SOX4;NR5A2;HES1;FOXA2;PDE3B;PKLR;NKX2-2;NEUROD1;EIF2AK3	0.0312248	1.5055	0.404181
GO:0001658	branching involved in ureteric bud morphogenesis	http://amigo.geneontology.org/amigo/term/GO:0001658	13	2451	45	16473	1.94662	5087;2138;5311;6662;255743;6943;2737;1739;7849;4089;5727;3207;2247	PBX1;EYA1;PKD2;SOX9;NPNT;TCF21;GLI3;DLG1;PAX8;SMAD4;PTCH1;HOXA11;FGF2	0.031971	1.49524	0.411877
GO:0045216	cell-cell junction organization	http://amigo.geneontology.org/amigo/term/GO:0045216	17	2451	65	16473	1.76307	57863;10207;4771;999;4088;50848;1003;60;23705;71;1007;1009;253559;1500;1015;1012;84612	CADM3;INADL;NF2;CDH1;SMAD3;F11R;CDH5;ACTB;CADM1;ACTG1;CDH9;CDH11;CADM2;CTNND1;CDH17;CDH13;PARD6B	0.0320559	1.49409	0.411877
GO:0009612	response to mechanical stimulus	http://amigo.geneontology.org/amigo/term/GO:0009612	14	2451	50	16473	1.88693	5028;4212;1634;2113;7832;200539;7048;5734;63895;7078;6198;3776;5727;4323	P2RY1;MEIS2;DCN;ETS1;BTG2;ANKRD23;TGFBR2;PTGER4;PIEZO2;TIMP3;RPS6KB1;KCNK2;PTCH1;MMP14	0.0323574	1.49003	0.414222
GO:0007492	endoderm development	http://amigo.geneontology.org/amigo/term/GO:0007492	8	2451	22	16473	2.4487	5083;4088;55614;4851;2131;3915;2186;4089	PAX9;SMAD3;KIF16B;NOTCH1;EXT1;LAMC1;BPTF;SMAD4	0.0331314	1.47976	0.418101
GO:0032465	regulation of cytokinesis	http://amigo.geneontology.org/amigo/term/GO:0032465	8	2451	22	16473	2.4487	801;55660;51100;808;7405;5289;9738;57448	CALM1;PRPF40A;SH3GLB1;CALM3;UVRAG;PIK3C3;CCP110;BIRC6	0.0331314	1.47976	0.418101
GO:0001892	embryonic placenta development	http://amigo.geneontology.org/amigo/term/GO:0001892	8	2451	22	16473	2.4487	5311;405;6667;3091;5469;2186;2034;2624	PKD2;ARNT;SP1;HIF1A;MED1;BPTF;EPAS1;GATA2	0.0331314	1.47976	0.418101
GO:0030177	positive regulation of Wnt signaling pathway	http://amigo.geneontology.org/amigo/term/GO:0030177	10	2451	31	16473	2.17283	2263;6597;27185;55789;1457;23189;23213;6659;245973;5494	FGFR2;SMARCA4;DISC1;DEPDC1B;CSNK2A1;KANK1;SULF1;SOX4;ATP6V1C2;PPM1A	0.0331407	1.47964	0.418101
GO:0006909	phagocytosis	http://amigo.geneontology.org/amigo/term/GO:0006909	11	2451	36	16473	2.05837	10461;27;8317;558;56990;23603;134;135;22918;9936;2624	MERTK;ABL2;CDC7;AXL;CDC42SE2;CORO1C;ADORA1;ADORA2A;CD93;CD302;GATA2	0.0347586	1.45894	0.425576
GO:0043491	protein kinase B signaling	http://amigo.geneontology.org/amigo/term/GO:0043491	11	2451	36	16473	2.05837	83667;10461;4824;6662;55273;958;558;5728;3667;6198;5287	SESN2;MERTK;NKX3-1;SOX9;TMEM100;CD40;AXL;PTEN;IRS1;RPS6KB1;PIK3C2B	0.0347586	1.45894	0.425576
GO:0030512	negative regulation of transforming growth factor beta receptor signaling pathway	http://amigo.geneontology.org/amigo/term/GO:0030512	18	2451	71	16473	1.70911	23327;9110;4088;858;23089;51377;4092;5500;5501;7041;23592;7048;25805;4091;64081;64750;63976;5494	NEDD4L;MTMR4;SMAD3;CAV2;PEG10;UCHL5;SMAD7;PPP1CB;PPP1CC;TGFB1I1;LEMD3;TGFBR2;BAMBI;SMAD6;PBLD;SMURF2;PRDM16;PPM1A	0.035018	1.45571	0.425576
GO:0001702	gastrulation with mouth forming second	http://amigo.geneontology.org/amigo/term/GO:0001702	7	2451	18	16473	2.61832	90;6045;10818;8613;8646;4089;8861	ACVR1;RNF2;FRS2;PPAP2B;CHRD;SMAD4;LDB1	0.0351567	1.45399	0.425576
GO:0030033	microvillus assembly	http://amigo.geneontology.org/amigo/term/GO:0030033	7	2451	18	16473	2.61832	5906;5908;5911;9693;5962;57826;51735	RAP1A;RAP1B;RAP2A;RAPGEF2;RDX;RAP2C;RAPGEF6	0.0351567	1.45399	0.425576
GO:0060068	vagina development	http://amigo.geneontology.org/amigo/term/GO:0060068	5	2451	10	16473	3.36529	558;578;10461;8202;2099	AXL;BAK1;MERTK;NCOA3;ESR1	0.0355738	1.44887	0.425576
GO:0045793	positive regulation of cell size	http://amigo.geneontology.org/amigo/term/GO:0045793	5	2451	10	16473	3.36529	3326;5979;51334;9821;1906	HSP90AB1;RET;PRR16;RB1CC1;EDN1	0.0355738	1.44887	0.425576
GO:0001655	urogenital system development	http://amigo.geneontology.org/amigo/term/GO:0001655	5	2451	10	16473	3.36529	7849;2048;2049;130497;2624	PAX8;EPHB2;EPHB3;OSR1;GATA2	0.0355738	1.44887	0.425576
GO:0007097	nuclear migration	http://amigo.geneontology.org/amigo/term/GO:0007097	5	2451	10	16473	3.36529	51164;199953;998;25777;124997	DCTN4;TMEM201;CDC42;SUN2;WDR81	0.0355738	1.44887	0.425576
GO:0080182	histone H3-K4 trimethylation	http://amigo.geneontology.org/amigo/term/GO:0080182	5	2451	10	16473	3.36529	200424;8473;4297;23168;63925	TET3;OGT;KMT2A;RTF1;ZNF335	0.0355738	1.44887	0.425576
GO:0050927	positive regulation of positive chemotaxis	http://amigo.geneontology.org/amigo/term/GO:0050927	5	2451	10	16473	3.36529	4088;7422;3791;1901;1012	SMAD3;VEGFA;KDR;S1PR1;CDH13	0.0355738	1.44887	0.425576
GO:0060174	limb bud formation	http://amigo.geneontology.org/amigo/term/GO:0060174	5	2451	10	16473	3.36529	6659;6662;2263;6664;1280	SOX4;SOX9;FGFR2;SOX11;COL2A1	0.0355738	1.44887	0.425576
GO:0060041	retina development in camera-type eye	http://amigo.geneontology.org/amigo/term/GO:0060041	16	2451	61	16473	1.76788	5979;5158;5961;7275;10461;2782;6662;5458;324;30812;60436;2779;55636;6096;57835;79888	RET;PDE6B;PRPH2;TUB;MERTK;GNB1;SOX9;POU4F2;APC;SOX8;TGIF2;GNAT1;CHD7;RORB;SLC4A5;LPCAT1	0.0360922	1.44259	0.425576
GO:0021954	central nervous system neuron development	http://amigo.geneontology.org/amigo/term/GO:0021954	6	2451	14	16473	2.88501	4915;63973;4133;7832;429;2624	NTRK2;NEUROG2;MAP2;BTG2;ASCL1;GATA2	0.0363032	1.44005	0.425576
GO:0045197	establishment or maintenance of epithelial cell apical/basal polarity	http://amigo.geneontology.org/amigo/term/GO:0045197	6	2451	14	16473	2.88501	1742;55914;1741;57216;1739;1740	DLG4;ERBB2IP;DLG3;VANGL2;DLG1;DLG2	0.0363032	1.44005	0.425576
GO:0021527	spinal cord association neuron differentiation	http://amigo.geneontology.org/amigo/term/GO:0021527	6	2451	14	16473	2.88501	8543;6886;5077;266727;429;8022	LMO4;TAL1;PAX3;MDGA1;ASCL1;LHX3	0.0363032	1.44005	0.425576
GO:0046426	negative regulation of JAK-STAT cascade	http://amigo.geneontology.org/amigo/term/GO:0046426	6	2451	14	16473	2.88501	4771;9021;9306;9655;4760;5789	NF2;SOCS3;SOCS6;SOCS5;NEUROD1;PTPRD	0.0363032	1.44005	0.425576
GO:0071044	histone mRNA catabolic process	http://amigo.geneontology.org/amigo/term/GO:0071044	6	2451	14	16473	2.88501	54464;5976;472;64282;90459;23318	XRN1;UPF1;ATM;PAPD5;ERI1;ZCCHC11	0.0363032	1.44005	0.425576
GO:0008542	visual learning	http://amigo.geneontology.org/amigo/term/GO:0008542	13	2451	46	16473	1.90419	3815;3845;777;27;81832;6310;351;3688;85461;3091;3064;3156;5153	KIT;KRAS;CACNA1E;ABL2;NETO1;ATXN1;APP;ITGB1;TANC1;HIF1A;HTT;HMGCR;PDE1B	0.0363127	1.43994	0.425576
GO:0048754	branching morphogenesis of an epithelial tube	http://amigo.geneontology.org/amigo/term/GO:0048754	9	2451	27	16473	2.24488	5829;4824;3791;4851;4233;2683;4613;7422;4323	PXN;NKX3-1;KDR;NOTCH1;MET;B4GALT1;MYCN;VEGFA;MMP14	0.036422	1.43864	0.425576
GO:0048873	homeostasis of number of cells within a tissue	http://amigo.geneontology.org/amigo/term/GO:0048873	9	2451	27	16473	2.24488	387597;3845;6117;26058;118;51542;1435;2149;2624	ILDR2;KRAS;RPA1;GIGYF2;ADD1;VPS54;CSF1;F2R;GATA2	0.036422	1.43864	0.425576
GO:0016339	calcium-dependent cell-cell adhesion via plasma membrane cell adhesion molecules	http://amigo.geneontology.org/amigo/term/GO:0016339	9	2451	27	16473	2.24488	56131;56125;9378;8641;5098;22871;1015;1012;1828	PCDHB4;PCDHB11;NRXN1;PCDHGB4;PCDHGC3;NLGN1;CDH17;CDH13;DSG1	0.036422	1.43864	0.425576
GO:0007169	transmembrane receptor protein tyrosine kinase signaling pathway	http://amigo.geneontology.org/amigo/term/GO:0007169	22	2451	93	16473	1.59524	2065;3084;9846;2889;2066;5979;4915;55359;3716;4919;624;7525;3702;3791;27020;135;1435;627;399694;3937;116;10849	ERBB3;NRG1;GAB2;RAPGEF1;ERBB4;RET;NTRK2;STYK1;JAK1;ROR1;BDKRB2;YES1;ITK;KDR;NPTN;ADORA2A;CSF1;BDNF;SHC4;LCP2;ADCYAP1;CD3EAP	0.0379962	1.42026	0.442484
GO:0017158	regulation of calcium ion-dependent exocytosis	http://amigo.geneontology.org/amigo/term/GO:0017158	10	2451	32	16473	2.1048	123036;145741;9066;55503;8448;6857;143425;84258;255928;23208	TC2N;C2CD4A;SYT7;TRPV6;DOC2A;SYT1;SYT9;SYT3;SYT14;SYT11	0.0386211	1.41318	0.448262
GO:0045648	positive regulation of erythrocyte differentiation	http://amigo.geneontology.org/amigo/term/GO:0045648	8	2451	23	16473	2.3421	91;2113;6886;405;2309;3091;5469;2624	ACVR1B;ETS1;TAL1;ARNT;FOXO3;HIF1A;MED1;GATA2	0.0397519	1.40064	0.457457
GO:0034644	cellular response to UV	http://amigo.geneontology.org/amigo/term/GO:0034644	11	2451	37	16473	2.00261	578;5796;4734;220042;1387;54617;94241;55294;57646;55031;5295	BAK1;PTPRK;NEDD4;DDIAS;CREBBP;INO80;TP53INP1;FBXW7;USP28;USP47;PIK3R1	0.0400005	1.39793	0.457457
GO:0001568	blood vessel development	http://amigo.geneontology.org/amigo/term/GO:0001568	11	2451	37	16473	2.00261	4215;2307;1399;2308;9693;7048;8613;2889;1289;4208;1747	MAP3K3;FOXS1;CRKL;FOXO1;RAPGEF2;TGFBR2;PPAP2B;RAPGEF1;COL5A1;MEF2C;DLX3	0.0400005	1.39793	0.457457
GO:0010811	positive regulation of cell-substrate adhesion	http://amigo.geneontology.org/amigo/term/GO:0010811	11	2451	37	16473	2.00261	6251;64094;4811;7057;4887;255743;2199;5581;151887;3675;3491	RSU1;SMOC2;NID1;THBS1;NPY2R;NPNT;FBLN2;PRKCE;CCDC80;ITGA3;CYR61	0.0400005	1.39793	0.457457
GO:0008284	positive regulation of cell proliferation	http://amigo.geneontology.org/amigo/term/GO:0008284	82	2451	443	16473	1.2525	219790;5087;1906;8317;2250;6117;55331;1803;80320;3685;2260;399694;3667;9846;6733;1871;2066;57448;3572;5562;2149;2247;2263;3815;1399;3480;204851;57472;4915;2113;5314;3643;7021;10133;1910;2869;3280;1739;1271;5915;6664;112939;55536;3845;1490;8660;102;6662;3791;2323;4824;1457;5728;5008;282991;7048;7292;8452;5454;6464;8848;7422;154;5077;51176;5159;1027;3200;1128;2069;4851;1440;6659;25805;79084;4953;36…	RTKN2;PBX1;EDN1;CDC7;FGF5;RPA1;ACER3;DPP4;SP6;ITGAV;FGFR1;SHC4;IRS1;GAB2;SRPK2;E2F3;ERBB4;BIRC6;IL6ST;PRKAA1;F2R;FGF2;FGFR2;KIT;CRKL;IGF1R;HIPK1;CNOT6;NTRK2;ETS1;PKHD1;INSR;TFAP2B;OPTN;EDNRB;GRK5;HES1;DLG1;CNTFR;RARB;SOX11;NACC1;CDCA7L;KRAS;CTGF;IRS2;ADAM10;SOX9;KDR;FLT3LG;NKX3-1;CSNK2A1;PTEN;OSM;BLOC1S2;TGFBR2;TNFSF4;CUL3;POU3F2;SHC1;TSC22D1;VEGFA;ADRB2;PAX3;LEF1;PDGFRB;CDKN1B;HOXA3;CHRM1;EREG;N…	0.0400702	1.39718	0.457457
GO:0045727	positive regulation of translation	http://amigo.geneontology.org/amigo/term/GO:0045727	13	2451	47	16473	1.86356	10605;116496;51334;7057;27230;6659;22849;940;79727;6198;1654;23185;1153	PAIP1;FAM129A;PRR16;THBS1;SERP1;SOX4;CPEB3;CD28;LIN28A;RPS6KB1;DDX3X;LARP4B;CIRBP	0.0410586	1.3866	0.45929
GO:0042149	cellular response to glucose starvation	http://amigo.geneontology.org/amigo/term/GO:0042149	9	2451	28	16473	2.16458	51100;80315;81788;22863;9891;5289;5562;7436;9451	SH3GLB1;CPEB4;NUAK2;ATG14;NUAK1;PIK3C3;PRKAA1;VLDLR;EIF2AK3	0.0427908	1.36865	0.45929
GO:0016573	histone acetylation	http://amigo.geneontology.org/amigo/term/GO:0016573	9	2451	28	16473	2.16458	10499;84148;1387;8202;6877;7994;10724;23522;9575	NCOA2;KAT8;CREBBP;NCOA3;TAF5;KAT6A;MGEA5;KAT6B;CLOCK	0.0427908	1.36865	0.45929
GO:0001707	mesoderm formation	http://amigo.geneontology.org/amigo/term/GO:0001707	9	2451	28	16473	2.16458	659;90;4771;4088;57045;8646;5573;9421;8013	BMPR2;ACVR1;NF2;SMAD3;TWSG1;CHRD;PRKAR1A;HAND1;NR4A3	0.0427908	1.36865	0.45929
GO:0061418	regulation of transcription from RNA polymerase II promoter in response to hypoxia	http://amigo.geneontology.org/amigo/term/GO:0061418	9	2451	28	16473	2.16458	64344;7322;1387;1958;54583;405;3091;7422;2034	HIF3A;UBE2D2;CREBBP;EGR1;EGLN1;ARNT;HIF1A;VEGFA;EPAS1	0.0427908	1.36865	0.45929
GO:1900026	positive regulation of substrate adhesion-dependent cell spreading	http://amigo.geneontology.org/amigo/term/GO:1900026	9	2451	28	16473	2.16458	8874;10276;57580;11078;10562;55604;998;10109;6239	ARHGEF7;NET1;PREX1;TRIOBP;OLFM4;LRRC16A;CDC42;ARPC2;RREB1	0.0427908	1.36865	0.45929
GO:0050767	regulation of neurogenesis	http://amigo.geneontology.org/amigo/term/GO:0050767	7	2451	19	16473	2.48036	3213;406;50863;4978;55636;402665;257194	HOXB3;ARNTL;NTM;OPCML;CHD7;IGLON5;NEGR1	0.0429048	1.36749	0.45929
GO:0060045	positive regulation of cardiac muscle cell proliferation	http://amigo.geneontology.org/amigo/term/GO:0060045	7	2451	19	16473	2.48036	2263;3084;2260;4851;2066;4208;2247	FGFR2;NRG1;FGFR1;NOTCH1;ERBB4;MEF2C;FGF2	0.0429048	1.36749	0.45929
GO:0045022	early endosome to late endosome transport	http://amigo.geneontology.org/amigo/term/GO:0045022	7	2451	19	16473	2.48036	51361;55614;64089;7879;5868;8411;5289	HOOK1;KIF16B;SNX16;RAB7A;RAB5A;EEA1;PIK3C3	0.0429048	1.36749	0.45929
GO:0071108	protein K48-linked deubiquitination	http://amigo.geneontology.org/amigo/term/GO:0071108	7	2451	19	16473	2.48036	54726;55593;7128;55432;57695;80124;9101	OTUD4;OTUD5;TNFAIP3;YOD1;USP37;VCPIP1;USP8	0.0429048	1.36749	0.45929
GO:2000463	positive regulation of excitatory postsynaptic potential	http://amigo.geneontology.org/amigo/term/GO:2000463	7	2451	19	16473	2.48036	1742;5649;81832;9378;5728;85358;22871	DLG4;RELN;NETO1;NRXN1;PTEN;SHANK3;NLGN1	0.0429048	1.36749	0.45929
GO:0046716	muscle cell cellular homeostasis	http://amigo.geneontology.org/amigo/term/GO:0046716	7	2451	19	16473	2.48036	1073;1756;324;3091;2548;9215;4534	CFL2;DMD;APC;HIF1A;GAA;LARGE;MTM1	0.0429048	1.36749	0.45929
GO:0006325	chromatin organization	http://amigo.geneontology.org/amigo/term/GO:0006325	47	2451	236	16473	1.34511	79960;83439;80854;11143;56970;5929;8242;7994;1810;64426;63976;9575;8473;8850;8648;79718;51317;8091;117143;339287;7403;54904;58508;6657;6597;6304;9913;51742;60;1107;6907;5077;80853;4297;84159;10499;84148;10363;1387;51230;7468;64769;79084;22992;5927;51780;23522	JADE1;TCF7L1;SETD7;KAT7;ATXN7L3;RBBP5;KDM5C;KAT6A;DR1;SUDS3;PRDM16;CLOCK;OGT;KAT2B;NCOA1;TBL1XR1;PHF21A;HMGA2;TADA1;MSL1;KDM6A;WHSC1L1;KMT2C;SOX2;SMARCA4;SATB1;SUPT7L;ARID4B;ACTB;CHD3;TBL1X;PAX3;KDM7A;KMT2A;ARID5B;NCOA2;KAT8;HMG20A;CREBBP;PHF20;WHSC1;MEAF6;WDR77;KDM2A;KDM5A;KDM3B;KAT6B	0.0429446	1.36709	0.45929
GO:0071476	cellular hypotonic response	http://amigo.geneontology.org/amigo/term/GO:0071476	4	2451	7	16473	3.84517	4638;9943;9990;27347	MYLK;OXSR1;SLC12A6;STK39	0.0436602	1.35991	0.45929
GO:0007185	transmembrane receptor protein tyrosine phosphatase signaling pathway	http://amigo.geneontology.org/amigo/term/GO:0007185	4	2451	7	16473	3.84517	5791;10818;5789;5792	PTPRE;FRS2;PTPRD;PTPRF	0.0436602	1.35991	0.45929
GO:0097062	dendritic spine maintenance	http://amigo.geneontology.org/amigo/term/GO:0097062	4	2451	7	16473	3.84517	8898;85461;3675;27	MTMR2;TANC1;ITGA3;ABL2	0.0436602	1.35991	0.45929
GO:2001259	positive regulation of cation channel activity	http://amigo.geneontology.org/amigo/term/GO:2001259	4	2451	7	16473	3.84517	287;23327;3767;1520	ANK2;NEDD4L;KCNJ11;CTSS	0.0436602	1.35991	0.45929
GO:0071711	basement membrane organization	http://amigo.geneontology.org/amigo/term/GO:0071711	4	2451	7	16473	3.84517	4811;1605;22795;1282	NID1;DAG1;NID2;COL4A1	0.0436602	1.35991	0.45929
GO:0061298	retina vasculature development in camera-type eye	http://amigo.geneontology.org/amigo/term/GO:0061298	4	2451	7	16473	3.84517	3091;5159;659;5156	HIF1A;PDGFRB;BMPR2;PDGFRA	0.0436602	1.35991	0.45929
GO:0031642	negative regulation of myelination	http://amigo.geneontology.org/amigo/term/GO:0031642	4	2451	7	16473	3.84517	8898;27242;5728;9451	MTMR2;TNFRSF21;PTEN;EIF2AK3	0.0436602	1.35991	0.45929
GO:0060770	negative regulation of epithelial cell proliferation involved in prostate gland development	http://amigo.geneontology.org/amigo/term/GO:0060770	4	2451	7	16473	3.84517	4824;1027;79084;324	NKX3-1;CDKN1B;WDR77;APC	0.0436602	1.35991	0.45929
GO:0045647	negative regulation of erythrocyte differentiation	http://amigo.geneontology.org/amigo/term/GO:0045647	4	2451	7	16473	3.84517	10634;6777;3202;8861	GAS2L1;STAT5B;HOXA5;LDB1	0.0436602	1.35991	0.45929
GO:0034616	response to laminar fluid shear stress	http://amigo.geneontology.org/amigo/term/GO:0034616	4	2451	7	16473	3.84517	19;4092;2113;4091	ABCA1;SMAD7;ETS1;SMAD6	0.0436602	1.35991	0.45929
GO:0003360	brainstem development	http://amigo.geneontology.org/amigo/term/GO:0003360	4	2451	7	16473	3.84517	6331;8929;4089;1271	SCN5A;PHOX2B;SMAD4;CNTFR	0.0436602	1.35991	0.45929
GO:0045199	maintenance of epithelial cell apical/basal polarity	http://amigo.geneontology.org/amigo/term/GO:0045199	4	2451	7	16473	3.84517	55327;64130;8825;51248	LIN7C;LIN7B;LIN7A;PDZD11	0.0436602	1.35991	0.45929
GO:0007256	activation of JNKK activity	http://amigo.geneontology.org/amigo/term/GO:0007256	4	2451	7	16473	3.84517	203447;4296;4293;4294	NRK;MAP3K11;MAP3K9;MAP3K10	0.0436602	1.35991	0.45929
GO:0031098	stress-activated protein kinase signaling cascade	http://amigo.geneontology.org/amigo/term/GO:0031098	10	2451	33	16473	2.04089	55437;9943;51347;5062;57144;92335;8428;27347;203447;9748	STRADB;OXSR1;TAOK3;PAK2;PAK7;STRADA;STK24;STK39;NRK;SLK	0.0446945	1.34975	0.464556
GO:0015701	bicarbonate transport	http://amigo.geneontology.org/amigo/term/GO:0015701	10	2451	33	16473	2.04089	115019;761;6521;766;57835;5733;8671;9497;57282;771	SLC26A9;CA3;SLC4A1;CA7;SLC4A5;PTGER3;SLC4A4;SLC4A7;SLC4A10;CA12	0.0446945	1.34975	0.464556
GO:0002027	regulation of heart rate	http://amigo.geneontology.org/amigo/term/GO:0002027	10	2451	33	16473	2.04089	6262;777;801;808;1756;5144;6331;287;10371;2034	RYR2;CACNA1E;CALM1;CALM3;DMD;PDE4D;SCN5A;ANK2;SEMA3A;EPAS1	0.0446945	1.34975	0.464556
GO:0030501	positive regulation of bone mineralization	http://amigo.geneontology.org/amigo/term/GO:0030501	10	2451	33	16473	2.04089	90;130497;4088;2201;91461;154;375056;659;196527;4208	ACVR1;OSR1;SMAD3;FBN2;PKDCC;ADRB2;MIA3;BMPR2;ANO6;MEF2C	0.0446945	1.34975	0.464556
GO:0061178	regulation of insulin secretion involved in cellular response to glucose stimulus	http://amigo.geneontology.org/amigo/term/GO:0061178	6	2451	15	16473	2.69252	777;9378;252983;5581;3170;5127	CACNA1E;NRXN1;STXBP4;PRKCE;FOXA2;CDK16	0.0454278	1.34268	0.465404
GO:0051895	negative regulation of focal adhesion assembly	http://amigo.geneontology.org/amigo/term/GO:0051895	6	2451	15	16473	2.69252	23122;7057;5728;23603;54828;4323	CLASP2;THBS1;PTEN;CORO1C;BCAS3;MMP14	0.0454278	1.34268	0.465404
GO:0048208	COPII vesicle coating	http://amigo.geneontology.org/amigo/term/GO:0048208	6	2451	15	16473	2.69252	51128;10972;9632;8452;89866;10802	SAR1B;TMED10;SEC24C;CUL3;SEC16B;SEC24A	0.0454278	1.34268	0.465404
GO:0021542	dentate gyrus development	http://amigo.geneontology.org/amigo/term/GO:0021542	6	2451	15	16473	2.69252	51176;2018;5728;7832;4760;63974	LEF1;EMX2;PTEN;BTG2;NEUROD1;NEUROD6	0.0454278	1.34268	0.465404
GO:0051056	regulation of small GTPase mediated signal transduction	http://amigo.geneontology.org/amigo/term/GO:0051056	29	2451	134	16473	1.45997	10928;10144;117289;4983;50649;998;57568;8874;23370;9826;79822;23433;396;26037;55789;9901;121512;9828;116984;94134;8997;26230;10276;83478;2909;23092;93663;394;84986	RALBP1;FAM13A;TAGAP;OPHN1;ARHGEF4;CDC42;SIPA1L2;ARHGEF7;ARHGEF18;ARHGEF11;ARHGAP28;RHOQ;ARHGDIA;SIPA1L1;DEPDC1B;SRGAP3;FGD4;ARHGEF17;ARAP2;ARHGAP12;KALRN;TIAM2;NET1;ARHGAP24;ARHGAP35;ARHGAP26;ARHGAP18;ARHGAP5;ARHGAP19	0.0461453	1.33587	0.465404
GO:0090557	establishment of endothelial intestinal barrier	http://amigo.geneontology.org/amigo/term/GO:0090557	5	2451	11	16473	3.05917	50848;57826;5861;9693;51735	F11R;RAP2C;RAB1A;RAPGEF2;RAPGEF6	0.04638	1.33367	0.465404
GO:0003222	ventricular trabecula myocardium morphogenesis	http://amigo.geneontology.org/amigo/term/GO:0003222	5	2451	11	16473	3.05917	5469;57493;3084;4851;23462	MED1;HEG1;NRG1;NOTCH1;HEY1	0.04638	1.33367	0.465404
GO:0016331	morphogenesis of embryonic epithelium	http://amigo.geneontology.org/amigo/term/GO:0016331	5	2451	11	16473	3.05917	7041;9096;2263;5100;2926	TGFB1I1;TBX18;FGFR2;PCDH8;GRSF1	0.04638	1.33367	0.465404
GO:1900745	positive regulation of p38MAPK cascade	http://amigo.geneontology.org/amigo/term/GO:1900745	5	2451	11	16473	3.05917	7422;4616;4986;4215;23328	VEGFA;GADD45B;OPRK1;MAP3K3;SASH1	0.04638	1.33367	0.465404
GO:0043129	surfactant homeostasis	http://amigo.geneontology.org/amigo/term/GO:0043129	5	2451	11	16473	3.05917	221395;7422;3791;2034;79888	ADGRF5;VEGFA;KDR;EPAS1;LPCAT1	0.04638	1.33367	0.465404
GO:0021799	cerebral cortex radially oriented cell migration	http://amigo.geneontology.org/amigo/term/GO:0021799	5	2451	11	16473	3.05917	8065;26468;81565;266727;5454	CUL5;LHX6;NDEL1;MDGA1;POU3F2	0.04638	1.33367	0.465404
GO:1900006	positive regulation of dendrite development	http://amigo.geneontology.org/amigo/term/GO:1900006	5	2451	11	16473	3.05917	7804;4976;124925;7436;153090	LRP8;OPA1;SEZ6;VLDLR;DAB2IP	0.04638	1.33367	0.465404
GO:0010629	negative regulation of gene expression	http://amigo.geneontology.org/amigo/term/GO:0010629	25	2451	112	16473	1.50536	23435;54602;998;8301;10370;3696;940;23181;2319;6664;6586;1490;91;4824;7707;5454;29110;25976;578;2099;23394;5091;10634;4208;5324	TARDBP;NDFIP2;CDC42;PICALM;CITED2;ITGB8;CD28;DIP2A;FLOT2;SOX11;SLIT3;CTGF;ACVR1B;NKX3-1;ZNF148;POU3F2;TBK1;TIPARP;BAK1;ESR1;ADNP;PC;GAS2L1;MEF2C;PLAG1	0.0470099	1.32781	0.470369
GO:0019933	cAMP-mediated signaling	http://amigo.geneontology.org/amigo/term/GO:0019933	8	2451	24	16473	2.24437	6662;1979;2740;9693;5144;5598;9472;116	SOX9;EIF4EBP2;GLP1R;RAPGEF2;PDE4D;MAPK7;AKAP6;ADCYAP1	0.0471976	1.32608	0.470894
GO:0006417	regulation of translation	http://amigo.geneontology.org/amigo/term/GO:0006417	16	2451	64	16473	1.6847	84919;677;57472;136319;149986;7248;8569;51123;27330;351;2309;23173;10985;23369;4848;6426	PPP1R15B;ZFP36L1;CNOT6;MTPN;LSM14B;TSC1;MKNK1;ZNF706;RPS6KA6;APP;FOXO3;METAP1;GCN1;PUM2;CNOT2;SRSF1	0.0492093	1.30795	0.487577
GO:0001843	neural tube closure	http://amigo.geneontology.org/amigo/term/GO:0001843	19	2451	80	16473	1.60088	7403;79977;9620;8543;6385;2909;7248;1856;65979;57216;5567;9475;7408;5077;4040;4976;27443;5727;51715	KDM6A;GRHL2;CELSR1;LMO4;SDC4;ARHGAP35;TSC1;DVL2;PHACTR4;VANGL2;PRKACB;ROCK2;VASP;PAX3;LRP6;OPA1;CECR2;PTCH1;RAB23	0.0496761	1.30385	0.487577
GO:0009791	post-embryonic development	http://amigo.geneontology.org/amigo/term/GO:0009791	19	2451	80	16473	1.60088	2263;3758;64651;54928;5326;60529;8239;27230;55224;26058;57493;6335;93986;90780;23515;84159;25976;639;57282	FGFR2;KCNJ1;CSRNP1;IMPAD1;PLAGL2;ALX4;USP9X;SERP1;ETNK2;GIGYF2;HEG1;SCN9A;FOXP2;PYGO2;MORC3;ARID5B;TIPARP;PRDM1;SLC4A10	0.0496761	1.30385	0.487577
GO:0000381	regulation of alternative mRNA splicing, via spliceosome	http://amigo.geneontology.org/amigo/term/GO:0000381	9	2451	29	16473	2.08981	146713;1859;6431;60677;4154;135295;58517;11189;84530	RBFOX3;DYRK1A;SRSF6;CELF6;MBNL1;SRSF12;RBM25;CELF3;SRRM4	0.0498659	1.3022	0.487577
GO:0030100	regulation of endocytosis	http://amigo.geneontology.org/amigo/term/GO:0030100	9	2451	29	16473	2.08981	8301;27;5868;5869;57584;4983;5878;30844;1012	PICALM;ABL2;RAB5A;RAB5B;ARHGAP21;OPHN1;RAB5C;EHD4;CDH13	0.0498659	1.3022	0.487577
GO:0006397	mRNA processing	http://amigo.geneontology.org/amigo/term/GO:0006397	36	2451	175	16473	1.38829	23435;6421;3178;64282;57661;58517;6426;140890;144983;10150;55660;8683;5511;55147;55110;10659;9444;64506;23658;285672;10891;60677;57805;284695;6432;10236;9924;146713;9343;54845;201626;54715;10594;11051;9169;84530	TARDBP;SFPQ;HNRNPA1;PAPD5;PHRF1;RBM25;SRSF1;SREK1;HNRNPA1L2;MBNL2;PRPF40A;SRSF9;PPP1R8;RBM23;MAGOHB;CELF2;QKI;CPEB1;LSM5;SREK1IP1;PPARGC1A;CELF6;CCAR2;ZNF326;SRSF7;HNRNPR;PAN2;RBFOX3;EFTUD2;ESRP1;PDE12;RBFOX1;PRPF8;NUDT21;SCAF11;SRRM4	0.0499164	1.30176	0.487577
GO:0009653	anatomical structure morphogenesis	http://amigo.geneontology.org/amigo/term/GO:0009653	27	2451	124	16473	1.46859	636;4303;10644;7849;10736;2149;3207;2307;10205;27122;2308;9580;10894;22887;2070;2138;30061;2300;8218;3491;10389;2069;10206;2309;3170;7468;4779	BICD1;FOXO4;IGF2BP2;PAX8;SIX2;F2R;HOXA11;FOXS1;MPZL2;DKK3;FOXO1;SOX13;LYVE1;FOXJ3;EYA4;EYA1;SLC40A1;FOXL1;CLTCL1;CYR61;SCML2;EREG;TRIM13;FOXO3;FOXA2;WHSC1;NFE2L1	0.0501165	1.30002	0.487577
GO:0042475	odontogenesis of dentin-containing tooth	http://amigo.geneontology.org/amigo/term/GO:0042475	15	2451	59	16473	1.71308	51176;4771;9464;10018;10913;6331;431707;860;5156;4040;29123;2737;9421;64919;1747	LEF1;NF2;HAND2;BCL2L11;EDAR;SCN5A;LHX8;RUNX2;PDGFRA;LRP6;ANKRD11;GLI3;HAND1;BCL11B;DLX3	0.05027	1.29869	0.487577
GO:0097193	intrinsic apoptotic signaling pathway	http://amigo.geneontology.org/amigo/term/GO:0097193	15	2451	59	16473	1.71308	578;1869;8454;7529;10971;8065;4836;10018;7532;140735;8452;331;7534;1654;7531	BAK1;E2F1;CUL1;YWHAB;YWHAQ;CUL5;NMT1;BCL2L11;YWHAG;DYNLL2;CUL3;XIAP;YWHAZ;DDX3X;YWHAE	0.05027	1.29869	0.487577
GO:0001570	vasculogenesis	http://amigo.geneontology.org/amigo/term/GO:0001570	15	2451	59	16473	1.71308	4915;677;10052;8322;55273;3791;55294;23462;7048;57493;5921;3209;25976;7422;9444	NTRK2;ZFP36L1;GJC1;FZD4;TMEM100;KDR;FBXW7;HEY1;TGFBR2;HEG1;RASA1;HOXA13;TIPARP;VEGFA;QKI	0.05027	1.29869	0.487577
GO:0030509	BMP signaling pathway	http://amigo.geneontology.org/amigo/term/GO:0030509	18	2451	75	16473	1.61756	51176;90;6262;170261;392255;1958;55273;8239;4090;4092;4091;57045;860;64750;285704;659;283375;4089	LEF1;ACVR1;RYR2;ZCCHC12;GDF6;EGR1;TMEM100;USP9X;SMAD5;SMAD7;SMAD6;TWSG1;RUNX2;SMURF2;RGMB;BMPR2;SLC39A5;SMAD4	0.0512425	1.29037	0.490928
GO:0007162	negative regulation of cell adhesion	http://amigo.geneontology.org/amigo/term/GO:0007162	10	2451	34	16473	1.98075	2065;396;10507;102;5921;27289;375056;5140;1012;53616	ERBB3;ARHGDIA;SEMA4D;ADAM10;RASA1;RND1;MIA3;PDE3B;CDH13;ADAM22	0.0513825	1.28918	0.490928
GO:0060325	face morphogenesis	http://amigo.geneontology.org/amigo/term/GO:0060325	10	2451	34	16473	1.98075	51176;4040;64651;5083;83716;7994;25976;5156;29123;84159	LEF1;LRP6;CSRNP1;PAX9;CRISPLD2;KAT6A;TIPARP;PDGFRA;ANKRD11;ARID5B	0.0513825	1.28918	0.490928
GO:0023019	signal transduction involved in regulation of gene expression	http://amigo.geneontology.org/amigo/term/GO:0023019	7	2451	20	16473	2.3562	5028;2250;142;4088;3170;5156;4760	P2RY1;FGF5;PARP1;SMAD3;FOXA2;PDGFRA;NEUROD1	0.0516746	1.28672	0.490928
GO:0045664	regulation of neuron differentiation	http://amigo.geneontology.org/amigo/term/GO:0045664	7	2451	20	16473	2.3562	8851;2138;463;7532;64919;22871;627	CDK5R1;EYA1;ZFHX3;YWHAG;BCL11B;NLGN1;BDNF	0.0516746	1.28672	0.490928
GO:0016079	synaptic vesicle exocytosis	http://amigo.geneontology.org/amigo/term/GO:0016079	13	2451	49	16473	1.78728	123036;145741;6616;9066;8448;6857;80331;143425;84258;23557;51762;255928;23208	TC2N;C2CD4A;SNAP25;SYT7;DOC2A;SYT1;DNAJC5;SYT9;SYT3;SNAPIN;RAB8B;SYT14;SYT11	0.0518237	1.28547	0.490928
GO:0003151	outflow tract morphogenesis	http://amigo.geneontology.org/amigo/term/GO:0003151	11	2451	39	16473	1.89968	10370;2138;4734;7057;4887;1856;3280;3091;7422;4208;6664	CITED2;EYA1;NEDD4;THBS1;NPY2R;DVL2;HES1;HIF1A;VEGFA;MEF2C;SOX11	0.0520734	1.28338	0.490928
GO:0048813	dendrite morphogenesis	http://amigo.geneontology.org/amigo/term/GO:0048813	11	2451	39	16473	1.89968	26050;8301;27;10371;4133;1952;3688;9475;54664;9201;7436	SLITRK5;PICALM;ABL2;SEMA3A;MAP2;CELSR2;ITGB1;ROCK2;TMEM106B;DCLK1;VLDLR	0.0520734	1.28338	0.490928
GO:0060348	bone development	http://amigo.geneontology.org/amigo/term/GO:0060348	11	2451	39	16473	1.89968	2263;2778;23705;23213;5734;64175;29123;7468;171023;4090;6781	FGFR2;GNAS;CADM1;SULF1;PTGER4;P3H1;ANKRD11;WHSC1;ASXL1;SMAD5;STC1	0.0520734	1.28338	0.490928
GO:0060048	cardiac muscle contraction	http://amigo.geneontology.org/amigo/term/GO:0060048	12	2451	44	16473	1.83708	6262;8557;6324;1756;6327;156;6331;70;287;2548;6426;4090	RYR2;TCAP;SCN1B;DMD;SCN2B;ADRBK1;SCN5A;ACTC1;ANK2;GAA;SRSF1;SMAD5	0.0521664	1.28261	0.490928
GO:0045860	positive regulation of protein kinase activity	http://amigo.geneontology.org/amigo/term/GO:0045860	12	2451	44	16473	1.83708	57679;5906;5649;6385;2069;9693;51429;3491;1435;3937;116;7436	ALS2;RAP1A;RELN;SDC4;EREG;RAPGEF2;SNX9;CYR61;CSF1;LCP2;ADCYAP1;VLDLR	0.0521664	1.28261	0.490928
GO:0007229	integrin-mediated signaling pathway	http://amigo.geneontology.org/amigo/term/GO:0007229	19	2451	81	16473	1.58102	5829;1490;1601;55914;3690;3696;102;3685;3655;5587;3672;3675;8452;3688;3678;1307;4739;8754;3673	PXN;CTGF;DAB2;ERBB2IP;ITGB3;ITGB8;ADAM10;ITGAV;ITGA6;PRKD1;ITGA1;ITGA3;CUL3;ITGB1;ITGA5;COL16A1;NEDD9;ADAM9;ITGA2	0.0541752	1.2662	0.491119
GO:0010468	regulation of gene expression	http://amigo.geneontology.org/amigo/term/GO:0010468	21	2451	92	16473	1.53874	7403;123036;5516;4863;6657;5336;1280;8929;648;6272;8653;55603;7048;253260;3667;9546;57835;81606;3091;429;399694	KDM6A;TC2N;PPP2CB;NPAT;SOX2;PLCG2;COL2A1;PHOX2B;BMI1;SORT1;DDX3Y;FAM46A;TGFBR2;RICTOR;IRS1;APBA3;SLC4A5;LBH;HIF1A;ASCL1;SHC4	0.0547824	1.26136	0.491119
GO:0000187	activation of MAPK activity	http://amigo.geneontology.org/amigo/term/GO:0000187	23	2451	103	16473	1.50553	257397;1942;10746;7057;3672;136;5562;2247;3815;3643;7867;4215;5829;6885;2911;4233;5604;6464;4296;114898;2069;10818;408	TAB3;EFNA1;MAP3K2;THBS1;ITGA1;ADORA2B;PRKAA1;FGF2;KIT;INSR;MAPKAPK3;MAP3K3;PXN;MAP3K7;GRM1;MET;MAP2K1;SHC1;MAP3K11;C1QTNF2;EREG;FRS2;ARRB1	0.0548107	1.26113	0.491119
GO:0060384	innervation	http://amigo.geneontology.org/amigo/term/GO:0060384	6	2451	16	16473	2.52408	2558;5979;2562;23213;23025;2561	GABRA5;RET;GABRB3;SULF1;UNC13A;GABRB2	0.0558548	1.25294	0.491119
GO:0009948	anterior/posterior axis specification	http://amigo.geneontology.org/amigo/term/GO:0009948	6	2451	16	16473	2.52408	6045;9096;80055;23462;10736;8861	RNF2;TBX18;PGAP1;HEY1;SIX2;LDB1	0.0558548	1.25294	0.491119
GO:2000811	negative regulation of anoikis	http://amigo.geneontology.org/amigo/term/GO:2000811	6	2451	16	16473	2.52408	4915;4170;4851;3688;3678;7088	NTRK2;MCL1;NOTCH1;ITGB1;ITGA5;TLE1	0.0558548	1.25294	0.491119
GO:0048260	positive regulation of receptor-mediated endocytosis	http://amigo.geneontology.org/amigo/term/GO:0048260	6	2451	16	16473	2.52408	636;116519;23011;3092;26119;84251	BICD1;APOA5;RAB21;HIP1;LDLRAP1;SGIP1	0.0558548	1.25294	0.491119
GO:0009968	negative regulation of signal transduction	http://amigo.geneontology.org/amigo/term/GO:0009968	6	2451	16	16473	2.52408	90;2065;3486;388531;9655;401190	ACVR1;ERBB3;IGFBP3;RGS9BP;SOCS5;RGS7BP	0.0558548	1.25294	0.491119
GO:0043162	ubiquitin-dependent protein catabolic process via the multivesicular body sorting pathway	http://amigo.geneontology.org/amigo/term/GO:0043162	6	2451	16	16473	2.52408	23327;7251;4734;51271;137492;9525	NEDD4L;TSG101;NEDD4;UBAP1;VPS37A;VPS4B	0.0558548	1.25294	0.491119
GO:0001967	suckling behavior	http://amigo.geneontology.org/amigo/term/GO:0001967	6	2451	16	16473	2.52408	9464;351;51317;55585;1271;334	HAND2;APP;PHF21A;UBE2Q1;CNTFR;APLP2	0.0558548	1.25294	0.491119
GO:0046939	nucleotide phosphorylation	http://amigo.geneontology.org/amigo/term/GO:0046939	6	2451	16	16473	2.52408	1742;1741;84433;260425;1739;1740	DLG4;DLG3;CARD11;MAGI3;DLG1;DLG2	0.0558548	1.25294	0.491119
GO:0030949	positive regulation of vascular endothelial growth factor receptor signaling pathway	http://amigo.geneontology.org/amigo/term/GO:0030949	6	2451	16	16473	2.52408	3690;405;2887;3678;3091;7422	ITGB3;ARNT;GRB10;ITGA5;HIF1A;VEGFA	0.0558548	1.25294	0.491119
GO:0048266	behavioral response to pain	http://amigo.geneontology.org/amigo/term/GO:0048266	6	2451	16	16473	2.52408	777;7057;9815;5008;30818;6335	CACNA1E;THBS1;GIT2;OSM;KCNIP3;SCN9A	0.0558548	1.25294	0.491119
GO:0042733	embryonic digit morphogenesis	http://amigo.geneontology.org/amigo/term/GO:0042733	14	2451	55	16473	1.71487	80856;79977;1387;2768;54928;130497;60529;9464;3207;4613;2737;3239;4089;51715	KIAA1715;GRHL2;CREBBP;GNA12;IMPAD1;OSR1;ALX4;HAND2;HOXA11;MYCN;GLI3;HOXD13;SMAD4;RAB23	0.0568444	1.24531	0.491119
GO:0007190	activation of adenylate cyclase activity	http://amigo.geneontology.org/amigo/term/GO:0007190	9	2451	30	16473	2.02002	4915;2778;2740;799;10487;135;154;136;116	NTRK2;GNAS;GLP1R;CALCR;CAP1;ADORA2A;ADRB2;ADORA2B;ADCYAP1	0.0576689	1.23906	0.491119
GO:0019228	neuronal action potential	http://amigo.geneontology.org/amigo/term/GO:0019228	9	2451	30	16473	2.02002	3778;3751;6331;6335;6323;54112;6328;3736;6326	KCNMA1;KCND2;SCN5A;SCN9A;SCN1A;GPR88;SCN3A;KCNA1;SCN2A	0.0576689	1.23906	0.491119
GO:0050808	synapse organization	http://amigo.geneontology.org/amigo/term/GO:0050808	9	2451	30	16473	2.02002	26045;6623;23114;7248;5098;1501;4644;56097;491	LRRTM2;SNCG;NFASC;TSC1;PCDHGC3;CTNND2;MYO5A;PCDHGC5;ATP2B2	0.0576689	1.23906	0.491119
GO:0060079	excitatory postsynaptic potential	http://amigo.geneontology.org/amigo/term/GO:0060079	9	2451	30	16473	2.02002	5530;124925;57030;9162;6310;134;154;627;4208	PPP3CA;SEZ6;SLC17A7;DGKI;ATXN1;ADORA1;ADRB2;BDNF;MEF2C	0.0576689	1.23906	0.491119
GO:0048008	platelet-derived growth factor receptor signaling pathway	http://amigo.geneontology.org/amigo/term/GO:0048008	9	2451	30	16473	2.02002	5159;27;64651;5728;2889;5156;2549;25976;84159	PDGFRB;ABL2;CSRNP1;PTEN;RAPGEF1;PDGFRA;GAB1;TIPARP;ARID5B	0.0576689	1.23906	0.491119
GO:0046854	phosphatidylinositol phosphorylation	http://amigo.geneontology.org/amigo/term/GO:0046854	10	2451	35	16473	1.92404	5305;9807;54928;5295;5289;23049;3612;8503;5287;200576	PIP4K2A;IP6K1;IMPAD1;PIK3R1;PIK3C3;SMG1;IMPA1;PIK3R3;PIK3C2B;PIKFYVE	0.0587033	1.23134	0.491119
GO:0007628	adult walking behavior	http://amigo.geneontology.org/amigo/term/GO:0007628	10	2451	35	16473	1.92404	1949;2743;7545;3766;3778;785;55636;6323;55074;2043	EFNB3;GLRB;ZIC1;KCNJ10;KCNMA1;CACNB4;CHD7;SCN1A;OXR1;EPHA4	0.0587033	1.23134	0.491119
GO:0048268	clathrin coat assembly	http://amigo.geneontology.org/amigo/term/GO:0048268	5	2451	12	16473	2.80407	3092;2060;115548;8301;163	HIP1;EPS15;FCHO2;PICALM;AP2B1	0.0589243	1.22971	0.491119
GO:0044849	estrous cycle	http://amigo.geneontology.org/amigo/term/GO:0044849	5	2451	12	16473	2.80407	8648;154;4986;23394;2113	NCOA1;ADRB2;OPRK1;ADNP;ETS1	0.0589243	1.22971	0.491119
GO:0043268	positive regulation of potassium ion transport	http://amigo.geneontology.org/amigo/term/GO:0043268	5	2451	12	16473	2.80407	287;154;134;27347;1739	ANK2;ADRB2;ADORA1;STK39;DLG1	0.0589243	1.22971	0.491119
GO:0048484	enteric nervous system development	http://amigo.geneontology.org/amigo/term/GO:0048484	5	2451	12	16473	2.80407	1910;5979;8929;30812;65979	EDNRB;RET;PHOX2B;SOX8;PHACTR4	0.0589243	1.22971	0.491119
GO:0060315	negative regulation of ryanodine-sensitive calcium-release channel activity	http://amigo.geneontology.org/amigo/term/GO:0060315	5	2451	12	16473	2.80407	808;5311;10345;801;6717	CALM3;PKD2;TRDN;CALM1;SRI	0.0589243	1.22971	0.491119
GO:0060487	lung epithelial cell differentiation	http://amigo.geneontology.org/amigo/term/GO:0060487	5	2451	12	16473	2.80407	429;6662;2138;79977;3170	ASCL1;SOX9;EYA1;GRHL2;FOXA2	0.0589243	1.22971	0.491119
GO:0034453	microtubule anchoring	http://amigo.geneontology.org/amigo/term/GO:0034453	5	2451	12	16473	2.80407	123811;1605;9857;23122;9702	FOPNL;DAG1;CEP350;CLASP2;CEP57	0.0589243	1.22971	0.491119
GO:0001889	liver development	http://amigo.geneontology.org/amigo/term/GO:0001889	19	2451	82	16473	1.56164	10370;65985;831;23322;5311;4088;4124;4851;6667;23705;4233;3280;5469;26019;570;9821;57496;84159;3720	CITED2;AACS;CAST;RPGRIP1L;PKD2;SMAD3;MAN2A1;NOTCH1;SP1;CADM1;MET;HES1;MED1;UPF2;BAAT;RB1CC1;MKL2;ARID5B;JARID2	0.0589532	1.22949	0.491119
GO:0035970	peptidyl-threonine dephosphorylation	http://amigo.geneontology.org/amigo/term/GO:0035970	4	2451	8	16473	3.36432	22843;5495;5494;5496	PPM1E;PPM1B;PPM1A;PPM1G	0.0589569	1.22947	0.491119
GO:0003197	endocardial cushion development	http://amigo.geneontology.org/amigo/term/GO:0003197	4	2451	8	16473	3.36432	78987;7057;2065;4734	CRELD1;THBS1;ERBB3;NEDD4	0.0589569	1.22947	0.491119
GO:0034629	cellular protein complex localization	http://amigo.geneontology.org/amigo/term/GO:0034629	4	2451	8	16473	3.36432	81929;8976;4092;1739	SEH1L;WASL;SMAD7;DLG1	0.0589569	1.22947	0.491119
GO:2000480	negative regulation of cAMP-dependent protein kinase activity	http://amigo.geneontology.org/amigo/term/GO:2000480	4	2451	8	16473	3.36432	5576;5573;5577;5569	PRKAR2A;PRKAR1A;PRKAR2B;PKIA	0.0589569	1.22947	0.491119
GO:0010518	positive regulation of phospholipase activity	http://amigo.geneontology.org/amigo/term/GO:0010518	4	2451	8	16473	3.36432	2263;2261;3491;2260	FGFR2;FGFR3;CYR61;FGFR1	0.0589569	1.22947	0.491119
GO:2000177	regulation of neural precursor cell proliferation	http://amigo.geneontology.org/amigo/term/GO:2000177	4	2451	8	16473	3.36432	2308;4771;2309;58155	FOXO1;NF2;FOXO3;PTBP2	0.0589569	1.22947	0.491119
GO:0043983	histone H4-K12 acetylation	http://amigo.geneontology.org/amigo/term/GO:0043983	4	2451	8	16473	3.36432	79960;11143;64769;23338	JADE1;KAT7;MEAF6;JADE2	0.0589569	1.22947	0.491119
GO:0040036	regulation of fibroblast growth factor receptor signaling pathway	http://amigo.geneontology.org/amigo/term/GO:0040036	4	2451	8	16473	3.36432	2263;860;1848;23213	FGFR2;RUNX2;DUSP6;SULF1	0.0589569	1.22947	0.491119
GO:0003208	cardiac ventricle morphogenesis	http://amigo.geneontology.org/amigo/term/GO:0003208	4	2451	8	16473	3.36432	3091;23462;79977;4851	HIF1A;HEY1;GRHL2;NOTCH1	0.0589569	1.22947	0.491119
GO:0006473	protein acetylation	http://amigo.geneontology.org/amigo/term/GO:0006473	4	2451	8	16473	3.36432	2308;1387;7994;8850	FOXO1;CREBBP;KAT6A;KAT2B	0.0589569	1.22947	0.491119
GO:0008105	asymmetric protein localization	http://amigo.geneontology.org/amigo/term/GO:0008105	4	2451	8	16473	3.36432	55327;64130;8825;51248	LIN7C;LIN7B;LIN7A;PDZD11	0.0589569	1.22947	0.491119
GO:0043497	regulation of protein heterodimerization activity	http://amigo.geneontology.org/amigo/term/GO:0043497	4	2451	8	16473	3.36432	578;3084;998;153090	BAK1;NRG1;CDC42;DAB2IP	0.0589569	1.22947	0.491119
GO:0060087	relaxation of vascular smooth muscle	http://amigo.geneontology.org/amigo/term/GO:0060087	4	2451	8	16473	3.36432	3778;134;136;10335	KCNMA1;ADORA1;ADORA2B;MRVI1	0.0589569	1.22947	0.491119
GO:0048193	Golgi vesicle transport	http://amigo.geneontology.org/amigo/term/GO:0048193	4	2451	8	16473	3.36432	10228;400;5587;56907	STX6;ARL1;PRKD1;SPIRE1	0.0589569	1.22947	0.491119
GO:0032330	regulation of chondrocyte differentiation	http://amigo.geneontology.org/amigo/term/GO:0032330	4	2451	8	16473	3.36432	1490;80856;10736;7227	CTGF;KIAA1715;SIX2;TRPS1	0.0589569	1.22947	0.491119
GO:0010458	exit from mitosis	http://amigo.geneontology.org/amigo/term/GO:0010458	4	2451	8	16473	3.36432	23122;11065;2059;55844	CLASP2;UBE2C;EPS8;PPP2R2D	0.0589569	1.22947	0.491119
GO:0033627	cell adhesion mediated by integrin	http://amigo.geneontology.org/amigo/term/GO:0033627	4	2451	8	16473	3.36432	1307;3655;8754;3673	COL16A1;ITGA6;ADAM9;ITGA2	0.0589569	1.22947	0.491119
GO:0006623	protein targeting to vacuole	http://amigo.geneontology.org/amigo/term/GO:0006623	4	2451	8	16473	3.36432	143187;54832;55187;9570	VTI1A;VPS13C;VPS13D;GOSR2	0.0589569	1.22947	0.491119
GO:0086036	regulation of cardiac muscle cell membrane potential	http://amigo.geneontology.org/amigo/term/GO:0086036	4	2451	8	16473	3.36432	287;10345;488;30845	ANK2;TRDN;ATP2A2;EHD3	0.0589569	1.22947	0.491119
GO:0007160	cell-matrix adhesion	http://amigo.geneontology.org/amigo/term/GO:0007160	20	2451	88	16473	1.53182	10580;1490;22795;3690;3696;4811;3685;7248;255743;10018;4289;3655;3672;3675;10894;3688;83700;8754;10516;3673	SORBS1;CTGF;NID2;ITGB3;ITGB8;NID1;ITGAV;TSC1;NPNT;BCL2L11;MKLN1;ITGA6;ITGA1;ITGA3;LYVE1;ITGB1;JAM3;ADAM9;FBLN5;ITGA2	0.0616218	1.21027	0.512094
GO:0045669	positive regulation of osteoblast differentiation	http://amigo.geneontology.org/amigo/term/GO:0045669	14	2451	56	16473	1.68414	90;2778;255743;23462;5587;3491;2201;860;2737;659;3572;6664;4090;4208	ACVR1;GNAS;NPNT;HEY1;PRKD1;CYR61;FBN2;RUNX2;GLI3;BMPR2;IL6ST;SOX11;SMAD5;MEF2C	0.06294	1.20107	0.518672
GO:0042472	inner ear morphogenesis	http://amigo.geneontology.org/amigo/term/GO:0042472	14	2451	56	16473	1.68414	2263;7545;4762;9620;4646;1750;1280;1301;2048;5013;2260;55636;7849;2624	FGFR2;ZIC1;NEUROG1;CELSR1;MYO6;DLX6;COL2A1;COL11A1;EPHB2;OTX1;FGFR1;CHD7;PAX8;GATA2	0.06294	1.20107	0.518672
GO:0051403	stress-activated MAPK cascade	http://amigo.geneontology.org/amigo/term/GO:0051403	14	2451	56	16473	1.68414	257397;4214;9252;9344;6885;2002;6416;5604;466;6197;1848;5598;4208;7867	TAB3;MAP3K1;RPS6KA5;TAOK2;MAP3K7;ELK1;MAP2K4;MAP2K1;ATF1;RPS6KA3;DUSP6;MAPK7;MEF2C;MAPKAPK3	0.06294	1.20107	0.518672
GO:0034162	toll-like receptor 9 signaling pathway	http://amigo.geneontology.org/amigo/term/GO:0034162	17	2451	72	16473	1.59099	257397;4214;51284;9252;6885;2002;6416;5604;7335;466;6197;5289;5598;4208;1848;57161;7867	TAB3;MAP3K1;TLR7;RPS6KA5;MAP3K7;ELK1;MAP2K4;MAP2K1;UBE2V1;ATF1;RPS6KA3;PIK3C3;MAPK7;MEF2C;DUSP6;PELI2;MAPKAPK3	0.0632227	1.19913	0.518672
GO:0021987	cerebral cortex development	http://amigo.geneontology.org/amigo/term/GO:0021987	13	2451	51	16473	1.71698	4915;8648;23236;7248;26047;6867;93986;429;4040;3091;55970;7436;7531	NTRK2;NCOA1;PLCB1;TSC1;CNTNAP2;TACC1;FOXP2;ASCL1;LRP6;HIF1A;GNG12;VLDLR;YWHAE	0.0643728	1.1913	0.518672
GO:0055085	transmembrane transport	http://amigo.geneontology.org/amigo/term/GO:0055085	110	2451	630	16473	1.18165	121601;10928;348995;29957;2556;84912;245973;9429;2558;1836;282679;169026;491;23327;57030;8034;123606;493;55676;3177;528;79901;25800;115019;55503;6505;55530;10257;5573;51076;2700;57282;2562;57719;64137;5577;283537;84879;1184;488;89874;54407;30061;9972;492;120;2561;200010;118;6574;7175;286410;2778;23279;6515;112;2742;151556;57194;5567;291;490;4928;148867;57181;283375;6533;9990;523;19;526;196527;108…	ANO4;RALBP1;NUP43;SLC25A24;GABRA3;SLC35B4;ATP6V1C2;ABCG2;GABRA5;SLC26A2;AQP11;SLC30A8;ATP2B2;NEDD4L;SLC17A7;SLC25A16;NIPA1;ATP2B4;SLC30A6;SLC29A2;ATP6V1C1;CYBRD1;SLC39A6;SLC26A9;TRPV6;SLC1A1;SVOP;ABCC4;PRKAR1A;CUTC;GJA3;SLC4A10;GABRB3;ANO8;ABCG4;PRKAR2B;SLC46A3;MFSD2A;CLCN5;ATP2A2;SLC25A21;SLC38A2;SLC40A1;NUP153;ATP2B3;ADD3;GABRB2;SLC5A9;ADD1;SLC20A1;TPR;ATP11C;GNAS;NUP160;SLC2A3;ADCY6;GLRA2;GPR1…	0.0655547	1.1834	0.518672
GO:0035116	embryonic hindlimb morphogenesis	http://amigo.geneontology.org/amigo/term/GO:0035116	9	2451	31	16473	1.95474	2778;3899;130497;60529;4851;55636;5915;5469;23322	GNAS;AFF3;OSR1;ALX4;NOTCH1;CHD7;RARB;MED1;RPGRIP1L	0.0662162	1.17904	0.518672
GO:0008016	regulation of heart contraction	http://amigo.geneontology.org/amigo/term/GO:0008016	9	2451	31	16473	1.95474	3768;817;7068;2740;10659;6717;6671;2775;1674	KCNJ12;CAMK2D;THRB;GLP1R;CELF2;SRI;SP4;GNAO1;DES	0.0662162	1.17904	0.518672
GO:0034260	negative regulation of GTPase activity	http://amigo.geneontology.org/amigo/term/GO:0034260	11	2451	41	16473	1.8068	9162;50848;10565;6242;54828;132864;408;153090;5962;3843;10788	DGKI;F11R;ARFGEF1;RTKN;BCAS3;CPEB2;ARRB1;DAB2IP;RDX;IPO5;IQGAP2	0.0663736	1.178	0.518672
GO:0030521	androgen receptor signaling pathway	http://amigo.geneontology.org/amigo/term/GO:0030521	11	2451	41	16473	1.8068	8611;9282;8648;4824;8204;10891;7041;9969;8202;5469;5925	PPAP2A;MED14;NCOA1;NKX3-1;NRIP1;PPARGC1A;TGFB1I1;MED13;NCOA3;MED1;RB1	0.0663736	1.178	0.518672
GO:0010971	positive regulation of G2/M transition of mitotic cell cycle	http://amigo.geneontology.org/amigo/term/GO:0010971	6	2451	17	16473	2.37546	5087;8317;8929;9525;351;25942	PBX1;CDC7;PHOX2B;VPS4B;APP;SIN3A	0.0676032	1.17003	0.518672
GO:0048566	embryonic digestive tract development	http://amigo.geneontology.org/amigo/term/GO:0048566	6	2451	17	16473	2.37546	3576;4602;2295;5915;2737;91461	CXCL8;MYB;FOXF2;RARB;GLI3;PKDCC	0.0676032	1.17003	0.518672
GO:0031334	positive regulation of protein complex assembly	http://amigo.geneontology.org/amigo/term/GO:0031334	6	2451	17	16473	2.37546	6886;57600;7341;7422;7415;143098	TAL1;FNIP2;SUMO1;VEGFA;VCP;MPP7	0.0676032	1.17003	0.518672
GO:0030048	actin filament-based movement	http://amigo.geneontology.org/amigo/term/GO:0030048	6	2451	17	16473	2.37546	7456;4646;4644;70;4430;147179	WIPF1;MYO6;MYO5A;ACTC1;MYO1B;WIPF2	0.0676032	1.17003	0.518672
GO:0075733	intracellular transport of virus	http://amigo.geneontology.org/amigo/term/GO:0075733	6	2451	17	16473	2.37546	7251;55048;137492;30835;3836;3837	TSG101;VPS37C;VPS37A;CD209;KPNA1;KPNB1	0.0676032	1.17003	0.518672
GO:0034199	activation of protein kinase A activity	http://amigo.geneontology.org/amigo/term/GO:0034199	6	2451	17	16473	2.37546	108;112;5567;5576;5573;5577	ADCY2;ADCY6;PRKACB;PRKAR2A;PRKAR1A;PRKAR2B	0.0676032	1.17003	0.518672
GO:0032868	response to insulin	http://amigo.geneontology.org/amigo/term/GO:0032868	14	2451	57	16473	1.65449	83667;8473;1959;139596;9021;4986;7248;1407;3795;6272;9852;2887;3667;2650	SESN2;OGT;EGR2;UPRT;SOCS3;OPRK1;TSC1;CRY1;KHK;SORT1;EPM2AIP1;GRB10;IRS1;GCNT1	0.0694583	1.15828	0.518672
GO:0006974	cellular response to DNA damage stimulus	http://amigo.geneontology.org/amigo/term/GO:0006974	36	2451	181	16473	1.34178	1649;51366;604;80854;9320;324;252983;11186;55294;5929;7415;8445;2308;7832;57646;9891;79791;23198;25946;5252;57659;9766;57805;4862;9025;51347;56776;220042;8812;9344;10721;472;331;55031;5810;5893	DDIT3;UBR5;BCL6;SETD7;TRIP12;APC;STXBP4;RASSF1;FBXW7;RBBP5;VCP;DYRK2;FOXO1;BTG2;USP28;NUAK1;FBXO31;PSME4;ZNF385A;PHF1;ZBTB4;SUSD6;CCAR2;NPAS2;RNF8;TAOK3;FMN2;DDIAS;CCNK;TAOK2;POLQ;ATM;XIAP;USP47;RAD1;RAD52	0.0698271	1.15598	0.518672
GO:0006112	energy reserve metabolic process	http://amigo.geneontology.org/amigo/term/GO:0006112	22	2451	101	16473	1.46817	221395;777;2782;3767;6812;5577;108;9495;5906;776;2740;5576;5313;55970;54331;2778;6616;112;5567;291;5573;3709	ADGRF5;CACNA1E;GNB1;KCNJ11;STXBP1;PRKAR2B;ADCY2;AKAP5;RAP1A;CACNA1D;GLP1R;PRKAR2A;PKLR;GNG12;GNG2;GNAS;SNAP25;ADCY6;PRKACB;SLC25A4;PRKAR1A;ITPR2	0.0712137	1.14744	0.518672
GO:0001822	kidney development	http://amigo.geneontology.org/amigo/term/GO:0001822	20	2451	90	16473	1.4976	51176;3758;1634;23322;5314;7021;7248;10018;10972;23213;324;6943;4953;90780;7849;7422;25976;6664;10736;84159	LEF1;KCNJ1;DCN;RPGRIP1L;PKHD1;TFAP2B;TSC1;BCL2L11;TMED10;SULF1;APC;TCF21;ODC1;PYGO2;PAX8;VEGFA;TIPARP;SOX11;SIX2;ARID5B	0.0719834	1.14277	0.518672
GO:0048675	axon extension	http://amigo.geneontology.org/amigo/term/GO:0048675	7	2451	22	16473	2.14174	4131;9706;8239;5458;3688;9201;627	MAP1B;ULK2;USP9X;POU4F2;ITGB1;DCLK1;BDNF	0.0723705	1.14044	0.518672
GO:0048863	stem cell differentiation	http://amigo.geneontology.org/amigo/term/GO:0048863	7	2451	22	16473	2.14174	3815;130497;4303;8091;860;399694;3720	KIT;OSR1;FOXO4;HMGA2;RUNX2;SHC4;JARID2	0.0723705	1.14044	0.518672
GO:0007519	skeletal muscle tissue development	http://amigo.geneontology.org/amigo/term/GO:0007519	12	2451	47	16473	1.7195	2317;1634;4223;56261;401265;4233;4154;6840;93986;1310;4208;245806	FLNB;DCN;MEOX2;GPCPD1;KLHL31;MET;MBNL1;SVIL;FOXP2;COL19A1;MEF2C;VGLL2	0.0730206	1.13655	0.518672
GO:0070936	protein K48-linked ubiquitination	http://amigo.geneontology.org/amigo/term/GO:0070936	12	2451	47	16473	1.7195	23327;10477;7322;10425;7324;83737;11065;81847;7128;54926;9025;6049	NEDD4L;UBE2E3;UBE2D2;ARIH2;UBE2E1;ITCH;UBE2C;RNF146;TNFAIP3;UBE2R2;RNF8;RNF6	0.0730206	1.13655	0.518672
GO:0071805	potassium ion transmembrane transport	http://amigo.geneontology.org/amigo/term/GO:0071805	23	2451	107	16473	1.4489	30818;9107;9990;3749;27012;3767;8645;3782;5311;3738;8514;1260;348980;3778;3751;30820;54714;610;3750;50801;3775;3736;3776	KCNIP3;MTMR6;SLC12A6;KCNC4;KCNV1;KCNJ11;KCNK5;KCNN3;PKD2;KCNA3;KCNAB2;CNGA2;HCN1;KCNMA1;KCND2;KCNIP1;CNGB3;HCN2;KCND1;KCNK4;KCNK1;KCNA1;KCNK2	0.0731598	1.13573	0.518672
GO:0045176	apical protein localization	http://amigo.geneontology.org/amigo/term/GO:0045176	5	2451	13	16473	2.58821	57216;348980;51552;5962;9620	VANGL2;HCN1;RAB14;RDX;CELSR1	0.0732063	1.13545	0.518672
GO:0045821	positive regulation of glycolytic process	http://amigo.geneontology.org/amigo/term/GO:0045821	5	2451	13	16473	2.58821	3091;2819;5562;3643;405	HIF1A;GPD1;PRKAA1;INSR;ARNT	0.0732063	1.13545	0.518672
GO:0045475	locomotor rhythm	http://amigo.geneontology.org/amigo/term/GO:0045475	5	2451	13	16473	2.58821	3778;3751;4862;5728;10499	KCNMA1;KCND2;NPAS2;PTEN;NCOA2	0.0732063	1.13545	0.518672
GO:0016236	macroautophagy	http://amigo.geneontology.org/amigo/term/GO:0016236	5	2451	13	16473	2.58821	57535;10133;5289;64771;22863	KIAA1324;OPTN;PIK3C3;C6orf106;ATG14	0.0732063	1.13545	0.518672
GO:0048665	neuron fate specification	http://amigo.geneontology.org/amigo/term/GO:0048665	5	2451	13	16473	2.58821	63950;4821;2138;429;3170	DMRTA2;NKX2-2;EYA1;ASCL1;FOXA2	0.0732063	1.13545	0.518672
GO:0014032	neural crest cell development	http://amigo.geneontology.org/amigo/term/GO:0014032	5	2451	13	16473	2.58821	6662;6664;1906;3084;9464	SOX9;SOX11;EDN1;NRG1;HAND2	0.0732063	1.13545	0.518672
GO:0007213	G-protein coupled acetylcholine receptor signaling pathway	http://amigo.geneontology.org/amigo/term/GO:0007213	5	2451	13	16473	2.58821	8851;156;1128;2782;23236	CDK5R1;ADRBK1;CHRM1;GNB1;PLCB1	0.0732063	1.13545	0.518672
GO:0051482	positive regulation of cytosolic calcium ion concentration involved in phospholipase C-activating G-protein coupled signaling pathway	http://amigo.geneontology.org/amigo/term/GO:0051482	5	2451	13	16473	2.58821	1901;3358;1906;2149;2911	S1PR1;HTR2C;EDN1;F2R;GRM1	0.0732063	1.13545	0.518672
GO:0032516	positive regulation of phosphoprotein phosphatase activity	http://amigo.geneontology.org/amigo/term/GO:0032516	5	2451	13	16473	2.58821	808;5159;3672;5074;801	CALM3;PDGFRB;ITGA1;PAWR;CALM1	0.0732063	1.13545	0.518672
GO:0032006	regulation of TOR signaling	http://amigo.geneontology.org/amigo/term/GO:0032006	5	2451	13	16473	2.58821	84803;5314;84889;2768;10325	GPAT3;PKHD1;SLC7A3;GNA12;RRAGB	0.0732063	1.13545	0.518672
GO:0089711	L-glutamate transmembrane transport	http://amigo.geneontology.org/amigo/term/GO:0089711	5	2451	13	16473	2.58821	57030;6505;57084;6507;10165	SLC17A7;SLC1A1;SLC17A6;SLC1A3;SLC25A13	0.0732063	1.13545	0.518672
GO:0030823	regulation of cGMP metabolic process	http://amigo.geneontology.org/amigo/term/GO:0030823	3	2451	5	16473	4.03627	7422;8654;7057	VEGFA;PDE5A;THBS1	0.0735303	1.13353	0.518672
GO:0072384	organelle transport along microtubule	http://amigo.geneontology.org/amigo/term/GO:0072384	3	2451	5	16473	4.03627	57584;998;3797	ARHGAP21;CDC42;KIF3C	0.0735303	1.13353	0.518672
GO:0000730	DNA recombinase assembly	http://amigo.geneontology.org/amigo/term/GO:0000730	3	2451	5	16473	4.03627	5893;6118;6117	RAD52;RPA2;RPA1	0.0735303	1.13353	0.518672
GO:0060613	fat pad development	http://amigo.geneontology.org/amigo/term/GO:0060613	3	2451	5	16473	4.03627	84159;79718;57561	ARID5B;TBL1XR1;ARRDC3	0.0735303	1.13353	0.518672
GO:0051343	positive regulation of cyclic-nucleotide phosphodiesterase activity	http://amigo.geneontology.org/amigo/term/GO:0051343	3	2451	5	16473	4.03627	808;801;2779	CALM3;CALM1;GNAT1	0.0735303	1.13353	0.518672
GO:0072284	metanephric S-shaped body morphogenesis	http://amigo.geneontology.org/amigo/term/GO:0072284	3	2451	5	16473	4.03627	7849;5311;5159	PAX8;PKD2;PDGFRB	0.0735303	1.13353	0.518672
GO:0016202	regulation of striated muscle tissue development	http://amigo.geneontology.org/amigo/term/GO:0016202	3	2451	5	16473	4.03627	4088;51176;136319	SMAD3;LEF1;MTPN	0.0735303	1.13353	0.518672
GO:0002634	regulation of germinal center formation	http://amigo.geneontology.org/amigo/term/GO:0002634	3	2451	5	16473	4.03627	7128;4208;604	TNFAIP3;MEF2C;BCL6	0.0735303	1.13353	0.518672
GO:0045794	negative regulation of cell volume	http://amigo.geneontology.org/amigo/term/GO:0045794	3	2451	5	16473	4.03627	3778;196527;85358	KCNMA1;ANO6;SHANK3	0.0735303	1.13353	0.518672
GO:0042759	long-chain fatty acid biosynthetic process	http://amigo.geneontology.org/amigo/term/GO:0042759	3	2451	5	16473	4.03627	4644;9444;79071	MYO5A;QKI;ELOVL6	0.0735303	1.13353	0.518672
GO:0048608	reproductive structure development	http://amigo.geneontology.org/amigo/term/GO:0048608	3	2451	5	16473	4.03627	2263;6943;1739	FGFR2;TCF21;DLG1	0.0735303	1.13353	0.518672
GO:0051344	negative regulation of cyclic-nucleotide phosphodiesterase activity	http://amigo.geneontology.org/amigo/term/GO:0051344	3	2451	5	16473	4.03627	5598;54583;2779	MAPK7;EGLN1;GNAT1	0.0735303	1.13353	0.518672
GO:0061419	positive regulation of transcription from RNA polymerase II promoter in response to hypoxia	http://amigo.geneontology.org/amigo/term/GO:0061419	3	2451	5	16473	4.03627	3091;7422;4851	HIF1A;VEGFA;NOTCH1	0.0735303	1.13353	0.518672
GO:0005981	regulation of glycogen catabolic process	http://amigo.geneontology.org/amigo/term/GO:0005981	3	2451	5	16473	4.03627	79660;5509;5500	PPP1R3B;PPP1R3D;PPP1CB	0.0735303	1.13353	0.518672
GO:0038027	apolipoprotein A-I-mediated signaling pathway	http://amigo.geneontology.org/amigo/term/GO:0038027	3	2451	5	16473	4.03627	19;3690;3685	ABCA1;ITGB3;ITGAV	0.0735303	1.13353	0.518672
GO:0006896	Golgi to vacuole transport	http://amigo.geneontology.org/amigo/term/GO:0006896	3	2451	5	16473	4.03627	143187;9570;51542	VTI1A;GOSR2;VPS54	0.0735303	1.13353	0.518672
GO:1902966	positive regulation of protein localization to early endosome	http://amigo.geneontology.org/amigo/term/GO:1902966	3	2451	5	16473	4.03627	7422;4478;5962	VEGFA;MSN;RDX	0.0735303	1.13353	0.518672
GO:0070296	sarcoplasmic reticulum calcium ion transport	http://amigo.geneontology.org/amigo/term/GO:0070296	3	2451	5	16473	4.03627	287;6262;488	ANK2;RYR2;ATP2A2	0.0735303	1.13353	0.518672
GO:0060956	endocardial cell differentiation	http://amigo.geneontology.org/amigo/term/GO:0060956	3	2451	5	16473	4.03627	3084;4089;4851	NRG1;SMAD4;NOTCH1	0.0735303	1.13353	0.518672
GO:0070345	negative regulation of fat cell proliferation	http://amigo.geneontology.org/amigo/term/GO:0070345	3	2451	5	16473	4.03627	1869;1871;2624	E2F1;E2F3;GATA2	0.0735303	1.13353	0.518672
GO:2001171	positive regulation of ATP biosynthetic process	http://amigo.geneontology.org/amigo/term/GO:2001171	3	2451	5	16473	4.03627	10891;6774;7415	PPARGC1A;STAT3;VCP	0.0735303	1.13353	0.518672
GO:0007176	regulation of epidermal growth factor-activated receptor activity	http://amigo.geneontology.org/amigo/term/GO:0007176	3	2451	5	16473	4.03627	334;351;6464	APLP2;APP;SHC1	0.0735303	1.13353	0.518672
GO:0033157	regulation of intracellular protein transport	http://amigo.geneontology.org/amigo/term/GO:0033157	3	2451	5	16473	4.03627	81565;79628;8724	NDEL1;SH3TC2;SNX3	0.0735303	1.13353	0.518672
GO:0001504	neurotransmitter uptake	http://amigo.geneontology.org/amigo/term/GO:0001504	3	2451	5	16473	4.03627	2752;6507;6616	GLUL;SLC1A3;SNAP25	0.0735303	1.13353	0.518672
GO:0071447	cellular response to hydroperoxide	http://amigo.geneontology.org/amigo/term/GO:0071447	3	2451	5	16473	4.03627	55074;220042;94241	OXR1;DDIAS;TP53INP1	0.0735303	1.13353	0.518672
GO:0003211	cardiac ventricle formation	http://amigo.geneontology.org/amigo/term/GO:0003211	3	2451	5	16473	4.03627	6659;4208;6664	SOX4;MEF2C;SOX11	0.0735303	1.13353	0.518672
GO:0010571	positive regulation of nuclear cell cycle DNA replication	http://amigo.geneontology.org/amigo/term/GO:0010571	3	2451	5	16473	4.03627	58525;54617;8317	WIZ;INO80;CDC7	0.0735303	1.13353	0.518672
GO:0070242	thymocyte apoptotic process	http://amigo.geneontology.org/amigo/term/GO:0070242	3	2451	5	16473	4.03627	2737;578;10018	GLI3;BAK1;BCL2L11	0.0735303	1.13353	0.518672
GO:1903715	regulation of aerobic respiration	http://amigo.geneontology.org/amigo/term/GO:1903715	3	2451	5	16473	4.03627	3091;7415;4986	HIF1A;VCP;OPRK1	0.0735303	1.13353	0.518672
GO:0006686	sphingomyelin biosynthetic process	http://amigo.geneontology.org/amigo/term/GO:0006686	3	2451	5	16473	4.03627	9517;142891;259230	SPTLC2;SAMD8;SGMS1	0.0735303	1.13353	0.518672
GO:0097094	craniofacial suture morphogenesis	http://amigo.geneontology.org/amigo/term/GO:0097094	3	2451	5	16473	4.03627	51715;4323;4325	RAB23;MMP14;MMP16	0.0735303	1.13353	0.518672
GO:0043619	regulation of transcription from RNA polymerase II promoter in response to oxidative stress	http://amigo.geneontology.org/amigo/term/GO:0043619	3	2451	5	16473	4.03627	3091;405;2034	HIF1A;ARNT;EPAS1	0.0735303	1.13353	0.518672
GO:0061087	positive regulation of histone H3-K27 methylation	http://amigo.geneontology.org/amigo/term/GO:0061087	3	2451	5	16473	4.03627	8473;5252;26147	OGT;PHF1;PHF19	0.0735303	1.13353	0.518672
GO:0010694	positive regulation of alkaline phosphatase activity	http://amigo.geneontology.org/amigo/term/GO:0010694	3	2451	5	16473	4.03627	4088;4208;255743	SMAD3;MEF2C;NPNT	0.0735303	1.13353	0.518672
GO:0030154	cell differentiation	http://amigo.geneontology.org/amigo/term/GO:0030154	80	2451	448	16473	1.20692	387597;79158;55859;2768;9825;818;10125;23089;2120;405;57045;10672;6733;10732;1310;57055;55832;221981;2307;10370;223117;55359;27;2113;2308;10814;2115;1998;2077;10913;2004;7335;28514;1848;91461;79365;3716;22887;1390;4616;1490;54437;116150;7092;7525;5069;3092;9118;2002;23705;51776;2300;7093;1389;1995;26528;63974;11022;23040;57715;26128;51460;4661;130497;7545;25925;83478;85416;4117;10019;1466;8074;64…	ILDR2;GNPTAB;BEX1;GNA12;SPATA2;CAMK2G;RASGRP1;PEG10;ETV6;ARNT;TWSG1;GNA13;SRPK2;TCFL5;COL19A1;DAZ2;CAND1;THSD7A;FOXS1;CITED2;SEMA3D;STYK1;ABL2;ETS1;FOXO1;CPLX2;ETV1;ELF2;ERF;EDAR;ELK3;UBE2V1;DLL1;DUSP6;PKDCC;BHLHE41;JAK1;FOXJ3;CREM;GADD45B;CTGF;SEMA5B;NUS1;TLL1;YES1;PAPPA;HIP1;INA;ELK1;CADM1;ZAK;FOXL1;TLL2;CREBL2;ELAVL3;DAZAP1;NEUROD6;TDRKH;MYT1L;SEMA4G;KIF1BP;SFMBT1;MYT1;OSR1;ZIC1;ZNF521;ARHGAP2…	0.0741845	1.12969	0.518672
GO:0051209	release of sequestered calcium ion into cytosol	http://amigo.geneontology.org/amigo/term/GO:0051209	8	2451	27	16473	1.99463	6262;1649;5581;5336;3358;5311;2149;2247	RYR2;DDIT3;PRKCE;PLCG2;HTR2C;PKD2;F2R;FGF2	0.0747199	1.12656	0.518672
GO:0045787	positive regulation of cell cycle	http://amigo.geneontology.org/amigo/term/GO:0045787	8	2451	27	16473	1.99463	2263;10370;2260;10018;429;6733;4040;8013	FGFR2;CITED2;FGFR1;BCL2L11;ASCL1;SRPK2;LRP6;NR4A3	0.0747199	1.12656	0.518672
GO:0007584	response to nutrient	http://amigo.geneontology.org/amigo/term/GO:0007584	17	2451	74	16473	1.5478	8473;65985;1268;2029;2628;2182;79602;5728;7048;6751;6750;6198;5313;3156;2181;7436;25828	OGT;AACS;CNR1;ENSA;GATM;ACSL4;ADIPOR2;PTEN;TGFBR2;SSTR1;SST;RPS6KB1;PKLR;HMGCR;ACSL3;VLDLR;TXN2	0.0749992	1.12494	0.518672
GO:0032956	regulation of actin cytoskeleton organization	http://amigo.geneontology.org/amigo/term/GO:0032956	10	2451	37	16473	1.81981	5159;8851;6624;9620;57216;55704;2042;253260;9475;23433	PDGFRB;CDK5R1;FSCN1;CELSR1;VANGL2;CCDC88A;EPHA3;RICTOR;ROCK2;RHOQ	0.075296	1.12323	0.518672
GO:0021549	cerebellum development	http://amigo.geneontology.org/amigo/term/GO:0021549	9	2451	32	16473	1.89354	8851;9001;8648;6751;6331;93986;4760;23322;8455	CDK5R1;HAP1;NCOA1;SSTR1;SCN5A;FOXP2;NEUROD1;RPGRIP1L;ATRN	0.0755187	1.12195	0.518672
GO:0031146	SCF-dependent proteasomal ubiquitin-dependent protein catabolic process	http://amigo.geneontology.org/amigo/term/GO:0031146	9	2451	32	16473	1.89354	79791;23291;26224;8454;8945;55294;84961;79176;6500	FBXO31;FBXW11;FBXL3;CUL1;BTRC;FBXW7;FBXL20;FBXL15;SKP1	0.0755187	1.12195	0.518672
GO:0051260	protein homooligomerization	http://amigo.geneontology.org/amigo/term/GO:0051260	34	2451	171	16473	1.34106	6767;56916;27433;57528;7415;9451;9702;30845;6683;130535;27012;3749;10133;10562;282679;30844;112939;3738;2752;3778;25923;9818;115207;114905;3751;6857;22871;114898;3750;10721;1861;83892;6505;3736	ST13;SMARCAD1;TOR2A;KCTD16;VCP;EIF2AK3;CEP57;EHD3;SPAST;KCTD18;KCNV1;KCNC4;OPTN;OLFM4;AQP11;EHD4;NACC1;KCNA3;GLUL;KCNMA1;ATL3;NUP58;KCTD12;C1QTNF7;KCND2;SYT1;NLGN1;C1QTNF2;KCND1;POLQ;TOR1A;KCTD10;SLC1A1;KCNA1	0.076458	1.11658	0.518672
GO:0051292	nuclear pore complex assembly	http://amigo.geneontology.org/amigo/term/GO:0051292	4	2451	9	16473	2.99033	9972;4928;7175;25909	NUP153;NUP98;TPR;AHCTF1	0.0767134	1.11513	0.518672
GO:0038180	nerve growth factor signaling pathway	http://amigo.geneontology.org/amigo/term/GO:0038180	4	2451	9	16473	2.99033	5906;2889;9693;6272	RAP1A;RAPGEF1;RAPGEF2;SORT1	0.0767134	1.11513	0.518672
GO:0021707	cerebellar granule cell differentiation	http://amigo.geneontology.org/amigo/term/GO:0021707	4	2451	9	16473	2.99033	491;136319;4784;9378	ATP2B2;MTPN;NFIX;NRXN1	0.0767134	1.11513	0.518672
GO:0090161	Golgi ribbon formation	http://amigo.geneontology.org/amigo/term/GO:0090161	4	2451	9	16473	2.99033	143187;10133;399687;10228	VTI1A;OPTN;MYO18A;STX6	0.0767134	1.11513	0.518672
GO:0072358	cardiovascular system development	http://amigo.geneontology.org/amigo/term/GO:0072358	4	2451	9	16473	2.99033	26050;3758;56983;64359	SLITRK5;KCNJ1;POGLUT1;NXN	0.0767134	1.11513	0.518672
GO:0001763	morphogenesis of a branching structure	http://amigo.geneontology.org/amigo/term/GO:0001763	4	2451	9	16473	2.99033	6943;1501;639;57471	TCF21;CTNND2;PRDM1;ERMN	0.0767134	1.11513	0.518672
GO:0045792	negative regulation of cell size	http://amigo.geneontology.org/amigo/term/GO:0045792	4	2451	9	16473	2.99033	5962;7248;64798;5728	RDX;TSC1;DEPTOR;PTEN	0.0767134	1.11513	0.518672
GO:0061549	sympathetic ganglion development	http://amigo.geneontology.org/amigo/term/GO:0061549	4	2451	9	16473	2.99033	8828;10371;8929;429	NRP2;SEMA3A;PHOX2B;ASCL1	0.0767134	1.11513	0.518672
GO:0060996	dendritic spine development	http://amigo.geneontology.org/amigo/term/GO:0060996	4	2451	9	16473	2.99033	2049;2048;2182;55236	EPHB3;EPHB2;ACSL4;UBA6	0.0767134	1.11513	0.518672
GO:0032825	positive regulation of natural killer cell differentiation	http://amigo.geneontology.org/amigo/term/GO:0032825	4	2451	9	16473	2.99033	6777;10125;558;2323	STAT5B;RASGRP1;AXL;FLT3LG	0.0767134	1.11513	0.518672
GO:2001214	positive regulation of vasculogenesis	http://amigo.geneontology.org/amigo/term/GO:2001214	4	2451	9	16473	2.99033	55273;3791;5906;9693	TMEM100;KDR;RAP1A;RAPGEF2	0.0767134	1.11513	0.518672
GO:0001973	adenosine receptor signaling pathway	http://amigo.geneontology.org/amigo/term/GO:0001973	4	2451	9	16473	2.99033	5028;134;136;135	P2RY1;ADORA1;ADORA2B;ADORA2A	0.0767134	1.11513	0.518672
GO:0071786	endoplasmic reticulum tubular network organization	http://amigo.geneontology.org/amigo/term/GO:0071786	4	2451	9	16473	2.99033	22931;65055;80856;10890	RAB18;REEP1;KIAA1715;RAB10	0.0767134	1.11513	0.518672
GO:0007614	short-term memory	http://amigo.geneontology.org/amigo/term/GO:0007614	4	2451	9	16473	2.99033	793;23394;10231;2917	CALB1;ADNP;RCAN2;GRM7	0.0767134	1.11513	0.518672
GO:0086012	membrane depolarization during cardiac muscle cell action potential	http://amigo.geneontology.org/amigo/term/GO:0086012	4	2451	9	16473	2.99033	6324;6327;776;6331	SCN1B;SCN2B;CACNA1D;SCN5A	0.0767134	1.11513	0.518672
GO:0003334	keratinocyte development	http://amigo.geneontology.org/amigo/term/GO:0003334	4	2451	9	16473	2.99033	2317;998;23022;64919	FLNB;CDC42;PALLD;BCL11B	0.0767134	1.11513	0.518672
GO:0060670	branching involved in labyrinthine layer morphogenesis	http://amigo.geneontology.org/amigo/term/GO:0060670	4	2451	9	16473	2.99033	9021;2263;2885;7855	SOCS3;FGFR2;GRB2;FZD5	0.0767134	1.11513	0.518672
GO:0006930	substrate-dependent cell migration, cell extension	http://amigo.geneontology.org/amigo/term/GO:0006930	4	2451	9	16473	2.99033	23607;4983;27;57698	CD2AP;OPHN1;ABL2;SHTN1	0.0767134	1.11513	0.518672
GO:0044255	cellular lipid metabolic process	http://amigo.geneontology.org/amigo/term/GO:0044255	30	2451	148	16473	1.36684	2819;84188;3156;19;8648;2182;79718;23600;25942;116519;1490;27242;84803;4862;23179;6907;57678;2710;2181;26230;79888;10499;7376;79071;1387;54898;56894;2820;5469;80205	GPD1;FAR1;HMGCR;ABCA1;NCOA1;ACSL4;TBL1XR1;AMACR;SIN3A;APOA5;CTGF;TNFRSF21;GPAT3;NPAS2;RGL1;TBL1X;GPAM;GK;ACSL3;TIAM2;LPCAT1;NCOA2;NR1H2;ELOVL6;CREBBP;ELOVL2;AGPAT3;GPD2;MED1;CHD9	0.0777036	1.10956	0.524349
GO:0040008	regulation of growth	http://amigo.geneontology.org/amigo/term/GO:0040008	13	2451	53	16473	1.65199	10495;10477;5062;9021;9306;84312;5008;9655;153090;6464;4739;8091;10481	ENOX2;UBE2E3;PAK2;SOCS3;SOCS6;BRMS1L;OSM;SOCS5;DAB2IP;SHC1;NEDD9;HMGA2;HOXB13	0.0787842	1.10356	0.529588
GO:0050680	negative regulation of epithelial cell proliferation	http://amigo.geneontology.org/amigo/term/GO:0050680	13	2451	53	16473	1.65199	2263;6657;4824;6662;57560;2069;5728;64081;153090;1739;5727;864;5925	FGFR2;SOX2;NKX3-1;SOX9;IFT80;EREG;PTEN;PBLD;DAB2IP;DLG1;PTCH1;RUNX3;RB1	0.0787842	1.10356	0.529588
GO:0043161	proteasome-mediated ubiquitin-dependent protein catabolic process	http://amigo.geneontology.org/amigo/term/GO:0043161	33	2451	166	16473	1.34068	1649;5887;9960;85015;8239;10616;9098;7415;9575;406;5516;57646;79718;54926;5527;9101;373509;23327;23291;27252;57478;6907;8452;23607;55031;55284;23358;10277;8945;10206;83892;57695;408	DDIT3;RAD23B;USP3;USP45;USP9X;RBCK1;USP6;VCP;CLOCK;ARNTL;PPP2CB;USP28;TBL1XR1;UBE2R2;PPP2R5C;USP8;USP50;NEDD4L;FBXW11;KLHL20;USP31;TBL1X;CUL3;CD2AP;USP47;UBE2W;USP24;UBE4B;BTRC;TRIM13;KCTD10;USP37;ARRB1	0.0800335	1.09673	0.533951
GO:0032332	positive regulation of chondrocyte differentiation	http://amigo.geneontology.org/amigo/term/GO:0032332	6	2451	18	16473	2.24335	4088;6662;860;2737;91461;3207	SMAD3;SOX9;RUNX2;GLI3;PKDCC;HOXA11	0.0806731	1.09327	0.533951
GO:0072583	clathrin-mediated endocytosis	http://amigo.geneontology.org/amigo/term/GO:0072583	6	2451	18	16473	2.24335	8301;3092;54874;163;115548;821	PICALM;HIP1;FNBP1L;AP2B1;FCHO2;CANX	0.0806731	1.09327	0.533951
GO:0034314	Arp2/3 complex-mediated actin nucleation	http://amigo.geneontology.org/amigo/term/GO:0034314	6	2451	18	16473	2.24335	10552;10096;10097;10092;10109;10788	ARPC1A;ACTR3;ACTR2;ARPC5;ARPC2;IQGAP2	0.0806731	1.09327	0.533951
GO:0046847	filopodium assembly	http://amigo.geneontology.org/amigo/term/GO:0046847	6	2451	18	16473	2.24335	3655;121512;55785;26052;50649;998	ITGA6;FGD4;FGD6;DNM3;ARHGEF4;CDC42	0.0806731	1.09327	0.533951
GO:1900087	positive regulation of G1/S transition of mitotic cell cycle	http://amigo.geneontology.org/amigo/term/GO:1900087	6	2451	18	16473	2.24335	134353;1387;23236;5962;1654;56257	LSM11;CREBBP;PLCB1;RDX;DDX3X;MEPCE	0.0806731	1.09327	0.533951
GO:0048384	retinoic acid receptor signaling pathway	http://amigo.geneontology.org/amigo/term/GO:0048384	6	2451	18	16473	2.24335	7376;56603;81;2104;5915;1390	NR1H2;CYP26B1;ACTN4;ESRRG;RARB;CREM	0.0806731	1.09327	0.533951
GO:0001709	cell fate determination	http://amigo.geneontology.org/amigo/term/GO:0001709	6	2451	18	16473	2.24335	56603;57453;4170;28514;5727;2624	CYP26B1;DSCAML1;MCL1;DLL1;PTCH1;GATA2	0.0806731	1.09327	0.533951
GO:0009887	organ morphogenesis	http://amigo.geneontology.org/amigo/term/GO:0009887	19	2451	86	16473	1.48864	6586;7088;1399;8454;1634;2263;89884;2069;2006;7068;2300;57556;5077;8022;1875;79365;2247;5727;3673	SLIT3;TLE1;CRKL;CUL1;DCN;FGFR2;LHX4;EREG;ELN;THRB;FOXL1;SEMA6A;PAX3;LHX3;E2F5;BHLHE41;FGF2;PTCH1;ITGA2	0.0809667	1.09169	0.533951
GO:0006816	calcium ion transport	http://amigo.geneontology.org/amigo/term/GO:0006816	19	2451	86	16473	1.48864	6262;777;57685;5530;7178;818;5311;57419;776;817;7223;55503;4602;815;116443;6717;491;7222;123041	RYR2;CACNA1E;CACHD1;PPP3CA;TPT1;CAMK2G;PKD2;SLC24A3;CACNA1D;CAMK2D;TRPC4;TRPV6;MYB;CAMK2A;GRIN3A;SRI;ATP2B2;TRPC3;SLC24A4	0.0809667	1.09169	0.533951
GO:0010628	positive regulation of gene expression	http://amigo.geneontology.org/amigo/term/GO:0010628	41	2451	214	16473	1.29255	10401;4478;8202;6733;5562;998;9451;7088;10370;56603;283078;4915;55914;3696;940;287;1654;9444;8091;639;89866;8939;4208;6664;3845;1490;1869;4088;4824;5604;3675;9475;5962;7422;51176;115019;130497;10664;70;5469;1435	PIAS3;MSN;NCOA3;SRPK2;PRKAA1;CDC42;EIF2AK3;TLE1;CITED2;CYP26B1;MKX;NTRK2;ERBB2IP;ITGB8;CD28;ANK2;DDX3X;QKI;HMGA2;PRDM1;SEC16B;FUBP3;MEF2C;SOX11;KRAS;CTGF;E2F1;SMAD3;NKX3-1;MAP2K1;ITGA3;ROCK2;RDX;VEGFA;LEF1;SLC26A9;OSR1;CTCF;ACTC1;MED1;CSF1	0.0831366	1.08021	0.547224
GO:0045662	negative regulation of myoblast differentiation	http://amigo.geneontology.org/amigo/term/GO:0045662	7	2451	23	16473	2.04849	1649;283078;6662;463;30812;4851;9547	DDIT3;MKX;SOX9;ZFHX3;SOX8;NOTCH1;CXCL14	0.0843129	1.07411	0.550509
GO:0001578	microtubule bundle formation	http://amigo.geneontology.org/amigo/term/GO:0001578	7	2451	23	16473	2.04849	57787;6683;4133;827;89796;10634;4131	MARK4;SPAST;MAP2;CAPN6;NAV1;GAS2L1;MAP1B	0.0843129	1.07411	0.550509
GO:0043278	response to morphine	http://amigo.geneontology.org/amigo/term/GO:0043278	7	2451	23	16473	2.04849	8682;1268;4986;63826;5581;2775;5520	PEA15;CNR1;OPRK1;SRR;PRKCE;GNAO1;PPP2R2A	0.0843129	1.07411	0.550509
GO:0006665	sphingolipid metabolic process	http://amigo.geneontology.org/amigo/term/GO:0006665	18	2451	81	16473	1.49719	8611;9517;1455;55852;55304;9218;259230;2629;151742;55331;55512;285362;5587;2531;2760;8613;51228;29956	PPAP2A;SPTLC2;CSNK1G2;TEX2;SPTLC3;VAPA;SGMS1;GBA;PPM1L;ACER3;SMPD3;SUMF1;PRKD1;KDSR;GM2A;PPAP2B;GLTP;CERS2	0.0844877	1.07321	0.550509
GO:0043588	skin development	http://amigo.geneontology.org/amigo/term/GO:0043588	10	2451	38	16473	1.77181	26050;51176;83439;1718;3655;7021;57599;3675;57561;1289	SLITRK5;LEF1;TCF7L1;DHCR24;ITGA6;TFAP2B;WDR48;ITGA3;ARRDC3;COL5A1	0.0845843	1.07271	0.550509
GO:0007257	activation of JUN kinase activity	http://amigo.geneontology.org/amigo/term/GO:0007257	10	2451	38	16473	1.77181	5871;4293;4294;4214;10746;51776;6416;153090;2549;4296	MAP4K2;MAP3K9;MAP3K10;MAP3K1;MAP3K2;ZAK;MAP2K4;DAB2IP;GAB1;MAP3K11	0.0845843	1.07271	0.550509
GO:0045840	positive regulation of mitotic nuclear division	http://amigo.geneontology.org/amigo/term/GO:0045840	8	2451	28	16473	1.92328	5159;3480;1906;2069;3643;940;3209;25970	PDGFRB;IGF1R;EDN1;EREG;INSR;CD28;HOXA13;SH2B1	0.0856622	1.06721	0.556485
GO:0001649	osteoblast differentiation	http://amigo.geneontology.org/amigo/term/GO:0001649	22	2451	104	16473	1.42555	58476;3486;249;30812;55973;8646;121340;22800;865;6657;57560;7171;3491;651;9087;6238;51176;55366;4209;3192;860;4208	TP53INP2;IGFBP3;ALPL;SOX8;BCAP29;CHRD;SP7;RRAS2;CBFB;SOX2;IFT80;TPM4;CYR61;BMP3;TMSB4Y;RRBP1;LEF1;LGR4;MEF2D;HNRNPU;RUNX2;MEF2C	0.0876536	1.05723	0.563382
GO:0034166	toll-like receptor 10 signaling pathway	http://amigo.geneontology.org/amigo/term/GO:0034166	15	2451	65	16473	1.55438	257397;4214;9252;6885;2002;6416;5604;7335;466;6197;1848;5598;4208;57161;7867	TAB3;MAP3K1;RPS6KA5;MAP3K7;ELK1;MAP2K4;MAP2K1;UBE2V1;ATF1;RPS6KA3;DUSP6;MAPK7;MEF2C;PELI2;MAPKAPK3	0.0881415	1.05482	0.563382
GO:0034146	toll-like receptor 5 signaling pathway	http://amigo.geneontology.org/amigo/term/GO:0034146	15	2451	65	16473	1.55438	257397;4214;9252;6885;2002;6416;5604;7335;466;6197;1848;5598;4208;57161;7867	TAB3;MAP3K1;RPS6KA5;MAP3K7;ELK1;MAP2K4;MAP2K1;UBE2V1;ATF1;RPS6KA3;DUSP6;MAPK7;MEF2C;PELI2;MAPKAPK3	0.0881415	1.05482	0.563382
GO:0031929	TOR signaling	http://amigo.geneontology.org/amigo/term/GO:0031929	5	2451	14	16473	2.40319	27185;253260;1979;55704;6198	DISC1;RICTOR;EIF4EBP2;CCDC88A;RPS6KB1	0.0891932	1.04967	0.563382
GO:0007512	adult heart development	http://amigo.geneontology.org/amigo/term/GO:0007512	5	2451	14	16473	2.40319	55252;55636;9464;8557;4209	ASXL2;CHD7;HAND2;TCAP;MEF2D	0.0891932	1.04967	0.563382
GO:0006829	zinc II ion transport	http://amigo.geneontology.org/amigo/term/GO:0006829	5	2451	14	16473	2.40319	283375;148867;169026;57181;10463	SLC39A5;SLC30A7;SLC30A8;SLC39A10;SLC30A9	0.0891932	1.04967	0.563382
GO:0035810	positive regulation of urine volume	http://amigo.geneontology.org/amigo/term/GO:0035810	5	2451	14	16473	2.40319	5733;7021;1906;4883;1910	PTGER3;TFAP2B;EDN1;NPR3;EDNRB	0.0891932	1.04967	0.563382
GO:0001953	negative regulation of cell-matrix adhesion	http://amigo.geneontology.org/amigo/term/GO:0001953	5	2451	14	16473	2.40319	4771;5921;7057;604;5295	NF2;RASA1;THBS1;BCL6;PIK3R1	0.0891932	1.04967	0.563382
GO:0043303	mast cell degranulation	http://amigo.geneontology.org/amigo/term/GO:0043303	5	2451	14	16473	2.40319	10814;3815;10125;8013;2624	CPLX2;KIT;RASGRP1;NR4A3;GATA2	0.0891932	1.04967	0.563382
GO:0045055	regulated secretory pathway	http://amigo.geneontology.org/amigo/term/GO:0045055	5	2451	14	16473	2.40319	80331;261729;11031;80223;10972	DNAJC5;STEAP2;RAB31;RAB11FIP1;TMED10	0.0891932	1.04967	0.563382
GO:0019079	viral genome replication	http://amigo.geneontology.org/amigo/term/GO:0019079	5	2451	14	16473	2.40319	30835;7415;4774;156;7342	CD209;VCP;NFIA;ADRBK1;UBP1	0.0891932	1.04967	0.563382
GO:0071542	dopaminergic neuron differentiation	http://amigo.geneontology.org/amigo/term/GO:0071542	5	2451	14	16473	2.40319	3091;7422;63950;8929;3170	HIF1A;VEGFA;DMRTA2;PHOX2B;FOXA2	0.0891932	1.04967	0.563382
GO:0008344	adult locomotory behavior	http://amigo.geneontology.org/amigo/term/GO:0008344	12	2451	49	16473	1.64912	1267;2059;124925;6623;127343;2906;6310;26058;351;10752;3170;53616	CNP;EPS8;SEZ6;SNCG;DMBX1;GRIN2D;ATXN1;GIGYF2;APP;CHL1;FOXA2;ADAM22	0.0895304	1.04803	0.563382
GO:0019886	antigen processing and presentation of exogenous peptide antigen via MHC class II	http://amigo.geneontology.org/amigo/term/GO:0019886	20	2451	93	16473	1.44903	11258;51164;64837;1780;51128;164;1783;163;7879;1520;81930;9632;140735;3797;9371;10121;3798;11127;821;10802	DCTN3;DCTN4;KLC2;DYNC1I1;SAR1B;AP1G1;DYNC1LI2;AP2B1;RAB7A;CTSS;KIF18A;SEC24C;DYNLL2;KIF3C;KIF3B;ACTR1A;KIF5A;KIF3A;CANX;SEC24A	0.0896313	1.04754	0.563382
GO:0051216	cartilage development	http://amigo.geneontology.org/amigo/term/GO:0051216	14	2451	60	16473	1.57148	3213;2778;3200;1906;3696;64764;6662;1280;2101;23213;23314;651;3091;4090	HOXB3;GNAS;HOXA3;EDN1;ITGB8;CREB3L2;SOX9;COL2A1;ESRRA;SULF1;SATB2;BMP3;HIF1A;SMAD5	0.0916099	1.03806	0.563382
GO:0045668	negative regulation of osteoblast differentiation	http://amigo.geneontology.org/amigo/term/GO:0045668	10	2451	39	16473	1.72628	10507;9464;4088;2260;4851;57045;8074;6096;8646;5727	SEMA4D;HAND2;SMAD3;FGFR1;NOTCH1;TWSG1;FGF23;RORB;CHRD;PTCH1	0.0945377	1.0244	0.563382
GO:0010881	regulation of cardiac muscle contraction by regulation of the release of sequestered calcium ion	http://amigo.geneontology.org/amigo/term/GO:0010881	6	2451	19	16473	2.12515	6262;801;808;1756;817;287	RYR2;CALM1;CALM3;DMD;CAMK2D;ANK2	0.0950467	1.02206	0.563382
GO:0043153	entrainment of circadian clock by photoperiod	http://amigo.geneontology.org/amigo/term/GO:0043153	6	2451	19	16473	2.12515	26224;2063;1407;5500;5501;150094	FBXL3;NR2F6;CRY1;PPP1CB;PPP1CC;SIK1	0.0950467	1.02206	0.563382
GO:0030866	cortical actin cytoskeleton organization	http://amigo.geneontology.org/amigo/term/GO:0030866	6	2451	19	16473	2.12515	2037;2035;23136;1739;114793;23433	EPB41L2;EPB41;EPB41L3;DLG1;FMNL2;RHOQ	0.0950467	1.02206	0.563382
GO:0051894	positive regulation of focal adhesion assembly	http://amigo.geneontology.org/amigo/term/GO:0051894	6	2451	19	16473	2.12515	6385;4088;3791;7248;1307;7422	SDC4;SMAD3;KDR;TSC1;COL16A1;VEGFA	0.0950467	1.02206	0.563382
GO:0006796	phosphate-containing compound metabolic process	http://amigo.geneontology.org/amigo/term/GO:0006796	6	2451	19	16473	2.12515	5787;6574;8074;8867;3612;5789	PTPRB;SLC20A1;FGF23;SYNJ1;IMPA1;PTPRD	0.0950467	1.02206	0.563382
GO:0016601	Rac protein signal transduction	http://amigo.geneontology.org/amigo/term/GO:0016601	6	2451	19	16473	2.12515	57679;8936;2059;10152;1012;9844	ALS2;WASF1;EPS8;ABI2;CDH13;ELMO1	0.0950467	1.02206	0.563382
GO:0008045	motor neuron axon guidance	http://amigo.geneontology.org/amigo/term/GO:0008045	6	2451	19	16473	2.12515	214;89884;1959;56956;8022;2043	ALCAM;LHX4;EGR2;LHX9;LHX3;EPHA4	0.0950467	1.02206	0.563382
GO:0050821	protein stabilization	http://amigo.geneontology.org/amigo/term/GO:0050821	23	2451	111	16473	1.39634	51125;252983;55294;11186;23673;58525;7248;6812;2319;287;23515;482;4088;5728;10891;8613;1389;5295;1828;6400;4092;6659;64175	GOLGA7;STXBP4;FBXW7;RASSF1;STX12;WIZ;TSC1;STXBP1;FLOT2;ANK2;MORC3;ATP1B2;SMAD3;PTEN;PPARGC1A;PPAP2B;CREBL2;PIK3R1;DSG1;SEL1L;SMAD7;SOX4;P3H1	0.0953051	1.02088	0.563382
GO:0016337	single organismal cell-cell adhesion	http://amigo.geneontology.org/amigo/term/GO:0016337	20	2451	94	16473	1.43352	26999;999;50863;6662;4978;1739;5314;23607;1500;1007;1501;8876;402665;257194;6464;1310;22918;22862;2889;1828	CYFIP2;CDH1;NTM;SOX9;OPCML;DLG1;PKHD1;CD2AP;CTNND1;CDH9;CTNND2;VNN1;IGLON5;NEGR1;SHC1;COL19A1;CD93;FNDC3A;RAPGEF1;DSG1	0.0960878	1.01733	0.563382
GO:0048791	calcium ion-dependent exocytosis of neurotransmitter	http://amigo.geneontology.org/amigo/term/GO:0048791	9	2451	34	16473	1.78194	123036;145741;9066;8448;6857;143425;84258;255928;23208	TC2N;C2CD4A;SYT7;DOC2A;SYT1;SYT9;SYT3;SYT14;SYT11	0.0964047	1.0159	0.563382
GO:1904030	negative regulation of cyclin-dependent protein kinase activity	http://amigo.geneontology.org/amigo/term/GO:1904030	9	2451	34	16473	1.78194	51347;94032;65125;9021;9306;5569;55450;9655;2764	TAOK3;CAMK2N2;WNK1;SOCS3;SOCS6;PKIA;CAMK2N1;SOCS5;GMFB	0.0964047	1.0159	0.563382
GO:0042347	negative regulation of NF-kappaB import into nucleus	http://amigo.geneontology.org/amigo/term/GO:0042347	4	2451	10	16473	2.69113	23291;5495;5494;1540	FBXW11;PPM1B;PPM1A;CYLD	0.0968101	1.01408	0.563382
GO:0097105	presynaptic membrane assembly	http://amigo.geneontology.org/amigo/term/GO:0097105	4	2451	10	16473	2.69113	22871;5789;9378;5728	NLGN1;PTPRD;NRXN1;PTEN	0.0968101	1.01408	0.563382
GO:0048935	peripheral nervous system neuron development	http://amigo.geneontology.org/amigo/term/GO:0048935	4	2451	10	16473	2.69113	2115;4915;864;9464	ETV1;NTRK2;RUNX3;HAND2	0.0968101	1.01408	0.563382
GO:0061045	negative regulation of wound healing	http://amigo.geneontology.org/amigo/term/GO:0061045	4	2451	10	16473	2.69113	4088;3156;2697;2247	SMAD3;HMGCR;GJA1;FGF2	0.0968101	1.01408	0.563382
GO:0071361	cellular response to ethanol	http://amigo.geneontology.org/amigo/term/GO:0071361	4	2451	10	16473	2.69113	3709;5562;94241;5581	ITPR2;PRKAA1;TP53INP1;PRKCE	0.0968101	1.01408	0.563382
GO:0090129	positive regulation of synapse maturation	http://amigo.geneontology.org/amigo/term/GO:0090129	4	2451	10	16473	2.69113	9369;5649;9378;153090	NRXN3;RELN;NRXN1;DAB2IP	0.0968101	1.01408	0.563382
GO:0051272	positive regulation of cellular component movement	http://amigo.geneontology.org/amigo/term/GO:0051272	4	2451	10	16473	2.69113	7422;604;81;2113	VEGFA;BCL6;ACTN4;ETS1	0.0968101	1.01408	0.563382
GO:0060674	placenta blood vessel development	http://amigo.geneontology.org/amigo/term/GO:0060674	4	2451	10	16473	2.69113	9021;5311;5604;3696	SOCS3;PKD2;MAP2K1;ITGB8	0.0968101	1.01408	0.563382
GO:0048708	astrocyte differentiation	http://amigo.geneontology.org/amigo/term/GO:0048708	4	2451	10	16473	2.69113	6774;4784;4851;4821	STAT3;NFIX;NOTCH1;NKX2-2	0.0968101	1.01408	0.563382
GO:0035871	protein K11-linked deubiquitination	http://amigo.geneontology.org/amigo/term/GO:0035871	4	2451	10	16473	2.69113	80124;7128;57695;55432	VCPIP1;TNFAIP3;USP37;YOD1	0.0968101	1.01408	0.563382
GO:0008354	germ cell migration	http://amigo.geneontology.org/amigo/term/GO:0008354	4	2451	10	16473	2.69113	8611;3815;3688;8613	PPAP2A;KIT;ITGB1;PPAP2B	0.0968101	1.01408	0.563382
GO:0051775	response to redox state	http://amigo.geneontology.org/amigo/term/GO:0051775	4	2451	10	16473	2.69113	6262;4862;406;9575	RYR2;NPAS2;ARNTL;CLOCK	0.0968101	1.01408	0.563382
GO:0003198	epithelial to mesenchymal transition involved in endocardial cushion formation	http://amigo.geneontology.org/amigo/term/GO:0003198	4	2451	10	16473	2.69113	55273;23462;4089;4851	TMEM100;HEY1;SMAD4;NOTCH1	0.0968101	1.01408	0.563382
GO:0002544	chronic inflammatory response	http://amigo.geneontology.org/amigo/term/GO:0002544	4	2451	10	16473	2.69113	2697;627;7057;8876	GJA1;BDNF;THBS1;VNN1	0.0968101	1.01408	0.563382
GO:0048589	developmental growth	http://amigo.geneontology.org/amigo/term/GO:0048589	7	2451	24	16473	1.96302	2778;4088;127343;90780;2737;4089;3207	GNAS;SMAD3;DMBX1;PYGO2;GLI3;SMAD4;HOXA11	0.0973098	1.01184	0.563382
GO:0048041	focal adhesion assembly	http://amigo.geneontology.org/amigo/term/GO:0048041	7	2451	24	16473	1.96302	8874;5829;10420;10580;5796;9344;123720	ARHGEF7;PXN;TESK2;SORBS1;PTPRK;TAOK2;WHAMM	0.0973098	1.01184	0.563382
GO:0030511	positive regulation of transforming growth factor beta receptor signaling pathway	http://amigo.geneontology.org/amigo/term/GO:0030511	7	2451	24	16473	1.96302	10370;1601;7057;255743;7041;4089;54778	CITED2;DAB2;THBS1;NPNT;TGFB1I1;SMAD4;RNF111	0.0973098	1.01184	0.563382
GO:0030325	adrenal gland development	http://amigo.geneontology.org/amigo/term/GO:0030325	7	2451	24	16473	1.96302	5159;5087;2908;27122;3643;5156;84159	PDGFRB;PBX1;NR3C1;DKK3;INSR;PDGFRA;ARID5B	0.0973098	1.01184	0.563382
GO:0032880	regulation of protein localization	http://amigo.geneontology.org/amigo/term/GO:0032880	12	2451	50	16473	1.61604	8301;8976;396;5172;51552;55294;10228;1952;116;7341;23075;5727	PICALM;WASL;ARHGDIA;SLC26A4;RAB14;FBXW7;STX6;CELSR2;ADCYAP1;SUMO1;SWAP70;PTCH1	0.09858	1.00621	0.563382
GO:0007202	activation of phospholipase C activity	http://amigo.geneontology.org/amigo/term/GO:0007202	14	2451	61	16473	1.54563	108;801;3702;808;112;156;5581;5567;799;5576;5573;5577;3709;5153	ADCY2;CALM1;ITK;CALM3;ADCY6;ADRBK1;PRKCE;PRKACB;CALCR;PRKAR2A;PRKAR1A;PRKAR2B;ITPR2;PDE1B	0.0998712	1.00056	0.563382
GO:0097119	postsynaptic density protein 95 clustering	http://amigo.geneontology.org/amigo/term/GO:0097119	3	2451	6	16473	3.36336	22871;5649;9378	NLGN1;RELN;NRXN1	0.0999914	1.00004	0.563382
GO:0003158	endothelium development	http://amigo.geneontology.org/amigo/term/GO:0003158	3	2451	6	16473	3.36336	3791;2697;30061	KDR;GJA1;SLC40A1	0.0999914	1.00004	0.563382
GO:0035065	regulation of histone acetylation	http://amigo.geneontology.org/amigo/term/GO:0035065	3	2451	6	16473	3.36336	90780;10664;2624	PYGO2;CTCF;GATA2	0.0999914	1.00004	0.563382
GO:0060982	coronary artery morphogenesis	http://amigo.geneontology.org/amigo/term/GO:0060982	3	2451	6	16473	3.36336	7422;4851;9464	VEGFA;NOTCH1;HAND2	0.0999914	1.00004	0.563382
GO:0060561	apoptotic process involved in morphogenesis	http://amigo.geneontology.org/amigo/term/GO:0060561	3	2451	6	16473	3.36336	51176;5519;7855	LEF1;PPP2R1B;FZD5	0.0999914	1.00004	0.563382
GO:0010837	regulation of keratinocyte proliferation	http://amigo.geneontology.org/amigo/term/GO:0010837	3	2451	6	16473	3.36336	5587;64919;6431	PRKD1;BCL11B;SRSF6	0.0999914	1.00004	0.563382
GO:0031987	locomotion involved in locomotory behavior	http://amigo.geneontology.org/amigo/term/GO:0031987	3	2451	6	16473	3.36336	8322;4644;10231	FZD4;MYO5A;RCAN2	0.0999914	1.00004	0.563382
GO:0046321	positive regulation of fatty acid oxidation	http://amigo.geneontology.org/amigo/term/GO:0046321	3	2451	6	16473	3.36336	10891;8013;114898	PPARGC1A;NR4A3;C1QTNF2	0.0999914	1.00004	0.563382
GO:0030579	ubiquitin-dependent SMAD protein catabolic process	http://amigo.geneontology.org/amigo/term/GO:0030579	3	2451	6	16473	3.36336	7041;64750;54778	TGFB1I1;SMURF2;RNF111	0.0999914	1.00004	0.563382
GO:0051534	negative regulation of NFAT protein import into nucleus	http://amigo.geneontology.org/amigo/term/GO:0051534	3	2451	6	16473	3.36336	5598;8165;8445	MAPK7;AKAP1;DYRK2	0.0999914	1.00004	0.563382
GO:0014066	regulation of phosphatidylinositol 3-kinase signaling	http://amigo.geneontology.org/amigo/term/GO:0014066	3	2451	6	16473	3.36336	10125;205428;5783	RASGRP1;C3orf58;PTPN13	0.0999914	1.00004	0.563382
GO:0014037	Schwann cell differentiation	http://amigo.geneontology.org/amigo/term/GO:0014037	3	2451	6	16473	3.36336	2817;2065;1959	GPC1;ERBB3;EGR2	0.0999914	1.00004	0.563382
GO:0060074	synapse maturation	http://amigo.geneontology.org/amigo/term/GO:0060074	3	2451	6	16473	3.36336	4774;124925;5728	NFIA;SEZ6;PTEN	0.0999914	1.00004	0.563382
GO:0048524	positive regulation of viral process	http://amigo.geneontology.org/amigo/term/GO:0048524	3	2451	6	16473	3.36336	9525;7251;7879	VPS4B;TSG101;RAB7A	0.0999914	1.00004	0.563382
GO:0051271	negative regulation of cellular component movement	http://amigo.geneontology.org/amigo/term/GO:0051271	3	2451	6	16473	3.36336	5314;1027;81	PKHD1;CDKN1B;ACTN4	0.0999914	1.00004	0.563382
GO:2000271	positive regulation of fibroblast apoptotic process	http://amigo.geneontology.org/amigo/term/GO:2000271	3	2451	6	16473	3.36336	694;9263;10018	BTG1;STK17A;BCL2L11	0.0999914	1.00004	0.563382
GO:0090080	positive regulation of MAPKKK cascade by fibroblast growth factor receptor signaling pathway	http://amigo.geneontology.org/amigo/term/GO:0090080	3	2451	6	16473	3.36336	2261;8074;2260	FGFR3;FGF23;FGFR1	0.0999914	1.00004	0.563382
GO:0002091	negative regulation of receptor internalization	http://amigo.geneontology.org/amigo/term/GO:0002091	3	2451	6	16473	3.36336	26045;1742;8898	LRRTM2;DLG4;MTMR2	0.0999914	1.00004	0.563382
GO:0016926	protein desumoylation	http://amigo.geneontology.org/amigo/term/GO:0016926	3	2451	6	16473	3.36336	29843;26054;59343	SENP1;SENP6;SENP2	0.0999914	1.00004	0.563382
GO:0010666	positive regulation of cardiac muscle cell apoptotic process	http://amigo.geneontology.org/amigo/term/GO:0010666	3	2451	6	16473	3.36336	3156;817;815	HMGCR;CAMK2D;CAMK2A	0.0999914	1.00004	0.563382
GO:0098609	cell-cell adhesion	http://amigo.geneontology.org/amigo/term/GO:0098609	3	2451	6	16473	3.36336	57463;10893;63916	AMIGO1;MMP24;ELMO2	0.0999914	1.00004	0.563382
GO:0070972	protein localization to endoplasmic reticulum	http://amigo.geneontology.org/amigo/term/GO:0070972	3	2451	6	16473	3.36336	287;9218;89866	ANK2;VAPA;SEC16B	0.0999914	1.00004	0.563382
GO:0000338	protein deneddylation	http://amigo.geneontology.org/amigo/term/GO:0000338	3	2451	6	16473	3.36336	199870;10987;1861	FAM76A;COPS5;TOR1A	0.0999914	1.00004	0.563382
GO:2000171	negative regulation of dendrite development	http://amigo.geneontology.org/amigo/term/GO:2000171	3	2451	6	16473	3.36336	9856;53335;124925	KIAA0319;BCL11A;SEZ6	0.0999914	1.00004	0.563382
GO:0010606	positive regulation of cytoplasmic mRNA processing body assembly	http://amigo.geneontology.org/amigo/term/GO:0010606	3	2451	6	16473	3.36336	9924;57472;4848	PAN2;CNOT6;CNOT2	0.0999914	1.00004	0.563382
GO:0046069	cGMP catabolic process	http://amigo.geneontology.org/amigo/term/GO:0046069	3	2451	6	16473	3.36336	8654;50940;5153	PDE5A;PDE11A;PDE1B	0.0999914	1.00004	0.563382
GO:0010649	regulation of cell communication by electrical coupling	http://amigo.geneontology.org/amigo/term/GO:0010649	3	2451	6	16473	3.36336	817;10345;6717	CAMK2D;TRDN;SRI	0.0999914	1.00004	0.563382
GO:0035020	regulation of Rac protein signal transduction	http://amigo.geneontology.org/amigo/term/GO:0035020	3	2451	6	16473	3.36336	5923;8473;117178	RASGRF1;OGT;SSX2IP	0.0999914	1.00004	0.563382
GO:0048752	semicircular canal morphogenesis	http://amigo.geneontology.org/amigo/term/GO:0048752	3	2451	6	16473	3.36336	2138;8013;55636	EYA1;NR4A3;CHD7	0.0999914	1.00004	0.563382
GO:0060998	regulation of dendritic spine development	http://amigo.geneontology.org/amigo/term/GO:0060998	3	2451	6	16473	3.36336	27185;22849;4208	DISC1;CPEB3;MEF2C	0.0999914	1.00004	0.563382
GO:0014033	neural crest cell differentiation	http://amigo.geneontology.org/amigo/term/GO:0014033	3	2451	6	16473	3.36336	4208;4089;4040	MEF2C;SMAD4;LRP6	0.0999914	1.00004	0.563382
GO:0003149	membranous septum morphogenesis	http://amigo.geneontology.org/amigo/term/GO:0003149	3	2451	6	16473	3.36336	57216;7468;2263	VANGL2;WHSC1;FGFR2	0.0999914	1.00004	0.563382
GO:0010324	membrane invagination	http://amigo.geneontology.org/amigo/term/GO:0010324	3	2451	6	16473	3.36336	54874;115548;8724	FNBP1L;FCHO2;SNX3	0.0999914	1.00004	0.563382
GO:0060442	branching involved in prostate gland morphogenesis	http://amigo.geneontology.org/amigo/term/GO:0060442	3	2451	6	16473	3.36336	4824;2263;3209	NKX3-1;FGFR2;HOXA13	0.0999914	1.00004	0.563382
GO:2000323	negative regulation of glucocorticoid receptor signaling pathway	http://amigo.geneontology.org/amigo/term/GO:2000323	3	2451	6	16473	3.36336	406;1407;9575	ARNTL;CRY1;CLOCK	0.0999914	1.00004	0.563382
GO:0034220	ion transmembrane transport	http://amigo.geneontology.org/amigo/term/GO:0034220	49	2451	267	16473	1.23819	121601;2743;777;490;51076;80727;2556;245973;81855;7222;5355;523;2558;6567;10052;117247;2562;4284;526;57719;491;196527;482;23327;10396;493;776;10345;488;7223;492;1184;2561;116443;3927;528;28962;2697;286410;6262;23678;2742;55503;2906;51248;9122;57194;94097;55530	ANO4;GLRB;CACNA1E;ATP2B1;CUTC;TTYH3;GABRA3;ATP6V1C2;SFXN3;TRPC3;PLP2;ATP6V1A;GABRA5;SLC16A2;GJC1;SLC16A10;GABRB3;MIP;ATP6V1B2;ANO8;ATP2B2;ANO6;ATP1B2;NEDD4L;ATP8A1;ATP2B4;CACNA1D;TRDN;ATP2A2;TRPC4;ATP2B3;CLCN5;GABRB2;GRIN3A;LASP1;ATP6V1C1;OSTM1;GJA1;ATP11C;RYR2;SGK3;GLRA2;TRPV6;GRIN2D;PDZD11;SLC16A4;ATP10A;SFXN5;SVOP	0.102359	0.989873	0.575791
GO:0006813	potassium ion transport	http://amigo.geneontology.org/amigo/term/GO:0006813	17	2451	78	16473	1.46806	3758;1027;348980;50801;3766;3768;3778;27012;3749;7248;57419;9525;3775;8645;3736;123041;3738	KCNJ1;CDKN1B;HCN1;KCNK4;KCNJ10;KCNJ12;KCNMA1;KCNV1;KCNC4;TSC1;SLC24A3;VPS4B;KCNK1;KCNK5;KCNA1;SLC24A4;KCNA3	0.102682	0.988504	0.576677
GO:0001666	response to hypoxia	http://amigo.geneontology.org/amigo/term/GO:0001666	31	2451	159	16473	1.31435	81;1803;7057;405;3091;5562;2034;25828;10370;2113;817;134;7391;4323;824;4088;3778;54583;4899;6464;5313;7422;6262;1027;1387;5352;9021;472;627;3709;4089	ACTN4;DPP4;THBS1;ARNT;HIF1A;PRKAA1;EPAS1;TXN2;CITED2;ETS1;CAMK2D;ADORA1;USF1;MMP14;CAPN2;SMAD3;KCNMA1;EGLN1;NRF1;SHC1;PKLR;VEGFA;RYR2;CDKN1B;CREBBP;PLOD2;SOCS3;ATM;BDNF;ITPR2;SMAD4	0.102855	0.987776	0.576714
GO:0034976	response to endoplasmic reticulum stress	http://amigo.geneontology.org/amigo/term/GO:0034976	15	2451	67	16473	1.50779	1649;116496;5516;23435;81567;3576;64764;10525;7057;10018;488;9451;5295;2923;10130	DDIT3;FAM129A;PPP2CB;TARDBP;TXNDC5;CXCL8;CREB3L2;HYOU1;THBS1;BCL2L11;ATP2A2;EIF2AK3;PIK3R1;PDIA3;PDIA6	0.103956	0.98315	0.581019
GO:0001938	positive regulation of endothelial cell proliferation	http://amigo.geneontology.org/amigo/term/GO:0001938	15	2451	67	16473	1.50779	3690;79805;3791;858;405;8828;5587;253260;2261;3091;7422;659;2247;1012;441478	ITGB3;VASH2;KDR;CAV2;ARNT;NRP2;PRKD1;RICTOR;FGFR3;HIF1A;VEGFA;BMPR2;FGF2;CDH13;NRARP	0.103956	0.98315	0.581019
GO:0048286	lung alveolus development	http://amigo.geneontology.org/amigo/term/GO:0048286	10	2451	40	16473	1.68302	2263;4124;3791;6310;3202;6943;91461;93986;659;10905	FGFR2;MAN2A1;KDR;ATXN1;HOXA5;TCF21;PKDCC;FOXP2;BMPR2;MAN1A2	0.105154	0.978175	0.584897
GO:0060291	long-term synaptic potentiation	http://amigo.geneontology.org/amigo/term/GO:0060291	10	2451	40	16473	1.68302	10769;26045;5649;4915;22941;1958;6616;27020;5728;22871	PLK2;LRRTM2;RELN;NTRK2;SHANK2;EGR1;SNAP25;NPTN;PTEN;NLGN1	0.105154	0.978175	0.584897
GO:0097192	extrinsic apoptotic signaling pathway in absence of ligand	http://amigo.geneontology.org/amigo/term/GO:0097192	10	2451	40	16473	1.68302	578;2065;4254;4170;3685;10018;8569;1612;2309;599	BAK1;ERBB3;KITLG;MCL1;ITGAV;BCL2L11;MKNK1;DAPK1;FOXO3;BCL2L2	0.105154	0.978175	0.584897
GO:0050804	modulation of synaptic transmission	http://amigo.geneontology.org/amigo/term/GO:0050804	5	2451	15	16473	2.24285	7804;22871;1979;5649;5530	LRP8;NLGN1;EIF4EBP2;RELN;PPP3CA	0.106823	0.971335	0.588541
GO:0060441	epithelial tube branching involved in lung morphogenesis	http://amigo.geneontology.org/amigo/term/GO:0060441	5	2451	15	16473	2.24285	6662;1605;3845;3202;3170	SOX9;DAG1;KRAS;HOXA5;FOXA2	0.106823	0.971335	0.588541
GO:0036092	phosphatidylinositol-3-phosphate biosynthetic process	http://amigo.geneontology.org/amigo/term/GO:0036092	5	2451	15	16473	2.24285	8503;472;5287;5289;200576	PIK3R3;ATM;PIK3C2B;PIK3C3;PIKFYVE	0.106823	0.971335	0.588541
GO:0030518	intracellular steroid hormone receptor signaling pathway	http://amigo.geneontology.org/amigo/term/GO:0030518	5	2451	15	16473	2.24285	8611;5469;9969;9282;2099	PPAP2A;MED1;MED13;MED14;ESR1	0.106823	0.971335	0.588541
GO:0007043	cell-cell junction assembly	http://amigo.geneontology.org/amigo/term/GO:0007043	5	2451	15	16473	2.24285	1828;57493;6624;10052;84612	DSG1;HEG1;FSCN1;GJC1;PARD6B	0.106823	0.971335	0.588541
GO:0035855	megakaryocyte development	http://amigo.geneontology.org/amigo/term/GO:0035855	5	2451	15	16473	2.24285	3815;5305;5469;25946;6886	KIT;PIP4K2A;MED1;ZNF385A;TAL1	0.106823	0.971335	0.588541
GO:0090630	activation of GTPase activity	http://amigo.geneontology.org/amigo/term/GO:0090630	9	2451	35	16473	1.73092	5923;26037;83478;10125;7248;9639;23603;54828;81565	RASGRF1;SIPA1L1;ARHGAP24;RASGRP1;TSC1;ARHGEF10;CORO1C;BCAS3;NDEL1	0.107982	0.966649	0.592258
GO:0008219	cell death	http://amigo.geneontology.org/amigo/term/GO:0008219	9	2451	35	16473	1.73092	57679;9218;2355;10133;9766;51776;5733;4296;1982	ALS2;VAPA;FOSL2;OPTN;SUSD6;ZAK;PTGER3;MAP3K11;EIF4G2	0.107982	0.966649	0.592258
GO:0071902	positive regulation of protein serine/threonine kinase activity	http://amigo.geneontology.org/amigo/term/GO:0071902	8	2451	30	16473	1.79484	57679;801;8851;92335;3326;808;5604;153090	ALS2;CALM1;CDK5R1;STRADA;HSP90AB1;CALM3;MAP2K1;DAB2IP	0.110188	0.957865	0.592258
GO:0071773	cellular response to BMP stimulus	http://amigo.geneontology.org/amigo/term/GO:0071773	8	2451	30	16473	1.79484	90;55273;1280;8929;860;4089;659;4090	ACVR1;TMEM100;COL2A1;PHOX2B;RUNX2;SMAD4;BMPR2;SMAD5	0.110188	0.957865	0.592258
GO:0051480	cytosolic calcium ion homeostasis	http://amigo.geneontology.org/amigo/term/GO:0051480	8	2451	30	16473	1.79484	6262;5158;8065;7223;793;491;7222;169200	RYR2;PDE6B;CUL5;TRPC4;CALB1;ATP2B2;TRPC3;TMEM64	0.110188	0.957865	0.592258
GO:0016575	histone deacetylation	http://amigo.geneontology.org/amigo/term/GO:0016575	8	2451	30	16473	1.79484	11176;84312;9734;6907;79718;64426;25942;10432	BAZ2A;BRMS1L;HDAC9;TBL1X;TBL1XR1;SUDS3;SIN3A;RBM14	0.110188	0.957865	0.592258
GO:0048557	embryonic digestive tract morphogenesis	http://amigo.geneontology.org/amigo/term/GO:0048557	6	2451	20	16473	2.01877	2263;6943;5156;2737;6664;10736	FGFR2;TCF21;PDGFRA;GLI3;SOX11;SIX2	0.110689	0.955895	0.592258
GO:0008589	regulation of smoothened signaling pathway	http://amigo.geneontology.org/amigo/term/GO:0008589	6	2451	20	16473	2.01877	2263;7545;1387;23322;5727;51715	FGFR2;ZIC1;CREBBP;RPGRIP1L;PTCH1;RAB23	0.110689	0.955895	0.592258
GO:0051568	histone H3-K4 methylation	http://amigo.geneontology.org/amigo/term/GO:0051568	6	2451	20	16473	2.01877	7403;54904;58508;5929;80335;4297	KDM6A;WHSC1L1;KMT2C;RBBP5;WDR82;KMT2A	0.110689	0.955895	0.592258
GO:0045663	positive regulation of myoblast differentiation	http://amigo.geneontology.org/amigo/term/GO:0045663	6	2451	20	16473	2.01877	3486;23236;463;2323;694;4208	IGFBP3;PLCB1;ZFHX3;FLT3LG;BTG1;MEF2C	0.110689	0.955895	0.592258
GO:0000281	mitotic cytokinesis	http://amigo.geneontology.org/amigo/term/GO:0000281	7	2451	25	16473	1.88439	54443;6711;324;112574;51429;5921;9101	ANLN;SPTBN1;APC;SNX18;SNX9;RASA1;USP8	0.111341	0.953344	0.592258
GO:0008089	anterograde axon cargo transport	http://amigo.geneontology.org/amigo/term/GO:0008089	7	2451	25	16473	1.88439	23011;9001;282991;23095;9371;23557;1176	RAB21;HAP1;BLOC1S2;KIF1B;KIF3B;SNAPIN;AP3S1	0.111341	0.953344	0.592258
GO:0043484	regulation of RNA splicing	http://amigo.geneontology.org/amigo/term/GO:0043484	7	2451	25	16473	1.88439	10150;54845;54715;4154;3185;1198;84530	MBNL2;ESRP1;RBFOX1;MBNL1;HNRNPF;CLK3;SRRM4	0.111341	0.953344	0.592258
GO:0061098	positive regulation of protein tyrosine kinase activity	http://amigo.geneontology.org/amigo/term/GO:0061098	7	2451	25	16473	1.88439	2065;5649;3084;5062;1856;7804;9094	ERBB3;RELN;NRG1;PAK2;DVL2;LRP8;UNC119	0.111341	0.953344	0.592258
GO:2000134	negative regulation of G1/S transition of mitotic cell cycle	http://amigo.geneontology.org/amigo/term/GO:2000134	7	2451	25	16473	1.88439	79960;6597;5728;10217;25959;5311;5925	JADE1;SMARCA4;PTEN;CTDSPL;KANK2;PKD2;RB1	0.111341	0.953344	0.592258
GO:0045595	regulation of cell differentiation	http://amigo.geneontology.org/amigo/term/GO:0045595	7	2451	25	16473	1.88439	604;150094;2260;7021;860;10732;864	BCL6;SIK1;FGFR1;TFAP2B;RUNX2;TCFL5;RUNX3	0.111341	0.953344	0.592258
GO:0071230	cellular response to amino acid stimulus	http://amigo.geneontology.org/amigo/term/GO:0071230	11	2451	46	16473	1.60992	64506;824;80315;1282;55004;22849;58528;5156;1307;3843;10325	CPEB1;CAPN2;CPEB4;COL4A1;LAMTOR1;CPEB3;RRAGD;PDGFRA;COL16A1;IPO5;RRAGB	0.112333	0.949491	0.592258
GO:0043434	response to peptide hormone	http://amigo.geneontology.org/amigo/term/GO:0043434	11	2451	46	16473	1.60992	1605;1027;1490;2069;488;7832;3667;2770;2628;2697;9810	DAG1;CDKN1B;CTGF;EREG;ATP2A2;BTG2;IRS1;GNAI1;GATM;GJA1;RNF40	0.112333	0.949491	0.592258
GO:0006811	ion transport	http://amigo.geneontology.org/amigo/term/GO:0006811	29	2451	149	16473	1.31179	2743;57419;55144;5355;6533;9990;57282;117247;1836;282679;57835;57030;26507;57084;54407;6574;6521;3927;84889;123041;8671;9497;140679;65125;115019;2742;26503;6505;6507	GLRB;SLC24A3;LRRC8D;PLP2;SLC6A6;SLC12A6;SLC4A10;SLC16A10;SLC26A2;AQP11;SLC4A5;SLC17A7;CNNM1;SLC17A6;SLC38A2;SLC20A1;SLC4A1;LASP1;SLC7A3;SLC24A4;SLC4A4;SLC4A7;SLC32A1;WNK1;SLC26A9;GLRA2;SLC17A5;SLC1A1;SLC1A3	0.113035	0.946787	0.592258
GO:0060070	canonical Wnt signaling pathway	http://amigo.geneontology.org/amigo/term/GO:0060070	18	2451	85	16473	1.42639	51176;4040;83439;7403;6262;7855;8322;27185;607;324;1856;5728;6659;6907;79718;90780;998;84133	LEF1;LRP6;TCF7L1;KDM6A;RYR2;FZD5;FZD4;DISC1;BCL9;APC;DVL2;PTEN;SOX4;TBL1X;TBL1XR1;PYGO2;CDC42;ZNRF3	0.113067	0.946663	0.592258
GO:0030336	negative regulation of cell migration	http://amigo.geneontology.org/amigo/term/GO:0030336	18	2451	85	16473	1.42639	1605;10370;4771;5796;396;8428;9901;57826;5911;23189;94241;4092;23213;5728;8646;375056;58516;6781	DAG1;CITED2;NF2;PTPRK;ARHGDIA;STK24;SRGAP3;RAP2C;RAP2A;KANK1;TP53INP1;SMAD7;SULF1;PTEN;CHRD;MIA3;FAM60A;STC1	0.113067	0.946663	0.592258
GO:0007015	actin filament organization	http://amigo.geneontology.org/amigo/term/GO:0007015	13	2451	57	16473	1.53568	29999;4638;8470;29766;9087;55607;55604;57471;1739;27289;4430;123720;25802	FSCN3;MYLK;SORBS2;TMOD3;TMSB4Y;PPP1R9A;LRRC16A;ERMN;DLG1;RND1;MYO1B;WHAMM;LMOD1	0.113348	0.945584	0.592258
GO:0006338	chromatin remodeling	http://amigo.geneontology.org/amigo/term/GO:0006338	19	2451	91	16473	1.40642	3149;10363;11176;2099;8850;6597;6662;7150;56916;6304;7343;4602;54617;27324;23314;9878;2186;9760;5925	HMGB3;HMG20A;BAZ2A;ESR1;KAT2B;SMARCA4;SOX9;TOP1;SMARCAD1;SATB1;UBTF;MYB;INO80;TOX3;SATB2;TOX4;BPTF;TOX;RB1	0.115292	0.938201	0.592258
GO:0010506	regulation of autophagy	http://amigo.geneontology.org/amigo/term/GO:0010506	10	2451	41	16473	1.64187	84148;5305;27;9706;29982;493856;1612;58528;9821;10325	KAT8;PIP4K2A;ABL2;ULK2;NRBF2;CISD2;DAPK1;RRAGD;RB1CC1;RRAGB	0.116426	0.933951	0.592258
GO:0007595	lactation	http://amigo.geneontology.org/amigo/term/GO:0007595	10	2451	41	16473	1.64187	139596;8648;2066;5469;3091;7422;7392;6777;9451;491	UPRT;NCOA1;ERBB4;MED1;HIF1A;VEGFA;USF2;STAT5B;EIF2AK3;ATP2B2	0.116426	0.933951	0.592258
GO:0030516	regulation of axon extension	http://amigo.geneontology.org/amigo/term/GO:0030516	4	2451	11	16473	2.44634	1808;150465;627;23011	DPYSL2;TTL;BDNF;RAB21	0.119078	0.924169	0.592258
GO:0035640	exploration behavior	http://amigo.geneontology.org/amigo/term/GO:0035640	4	2451	11	16473	2.44634	10752;3675;27;22941	CHL1;ITGA3;ABL2;SHANK2	0.119078	0.924169	0.592258
GO:0042511	positive regulation of tyrosine phosphorylation of Stat1 protein	http://amigo.geneontology.org/amigo/term/GO:0042511	4	2451	11	16473	2.44634	958;3815;3572;2261	CD40;KIT;IL6ST;FGFR3	0.119078	0.924169	0.592258
GO:1902237	positive regulation of endoplasmic reticulum stress-induced intrinsic apoptotic signaling pathway	http://amigo.geneontology.org/amigo/term/GO:1902237	4	2451	11	16473	2.44634	1649;9451;10018;5771	DDIT3;EIF2AK3;BCL2L11;PTPN2	0.119078	0.924169	0.592258
GO:0035641	locomotory exploration behavior	http://amigo.geneontology.org/amigo/term/GO:0035641	4	2451	11	16473	2.44634	1803;1742;57282;5581	DPP4;DLG4;SLC4A10;PRKCE	0.119078	0.924169	0.592258
GO:0032525	somite rostral/caudal axis specification	http://amigo.geneontology.org/amigo/term/GO:0032525	4	2451	11	16473	2.44634	7403;4089;441478;3170	KDM6A;SMAD4;NRARP;FOXA2	0.119078	0.924169	0.592258
GO:0008154	actin polymerization or depolymerization	http://amigo.geneontology.org/amigo/term/GO:0008154	4	2451	11	16473	2.44634	7456;8976;7408;10152	WIPF1;WASL;VASP;ABI2	0.119078	0.924169	0.592258
GO:0046855	inositol phosphate dephosphorylation	http://amigo.geneontology.org/amigo/term/GO:0046855	4	2451	11	16473	2.44634	3612;8898;8867;5728	IMPA1;MTMR2;SYNJ1;PTEN	0.119078	0.924169	0.592258
GO:0071872	cellular response to epinephrine stimulus	http://amigo.geneontology.org/amigo/term/GO:0071872	4	2451	11	16473	2.44634	6262;493;5142;5144	RYR2;ATP2B4;PDE4B;PDE4D	0.119078	0.924169	0.592258
GO:0001736	establishment of planar polarity	http://amigo.geneontology.org/amigo/term/GO:0001736	4	2451	11	16473	2.44634	57216;1741;23322;9620	VANGL2;DLG3;RPGRIP1L;CELSR1	0.119078	0.924169	0.592258
GO:1900025	negative regulation of substrate adhesion-dependent cell spreading	http://amigo.geneontology.org/amigo/term/GO:1900025	4	2451	11	16473	2.44634	23603;55435;81;23189	CORO1C;AP1AR;ACTN4;KANK1	0.119078	0.924169	0.592258
GO:0007191	adenylate cyclase-activating dopamine receptor signaling pathway	http://amigo.geneontology.org/amigo/term/GO:0007191	4	2451	11	16473	2.44634	2774;2778;2782;54331	GNAL;GNAS;GNB1;GNG2	0.119078	0.924169	0.592258
GO:0040037	negative regulation of fibroblast growth factor receptor signaling pathway	http://amigo.geneontology.org/amigo/term/GO:0040037	4	2451	11	16473	2.44634	2817;7057;4804;23213	GPC1;THBS1;NGFR;SULF1	0.119078	0.924169	0.592258
GO:0001841	neural tube formation	http://amigo.geneontology.org/amigo/term/GO:0001841	4	2451	11	16473	2.44634	6659;6664;6885;253430	SOX4;SOX11;MAP3K7;IPMK	0.119078	0.924169	0.592258
GO:0046488	phosphatidylinositol metabolic process	http://amigo.geneontology.org/amigo/term/GO:0046488	4	2451	11	16473	2.44634	5159;117283;8867;23236	PDGFRB;IP6K3;SYNJ1;PLCB1	0.119078	0.924169	0.592258
GO:2000036	regulation of stem cell maintenance	http://amigo.geneontology.org/amigo/term/GO:2000036	4	2451	11	16473	2.44634	83439;8091;6886;4848	TCF7L1;HMGA2;TAL1;CNOT2	0.119078	0.924169	0.592258
GO:0042592	homeostatic process	http://amigo.geneontology.org/amigo/term/GO:0042592	4	2451	11	16473	2.44634	5314;2494;114798;1387	PKHD1;NR5A2;SLITRK1;CREBBP	0.119078	0.924169	0.592258
GO:0035413	positive regulation of catenin import into nucleus	http://amigo.geneontology.org/amigo/term/GO:0035413	4	2451	11	16473	2.44634	4088;51366;23189;25805	SMAD3;UBR5;KANK1;BAMBI	0.119078	0.924169	0.592258
GO:0061003	positive regulation of dendritic spine morphogenesis	http://amigo.geneontology.org/amigo/term/GO:0061003	4	2451	11	16473	2.44634	7804;65981;5649;4076	LRP8;CAPRIN2;RELN;CAPRIN1	0.119078	0.924169	0.592258
GO:0060627	regulation of vesicle-mediated transport	http://amigo.geneontology.org/amigo/term/GO:0060627	4	2451	11	16473	2.44634	5562;7405;9098;169026	PRKAA1;UVRAG;USP6;SLC30A8	0.119078	0.924169	0.592258
GO:0007178	transmembrane receptor protein serine/threonine kinase signaling pathway	http://amigo.geneontology.org/amigo/term/GO:0007178	4	2451	11	16473	2.44634	151742;659;91;7227	PPM1L;BMPR2;ACVR1B;TRPS1	0.119078	0.924169	0.592258
GO:0031571	mitotic G1 DNA damage checkpoint	http://amigo.geneontology.org/amigo/term/GO:0031571	4	2451	11	16473	2.44634	79791;6118;26058;55159	FBXO31;RPA2;GIGYF2;RFWD3	0.119078	0.924169	0.592258
GO:0000185	activation of MAPKKK activity	http://amigo.geneontology.org/amigo/term/GO:0000185	4	2451	11	16473	2.44634	2915;5871;153090;4616	GRM5;MAP4K2;DAB2IP;GADD45B	0.119078	0.924169	0.592258
GO:0071397	cellular response to cholesterol	http://amigo.geneontology.org/amigo/term/GO:0071397	4	2451	11	16473	2.44634	7804;65985;5727;4040	LRP8;AACS;PTCH1;LRP6	0.119078	0.924169	0.592258
GO:0046888	negative regulation of hormone secretion	http://amigo.geneontology.org/amigo/term/GO:0046888	4	2451	11	16473	2.44634	134;8074;1906;5008	ADORA1;FGF23;EDN1;OSM	0.119078	0.924169	0.592258
GO:0043124	negative regulation of I-kappaB kinase/NF-kappaB signaling	http://amigo.geneontology.org/amigo/term/GO:0043124	9	2451	36	16473	1.68274	2099;10133;7128;10562;10771;5495;153090;7088;5494	ESR1;OPTN;TNFAIP3;OLFM4;ZMYND11;PPM1B;DAB2IP;TLE1;PPM1A	0.120302	0.919729	0.592258
GO:0001933	negative regulation of protein phosphorylation	http://amigo.geneontology.org/amigo/term/GO:0001933	13	2451	58	16473	1.50912	116496;23435;3486;4088;27347;5728;22863;10217;23603;8613;27342;153090;4040	FAM129A;TARDBP;IGFBP3;SMAD3;STK39;PTEN;ATG14;CTDSPL;CORO1C;PPAP2B;RABGEF1;DAB2IP;LRP6	0.123186	0.909439	0.592258
GO:0030097	hemopoiesis	http://amigo.geneontology.org/amigo/term/GO:0030097	13	2451	58	16473	1.50912	3815;219790;8301;220042;6117;6886;648;57045;860;28514;25976;1435;864	KIT;RTKN2;PICALM;DDIAS;RPA1;TAL1;BMI1;TWSG1;RUNX2;DLL1;TIPARP;CSF1;RUNX3	0.123186	0.909439	0.592258
GO:0009967	positive regulation of signal transduction	http://amigo.geneontology.org/amigo/term/GO:0009967	13	2451	58	16473	1.50912	10580;7159;2059;8027;10019;26119;8935;55824;3927;25970;50618;143098;2885	SORBS1;TP53BP2;EPS8;STAM;SH2B3;LDLRAP1;SKAP2;PAG1;LASP1;SH2B1;ITSN2;MPP7;GRB2	0.123186	0.909439	0.592258
GO:0046330	positive regulation of JNK cascade	http://amigo.geneontology.org/amigo/term/GO:0046330	13	2451	58	16473	1.50912	5871;51347;1490;4294;23236;9344;10125;60401;153090;4296;998;22881;4616	MAP4K2;TAOK3;CTGF;MAP3K10;PLCB1;TAOK2;RASGRP1;EDA2R;DAB2IP;MAP3K11;CDC42;ANKRD6;GADD45B	0.123186	0.909439	0.592258
GO:0031623	receptor internalization	http://amigo.geneontology.org/amigo/term/GO:0031623	8	2451	31	16473	1.73684	8301;3576;4734;156;26119;799;11031;2885	PICALM;CXCL8;NEDD4;ADRBK1;LDLRAP1;CALCR;RAB31;GRB2	0.123742	0.907484	0.592258
GO:0046627	negative regulation of insulin receptor signaling pathway	http://amigo.geneontology.org/amigo/term/GO:0046627	8	2451	31	16473	1.73684	5791;9021;7248;5771;23189;2887;3667;6198	PTPRE;SOCS3;TSC1;PTPN2;KANK1;GRB10;IRS1;RPS6KB1	0.123742	0.907484	0.592258
GO:0048705	skeletal system morphogenesis	http://amigo.geneontology.org/amigo/term/GO:0048705	8	2451	31	16473	1.73684	2263;5159;64651;2260;57599;29123;25976;84159	FGFR2;PDGFRB;CSRNP1;FGFR1;WDR48;ANKRD11;TIPARP;ARID5B	0.123742	0.907484	0.592258
GO:0042177	negative regulation of protein catabolic process	http://amigo.geneontology.org/amigo/term/GO:0042177	8	2451	31	16473	1.73684	56776;3084;4088;51582;8724;116986;9191;4089	FMN2;NRG1;SMAD3;AZIN1;SNX3;AGAP2;DEDD;SMAD4	0.123742	0.907484	0.592258
GO:0030217	T cell differentiation	http://amigo.geneontology.org/amigo/term/GO:0030217	8	2451	31	16473	1.73684	3815;53335;57580;1958;5771;6659;55636;860	KIT;BCL11A;PREX1;EGR1;PTPN2;SOX4;CHD7;RUNX2	0.123742	0.907484	0.592258
GO:0007528	neuromuscular junction development	http://amigo.geneontology.org/amigo/term/GO:0007528	8	2451	31	16473	1.73684	57679;2263;4915;4734;785;1282;23025;1287	ALS2;FGFR2;NTRK2;NEDD4;CACNB4;COL4A1;UNC13A;COL4A5	0.123742	0.907484	0.592258
GO:0007259	JAK-STAT cascade	http://amigo.geneontology.org/amigo/term/GO:0007259	8	2451	31	16473	1.73684	5311;9021;9306;6775;9655;2261;6777;6774	PKD2;SOCS3;SOCS6;STAT4;SOCS5;FGFR3;STAT5B;STAT3	0.123742	0.907484	0.592258
GO:0010634	positive regulation of epithelial cell migration	http://amigo.geneontology.org/amigo/term/GO:0010634	8	2451	31	16473	1.73684	23122;6662;5581;7048;3675;3091;659;6239	CLASP2;SOX9;PRKCE;TGFBR2;ITGA3;HIF1A;BMPR2;RREB1	0.123742	0.907484	0.592258
GO:0007020	microtubule nucleation	http://amigo.geneontology.org/amigo/term/GO:0007020	5	2451	16	16473	2.10254	23122;282991;1453;81565;57606	CLASP2;BLOC1S2;CSNK1D;NDEL1;SLAIN2	0.126009	0.899598	0.592258
GO:0042307	positive regulation of protein import into nucleus	http://amigo.geneontology.org/amigo/term/GO:0042307	5	2451	16	16473	2.10254	2737;3843;3836;7175;7545	GLI3;IPO5;KPNA1;TPR;ZIC1	0.126009	0.899598	0.592258
GO:0060334	regulation of interferon-gamma-mediated signaling pathway	http://amigo.geneontology.org/amigo/term/GO:0060334	5	2451	16	16473	2.10254	3326;7341;3716;5771;9021	HSP90AB1;SUMO1;JAK1;PTPN2;SOCS3	0.126009	0.899598	0.592258
GO:0051453	regulation of intracellular pH	http://amigo.geneontology.org/amigo/term/GO:0051453	5	2451	16	16473	2.10254	57835;6521;8671;9497;57282	SLC4A5;SLC4A1;SLC4A4;SLC4A7;SLC4A10	0.126009	0.899598	0.592258
GO:0032924	activin receptor signaling pathway	http://amigo.geneontology.org/amigo/term/GO:0032924	5	2451	16	16473	2.10254	4088;90;659;91;392255	SMAD3;ACVR1;BMPR2;ACVR1B;GDF6	0.126009	0.899598	0.592258
GO:1901379	regulation of potassium ion transmembrane transport	http://amigo.geneontology.org/amigo/term/GO:1901379	5	2451	16	16473	2.10254	30818;776;57628;8514;30820	KCNIP3;CACNA1D;DPP10;KCNAB2;KCNIP1	0.126009	0.899598	0.592258
GO:0071577	zinc II ion transmembrane transport	http://amigo.geneontology.org/amigo/term/GO:0071577	5	2451	16	16473	2.10254	55676;169026;25800;91252;7782	SLC30A6;SLC30A8;SLC39A6;SLC39A13;SLC30A4	0.126009	0.899598	0.592258
GO:0050919	negative chemotaxis	http://amigo.geneontology.org/amigo/term/GO:0050919	5	2451	16	16473	2.10254	6586;3690;3685;23768;10371	SLIT3;ITGB3;ITGAV;FLRT2;SEMA3A	0.126009	0.899598	0.592258
GO:0003382	epithelial cell morphogenesis	http://amigo.geneontology.org/amigo/term/GO:0003382	5	2451	16	16473	2.10254	23022;2317;64919;79977;4214	PALLD;FLNB;BCL11B;GRHL2;MAP3K1	0.126009	0.899598	0.592258
GO:0046928	regulation of neurotransmitter secretion	http://amigo.geneontology.org/amigo/term/GO:0046928	5	2451	16	16473	2.10254	6853;4208;3749;815;6623	SYN1;MEF2C;KCNC4;CAMK2A;SNCG	0.126009	0.899598	0.592258
GO:0045747	positive regulation of Notch signaling pathway	http://amigo.geneontology.org/amigo/term/GO:0045747	7	2451	26	16473	1.8118	3815;2138;56983;429;28514;3280;6774	KIT;EYA1;POGLUT1;ASCL1;DLL1;HES1;STAT3	0.126377	0.898333	0.592258
GO:0001654	eye development	http://amigo.geneontology.org/amigo/term/GO:0001654	7	2451	26	16473	1.8118	204851;6657;22931;283375;170692;4212;64093	HIPK1;SOX2;RAB18;SLC39A5;ADAMTS18;MEIS2;SMOC1	0.126377	0.898333	0.592258
GO:0051491	positive regulation of filopodium assembly	http://amigo.geneontology.org/amigo/term/GO:0051491	7	2451	26	16473	1.8118	8976;6624;54874;54828;26052;22871;23433	WASL;FSCN1;FNBP1L;BCAS3;DNM3;NLGN1;RHOQ	0.126377	0.898333	0.592258
GO:0051602	response to electrical stimulus	http://amigo.geneontology.org/amigo/term/GO:0051602	7	2451	26	16473	1.8118	9495;1958;27185;23774;7832;4899;627	AKAP5;EGR1;DISC1;BRD1;BTG2;NRF1;BDNF	0.126377	0.898333	0.592258
GO:0030324	lung development	http://amigo.geneontology.org/amigo/term/GO:0030324	17	2451	81	16473	1.41343	2263;1490;4613;6667;4851;55294;5144;57493;3675;2737;3280;5156;8022;7422;83716;2034;4323	FGFR2;CTGF;MYCN;SP1;NOTCH1;FBXW7;PDE4D;HEG1;ITGA3;GLI3;HES1;PDGFRA;LHX3;VEGFA;CRISPLD2;EPAS1;MMP14	0.127114	0.895808	0.592258
GO:0045444	fat cell differentiation	http://amigo.geneontology.org/amigo/term/GO:0045444	14	2451	64	16473	1.4729	221395;1959;59343;23236;2308;7021;30812;84159;4091;2869;5469;8091;8013;9451	ADGRF5;EGR2;SENP2;PLCB1;FOXO1;TFAP2B;SOX8;ARID5B;SMAD6;GRK5;MED1;HMGA2;NR4A3;EIF2AK3	0.127287	0.895218	0.592258
GO:0050772	positive regulation of axonogenesis	http://amigo.geneontology.org/amigo/term/GO:0050772	6	2451	21	16473	1.92252	6092;4915;396;57463;5604;4804	ROBO2;NTRK2;ARHGDIA;AMIGO1;MAP2K1;NGFR	0.127551	0.894318	0.592258
GO:0046323	glucose import	http://amigo.geneontology.org/amigo/term/GO:0046323	6	2451	21	16473	1.92252	83667;6515;7248;81031;6272;154091	SESN2;SLC2A3;TSC1;SLC2A10;SORT1;SLC2A12	0.127551	0.894318	0.592258
GO:0070372	regulation of ERK1 and ERK2 cascade	http://amigo.geneontology.org/amigo/term/GO:0070372	6	2451	21	16473	1.92252	2263;5314;10125;10818;3491;6815	FGFR2;PKHD1;RASGRP1;FRS2;CYR61;STYX	0.127551	0.894318	0.592258
GO:0018230	peptidyl-L-cysteine S-palmitoylation	http://amigo.geneontology.org/amigo/term/GO:0018230	6	2451	21	16473	1.92252	55625;51125;51201;254887;29800;51114	ZDHHC7;GOLGA7;ZDHHC2;ZDHHC23;ZDHHC1;ZDHHC9	0.127551	0.894318	0.592258
GO:0050769	positive regulation of neurogenesis	http://amigo.geneontology.org/amigo/term/GO:0050769	6	2451	21	16473	1.92252	7516;4124;9001;23013;63925;6664	XRCC2;MAN2A1;HAP1;SPEN;ZNF335;SOX11	0.127551	0.894318	0.592258
GO:0032456	endocytic recycling	http://amigo.geneontology.org/amigo/term/GO:0032456	6	2451	21	16473	1.92252	30845;2060;10123;51552;57724;30844	EHD3;EPS15;ARL4C;RAB14;EPG5;EHD4	0.127551	0.894318	0.592258
GO:0030514	negative regulation of BMP signaling pathway	http://amigo.geneontology.org/amigo/term/GO:0030514	10	2451	42	16473	1.60268	4092;402117;51592;4851;23592;57045;4091;168667;8646;5494	SMAD7;VWC2L;TRIM33;NOTCH1;LEMD3;TWSG1;SMAD6;BMPER;CHRD;PPM1A	0.128343	0.891628	0.592258
GO:0001942	hair follicle development	http://amigo.geneontology.org/amigo/term/GO:0001942	10	2451	42	16473	1.60268	55366;91;9620;6662;60529;324;147495;10913;57216;8861	LGR4;ACVR1B;CELSR1;SOX9;ALX4;APC;APCDD1;EDAR;VANGL2;LDB1	0.128343	0.891628	0.592258
GO:0006612	protein targeting to membrane	http://amigo.geneontology.org/amigo/term/GO:0006612	10	2451	42	16473	1.60268	55625;51201;9344;254887;64422;134;27342;10724;29800;51114	ZDHHC7;ZDHHC2;TAOK2;ZDHHC23;ATG3;ADORA1;RABGEF1;MGEA5;ZDHHC1;ZDHHC9	0.128343	0.891628	0.592258
GO:0006024	glycosaminoglycan biosynthetic process	http://amigo.geneontology.org/amigo/term/GO:0006024	10	2451	42	16473	1.60268	5159;90161;6385;9953;92370;64131;9653;2131;64132;2817	PDGFRB;HS6ST2;SDC4;HS3ST3B1;PXYLP1;XYLT1;HS2ST1;EXT1;XYLT2;GPC1	0.128343	0.891628	0.592258
GO:0000288	nuclear-transcribed mRNA catabolic process, deadenylation-dependent decay	http://amigo.geneontology.org/amigo/term/GO:0000288	12	2451	53	16473	1.52429	10605;23658;9924;5433;57472;677;54464;219988;85456;80153;4848;4850	PAIP1;LSM5;PAN2;POLR2D;CNOT6;ZFP36L1;XRN1;PATL1;TNKS1BP1;EDC3;CNOT2;CNOT4	0.128887	0.88979	0.592258
GO:0002318	myeloid progenitor cell differentiation	http://amigo.geneontology.org/amigo/term/GO:0002318	3	2451	7	16473	2.8827	4291;3815;83700	MLF1;KIT;JAM3	0.12961	0.887363	0.592258
GO:0036089	cleavage furrow formation	http://amigo.geneontology.org/amigo/term/GO:0036089	3	2451	7	16473	2.8827	51429;112574;56907	SNX9;SNX18;SPIRE1	0.12961	0.887363	0.592258
GO:0055012	ventricular cardiac muscle cell differentiation	http://amigo.geneontology.org/amigo/term/GO:0055012	3	2451	7	16473	2.8827	5915;4208;3084	RARB;MEF2C;NRG1	0.12961	0.887363	0.592258
GO:0051127	positive regulation of actin nucleation	http://amigo.geneontology.org/amigo/term/GO:0051127	3	2451	7	16473	2.8827	7456;123720;147179	WIPF1;WHAMM;WIPF2	0.12961	0.887363	0.592258
GO:2000008	regulation of protein localization to cell surface	http://amigo.geneontology.org/amigo/term/GO:2000008	3	2451	7	16473	2.8827	1861;8514;8729	TOR1A;KCNAB2;GBF1	0.12961	0.887363	0.592258
GO:2000601	positive regulation of Arp2/3 complex-mediated actin nucleation	http://amigo.geneontology.org/amigo/term/GO:2000601	3	2451	7	16473	2.8827	8936;8976;10152	WASF1;WASL;ABI2	0.12961	0.887363	0.592258
GO:0030814	regulation of cAMP metabolic process	http://amigo.geneontology.org/amigo/term/GO:0030814	3	2451	7	16473	2.8827	5311;5144;79718	PKD2;PDE4D;TBL1XR1	0.12961	0.887363	0.592258
GO:0060371	regulation of atrial cardiac muscle cell membrane depolarization	http://amigo.geneontology.org/amigo/term/GO:0060371	3	2451	7	16473	2.8827	6324;6327;6331	SCN1B;SCN2B;SCN5A	0.12961	0.887363	0.592258
GO:0007270	neuron-neuron synaptic transmission	http://amigo.geneontology.org/amigo/term/GO:0007270	3	2451	7	16473	2.8827	7416;5728;23095	VDAC1;PTEN;KIF1B	0.12961	0.887363	0.592258
GO:0032288	myelin assembly	http://amigo.geneontology.org/amigo/term/GO:0032288	3	2451	7	16473	2.8827	2817;8898;200576	GPC1;MTMR2;PIKFYVE	0.12961	0.887363	0.592258
GO:0060052	neurofilament cytoskeleton organization	http://amigo.geneontology.org/amigo/term/GO:0060052	3	2451	7	16473	2.8827	81565;9118;51542	NDEL1;INA;VPS54	0.12961	0.887363	0.592258
GO:0008090	retrograde axon cargo transport	http://amigo.geneontology.org/amigo/term/GO:0008090	3	2451	7	16473	2.8827	81565;9001;124997	NDEL1;HAP1;WDR81	0.12961	0.887363	0.592258
GO:0022038	corpus callosum development	http://amigo.geneontology.org/amigo/term/GO:0022038	3	2451	7	16473	2.8827	2049;2048;23322	EPHB3;EPHB2;RPGRIP1L	0.12961	0.887363	0.592258
GO:0048846	axon extension involved in axon guidance	http://amigo.geneontology.org/amigo/term/GO:0048846	3	2451	7	16473	2.8827	8828;10371;6586	NRP2;SEMA3A;SLIT3	0.12961	0.887363	0.592258
GO:0021554	optic nerve development	http://amigo.geneontology.org/amigo/term/GO:0021554	3	2451	7	16473	2.8827	89797;3766;4821	NAV2;KCNJ10;NKX2-2	0.12961	0.887363	0.592258
GO:2000001	regulation of DNA damage checkpoint	http://amigo.geneontology.org/amigo/term/GO:2000001	3	2451	7	16473	2.8827	6118;1407;55159	RPA2;CRY1;RFWD3	0.12961	0.887363	0.592258
GO:0070102	interleukin-6-mediated signaling pathway	http://amigo.geneontology.org/amigo/term/GO:0070102	3	2451	7	16473	2.8827	6774;3572;2549	STAT3;IL6ST;GAB1	0.12961	0.887363	0.592258
GO:1902305	regulation of sodium ion transmembrane transport	http://amigo.geneontology.org/amigo/term/GO:1902305	3	2451	7	16473	2.8827	493;6331;1739	ATP2B4;SCN5A;DLG1	0.12961	0.887363	0.592258
GO:0038084	vascular endothelial growth factor signaling pathway	http://amigo.geneontology.org/amigo/term/GO:0038084	3	2451	7	16473	2.8827	8828;7422;3791	NRP2;VEGFA;KDR	0.12961	0.887363	0.592258
GO:0038092	nodal signaling pathway	http://amigo.geneontology.org/amigo/term/GO:0038092	3	2451	7	16473	2.8827	4088;91;60436	SMAD3;ACVR1B;TGIF2	0.12961	0.887363	0.592258
GO:0071679	commissural neuron axon guidance	http://amigo.geneontology.org/amigo/term/GO:0071679	3	2451	7	16473	2.8827	7422;2048;1605	VEGFA;EPHB2;DAG1	0.12961	0.887363	0.592258
GO:0010882	regulation of cardiac muscle contraction by calcium ion signaling	http://amigo.geneontology.org/amigo/term/GO:0010882	3	2451	7	16473	2.8827	287;6262;488	ANK2;RYR2;ATP2A2	0.12961	0.887363	0.592258
GO:0090394	negative regulation of excitatory postsynaptic potential	http://amigo.geneontology.org/amigo/term/GO:0090394	3	2451	7	16473	2.8827	8898;4887;5728	MTMR2;NPY2R;PTEN	0.12961	0.887363	0.592258
GO:0034109	homotypic cell-cell adhesion	http://amigo.geneontology.org/amigo/term/GO:0034109	3	2451	7	16473	2.8827	84466;8613;3897	MEGF10;PPAP2B;L1CAM	0.12961	0.887363	0.592258
GO:0008088	axon cargo transport	http://amigo.geneontology.org/amigo/term/GO:0008088	3	2451	7	16473	2.8827	3064;351;64837	HTT;APP;KLC2	0.12961	0.887363	0.592258
GO:0035562	negative regulation of chromatin binding	http://amigo.geneontology.org/amigo/term/GO:0035562	3	2451	7	16473	2.8827	56257;5530;59343	MEPCE;PPP3CA;SENP2	0.12961	0.887363	0.592258
GO:0043615	astrocyte cell migration	http://amigo.geneontology.org/amigo/term/GO:0043615	3	2451	7	16473	2.8827	8874;147495;4323	ARHGEF7;APCDD1;MMP14	0.12961	0.887363	0.592258
GO:0061049	cell growth involved in cardiac muscle cell development	http://amigo.geneontology.org/amigo/term/GO:0061049	3	2451	7	16473	2.8827	817;10611;8470	CAMK2D;PDLIM5;SORBS2	0.12961	0.887363	0.592258
GO:0010888	negative regulation of lipid storage	http://amigo.geneontology.org/amigo/term/GO:0010888	3	2451	7	16473	2.8827	3690;3685;5771	ITGB3;ITGAV;PTPN2	0.12961	0.887363	0.592258
GO:0007379	segment specification	http://amigo.geneontology.org/amigo/term/GO:0007379	3	2451	7	16473	2.8827	4300;648;1856	MLLT3;BMI1;DVL2	0.12961	0.887363	0.592258
GO:2000394	positive regulation of lamellipodium morphogenesis	http://amigo.geneontology.org/amigo/term/GO:2000394	3	2451	7	16473	2.8827	8874;23603;6239	ARHGEF7;CORO1C;RREB1	0.12961	0.887363	0.592258
GO:0051683	establishment of Golgi localization	http://amigo.geneontology.org/amigo/term/GO:0051683	3	2451	7	16473	2.8827	57584;998;7534	ARHGAP21;CDC42;YWHAZ	0.12961	0.887363	0.592258
GO:1901017	negative regulation of potassium ion transmembrane transporter activity	http://amigo.geneontology.org/amigo/term/GO:1901017	3	2451	7	16473	2.8827	23327;9943;27347	NEDD4L;OXSR1;STK39	0.12961	0.887363	0.592258
GO:0032411	positive regulation of transporter activity	http://amigo.geneontology.org/amigo/term/GO:0032411	3	2451	7	16473	2.8827	4297;9143;23678	KMT2A;SYNGR3;SGK3	0.12961	0.887363	0.592258
GO:0060687	regulation of branching involved in prostate gland morphogenesis	http://amigo.geneontology.org/amigo/term/GO:0060687	3	2451	7	16473	2.8827	2263;3239;2099	FGFR2;HOXD13;ESR1	0.12961	0.887363	0.592258
GO:0042921	glucocorticoid receptor signaling pathway	http://amigo.geneontology.org/amigo/term/GO:0042921	3	2451	7	16473	2.8827	10432;2908;4734	RBM14;NR3C1;NEDD4	0.12961	0.887363	0.592258
GO:0001783	B cell apoptotic process	http://amigo.geneontology.org/amigo/term/GO:0001783	3	2451	7	16473	2.8827	578;27242;10018	BAK1;TNFRSF21;BCL2L11	0.12961	0.887363	0.592258
GO:0060411	cardiac septum morphogenesis	http://amigo.geneontology.org/amigo/term/GO:0060411	3	2451	7	16473	2.8827	9421;4851;23462	HAND1;NOTCH1;HEY1	0.12961	0.887363	0.592258
GO:0060840	artery development	http://amigo.geneontology.org/amigo/term/GO:0060840	3	2451	7	16473	2.8827	2737;659;7798	GLI3;BMPR2;LUZP1	0.12961	0.887363	0.592258
GO:0035360	positive regulation of peroxisome proliferator activated receptor signaling pathway	http://amigo.geneontology.org/amigo/term/GO:0035360	3	2451	7	16473	2.8827	55252;10370;5740	ASXL2;CITED2;PTGIS	0.12961	0.887363	0.592258
GO:0007049	cell cycle	http://amigo.geneontology.org/amigo/term/GO:0007049	35	2451	188	16473	1.25488	1540;55512;5292;6197;150094;54921;55213;3621;55914;55660;81928;2077;10036;5596;10771;23637;153090;894;55964;5414;7159;905;7803;5586;5655;57805;1389;7813;6867;84612;5581;64061;2770;5598;9821	CYLD;SMPD3;PIM1;RPS6KA3;SIK1;CHTF8;RCBTB1;ING1;ERBB2IP;PRPF40A;CABLES2;ERF;CHAF1A;MAPK4;ZMYND11;RABGAP1;DAB2IP;CCND2;SEPT3;SEPT4;TP53BP2;CCNT2;PTP4A1;PKN2;KLK10;CCAR2;CREBL2;EVI5;TACC1;PARD6B;PRKCE;TSPYL2;GNAI1;MAPK7;RB1CC1	0.13095	0.882895	0.597598
GO:0008283	cell proliferation	http://amigo.geneontology.org/amigo/term/GO:0008283	61	2451	348	16473	1.18264	5923;51366;2060;8454;2250;3084;2782;3141;5292;2779;10622;2066;6774;10736;8301;10370;4084;2649;2059;5511;2006;57646;10771;55573;2549;79365;9101;54700;2752;1601;8851;6624;677;8660;4254;3177;5728;5008;6775;51776;4233;3491;5077;4296;7813;10730;26528;6867;54331;578;79977;1387;1128;57144;8065;56956;5908;22919;5587;1435;4089	RASGRF1;UBR5;EPS15;CUL1;FGF5;NRG1;GNB1;HLCS;PIM1;GNAT1;POLR3G;ERBB4;STAT3;SIX2;PICALM;CITED2;MXD1;NR6A1;EPS8;PPP1R8;ELN;USP28;ZMYND11;CDV3;GAB1;BHLHE41;USP8;RRN3;GLUL;DAB2;CDK5R1;FSCN1;ZFP36L1;IRS2;KITLG;SLC29A2;PTEN;OSM;STAT4;ZAK;MET;CYR61;PAX3;MAP3K11;EVI5;YME1L1;DAZAP1;TACC1;GNG2;BAK1;GRHL2;CREBBP;CHRM1;PAK7;CUL5;LHX9;RAP1B;MAPRE1;PRKD1;CSF1;SMAD4	0.132016	0.879373	0.601675
GO:0032467	positive regulation of cytokinesis	http://amigo.geneontology.org/amigo/term/GO:0032467	9	2451	37	16473	1.63716	6683;3480;5586;79848;5581;6840;8452;9371;998	SPAST;IGF1R;PKN2;CSPP1;PRKCE;SVIL;CUL3;KIF3B;CDC42	0.133347	0.875017	0.60682
GO:0050679	positive regulation of epithelial cell proliferation	http://amigo.geneontology.org/amigo/term/GO:0050679	13	2451	59	16473	1.48345	2263;2752;2138;130497;1750;6662;4851;57599;9096;6331;3915;7422;8013	FGFR2;GLUL;EYA1;OSR1;DLX6;SOX9;NOTCH1;WDR48;TBX18;SCN5A;LAMC1;VEGFA;NR4A3	0.133493	0.87454	0.60682
GO:0006886	intracellular protein transport	http://amigo.geneontology.org/amigo/term/GO:0006886	43	2451	238	16473	1.21811	8027;11014;164;56681;201475;51429;10972;80055;63971;10513;10890;23673;55973;51715;10802;23163;81609;4646;10254;163;5861;10228;22931;5869;51277;9632;23011;51128;51552;339122;112574;376267;5868;8218;5878;23557;4804;64792;57403;57194;9276;1176;9559	STAM;KDELR2;AP1G1;SAR1A;RAB12;SNX9;TMED10;PGAP1;KIF13A;APPBP2;RAB10;STX12;BCAP29;RAB23;SEC24A;GGA3;SNX27;MYO6;STAM2;AP2B1;RAB1A;STX6;RAB18;RAB5B;DNAJC27;SEC24C;RAB21;SAR1B;RAB14;RAB43;SNX18;RAB15;RAB5A;CLTCL1;RAB5C;SNAPIN;NGFR;IFT22;RAB22A;ATP10A;COPB2;AP3S1;VPS26A	0.137919	0.860375	0.621375
GO:0030901	midbrain development	http://amigo.geneontology.org/amigo/term/GO:0030901	8	2451	32	16473	1.68246	2263;51377;5013;2260;3280;4040;80853;334	FGFR2;UCHL5;OTX1;FGFR1;HES1;LRP6;KDM7A;APLP2	0.138123	0.859734	0.621375
GO:0048565	digestive tract development	http://amigo.geneontology.org/amigo/term/GO:0048565	8	2451	32	16473	1.68246	55366;3815;2263;60529;3655;7048;4821;5925	LGR4;KIT;FGFR2;ALX4;ITGA6;TGFBR2;NKX2-2;RB1	0.138123	0.859734	0.621375
GO:0003091	renal water homeostasis	http://amigo.geneontology.org/amigo/term/GO:0003091	8	2451	32	16473	1.68246	108;2778;112;7021;5567;5576;5573;5577	ADCY2;GNAS;ADCY6;TFAP2B;PRKACB;PRKAR2A;PRKAR1A;PRKAR2B	0.138123	0.859734	0.621375
GO:0007205	protein kinase C-activating G-protein coupled receptor signaling pathway	http://amigo.geneontology.org/amigo/term/GO:0007205	8	2451	32	16473	1.68246	8611;1906;1128;9162;2911;2915;23683;2149	PPAP2A;EDN1;CHRM1;DGKI;GRM1;GRM5;PRKD3;F2R	0.138123	0.859734	0.621375
GO:0001569	patterning of blood vessels	http://amigo.geneontology.org/amigo/term/GO:0001569	8	2451	32	16473	1.68246	51176;90;1906;1282;7048;10672;7422;441478	LEF1;ACVR1;EDN1;COL4A1;TGFBR2;GNA13;VEGFA;NRARP	0.138123	0.859734	0.621375
GO:0033077	T cell differentiation in thymus	http://amigo.geneontology.org/amigo/term/GO:0033077	8	2451	32	16473	1.68246	5896;10205;677;324;2737;64919;7855;6777	RAG1;MPZL2;ZFP36L1;APC;GLI3;BCL11B;FZD5;STAT5B	0.138123	0.859734	0.621375
GO:0022400	regulation of rhodopsin mediated signaling pathway	http://amigo.geneontology.org/amigo/term/GO:0022400	8	2451	32	16473	1.68246	801;5158;2782;808;4836;2779;388531;23173	CALM1;PDE6B;GNB1;CALM3;NMT1;GNAT1;RGS9BP;METAP1	0.138123	0.859734	0.621375
GO:0006357	regulation of transcription from RNA polymerase II promoter	http://amigo.geneontology.org/amigo/term/GO:0006357	63	2451	362	16473	1.17414	83439;4762;6938;4303;30818;23125;116931;4848;121340;23389;55090;6774;55609;342357;9575;2307;11278;63934;64332;817;6666;1998;6886;4802;7391;25833;22887;7342;7690;64344;66008;9282;9441;6597;4088;493;51742;10046;2300;4899;1107;4613;7422;6777;254048;864;5934;54989;79977;389114;4520;5989;2355;7988;54014;79084;2309;860;6671;3170;5573;4150;4149	TCF7L1;NEUROG1;TCF12;FOXO4;KCNIP3;CAMTA2;MED12L;CNOT2;SP7;MED13L;MED9;STAT3;ZNF280C;ZKSCAN2;CLOCK;FOXS1;KLF12;ZNF667;NFKBIZ;CAMK2D;SOX12;ELF2;TAL1;NFYC;USF1;POU2F3;FOXJ3;UBP1;ZNF131;HIF3A;TRAK2;MED14;MED26;SMARCA4;SMAD3;ATP2B4;ARID4B;MAMLD1;FOXL1;NRF1;CHD3;MYCN;VEGFA;STAT5B;UBN2;RUNX3;RBL2;ZNF770;GRHL2;ZNF662;MTF1;RFX1;FOSL2;ZNF212;BRWD1;WDR77;FOXO3;RUNX2;SP4;FOXA2;PRKAR1A;MAZ;MAX	0.138585	0.858284	0.622648
GO:0038124	toll-like receptor TLR6:TLR2 signaling pathway	http://amigo.geneontology.org/amigo/term/GO:0038124	15	2451	71	16473	1.4225	257397;4214;9252;6885;2002;6416;5604;7335;466;6197;1848;5598;4208;57161;7867	TAB3;MAP3K1;RPS6KA5;MAP3K7;ELK1;MAP2K4;MAP2K1;UBE2V1;ATF1;RPS6KA3;DUSP6;MAPK7;MEF2C;PELI2;MAPKAPK3	0.140423	0.852562	0.62298
GO:0038123	toll-like receptor TLR1:TLR2 signaling pathway	http://amigo.geneontology.org/amigo/term/GO:0038123	15	2451	71	16473	1.4225	257397;4214;9252;6885;2002;6416;5604;7335;466;6197;1848;5598;4208;57161;7867	TAB3;MAP3K1;RPS6KA5;MAP3K7;ELK1;MAP2K4;MAP2K1;UBE2V1;ATF1;RPS6KA3;DUSP6;MAPK7;MEF2C;PELI2;MAPKAPK3	0.140423	0.852562	0.62298
GO:0005977	glycogen metabolic process	http://amigo.geneontology.org/amigo/term/GO:0005977	7	2451	27	16473	1.74459	5504;5500;5501;5257;79660;5509;3572	PPP1R2;PPP1CB;PPP1CC;PHKB;PPP1R3B;PPP1R3D;IL6ST	0.142376	0.846564	0.62298
GO:0086091	regulation of heart rate by cardiac conduction	http://amigo.geneontology.org/amigo/term/GO:0086091	7	2451	27	16473	1.74459	6324;776;817;287;6331;6327;7531	SCN1B;CACNA1D;CAMK2D;ANK2;SCN5A;SCN2B;YWHAE	0.142376	0.846564	0.62298
GO:0055008	cardiac muscle tissue morphogenesis	http://amigo.geneontology.org/amigo/term/GO:0055008	4	2451	12	16473	2.24234	70;8557;54583;4851	ACTC1;TCAP;EGLN1;NOTCH1	0.14331	0.843722	0.62298
GO:0050965	detection of temperature stimulus involved in sensory perception of pain	http://amigo.geneontology.org/amigo/term/GO:0050965	4	2451	12	16473	2.24234	2063;134;5074;10893	NR2F6;ADORA1;PAWR;MMP24	0.14331	0.843722	0.62298
GO:0030517	negative regulation of axon extension	http://amigo.geneontology.org/amigo/term/GO:0030517	4	2451	12	16473	2.24234	8851;53335;9625;6049	CDK5R1;BCL11A;AATK;RNF6	0.14331	0.843722	0.62298
GO:0071383	cellular response to steroid hormone stimulus	http://amigo.geneontology.org/amigo/term/GO:0071383	4	2451	12	16473	2.24234	1958;5469;2908;4824	EGR1;MED1;NR3C1;NKX3-1	0.14331	0.843722	0.62298
GO:0048745	smooth muscle tissue development	http://amigo.geneontology.org/amigo/term/GO:0048745	4	2451	12	16473	2.24234	5159;25976;93986;1739	PDGFRB;TIPARP;FOXP2;DLG1	0.14331	0.843722	0.62298
GO:0030705	cytoskeleton-dependent intracellular transport	http://amigo.geneontology.org/amigo/term/GO:0030705	4	2451	12	16473	2.24234	3800;3797;3798;23095	KIF5C;KIF3C;KIF5A;KIF1B	0.14331	0.843722	0.62298
GO:2000145	regulation of cell motility	http://amigo.geneontology.org/amigo/term/GO:2000145	4	2451	12	16473	2.24234	5586;9475;117178;27	PKN2;ROCK2;SSX2IP;ABL2	0.14331	0.843722	0.62298
GO:0097320	membrane tubulation	http://amigo.geneontology.org/amigo/term/GO:0097320	4	2451	12	16473	2.24234	54874;123720;84251;51429	FNBP1L;WHAMM;SGIP1;SNX9	0.14331	0.843722	0.62298
GO:0035108	limb morphogenesis	http://amigo.geneontology.org/amigo/term/GO:0035108	4	2451	12	16473	2.24234	2737;578;91461;5727	GLI3;BAK1;PKDCC;PTCH1	0.14331	0.843722	0.62298
GO:0055003	cardiac myofibril assembly	http://amigo.geneontology.org/amigo/term/GO:0055003	4	2451	12	16473	2.24234	5159;70;8557;5156	PDGFRB;ACTC1;TCAP;PDGFRA	0.14331	0.843722	0.62298
GO:0060391	positive regulation of SMAD protein import into nucleus	http://amigo.geneontology.org/amigo/term/GO:0060391	4	2451	12	16473	2.24234	11030;1601;4089;142	RBPMS;DAB2;SMAD4;PARP1	0.14331	0.843722	0.62298
GO:0050678	regulation of epithelial cell proliferation	http://amigo.geneontology.org/amigo/term/GO:0050678	4	2451	12	16473	2.24234	4088;10818;999;1910	SMAD3;FRS2;CDH1;EDNRB	0.14331	0.843722	0.62298
GO:0032801	receptor catabolic process	http://amigo.geneontology.org/amigo/term/GO:0032801	4	2451	12	16473	2.24234	55614;7405;51100;4734	KIF16B;UVRAG;SH3GLB1;NEDD4	0.14331	0.843722	0.62298
GO:0014898	cardiac muscle hypertrophy in response to stress	http://amigo.geneontology.org/amigo/term/GO:0014898	4	2451	12	16473	2.24234	22876;23125;5530;8557	INPP5F;CAMTA2;PPP3CA;TCAP	0.14331	0.843722	0.62298
GO:0051016	barbed-end actin filament capping	http://amigo.geneontology.org/amigo/term/GO:0051016	4	2451	12	16473	2.24234	2059;11078;118;832	EPS8;TRIOBP;ADD1;CAPZB	0.14331	0.843722	0.62298
GO:0021756	striatum development	http://amigo.geneontology.org/amigo/term/GO:0021756	4	2451	12	16473	2.24234	26050;3064;5915;26047	SLITRK5;HTT;RARB;CNTNAP2	0.14331	0.843722	0.62298
GO:0046902	regulation of mitochondrial membrane permeability	http://amigo.geneontology.org/amigo/term/GO:0046902	4	2451	12	16473	2.24234	1267;3064;578;6774	CNP;HTT;BAK1;STAT3	0.14331	0.843722	0.62298
GO:0090303	positive regulation of wound healing	http://amigo.geneontology.org/amigo/term/GO:0090303	4	2451	12	16473	2.24234	4638;10565;23189;5581	MYLK;ARFGEF1;KANK1;PRKCE	0.14331	0.843722	0.62298
GO:2000679	positive regulation of transcription regulatory region DNA binding	http://amigo.geneontology.org/amigo/term/GO:2000679	4	2451	12	16473	2.24234	9464;8091;142;4760	HAND2;HMGA2;PARP1;NEUROD1	0.14331	0.843722	0.62298
GO:0001886	endothelial cell morphogenesis	http://amigo.geneontology.org/amigo/term/GO:0001886	4	2451	12	16473	2.24234	4233;57493;3209;6781	MET;HEG1;HOXA13;STC1	0.14331	0.843722	0.62298
GO:0021819	layer formation in cerebral cortex	http://amigo.geneontology.org/amigo/term/GO:0021819	4	2451	12	16473	2.24234	7804;8851;5649;153090	LRP8;CDK5R1;RELN;DAB2IP	0.14331	0.843722	0.62298
GO:0048872	homeostasis of number of cells	http://amigo.geneontology.org/amigo/term/GO:0048872	4	2451	12	16473	2.24234	54700;4602;57599;51301	RRN3;MYB;WDR48;GCNT4	0.14331	0.843722	0.62298
GO:0016192	vesicle-mediated transport	http://amigo.geneontology.org/amigo/term/GO:0016192	23	2451	118	16473	1.31295	9135;11014;11149;56681;51290;4644;10890;10121;8301;23163;5861;27443;56907;51552;23096;5662;8997;9267;27095;56776;81555;9922;23095	RABEP1;KDELR2;BVES;SAR1A;ERGIC2;MYO5A;RAB10;ACTR1A;PICALM;GGA3;RAB1A;CECR2;SPIRE1;RAB14;IQSEC2;PSD;KALRN;CYTH1;TRAPPC3;FMN2;YIPF5;IQSEC1;KIF1B	0.143549	0.842998	0.623241
GO:0090263	positive regulation of canonical Wnt signaling pathway	http://amigo.geneontology.org/amigo/term/GO:0090263	25	2451	130	16473	1.2955	51366;324;1856;2263;5523;1455;1453;406;65981;81847;80351;4040;8658;23198;4088;27123;57805;64750;441478;55366;25805;6659;2261;331;7855	UBR5;APC;DVL2;FGFR2;PPP2R3A;CSNK1G2;CSNK1D;ARNTL;CAPRIN2;RNF146;TNKS2;LRP6;TNKS;PSME4;SMAD3;DKK2;CCAR2;SMURF2;NRARP;LGR4;BAMBI;SOX4;FGFR3;XIAP;FZD5	0.144417	0.840382	0.624215
GO:0007520	myoblast fusion	http://amigo.geneontology.org/amigo/term/GO:0007520	6	2451	22	16473	1.83503	824;831;85461;577;9149;4756	CAPN2;CAST;TANC1;ADGRB3;DYRK1B;NEO1	0.145567	0.836938	0.624215
GO:0019226	transmission of nerve impulse	http://amigo.geneontology.org/amigo/term/GO:0019226	6	2451	22	16473	1.83503	777;1901;23114;26047;2917;83700	CACNA1E;S1PR1;NFASC;CNTNAP2;GRM7;JAM3	0.145567	0.836938	0.624215
GO:0045879	negative regulation of smoothened signaling pathway	http://amigo.geneontology.org/amigo/term/GO:0045879	6	2451	22	16473	1.83503	8945;2261;860;2737;5727;5925	BTRC;FGFR3;RUNX2;GLI3;PTCH1;RB1	0.145567	0.836938	0.624215
GO:0001502	cartilage condensation	http://amigo.geneontology.org/amigo/term/GO:0001502	6	2451	22	16473	1.83503	1490;6662;1301;8538;1280;4613	CTGF;SOX9;COL11A1;BARX2;COL2A1;MYCN	0.145567	0.836938	0.624215
GO:0045862	positive regulation of proteolysis	http://amigo.geneontology.org/amigo/term/GO:0045862	6	2451	22	16473	1.83503	8473;578;26999;23291;8945;10724	OGT;BAK1;CYFIP2;FBXW11;BTRC;MGEA5	0.145567	0.836938	0.624215
GO:0007029	endoplasmic reticulum organization	http://amigo.geneontology.org/amigo/term/GO:0007029	6	2451	22	16473	1.83503	9218;25923;858;3064;89866;9451	VAPA;ATL3;CAV2;HTT;SEC16B;EIF2AK3	0.145567	0.836938	0.624215
GO:0033137	negative regulation of peptidyl-serine phosphorylation	http://amigo.geneontology.org/amigo/term/GO:0033137	6	2451	22	16473	1.83503	578;624;27124;1756;4092;5144	BAK1;BDKRB2;INPP5J;DMD;SMAD7;PDE4D	0.145567	0.836938	0.624215
GO:0030099	myeloid cell differentiation	http://amigo.geneontology.org/amigo/term/GO:0030099	6	2451	22	16473	1.83503	23601;865;84148;54861;7994;5613	CLEC5A;CBFB;KAT8;SNRK;KAT6A;PRKX	0.145567	0.836938	0.624215
GO:0006509	membrane protein ectodomain proteolysis	http://amigo.geneontology.org/amigo/term/GO:0006509	6	2451	22	16473	1.83503	1605;25825;102;23621;51107;8754	DAG1;BACE2;ADAM10;BACE1;APH1A;ADAM9	0.145567	0.836938	0.624215
GO:0015012	heparan sulfate proteoglycan biosynthetic process	http://amigo.geneontology.org/amigo/term/GO:0015012	5	2451	17	16473	1.97874	57216;64131;64132;2131;9953	VANGL2;XYLT1;XYLT2;EXT1;HS3ST3B1	0.146643	0.833739	0.624218
GO:0031954	positive regulation of protein autophosphorylation	http://amigo.geneontology.org/amigo/term/GO:0031954	5	2451	17	16473	1.97874	808;7422;5911;801;57826	CALM3;VEGFA;RAP2A;CALM1;RAP2C	0.146643	0.833739	0.624218
GO:0021772	olfactory bulb development	http://amigo.geneontology.org/amigo/term/GO:0021772	5	2451	17	16473	1.97874	1808;10371;23322;55636;2131	DPYSL2;SEMA3A;RPGRIP1L;CHD7;EXT1	0.146643	0.833739	0.624218
GO:0006939	smooth muscle contraction	http://amigo.geneontology.org/amigo/term/GO:0006939	5	2451	17	16473	1.97874	5144;4638;9475;624;3363	PDE4D;MYLK;ROCK2;BDKRB2;HTR7	0.146643	0.833739	0.624218
GO:0001935	endothelial cell proliferation	http://amigo.geneontology.org/amigo/term/GO:0001935	5	2451	17	16473	1.97874	1739;659;5613;4323;949	DLG1;BMPR2;PRKX;MMP14;SCARB1	0.146643	0.833739	0.624218
GO:0071310	cellular response to organic substance	http://amigo.geneontology.org/amigo/term/GO:0071310	5	2451	17	16473	1.97874	793;7078;23314;5454;4133	CALB1;TIMP3;SATB2;POU3F2;MAP2	0.146643	0.833739	0.624218
GO:0006833	water transport	http://amigo.geneontology.org/amigo/term/GO:0006833	9	2451	38	16473	1.59398	108;2778;112;4284;282679;5567;5576;5573;5577	ADCY2;GNAS;ADCY6;MIP;AQP11;PRKACB;PRKAR2A;PRKAR1A;PRKAR2B	0.147096	0.8324	0.625381
GO:0006936	muscle contraction	http://amigo.geneontology.org/amigo/term/GO:0006936	20	2451	101	16473	1.3336	10580;5829;4638;8736;6535;801;10052;3768;29766;808;7171;10345;2697;7402;3672;7871;8106;2775;1674;25802	SORBS1;PXN;MYLK;MYOM1;SLC6A8;CALM1;GJC1;KCNJ12;TMOD3;CALM3;TPM4;TRDN;GJA1;UTRN;ITGA1;SLMAP;PABPN1;GNAO1;DES;LMOD1	0.149389	0.825681	0.634357
GO:0071260	cellular response to mechanical stimulus	http://amigo.geneontology.org/amigo/term/GO:0071260	15	2451	72	16473	1.40266	578;50801;4214;396;1958;10746;6662;136319;3659;958;6416;5734;51284;2697;3596	BAK1;KCNK4;MAP3K1;ARHGDIA;EGR1;MAP3K2;SOX9;MTPN;IRF1;CD40;MAP2K4;PTGER4;TLR7;GJA1;IL13	0.150525	0.822391	0.638402
GO:0030308	negative regulation of cell growth	http://amigo.geneontology.org/amigo/term/GO:0030308	23	2451	119	16473	1.30184	79960;604;85004;3621;4771;65981;694;659;1654;6586;9792;91;6597;4088;51379;79602;57805;9538;29946;1027;64061;10634;4089	JADE1;BCL6;RERG;ING1;NF2;CAPRIN2;BTG1;BMPR2;DDX3X;SLIT3;SERTAD2;ACVR1B;SMARCA4;SMAD3;CRLF3;ADIPOR2;CCAR2;EI24;SERTAD3;CDKN1B;TSPYL2;GAS2L1;SMAD4	0.151423	0.819808	0.640848
GO:0034599	cellular response to oxidative stress	http://amigo.geneontology.org/amigo/term/GO:0034599	12	2451	55	16473	1.46868	8850;142;2308;29957;25828;10891;5587;2309;132864;5893;4804;4779	KAT2B;PARP1;FOXO1;SLC25A24;TXN2;PPARGC1A;PRKD1;FOXO3;CPEB2;RAD52;NGFR;NFE2L1	0.151654	0.819146	0.640848
GO:0045665	negative regulation of neuron differentiation	http://amigo.geneontology.org/amigo/term/GO:0045665	12	2451	55	16473	1.46868	5087;10363;6657;8929;9745;5469;351;2737;429;3170;152330;4821	PBX1;HMG20A;SOX2;PHOX2B;ZNF536;MED1;APP;GLI3;ASCL1;FOXA2;CNTN4;NKX2-2	0.151654	0.819146	0.640848
GO:0008625	extrinsic apoptotic signaling pathway via death domain receptors	http://amigo.geneontology.org/amigo/term/GO:0008625	8	2451	33	16473	1.63138	282991;6272;1612;9475;153090;1654;9191;5295	BLOC1S2;SORT1;DAPK1;ROCK2;DAB2IP;DDX3X;DEDD;PIK3R1	0.1533	0.814459	0.644877
GO:0009725	response to hormone	http://amigo.geneontology.org/amigo/term/GO:0009725	10	2451	44	16473	1.52965	261729;116519;85004;1718;10401;7078;7275;627;10432;25828	STEAP2;APOA5;RERG;DHCR24;PIAS3;TIMP3;TUB;BDNF;RBM14;TXN2	0.154049	0.81234	0.644877
GO:0045773	positive regulation of axon extension	http://amigo.geneontology.org/amigo/term/GO:0045773	7	2451	28	16473	1.68218	57698;27185;3984;23394;81565;4131;3897	SHTN1;DISC1;LIMK1;ADNP;NDEL1;MAP1B;L1CAM	0.15929	0.797812	0.644877
GO:0033574	response to testosterone	http://amigo.geneontology.org/amigo/term/GO:0033574	7	2451	28	16473	1.68218	1906;2629;4824;3767;6198;154;10481	EDN1;GBA;NKX3-1;KCNJ11;RPS6KB1;ADRB2;HOXB13	0.15929	0.797812	0.644877
GO:0021510	spinal cord development	http://amigo.geneontology.org/amigo/term/GO:0021510	7	2451	28	16473	1.68218	9495;7545;6666;6659;1808;5311;6664	AKAP5;ZIC1;SOX12;SOX4;DPYSL2;PKD2;SOX11	0.15929	0.797812	0.644877
GO:0090004	positive regulation of establishment of protein localization to plasma membrane	http://amigo.geneontology.org/amigo/term/GO:0090004	7	2451	28	16473	1.68218	10580;57628;9378;3688;3675;1739;5295	SORBS1;DPP10;NRXN1;ITGB1;ITGA3;DLG1;PIK3R1	0.15929	0.797812	0.644877
GO:0042542	response to hydrogen peroxide	http://amigo.geneontology.org/amigo/term/GO:0042542	11	2451	50	16473	1.48076	5159;578;5516;84919;8428;2700;3840;6464;2775;8754;8013	PDGFRB;BAK1;PPP2CB;PPP1R15B;STK24;GJA3;KPNA4;SHC1;GNAO1;ADAM9;NR4A3	0.159491	0.797265	0.644877
GO:0034134	toll-like receptor 2 signaling pathway	http://amigo.geneontology.org/amigo/term/GO:0034134	15	2451	73	16473	1.38336	257397;4214;9252;6885;2002;6416;5604;7335;466;6197;1848;5598;4208;57161;7867	TAB3;MAP3K1;RPS6KA5;MAP3K7;ELK1;MAP2K4;MAP2K1;UBE2V1;ATF1;RPS6KA3;DUSP6;MAPK7;MEF2C;PELI2;MAPKAPK3	0.161008	0.793153	0.644877
GO:0030326	embryonic limb morphogenesis	http://amigo.geneontology.org/amigo/term/GO:0030326	9	2451	39	16473	1.55301	51176;56603;5087;1750;2260;4154;2201;5727;3207	LEF1;CYP26B1;PBX1;DLX6;FGFR1;MBNL1;FBN2;PTCH1;HOXA11	0.161521	0.79177	0.644877
GO:0051781	positive regulation of cell division	http://amigo.geneontology.org/amigo/term/GO:0051781	9	2451	39	16473	1.55301	2263;2250;4824;79848;324;6886;5008;7422;2247	FGFR2;FGF5;NKX3-1;CSPP1;APC;TAL1;OSM;VEGFA;FGF2	0.161521	0.79177	0.644877
GO:0060055	angiogenesis involved in wound healing	http://amigo.geneontology.org/amigo/term/GO:0060055	3	2451	8	16473	2.52221	2683;3690;2113	B4GALT1;ITGB3;ETS1	0.161841	0.790912	0.644877
GO:0031023	microtubule organizing center organization	http://amigo.geneontology.org/amigo/term/GO:0031023	3	2451	8	16473	2.52221	23122;54828;124997	CLASP2;BCAS3;WDR81	0.161841	0.790912	0.644877
GO:0010226	response to lithium ion	http://amigo.geneontology.org/amigo/term/GO:0010226	3	2451	8	16473	2.52221	51176;5313;429	LEF1;PKLR;ASCL1	0.161841	0.790912	0.644877
GO:0045722	positive regulation of gluconeogenesis	http://amigo.geneontology.org/amigo/term/GO:0045722	3	2451	8	16473	2.52221	10891;2308;5771	PPARGC1A;FOXO1;PTPN2	0.161841	0.790912	0.644877
GO:0060463	lung lobe morphogenesis	http://amigo.geneontology.org/amigo/term/GO:0060463	3	2451	8	16473	2.52221	2263;7048;79977	FGFR2;TGFBR2;GRHL2	0.161841	0.790912	0.644877
GO:0001955	blood vessel maturation	http://amigo.geneontology.org/amigo/term/GO:0001955	3	2451	8	16473	2.52221	1649;1901;1003	DDIT3;S1PR1;CDH5	0.161841	0.790912	0.644877
GO:0022612	gland morphogenesis	http://amigo.geneontology.org/amigo/term/GO:0022612	3	2451	8	16473	2.52221	2263;4478;5324	FGFR2;MSN;PLAG1	0.161841	0.790912	0.644877
GO:0032229	negative regulation of synaptic transmission, GABAergic	http://amigo.geneontology.org/amigo/term/GO:0032229	3	2451	8	16473	2.52221	6812;627;134	STXBP1;BDNF;ADORA1	0.161841	0.790912	0.644877
GO:0042753	positive regulation of circadian rhythm	http://amigo.geneontology.org/amigo/term/GO:0042753	3	2451	8	16473	2.52221	23291;406;8945	FBXW11;ARNTL;BTRC	0.161841	0.790912	0.644877
GO:0046632	alpha-beta T cell differentiation	http://amigo.geneontology.org/amigo/term/GO:0046632	3	2451	8	16473	2.52221	51176;64919;27	LEF1;BCL11B;ABL2	0.161841	0.790912	0.644877
GO:1903896	positive regulation of IRE1-mediated unfolded protein response	http://amigo.geneontology.org/amigo/term/GO:1903896	3	2451	8	16473	2.52221	578;10018;153090	BAK1;BCL2L11;DAB2IP	0.161841	0.790912	0.644877
GO:2000020	positive regulation of male gonad development	http://amigo.geneontology.org/amigo/term/GO:2000020	3	2451	8	16473	2.52221	6662;10370;10371	SOX9;CITED2;SEMA3A	0.161841	0.790912	0.644877
GO:0017121	phospholipid scrambling	http://amigo.geneontology.org/amigo/term/GO:0017121	3	2451	8	16473	2.52221	57048;196527;57088	PLSCR3;ANO6;PLSCR4	0.161841	0.790912	0.644877
GO:0040011	locomotion	http://amigo.geneontology.org/amigo/term/GO:0040011	3	2451	8	16473	2.52221	6324;491;83985	SCN1B;ATP2B2;SPNS1	0.161841	0.790912	0.644877
GO:0010870	positive regulation of receptor biosynthetic process	http://amigo.geneontology.org/amigo/term/GO:0010870	3	2451	8	16473	2.52221	3091;1906;3202	HIF1A;EDN1;HOXA5	0.161841	0.790912	0.644877
GO:2000786	positive regulation of autophagosome assembly	http://amigo.geneontology.org/amigo/term/GO:2000786	3	2451	8	16473	2.52221	57535;51100;5305	KIAA1324;SH3GLB1;PIP4K2A	0.161841	0.790912	0.644877
GO:0030916	otic vesicle formation	http://amigo.geneontology.org/amigo/term/GO:0030916	3	2451	8	16473	2.52221	2263;6662;8557	FGFR2;SOX9;TCAP	0.161841	0.790912	0.644877
GO:0042754	negative regulation of circadian rhythm	http://amigo.geneontology.org/amigo/term/GO:0042754	3	2451	8	16473	2.52221	25942;6421;1407	SIN3A;SFPQ;CRY1	0.161841	0.790912	0.644877
GO:0060119	inner ear receptor cell development	http://amigo.geneontology.org/amigo/term/GO:0060119	3	2451	8	16473	2.52221	2558;2561;2562	GABRA5;GABRB2;GABRB3	0.161841	0.790912	0.644877
GO:0086014	atrial cardiac muscle cell action potential	http://amigo.geneontology.org/amigo/term/GO:0086014	3	2451	8	16473	2.52221	287;2697;10052	ANK2;GJA1;GJC1	0.161841	0.790912	0.644877
GO:0019227	neuronal action potential propagation	http://amigo.geneontology.org/amigo/term/GO:0019227	3	2451	8	16473	2.52221	6324;6323;785	SCN1B;SCN1A;CACNB4	0.161841	0.790912	0.644877
GO:0032233	positive regulation of actin filament bundle assembly	http://amigo.geneontology.org/amigo/term/GO:0032233	3	2451	8	16473	2.52221	3984;23075;11346	LIMK1;SWAP70;SYNPO	0.161841	0.790912	0.644877
GO:1903364	positive regulation of cellular protein catabolic process	http://amigo.geneontology.org/amigo/term/GO:1903364	3	2451	8	16473	2.52221	7128;4478;5962	TNFAIP3;MSN;RDX	0.161841	0.790912	0.644877
GO:0015886	heme transport	http://amigo.geneontology.org/amigo/term/GO:0015886	3	2451	8	16473	2.52221	113235;9429;55652	SLC46A1;ABCG2;SLC48A1	0.161841	0.790912	0.644877
GO:0060396	growth hormone receptor signaling pathway	http://amigo.geneontology.org/amigo/term/GO:0060396	3	2451	8	16473	2.52221	5829;6774;5295	PXN;STAT3;PIK3R1	0.161841	0.790912	0.644877
GO:0045760	positive regulation of action potential	http://amigo.geneontology.org/amigo/term/GO:0045760	3	2451	8	16473	2.52221	30820;6331;5074	KCNIP1;SCN5A;PAWR	0.161841	0.790912	0.644877
GO:0048227	plasma membrane to endosome transport	http://amigo.geneontology.org/amigo/term/GO:0048227	3	2451	8	16473	2.52221	5869;5878;6272	RAB5B;RAB5C;SORT1	0.161841	0.790912	0.644877
GO:0042117	monocyte activation	http://amigo.geneontology.org/amigo/term/GO:0042117	3	2451	8	16473	2.52221	102;1435;8754	ADAM10;CSF1;ADAM9	0.161841	0.790912	0.644877
GO:0008595	anterior/posterior axis specification, embryo	http://amigo.geneontology.org/amigo/term/GO:0008595	3	2451	8	16473	2.52221	83439;10818;7855	TCF7L1;FRS2;FZD5	0.161841	0.790912	0.644877
GO:0060712	spongiotrophoblast layer development	http://amigo.geneontology.org/amigo/term/GO:0060712	3	2451	8	16473	2.52221	57448;677;59343	BIRC6;ZFP36L1;SENP2	0.161841	0.790912	0.644877
GO:0072075	metanephric mesenchyme development	http://amigo.geneontology.org/amigo/term/GO:0072075	3	2451	8	16473	2.52221	5311;5159;130497	PKD2;PDGFRB;OSR1	0.161841	0.790912	0.644877
GO:0007617	mating behavior	http://amigo.geneontology.org/amigo/term/GO:0007617	3	2451	8	16473	2.52221	334;351;55585	APLP2;APP;UBE2Q1	0.161841	0.790912	0.644877
GO:0048102	autophagic cell death	http://amigo.geneontology.org/amigo/term/GO:0048102	3	2451	8	16473	2.52221	1027;51100;94241	CDKN1B;SH3GLB1;TP53INP1	0.161841	0.790912	0.644877
GO:0033523	histone H2B ubiquitination	http://amigo.geneontology.org/amigo/term/GO:0033523	3	2451	8	16473	2.52221	9810;9025;7324	RNF40;RNF8;UBE2E1	0.161841	0.790912	0.644877
GO:0060155	platelet dense granule organization	http://amigo.geneontology.org/amigo/term/GO:0060155	3	2451	8	16473	2.52221	19;282991;2149	ABCA1;BLOC1S2;F2R	0.161841	0.790912	0.644877
GO:0048762	mesenchymal cell differentiation	http://amigo.geneontology.org/amigo/term/GO:0048762	3	2451	8	16473	2.52221	2263;8091;2260	FGFR2;HMGA2;FGFR1	0.161841	0.790912	0.644877
GO:0042787	protein ubiquitination involved in ubiquitin-dependent protein catabolic process	http://amigo.geneontology.org/amigo/term/GO:0042787	16	2451	79	16473	1.36357	10277;23327;51366;8454;9320;4734;10425;55236;8065;83737;81847;29116;8452;64750;65264;26267	UBE4B;NEDD4L;UBR5;CUL1;TRIP12;NEDD4;ARIH2;UBA6;CUL5;ITCH;RNF146;MYLIP;CUL3;SMURF2;UBE2Z;FBXO10	0.162956	0.787931	0.644877
GO:0051592	response to calcium ion	http://amigo.geneontology.org/amigo/term/GO:0051592	12	2451	56	16473	1.44237	801;955;5530;4734;3778;808;7057;71;10165;3064;7222;8754	CALM1;ENTPD6;PPP3CA;NEDD4;KCNMA1;CALM3;THBS1;ACTG1;SLC25A13;HTT;TRPC3;ADAM9	0.163772	0.785762	0.644877
GO:0030010	establishment of cell polarity	http://amigo.geneontology.org/amigo/term/GO:0030010	6	2451	23	16473	1.75513	3480;7465;253260;9826;143098;83700	IGF1R;WEE1;RICTOR;ARHGEF11;MPP7;JAM3	0.164661	0.783409	0.644877
GO:0071392	cellular response to estradiol stimulus	http://amigo.geneontology.org/amigo/term/GO:0071392	6	2451	23	16473	1.75513	2099;8204;5074;84660;6751;8202	ESR1;NRIP1;PAWR;CCDC62;SSTR1;NCOA3	0.164661	0.783409	0.644877
GO:0048844	artery morphogenesis	http://amigo.geneontology.org/amigo/term/GO:0048844	6	2451	23	16473	1.75513	4092;3209;55636;3280;7422;639	SMAD7;HOXA13;CHD7;HES1;VEGFA;PRDM1	0.164661	0.783409	0.644877
GO:0008380	RNA splicing	http://amigo.geneontology.org/amigo/term/GO:0008380	43	2451	243	16473	1.19268	23435;6421;3185;3178;6733;51362;58517;51747;140890;6628;144983;6426;10150;55660;4857;8683;5511;55110;8106;9444;9128;285672;2521;10891;57805;4154;284695;6432;10236;3189;5433;146713;9343;54845;54715;8899;6431;3192;10594;11051;11189;9169;84530	TARDBP;SFPQ;HNRNPF;HNRNPA1;SRPK2;CDC40;RBM25;LUC7L3;SREK1;SNRPB;HNRNPA1L2;SRSF1;MBNL2;PRPF40A;NOVA1;SRSF9;PPP1R8;MAGOHB;PABPN1;QKI;PRPF4;SREK1IP1;FUS;PPARGC1A;CCAR2;MBNL1;ZNF326;SRSF7;HNRNPR;HNRNPH3;POLR2D;RBFOX3;EFTUD2;ESRP1;RBFOX1;PRPF4B;SRSF6;HNRNPU;PRPF8;NUDT21;CELF3;SCAF11;SRRM4	0.165925	0.780087	0.644877
GO:0031100	organ regeneration	http://amigo.geneontology.org/amigo/term/GO:0031100	13	2451	62	16473	1.41141	51176;116519;578;831;9021;4851;4899;7048;6464;5469;26019;570;8013	LEF1;APOA5;BAK1;CAST;SOCS3;NOTCH1;NRF1;TGFBR2;SHC1;MED1;UPF2;BAAT;NR4A3	0.167144	0.776908	0.644877
GO:0045087	innate immune response	http://amigo.geneontology.org/amigo/term/GO:0045087	126	2451	770	16473	1.1052	23601;1540;2250;7529;80143;6197;2247;2263;5530;55359;6416;7128;10092;253260;7335;153090;1848;661;3716;7867;147179;27327;7525;3702;156;3320;466;171568;5871;10096;10818;54941;66005;351;2309;2261;5573;1435;51284;2065;3084;30835;10125;4303;2260;3667;10622;6733;3815;23220;5062;8876;81603;5289;2549;5577;5287;6500;7456;23291;3845;3326;6885;5728;5336;10097;5604;5159;112;2069;5567;5156;3937;9844;801;25739…	CLEC5A;CYLD;FGF5;YWHAB;SIKE1;RPS6KA3;FGF2;FGFR2;PPP3CA;STYK1;MAP2K4;TNFAIP3;ARPC5;RICTOR;UBE2V1;DAB2IP;DUSP6;POLR3D;JAK1;MAPKAPK3;WIPF2;TNRC6A;YES1;ITK;ADRBK1;HSP90AA1;ATF1;POLR3H;MAP4K2;ACTR3;FRS2;RNF125;CHID1;APP;FOXO3;FGFR3;PRKAR1A;CSF1;TLR7;ERBB3;NRG1;CD209;RASGRP1;FOXO4;FGFR1;IRS1;POLR3G;SRPK2;KIT;DTX4;PAK2;VNN1;TRIM8;PIK3C3;GAB1;PRKAR2B;PIK3C2B;SKP1;WIPF1;FBXW11;KRAS;HSP90AB1;MAP3K7;PTEN;PL…	0.167405	0.776231	0.644877
GO:0097190	apoptotic signaling pathway	http://amigo.geneontology.org/amigo/term/GO:0097190	21	2451	109	16473	1.29741	8874;578;10276;29843;3092;5074;10018;121512;50649;1612;9828;134;51107;940;23370;8997;9826;5740;4804;26230;7531	ARHGEF7;BAK1;NET1;SENP1;HIP1;PAWR;BCL2L11;FGD4;ARHGEF4;DAPK1;ARHGEF17;ADORA1;APH1A;CD28;ARHGEF18;KALRN;ARHGEF11;PTGIS;NGFR;TIAM2;YWHAE	0.167584	0.775767	0.644877
GO:0018345	protein palmitoylation	http://amigo.geneontology.org/amigo/term/GO:0018345	5	2451	18	16473	1.8687	23390;51201;29800;51114;55625	ZDHHC17;ZDHHC2;ZDHHC1;ZDHHC9;ZDHHC7	0.168598	0.773147	0.644877
GO:0055117	regulation of cardiac muscle contraction	http://amigo.geneontology.org/amigo/term/GO:0055117	5	2451	18	16473	1.8687	287;6262;808;4092;801	ANK2;RYR2;CALM3;SMAD7;CALM1	0.168598	0.773147	0.644877
GO:0015914	phospholipid transport	http://amigo.geneontology.org/amigo/term/GO:0015914	5	2451	18	16473	1.8687	84879;58488;51012;5306;949	MFSD2A;PCTP;SLMO2;PITPNA;SCARB1	0.168598	0.773147	0.644877
GO:0016311	dephosphorylation	http://amigo.geneontology.org/amigo/term/GO:0016311	5	2451	18	16473	1.8687	5530;54928;5787;5494;283871	PPP3CA;IMPAD1;PTPRB;PPM1A;PGP	0.168598	0.773147	0.644877
GO:0030193	regulation of blood coagulation	http://amigo.geneontology.org/amigo/term/GO:0030193	5	2451	18	16473	1.8687	55603;81606;123036;2149;3170	FAM46A;LBH;TC2N;F2R;FOXA2	0.168598	0.773147	0.644877
GO:0045445	myoblast differentiation	http://amigo.geneontology.org/amigo/term/GO:0045445	5	2451	18	16473	1.8687	3156;831;4154;1466;5925	HMGCR;CAST;MBNL1;CSRP2;RB1	0.168598	0.773147	0.644877
GO:0007026	negative regulation of microtubule depolymerization	http://amigo.geneontology.org/amigo/term/GO:0007026	5	2451	18	16473	1.8687	10634;23122;27436;89927;324	GAS2L1;CLASP2;EML4;C16orf45;APC	0.168598	0.773147	0.644877
GO:0030878	thyroid gland development	http://amigo.geneontology.org/amigo/term/GO:0030878	5	2451	18	16473	1.8687	4088;3213;3200;7849;3202	SMAD3;HOXB3;HOXA3;PAX8;HOXA5	0.168598	0.773147	0.644877
GO:1903861	positive regulation of dendrite extension	http://amigo.geneontology.org/amigo/term/GO:1903861	5	2451	18	16473	1.8687	23327;6857;23025;50618;84258	NEDD4L;SYT1;UNC13A;ITSN2;SYT3	0.168598	0.773147	0.644877
GO:0045184	establishment of protein localization	http://amigo.geneontology.org/amigo/term/GO:0045184	8	2451	34	16473	1.5833	1742;5911;9378;255743;23603;5962;22871;7415	DLG4;RAP2A;NRXN1;NPNT;CORO1C;RDX;NLGN1;VCP	0.169233	0.771514	0.644877
GO:0051402	neuron apoptotic process	http://amigo.geneontology.org/amigo/term/GO:0051402	8	2451	34	16473	1.5833	27242;2065;6326;351;472;3064;9625;5925	TNFRSF21;ERBB3;SCN2A;APP;ATM;HTT;AATK;RB1	0.169233	0.771514	0.644877
GO:0007281	germ cell development	http://amigo.geneontology.org/amigo/term/GO:0007281	8	2451	34	16473	1.5833	90;6045;124997;6198;79727;1618;639;4090	ACVR1;RNF2;WDR81;RPS6KB1;LIN28A;DAZL;PRDM1;SMAD5	0.169233	0.771514	0.644877
GO:0060389	pathway-restricted SMAD protein phosphorylation	http://amigo.geneontology.org/amigo/term/GO:0060389	4	2451	13	16473	2.06972	90;7048;4092;392255	ACVR1;TGFBR2;SMAD7;GDF6	0.169275	0.771406	0.644877
GO:0032886	regulation of microtubule-based process	http://amigo.geneontology.org/amigo/term/GO:0032886	4	2451	13	16473	2.06972	23122;324;51072;6867	CLASP2;APC;MEMO1;TACC1	0.169275	0.771406	0.644877
GO:0045948	positive regulation of translational initiation	http://amigo.geneontology.org/amigo/term/GO:0045948	4	2451	13	16473	2.06972	1654;1618;5433;6198	DDX3X;DAZL;POLR2D;RPS6KB1	0.169275	0.771406	0.644877
GO:0045947	negative regulation of translational initiation	http://amigo.geneontology.org/amigo/term/GO:0045947	4	2451	13	16473	2.06972	400961;51247;1979;7175	PAIP2B;PAIP2;EIF4EBP2;TPR	0.169275	0.771406	0.644877
GO:0007095	mitotic G2 DNA damage checkpoint	http://amigo.geneontology.org/amigo/term/GO:0007095	4	2451	13	16473	2.06972	1112;51347;8091;4303	FOXN3;TAOK3;HMGA2;FOXO4	0.169275	0.771406	0.644877
GO:0035909	aorta morphogenesis	http://amigo.geneontology.org/amigo/term/GO:0035909	4	2451	13	16473	2.06972	5159;2138;7021;7994	PDGFRB;EYA1;TFAP2B;KAT6A	0.169275	0.771406	0.644877
GO:0042789	mRNA transcription from RNA polymerase II promoter	http://amigo.geneontology.org/amigo/term/GO:0042789	4	2451	13	16473	2.06972	3091;5469;1649;405	HIF1A;MED1;DDIT3;ARNT	0.169275	0.771406	0.644877
GO:0030818	negative regulation of cAMP biosynthetic process	http://amigo.geneontology.org/amigo/term/GO:0030818	4	2451	13	16473	2.06972	4887;9472;1906;2917	NPY2R;AKAP6;EDN1;GRM7	0.169275	0.771406	0.644877
GO:0022011	myelination in peripheral nervous system	http://amigo.geneontology.org/amigo/term/GO:0022011	4	2451	13	16473	2.06972	1605;9639;5454;53616	DAG1;ARHGEF10;POU3F2;ADAM22	0.169275	0.771406	0.644877
GO:0043149	stress fiber assembly	http://amigo.geneontology.org/amigo/term/GO:0043149	4	2451	13	16473	2.06972	10580;3688;8452;408	SORBS1;ITGB1;CUL3;ARRB1	0.169275	0.771406	0.644877
GO:0043277	apoptotic cell clearance	http://amigo.geneontology.org/amigo/term/GO:0043277	4	2451	13	16473	2.06972	10461;3685;558;81567	MERTK;ITGAV;AXL;TXNDC5	0.169275	0.771406	0.644877
GO:0021675	nerve development	http://amigo.geneontology.org/amigo/term/GO:0021675	4	2451	13	16473	2.06972	8828;10371;627;4804	NRP2;SEMA3A;BDNF;NGFR	0.169275	0.771406	0.644877
GO:0042176	regulation of protein catabolic process	http://amigo.geneontology.org/amigo/term/GO:0042176	4	2451	13	16473	2.06972	23327;4953;998;406	NEDD4L;ODC1;CDC42;ARNTL	0.169275	0.771406	0.644877
GO:0032743	positive regulation of interleukin-2 production	http://amigo.geneontology.org/amigo/term/GO:0032743	4	2451	13	16473	2.06972	5144;7292;5142;6885	PDE4D;TNFSF4;PDE4B;MAP3K7	0.169275	0.771406	0.644877
GO:0015939	pantothenate metabolic process	http://amigo.geneontology.org/amigo/term/GO:0015939	4	2451	13	16473	2.06972	51248;8876;79717;8034	PDZD11;VNN1;PPCS;SLC25A16	0.169275	0.771406	0.644877
GO:0009651	response to salt stress	http://amigo.geneontology.org/amigo/term/GO:0009651	4	2451	13	16473	2.06972	3326;23327;8564;624	HSP90AB1;NEDD4L;KMO;BDKRB2	0.169275	0.771406	0.644877
GO:0032230	positive regulation of synaptic transmission, GABAergic	http://amigo.geneontology.org/amigo/term/GO:0032230	4	2451	13	16473	2.06972	22871;766;9001;5581	NLGN1;CA7;HAP1;PRKCE	0.169275	0.771406	0.644877
GO:0051642	centrosome localization	http://amigo.geneontology.org/amigo/term/GO:0051642	4	2451	13	16473	2.06972	81565;1783;25777;51199	NDEL1;DYNC1LI2;SUN2;NIN	0.169275	0.771406	0.644877
GO:0002087	regulation of respiratory gaseous exchange by neurological system process	http://amigo.geneontology.org/amigo/term/GO:0002087	4	2451	13	16473	2.06972	22871;134;8929;57616	NLGN1;ADORA1;PHOX2B;TSHZ3	0.169275	0.771406	0.644877
GO:0031274	positive regulation of pseudopodium assembly	http://amigo.geneontology.org/amigo/term/GO:0031274	4	2451	13	16473	2.06972	11135;3815;324;998	CDC42EP1;KIT;APC;CDC42	0.169275	0.771406	0.644877
GO:0010745	negative regulation of macrophage derived foam cell differentiation	http://amigo.geneontology.org/amigo/term/GO:0010745	4	2451	13	16473	2.06972	19;7376;3690;3685	ABCA1;NR1H2;ITGB3;ITGAV	0.169275	0.771406	0.644877
GO:0045667	regulation of osteoblast differentiation	http://amigo.geneontology.org/amigo/term/GO:0045667	4	2451	13	16473	2.06972	2263;64093;324;2101	FGFR2;SMOC1;APC;ESRRA	0.169275	0.771406	0.644877
GO:0048596	embryonic camera-type eye morphogenesis	http://amigo.geneontology.org/amigo/term/GO:0048596	4	2451	13	16473	2.06972	204851;7855;6667;2295	HIPK1;FZD5;SP1;FOXF2	0.169275	0.771406	0.644877
GO:0007286	spermatid development	http://amigo.geneontology.org/amigo/term/GO:0007286	14	2451	68	16473	1.38593	3815;29999;220042;51361;6597;51465;22862;283417;83700;55342;9444;27125;9025;9702	KIT;FSCN3;DDIAS;HOOK1;SMARCA4;UBE2J1;FNDC3A;DPY19L2;JAM3;STRBP;QKI;AFF4;RNF8;CEP57	0.169795	0.770076	0.646147
GO:0030574	collagen catabolic process	http://amigo.geneontology.org/amigo/term/GO:0030574	15	2451	74	16473	1.36458	1307;1310;1303;102;1280;1282;1301;1520;1288;1287;4323;1289;1298;8754;4325	COL16A1;COL19A1;COL12A1;ADAM10;COL2A1;COL4A1;COL11A1;CTSS;COL4A6;COL4A5;MMP14;COL5A1;COL9A2;ADAM9;MMP16	0.171861	0.764822	0.653298
GO:0050731	positive regulation of peptidyl-tyrosine phosphorylation	http://amigo.geneontology.org/amigo/term/GO:0050731	16	2451	80	16473	1.34645	4254;3690;5649;5062;7525;10507;1942;23394;1440;5008;253260;8613;30844;3678;7804;7422	KITLG;ITGB3;RELN;PAK2;YES1;SEMA4D;EFNA1;ADNP;CSF3;OSM;RICTOR;PPAP2B;EHD4;ITGA5;LRP8;VEGFA	0.173451	0.760823	0.658623
GO:0010467	gene expression	http://amigo.geneontology.org/amigo/term/GO:0010467	137	2451	843	16473	1.09771	7529;1964;55534;348995;10644;64426;9887;84441;9669;6877;661;8013;23327;23658;27327;6418;4603;9282;10971;4088;2063;219988;171568;5933;2099;9167;9343;6667;9971;860;5469;1983;10849;29982;7343;9969;3185;10622;51362;10482;6426;6628;83667;2617;2649;57472;7003;60436;8732;29959;25942;23439;9128;2936;9441;5252;51742;2101;2521;5728;9972;7175;23049;7376;6432;6192;8125;23279;5433;9924;4092;6431;3192;6096;187…	YWHAB;EIF1AX;MAML3;NUP43;IGF2BP2;SUDS3;SMG7;MAML2;EIF5B;TAF5;POLR3D;NR4A3;NEDD4L;LSM5;TNRC6A;SET;MYBL1;MED14;YWHAQ;SMAD3;NR2F6;PATL1;POLR3H;RBL1;ESR1;COX7A2L;EFTUD2;SP1;NR1H4;RUNX2;MED1;EIF5;CD3EAP;NRBF2;UBTF;MED13;HNRNPF;POLR3G;CDC40;NXF1;SRSF1;SNRPB;SESN2;GARS;NR6A1;CNOT6;TEAD1;TGIF2;RNGTT;NRBP1;SIN3A;ATP1B4;PRPF4;GSR;MED26;PHF1;ARID4B;ESRRA;FUS;PTEN;NUP153;TPR;SMG1;NR1H2;SRSF7;RPS4Y1;ANP32A;NU…	0.174462	0.758299	0.661739
GO:0043065	positive regulation of apoptotic process	http://amigo.geneontology.org/amigo/term/GO:0043065	49	2451	282	16473	1.17124	604;3486;5074;324;51107;64426;50649;51118;8874;23097;8648;2308;3655;10018;153090;4760;5915;1654;1848;196527;8633;9826;8091;4616;23370;5414;3778;665;121512;51776;3202;57805;9828;8848;8997;154;9263;4804;26230;4293;578;10276;80034;1268;4851;6659;472;3688;4294	BCL6;IGFBP3;PAWR;APC;APH1A;SUDS3;ARHGEF4;UTP11L;ARHGEF7;CDK19;NCOA1;FOXO1;ITGA6;BCL2L11;DAB2IP;NEUROD1;RARB;DDX3X;DUSP6;ANO6;UNC5C;ARHGEF11;HMGA2;GADD45B;ARHGEF18;SEPT4;KCNMA1;BNIP3L;FGD4;ZAK;HOXA5;CCAR2;ARHGEF17;TSC22D1;KALRN;ADRB2;STK17A;NGFR;TIAM2;MAP3K9;BAK1;NET1;CSRNP3;CNR1;NOTCH1;SOX4;ATM;ITGB1;MAP3K10	0.175469	0.7558	0.664834
GO:0006950	response to stress	http://amigo.geneontology.org/amigo/term/GO:0006950	12	2451	57	16473	1.41697	79960;23678;9344;27347;27230;94241;2740;51776;23049;8303;7867;4616	JADE1;SGK3;TAOK2;STK39;SERP1;TP53INP1;GLP1R;ZAK;SMG1;SNN;MAPKAPK3;GADD45B	0.176358	0.753605	0.66508
GO:0019233	sensory perception of pain	http://amigo.geneontology.org/amigo/term/GO:0019233	12	2451	57	16473	1.41697	5028;777;1906;50801;1268;3751;4986;2911;1910;30818;1740;4804	P2RY1;CACNA1E;EDN1;KCNK4;CNR1;KCND2;OPRK1;GRM1;EDNRB;KCNIP3;DLG2;NGFR	0.176358	0.753605	0.66508
GO:0030433	ER-associated ubiquitin-dependent protein catabolic process	http://amigo.geneontology.org/amigo/term/GO:0030433	12	2451	57	16473	1.41697	80267;55298;6400;10206;11160;9695;83590;51465;91445;55432;7415;55139	EDEM3;RNF121;SEL1L;TRIM13;ERLIN2;EDEM1;TMUB1;UBE2J1;RNF185;YOD1;VCP;ANKZF1	0.176358	0.753605	0.66508
GO:0038083	peptidyl-tyrosine autophosphorylation	http://amigo.geneontology.org/amigo/term/GO:0038083	9	2451	40	16473	1.5141	3480;55359;27;3702;7525;3791;3643;9625;3716	IGF1R;STYK1;ABL2;ITK;YES1;KDR;INSR;AATK;JAK1	0.176593	0.753027	0.66508
GO:0034765	regulation of ion transmembrane transport	http://amigo.geneontology.org/amigo/term/GO:0034765	22	2451	116	16473	1.27715	777;3768;3766;3749;27012;3767;8645;3738;23327;3758;348980;3778;3751;6323;6328;610;3750;50801;4734;6335;3736;6326	CACNA1E;KCNJ12;KCNJ10;KCNC4;KCNV1;KCNJ11;KCNK5;KCNA3;NEDD4L;KCNJ1;HCN1;KCNMA1;KCND2;SCN1A;SCN3A;HCN2;KCND1;KCNK4;NEDD4;SCN9A;KCNA1;SCN2A	0.176618	0.752965	0.66508
GO:0010508	positive regulation of autophagy	http://amigo.geneontology.org/amigo/term/GO:0010508	7	2451	29	16473	1.62408	58476;51100;1634;2308;7405;94241;5562	TP53INP2;SH3GLB1;DCN;FOXO1;UVRAG;TP53INP1;PRKAA1	0.177062	0.751875	0.66508
GO:0016358	dendrite development	http://amigo.geneontology.org/amigo/term/GO:0016358	7	2451	29	16473	1.62408	5649;4646;351;116443;26039;4131;627	RELN;MYO6;APP;GRIN3A;SS18L1;MAP1B;BDNF	0.177062	0.751875	0.66508
GO:0055072	iron ion homeostasis	http://amigo.geneontology.org/amigo/term/GO:0055072	7	2451	29	16473	1.62408	261729;8301;81855;94097;3064;4756;2034	STEAP2;PICALM;SFXN3;SFXN5;HTT;NEO1;EPAS1	0.177062	0.751875	0.66508
GO:0000226	microtubule cytoskeleton organization	http://amigo.geneontology.org/amigo/term/GO:0000226	13	2451	63	16473	1.38892	57787;23122;1267;7465;2009;6760;27185;256714;1783;55700;150465;9053;6867	MARK4;CLASP2;CNP;WEE1;EML1;SS18;DISC1;MAP7D2;DYNC1LI2;MAP7D1;TTL;MAP7;TACC1	0.179231	0.746588	0.671777
GO:0015758	glucose transport	http://amigo.geneontology.org/amigo/term/GO:0015758	13	2451	63	16473	1.38892	10580;1906;23279;6515;7525;9818;4928;81929;252983;348995;81031;9972;7175	SORBS1;EDN1;NUP160;SLC2A3;YES1;NUP58;NUP98;SEH1L;STXBP4;NUP43;SLC2A10;NUP153;TPR	0.179231	0.746588	0.671777
GO:0007193	adenylate cyclase-inhibiting G-protein coupled receptor signaling pathway	http://amigo.geneontology.org/amigo/term/GO:0007193	10	2451	46	16473	1.46296	5028;108;1901;112;4986;4887;4883;134;2770;2774	P2RY1;ADCY2;S1PR1;ADCY6;OPRK1;NPY2R;NPR3;ADORA1;GNAI1;GNAL	0.182109	0.739669	0.674199
GO:0006369	termination of RNA polymerase II transcription	http://amigo.geneontology.org/amigo/term/GO:0006369	10	2451	46	16473	1.46296	134353;6432;8683;6431;11051;4150;8106;51362;6426;6628	LSM11;SRSF7;SRSF9;SRSF6;NUDT21;MAZ;PABPN1;CDC40;SRSF1;SNRPB	0.182109	0.739669	0.674199
GO:0007157	heterophilic cell-cell adhesion via plasma membrane cell adhesion molecules	http://amigo.geneontology.org/amigo/term/GO:0007157	10	2451	46	16473	1.46296	57863;30835;57463;9378;23705;253559;3678;22871;5789;3897	CADM3;CD209;AMIGO1;NRXN1;CADM1;CADM2;ITGA5;NLGN1;PTPRD;L1CAM	0.182109	0.739669	0.674199
GO:0035176	social behavior	http://amigo.geneontology.org/amigo/term/GO:0035176	10	2451	46	16473	1.46296	3845;1742;9369;22941;26047;9378;1979;5728;85358;3064	KRAS;DLG4;NRXN3;SHANK2;CNTNAP2;NRXN1;EIF4EBP2;PTEN;SHANK3;HTT	0.182109	0.739669	0.674199
GO:0019432	triglyceride biosynthetic process	http://amigo.geneontology.org/amigo/term/GO:0019432	10	2451	46	16473	1.46296	2819;79071;2182;54898;84803;56894;57678;2710;2181;79888	GPD1;ELOVL6;ACSL4;ELOVL2;GPAT3;AGPAT3;GPAM;GK;ACSL3;LPCAT1	0.182109	0.739669	0.674199
GO:0002755	MyD88-dependent toll-like receptor signaling pathway	http://amigo.geneontology.org/amigo/term/GO:0002755	16	2451	81	16473	1.32974	257397;4214;51284;9252;6885;2002;6416;5604;7335;466;6197;1848;5598;4208;57161;7867	TAB3;MAP3K1;TLR7;RPS6KA5;MAP3K7;ELK1;MAP2K4;MAP2K1;UBE2V1;ATF1;RPS6KA3;DUSP6;MAPK7;MEF2C;PELI2;MAPKAPK3	0.184282	0.734517	0.674199
GO:0045746	negative regulation of Notch signaling pathway	http://amigo.geneontology.org/amigo/term/GO:0045746	6	2451	24	16473	1.6819	2624;604;65989;55294;23462;441478	GATA2;BCL6;DLK2;FBXW7;HEY1;NRARP	0.184748	0.73342	0.674199
GO:0048488	synaptic vesicle endocytosis	http://amigo.geneontology.org/amigo/term/GO:0048488	6	2451	24	16473	1.6819	57706;6857;4983;8867;22871;821	DENND1A;SYT1;OPHN1;SYNJ1;NLGN1;CANX	0.184748	0.73342	0.674199
GO:0030203	glycosaminoglycan metabolic process	http://amigo.geneontology.org/amigo/term/GO:0030203	22	2451	117	16473	1.26615	9469;2799;9953;6385;1836;10894;283464;1634;9653;113189;10678;2131;63827;9061;3038;90161;11041;176;9334;2683;56548;2817	CHST3;GNS;HS3ST3B1;SDC4;SLC26A2;LYVE1;GXYLT1;DCN;HS2ST1;CHST14;B3GNT2;EXT1;BCAN;PAPSS1;HAS3;HS6ST2;B4GAT1;ACAN;B4GALT5;B4GALT1;CHST7;GPC1	0.18566	0.731282	0.674199
GO:0006511	ubiquitin-dependent protein catabolic process	http://amigo.geneontology.org/amigo/term/GO:0006511	18	2451	93	16473	1.30305	1540;51366;7322;54532;55236;8945;7324;9810;51377;83737;23014;8697;11065;64750;80204;84133;9025;6049	CYLD;UBR5;UBE2D2;USP53;UBA6;BTRC;UBE2E1;RNF40;UCHL5;ITCH;FBXO21;CDC23;UBE2C;SMURF2;FBXO11;ZNRF3;RNF8;RNF6	0.185664	0.731272	0.674199
GO:0016056	rhodopsin mediated signaling pathway	http://amigo.geneontology.org/amigo/term/GO:0016056	8	2451	35	16473	1.53797	801;5158;2782;808;4836;2779;388531;23173	CALM1;PDE6B;GNB1;CALM3;NMT1;GNAT1;RGS9BP;METAP1	0.18588	0.730767	0.674199
GO:0006606	protein import into nucleus	http://amigo.geneontology.org/amigo/term/GO:0006606	8	2451	35	16473	1.53797	5530;3837;64901;7175;3064;6774;10736;2923	PPP3CA;KPNB1;RANBP17;TPR;HTT;STAT3;SIX2;PDIA3	0.18588	0.730767	0.674199
GO:0045597	positive regulation of cell differentiation	http://amigo.geneontology.org/amigo/term/GO:0045597	8	2451	35	16473	1.53797	4771;1490;6657;9021;5458;2261;6197;4760	NF2;CTGF;SOX2;SOCS3;POU4F2;FGFR3;RPS6KA3;NEUROD1	0.18588	0.730767	0.674199
GO:0031397	negative regulation of protein ubiquitination	http://amigo.geneontology.org/amigo/term/GO:0031397	8	2451	35	16473	1.53797	8473;59343;1407;4092;6659;7128;64359;408	OGT;SENP2;CRY1;SMAD7;SOX4;TNFAIP3;NXN;ARRB1	0.18588	0.730767	0.674199
GO:0016525	negative regulation of angiogenesis	http://amigo.geneontology.org/amigo/term/GO:0016525	12	2451	58	16473	1.39246	4303;7057;3202;23213;576;9475;575;153090;577;5140;154;22846	FOXO4;THBS1;HOXA5;SULF1;ADGRB2;ROCK2;ADGRB1;DAB2IP;ADGRB3;PDE3B;ADRB2;VASH1	0.189394	0.722633	0.674199
GO:0030539	male genitalia development	http://amigo.geneontology.org/amigo/term/GO:0030539	5	2451	19	16473	1.77024	55366;3209;1718;3239;5156	LGR4;HOXA13;DHCR24;HOXD13;PDGFRA	0.191736	0.717295	0.674199
GO:0021522	spinal cord motor neuron differentiation	http://amigo.geneontology.org/amigo/term/GO:0021522	5	2451	19	16473	1.77024	6659;8543;26058;5727;4821	SOX4;LMO4;GIGYF2;PTCH1;NKX2-2	0.191736	0.717295	0.674199
GO:0071526	semaphorin-plexin signaling pathway	http://amigo.geneontology.org/amigo/term/GO:0071526	5	2451	19	16473	1.77024	4233;5361;396;10507;10371	MET;PLXNA1;ARHGDIA;SEMA4D;SEMA3A	0.191736	0.717295	0.674199
GO:0070536	protein K63-linked deubiquitination	http://amigo.geneontology.org/amigo/term/GO:0070536	5	2451	19	16473	1.77024	1540;9101;55593;55432;7128	CYLD;USP8;OTUD5;YOD1;TNFAIP3	0.191736	0.717295	0.674199
GO:0046427	positive regulation of JAK-STAT cascade	http://amigo.geneontology.org/amigo/term/GO:0046427	5	2451	19	16473	1.77024	3815;51379;2149;3280;4851	KIT;CRLF3;F2R;HES1;NOTCH1	0.191736	0.717295	0.674199
GO:0019068	virion assembly	http://amigo.geneontology.org/amigo/term/GO:0019068	5	2451	19	16473	1.77024	7251;55048;339122;5861;137492	TSG101;VPS37C;RAB43;RAB1A;VPS37A	0.191736	0.717295	0.674199
GO:1990090	cellular response to nerve growth factor stimulus	http://amigo.geneontology.org/amigo/term/GO:1990090	5	2451	19	16473	1.77024	627;1869;9693;5906;2889	BDNF;E2F1;RAPGEF2;RAP1A;RAPGEF1	0.191736	0.717295	0.674199
GO:0045332	phospholipid translocation	http://amigo.geneontology.org/amigo/term/GO:0045332	5	2451	19	16473	1.77024	10396;19;57194;55754;286410	ATP8A1;ABCA1;ATP10A;TMEM30A;ATP11C	0.191736	0.717295	0.674199
GO:0048025	negative regulation of mRNA splicing, via spliceosome	http://amigo.geneontology.org/amigo/term/GO:0048025	5	2451	19	16473	1.77024	135295;1859;6432;6431;8683	SRSF12;DYRK1A;SRSF7;SRSF6;SRSF9	0.191736	0.717295	0.674199
GO:0005980	glycogen catabolic process	http://amigo.geneontology.org/amigo/term/GO:0005980	5	2451	19	16473	1.77024	5257;2548;808;1373;801	PHKB;GAA;CALM3;CPS1;CALM1	0.191736	0.717295	0.674199
GO:1903506	regulation of nucleic acid-templated transcription	http://amigo.geneontology.org/amigo/term/GO:1903506	5	2451	19	16473	1.77024	9321;10370;57826;81;2521	TRIP11;CITED2;RAP2C;ACTN4;FUS	0.191736	0.717295	0.674199
GO:0051000	positive regulation of nitric-oxide synthase activity	http://amigo.geneontology.org/amigo/term/GO:0051000	5	2451	19	16473	1.77024	3091;3845;2099;4883;949	HIF1A;KRAS;ESR1;NPR3;SCARB1	0.191736	0.717295	0.674199
GO:0030318	melanocyte differentiation	http://amigo.geneontology.org/amigo/term/GO:0030318	5	2451	19	16473	1.77024	3815;4208;2737;4644;1910	KIT;MEF2C;GLI3;MYO5A;EDNRB	0.191736	0.717295	0.674199
GO:0002076	osteoblast development	http://amigo.geneontology.org/amigo/term/GO:0002076	5	2451	19	16473	1.77024	4088;23601;23462;23314;860	SMAD3;CLEC5A;HEY1;SATB2;RUNX2	0.191736	0.717295	0.674199
GO:0014911	positive regulation of smooth muscle cell migration	http://amigo.geneontology.org/amigo/term/GO:0014911	5	2451	19	16473	1.77024	5159;5144;80031;817;6198	PDGFRB;PDE4D;SEMA6D;CAMK2D;RPS6KB1	0.191736	0.717295	0.674199
GO:0043086	negative regulation of catalytic activity	http://amigo.geneontology.org/amigo/term/GO:0043086	14	2451	70	16473	1.34616	6418;4659;9478;5504;5511;813;4851;51686;57805;9546;2029;6050;55832;23038	SET;PPP1R12A;CABP1;PPP1R2;PPP1R8;CALU;NOTCH1;OAZ3;CCAR2;APBA3;ENSA;RNH1;CAND1;WDTC1	0.193432	0.713471	0.674199
GO:0018279	protein N-linked glycosylation via asparagine	http://amigo.geneontology.org/amigo/term/GO:0018279	23	2451	124	16473	1.24896	80267;79947;7903;7415;10802;9761;11320;9695;9632;51465;10905;6480;51128;8128;3703;821;4124;80896;26503;9334;2683;6184;2923	EDEM3;DHDDS;ST8SIA4;VCP;SEC24A;MLEC;MGAT4A;EDEM1;SEC24C;UBE2J1;MAN1A2;ST6GAL1;SAR1B;ST8SIA2;STT3A;CANX;MAN2A1;NPL;SLC17A5;B4GALT5;B4GALT1;RPN1;PDIA3	0.194298	0.711533	0.674199
GO:0001558	regulation of cell growth	http://amigo.geneontology.org/amigo/term/GO:0001558	15	2451	76	16473	1.32851	1490;7251;10276;23678;3486;9344;817;83737;1012;51232;3491;23136;9826;6695;10516	CTGF;TSG101;NET1;SGK3;IGFBP3;TAOK2;CAMK2D;ITCH;CDH13;CRIM1;CYR61;EPB41L3;ARHGEF11;SPOCK1;FBLN5	0.194637	0.710774	0.674199
GO:0010977	negative regulation of neuron projection development	http://amigo.geneontology.org/amigo/term/GO:0010977	7	2451	30	16473	1.56984	53335;27124;112;23189;9139;23557;6695	BCL11A;INPP5J;ADCY6;KANK1;CBFA2T2;SNAPIN;SPOCK1	0.195629	0.708567	0.674199
GO:0003203	endocardial cushion morphogenesis	http://amigo.geneontology.org/amigo/term/GO:0003203	3	2451	9	16473	2.24183	6662;23462;4851	SOX9;HEY1;NOTCH1	0.196135	0.707444	0.674199
GO:0050764	regulation of phagocytosis	http://amigo.geneontology.org/amigo/term/GO:0050764	3	2451	9	16473	2.24183	10562;3685;949	OLFM4;ITGAV;SCARB1	0.196135	0.707444	0.674199
GO:0071372	cellular response to follicle-stimulating hormone stimulus	http://amigo.geneontology.org/amigo/term/GO:0071372	3	2451	9	16473	2.24183	1958;5074;4851	EGR1;PAWR;NOTCH1	0.196135	0.707444	0.674199
GO:0033160	positive regulation of protein import into nucleus, translocation	http://amigo.geneontology.org/amigo/term/GO:0033160	3	2451	9	16473	2.24183	3326;5469;51366	HSP90AB1;MED1;UBR5	0.196135	0.707444	0.674199
GO:0022407	regulation of cell-cell adhesion	http://amigo.geneontology.org/amigo/term/GO:0022407	3	2451	9	16473	2.24183	1952;51176;2049	CELSR2;LEF1;EPHB3	0.196135	0.707444	0.674199
GO:0003143	embryonic heart tube morphogenesis	http://amigo.geneontology.org/amigo/term/GO:0003143	3	2451	9	16473	2.24183	6262;90;3280	RYR2;ACVR1;HES1	0.196135	0.707444	0.674199
GO:0043653	mitochondrial fragmentation involved in apoptotic process	http://amigo.geneontology.org/amigo/term/GO:0043653	3	2451	9	16473	2.24183	2066;57805;64422	ERBB4;CCAR2;ATG3	0.196135	0.707444	0.674199
GO:0070886	positive regulation of calcineurin-NFAT signaling cascade	http://amigo.geneontology.org/amigo/term/GO:0070886	3	2451	9	16473	2.24183	3084;9472;2065	NRG1;AKAP6;ERBB3	0.196135	0.707444	0.674199
GO:0048103	somatic stem cell division	http://amigo.geneontology.org/amigo/term/GO:0048103	3	2451	9	16473	2.24183	57216;3815;4851	VANGL2;KIT;NOTCH1	0.196135	0.707444	0.674199
GO:0010761	fibroblast migration	http://amigo.geneontology.org/amigo/term/GO:0010761	3	2451	9	16473	2.24183	199953;7145;84159	TMEM201;TNS1;ARID5B	0.196135	0.707444	0.674199
GO:0030007	cellular potassium ion homeostasis	http://amigo.geneontology.org/amigo/term/GO:0030007	3	2451	9	16473	2.24183	482;817;3778	ATP1B2;CAMK2D;KCNMA1	0.196135	0.707444	0.674199
GO:0046512	sphingosine biosynthetic process	http://amigo.geneontology.org/amigo/term/GO:0046512	3	2451	9	16473	2.24183	9517;55331;2629	SPTLC2;ACER3;GBA	0.196135	0.707444	0.674199
GO:1901522	positive regulation of transcription from RNA polymerase II promoter involved in cellular response to chemical stimulus	http://amigo.geneontology.org/amigo/term/GO:1901522	3	2451	9	16473	2.24183	860;4090;4089	RUNX2;SMAD5;SMAD4	0.196135	0.707444	0.674199
GO:0010388	cullin deneddylation	http://amigo.geneontology.org/amigo/term/GO:0010388	3	2451	9	16473	2.24183	10920;10987;64708	COPS8;COPS5;COPS7B	0.196135	0.707444	0.674199
GO:0007289	spermatid nucleus differentiation	http://amigo.geneontology.org/amigo/term/GO:0007289	3	2451	9	16473	2.24183	9519;3267;90780	TBPL1;AGFG1;PYGO2	0.196135	0.707444	0.674199
GO:0045741	positive regulation of epidermal growth factor-activated receptor activity	http://amigo.geneontology.org/amigo/term/GO:0045741	3	2451	9	16473	2.24183	2069;134;55294	EREG;ADORA1;FBXW7	0.196135	0.707444	0.674199
GO:0000075	cell cycle checkpoint	http://amigo.geneontology.org/amigo/term/GO:0000075	3	2451	9	16473	2.24183	64858;51776;5925	DCLRE1B;ZAK;RB1	0.196135	0.707444	0.674199
GO:0010470	regulation of gastrulation	http://amigo.geneontology.org/amigo/term/GO:0010470	3	2451	9	16473	2.24183	1605;23122;60436	DAG1;CLASP2;TGIF2	0.196135	0.707444	0.674199
GO:0021952	central nervous system projection neuron axonogenesis	http://amigo.geneontology.org/amigo/term/GO:0021952	3	2451	9	16473	2.24183	2049;9201;2048	EPHB3;DCLK1;EPHB2	0.196135	0.707444	0.674199
GO:0045744	negative regulation of G-protein coupled receptor protein signaling pathway	http://amigo.geneontology.org/amigo/term/GO:0045744	3	2451	9	16473	2.24183	23322;1407;3576	RPGRIP1L;CRY1;CXCL8	0.196135	0.707444	0.674199
GO:0090084	negative regulation of inclusion body assembly	http://amigo.geneontology.org/amigo/term/GO:0090084	3	2451	9	16473	2.24183	55466;26278;10049	DNAJA4;SACS;DNAJB6	0.196135	0.707444	0.674199
GO:0090162	establishment of epithelial cell polarity	http://amigo.geneontology.org/amigo/term/GO:0090162	3	2451	9	16473	2.24183	55691;9267;23150	FRMD4A;CYTH1;FRMD4B	0.196135	0.707444	0.674199
GO:0006983	ER overload response	http://amigo.geneontology.org/amigo/term/GO:0006983	3	2451	9	16473	2.24183	1649;84919;9451	DDIT3;PPP1R15B;EIF2AK3	0.196135	0.707444	0.674199
GO:0003407	neural retina development	http://amigo.geneontology.org/amigo/term/GO:0003407	3	2451	9	16473	2.24183	493;490;6597	ATP2B4;ATP2B1;SMARCA4	0.196135	0.707444	0.674199
GO:0005979	regulation of glycogen biosynthetic process	http://amigo.geneontology.org/amigo/term/GO:0005979	3	2451	9	16473	2.24183	79660;5509;5500	PPP1R3B;PPP1R3D;PPP1CB	0.196135	0.707444	0.674199
GO:0002064	epithelial cell development	http://amigo.geneontology.org/amigo/term/GO:0002064	3	2451	9	16473	2.24183	57835;2683;2099	SLC4A5;B4GALT1;ESR1	0.196135	0.707444	0.674199
GO:0046887	positive regulation of hormone secretion	http://amigo.geneontology.org/amigo/term/GO:0046887	3	2451	9	16473	2.24183	5028;6664;1906	P2RY1;SOX11;EDN1	0.196135	0.707444	0.674199
GO:0045124	regulation of bone resorption	http://amigo.geneontology.org/amigo/term/GO:0045124	3	2451	9	16473	2.24183	1901;3690;53832	S1PR1;ITGB3;IL20RA	0.196135	0.707444	0.674199
GO:2000678	negative regulation of transcription regulatory region DNA binding	http://amigo.geneontology.org/amigo/term/GO:2000678	4	2451	14	16473	1.92177	25942;23462;6664;6717	SIN3A;HEY1;SOX11;SRI	0.196724	0.706143	0.674199
GO:0016239	positive regulation of macroautophagy	http://amigo.geneontology.org/amigo/term/GO:0016239	4	2451	14	16473	1.92177	5049;201475;23001;10206	PAFAH1B2;RAB12;WDFY3;TRIM13	0.196724	0.706143	0.674199
GO:0060047	heart contraction	http://amigo.geneontology.org/amigo/term/GO:0060047	4	2451	14	16473	1.92177	998;10345;6444;70	CDC42;TRDN;SGCD;ACTC1	0.196724	0.706143	0.674199
GO:0014850	response to muscle activity	http://amigo.geneontology.org/amigo/term/GO:0014850	4	2451	14	16473	1.92177	10891;3091;6262;9495	PPARGC1A;HIF1A;RYR2;AKAP5	0.196724	0.706143	0.674199
GO:0042993	positive regulation of transcription factor import into nucleus	http://amigo.geneontology.org/amigo/term/GO:0042993	4	2451	14	16473	1.92177	4088;999;5295;1440	SMAD3;CDH1;PIK3R1;CSF3	0.196724	0.706143	0.674199
GO:0005513	detection of calcium ion	http://amigo.geneontology.org/amigo/term/GO:0005513	4	2451	14	16473	1.92177	808;6262;6857;801	CALM3;RYR2;SYT1;CALM1	0.196724	0.706143	0.674199
GO:0010975	regulation of neuron projection development	http://amigo.geneontology.org/amigo/term/GO:0010975	4	2451	14	16473	1.92177	55704;81565;5728;6616	CCDC88A;NDEL1;PTEN;SNAP25	0.196724	0.706143	0.674199
GO:0010001	glial cell differentiation	http://amigo.geneontology.org/amigo/term/GO:0010001	4	2451	14	16473	1.92177	2250;8929;5649;10893	FGF5;PHOX2B;RELN;MMP24	0.196724	0.706143	0.674199
GO:0050982	detection of mechanical stimulus	http://amigo.geneontology.org/amigo/term/GO:0050982	4	2451	14	16473	1.92177	5311;23258;160518;8557	PKD2;DENND5A;DENND5B;TCAP	0.196724	0.706143	0.674199
GO:0051298	centrosome duplication	http://amigo.geneontology.org/amigo/term/GO:0051298	4	2451	14	16473	1.92177	5311;9475;9639;9738	PKD2;ROCK2;ARHGEF10;CCP110	0.196724	0.706143	0.674199
GO:0006646	phosphatidylethanolamine biosynthetic process	http://amigo.geneontology.org/amigo/term/GO:0006646	4	2451	14	16473	1.92177	85465;55500;55224;1119	EPT1;ETNK1;ETNK2;CHKA	0.196724	0.706143	0.674199
GO:0010875	positive regulation of cholesterol efflux	http://amigo.geneontology.org/amigo/term/GO:0010875	4	2451	14	16473	1.92177	19;7376;5360;5727	ABCA1;NR1H2;PLTP;PTCH1	0.196724	0.706143	0.674199
GO:0060292	long term synaptic depression	http://amigo.geneontology.org/amigo/term/GO:0060292	4	2451	14	16473	1.92177	6812;10769;5728;22941	STXBP1;PLK2;PTEN;SHANK2	0.196724	0.706143	0.674199
GO:0043488	regulation of mRNA stability	http://amigo.geneontology.org/amigo/term/GO:0043488	4	2451	14	16473	1.92177	79882;6426;677;51441	ZC3H14;SRSF1;ZFP36L1;YTHDF2	0.196724	0.706143	0.674199
GO:0048168	regulation of neuronal synaptic plasticity	http://amigo.geneontology.org/amigo/term/GO:0048168	4	2451	14	16473	1.92177	5923;1959;63827;815	RASGRF1;EGR2;BCAN;CAMK2A	0.196724	0.706143	0.674199
GO:0008053	mitochondrial fusion	http://amigo.geneontology.org/amigo/term/GO:0008053	4	2451	14	16473	1.92177	54471;578;55669;4976	MIEF1;BAK1;MFN1;OPA1	0.196724	0.706143	0.674199
GO:0051279	regulation of release of sequestered calcium ion into cytosol	http://amigo.geneontology.org/amigo/term/GO:0051279	4	2451	14	16473	1.92177	287;5587;10345;5581	ANK2;PRKD1;TRDN;PRKCE	0.196724	0.706143	0.674199
GO:0035269	protein O-linked mannosylation	http://amigo.geneontology.org/amigo/term/GO:0035269	4	2451	14	16473	1.92177	9215;11041;29954;2218	LARGE;B4GAT1;POMT2;FKTN	0.196724	0.706143	0.674199
GO:0060707	trophoblast giant cell differentiation	http://amigo.geneontology.org/amigo/term/GO:0060707	4	2451	14	16473	1.92177	9021;9421;639;59343	SOCS3;HAND1;PRDM1;SENP2	0.196724	0.706143	0.674199
GO:0010633	negative regulation of epithelial cell migration	http://amigo.geneontology.org/amigo/term/GO:0010633	4	2451	14	16473	1.92177	23603;64081;153090;10371	CORO1C;PBLD;DAB2IP;SEMA3A	0.196724	0.706143	0.674199
GO:0060548	negative regulation of cell death	http://amigo.geneontology.org/amigo/term/GO:0060548	10	2451	47	16473	1.43175	1490;9525;6431;6659;5587;4862;3491;6664;4089;2247	CTGF;VPS4B;SRSF6;SOX4;PRKD1;NPAS2;CYR61;SOX11;SMAD4;FGF2	0.196955	0.705634	0.674199
GO:0070374	positive regulation of ERK1 and ERK2 cascade	http://amigo.geneontology.org/amigo/term/GO:0070374	28	2451	155	16473	1.21658	10125;55294;168667;2066;3156;2149;2247;5028;2263;27;817;51277;3358;1490;5906;3791;9693;5728;7422;5159;6764;255743;5908;8074;2261;5156;408;116	RASGRP1;FBXW7;BMPER;ERBB4;HMGCR;F2R;FGF2;P2RY1;FGFR2;ABL2;CAMK2D;DNAJC27;HTR2C;CTGF;RAP1A;KDR;RAPGEF2;PTEN;VEGFA;PDGFRB;ST5;NPNT;RAP1B;FGF23;FGFR3;PDGFRA;ARRB1;ADCYAP1	0.198063	0.703197	0.674199
GO:0032092	positive regulation of protein binding	http://amigo.geneontology.org/amigo/term/GO:0032092	11	2451	53	16473	1.39669	10769;27;3326;65981;9693;1440;25805;2035;118;408;9451	PLK2;ABL2;HSP90AB1;CAPRIN2;RAPGEF2;CSF3;BAMBI;EPB41;ADD1;ARRB1;EIF2AK3	0.20038	0.698147	0.674199
GO:0043406	positive regulation of MAP kinase activity	http://amigo.geneontology.org/amigo/term/GO:0043406	11	2451	53	16473	1.39669	3845;5159;4254;1906;958;10125;8654;2260;7422;4208;2247	KRAS;PDGFRB;KITLG;EDN1;CD40;RASGRP1;PDE5A;FGFR1;VEGFA;MEF2C;FGF2	0.20038	0.698147	0.674199
GO:0042594	response to starvation	http://amigo.geneontology.org/amigo/term/GO:0042594	8	2451	36	16473	1.49516	1649;65985;1373;9706;374659;10891;6751;54828	DDIT3;AACS;CPS1;ULK2;HDDC3;PPARGC1A;SSTR1;BCAS3	0.203191	0.692096	0.674199
GO:0070423	nucleotide-binding oligomerization domain containing signaling pathway	http://amigo.geneontology.org/amigo/term/GO:0070423	6	2451	25	16473	1.61453	1540;257397;6885;83737;7128;7335	CYLD;TAB3;MAP3K7;ITCH;TNFAIP3;UBE2V1	0.205733	0.686695	0.674199
GO:0051899	membrane depolarization	http://amigo.geneontology.org/amigo/term/GO:0051899	6	2451	25	16473	1.61453	777;1906;6324;785;6331;4297	CACNA1E;EDN1;SCN1B;CACNB4;SCN5A;KMT2A	0.205733	0.686695	0.674199
GO:0000289	nuclear-transcribed mRNA poly(A) tail shortening	http://amigo.geneontology.org/amigo/term/GO:0000289	6	2451	25	16473	1.61453	10605;9924;57472;85456;4848;4850	PAIP1;PAN2;CNOT6;TNKS1BP1;CNOT2;CNOT4	0.205733	0.686695	0.674199
GO:0030206	chondroitin sulfate biosynthetic process	http://amigo.geneontology.org/amigo/term/GO:0030206	6	2451	25	16473	1.61453	1634;64131;56548;63827;64132;9469	DCN;XYLT1;CHST7;BCAN;XYLT2;CHST3	0.205733	0.686695	0.674199
GO:0043001	Golgi to plasma membrane protein transport	http://amigo.geneontology.org/amigo/term/GO:0043001	6	2451	25	16473	1.61453	51125;6711;10133;63971;11031;10890	GOLGA7;SPTBN1;OPTN;KIF13A;RAB31;RAB10	0.205733	0.686695	0.674199
GO:0035023	regulation of Rho protein signal transduction	http://amigo.geneontology.org/amigo/term/GO:0035023	15	2451	77	16473	1.31118	8874;57679;5923;10276;57580;9639;121512;50649;55785;9828;23370;8997;9826;50618;26230	ARHGEF7;ALS2;RASGRF1;NET1;PREX1;ARHGEF10;FGD4;ARHGEF4;FGD6;ARHGEF17;ARHGEF18;KALRN;ARHGEF11;ITSN2;TIAM2	0.206534	0.685008	0.674199
GO:0031124	mRNA 3'-end processing	http://amigo.geneontology.org/amigo/term/GO:0031124	9	2451	42	16473	1.44182	134353;6432;8683;6431;11051;8106;51362;6426;6628	LSM11;SRSF7;SRSF9;SRSF6;NUDT21;PABPN1;CDC40;SRSF1;SNRPB	0.208528	0.680836	0.674199
GO:0006921	cellular component disassembly involved in execution phase of apoptosis	http://amigo.geneontology.org/amigo/term/GO:0006921	10	2451	48	16473	1.40183	999;5062;1828;8428;3836;324;2620;118;6304;3837	CDH1;PAK2;DSG1;STK24;KPNA1;APC;GAS2;ADD1;SATB1;KPNB1	0.212303	0.673044	0.674199
GO:0010718	positive regulation of epithelial to mesenchymal transition	http://amigo.geneontology.org/amigo/term/GO:0010718	7	2451	31	16473	1.51911	51176;1601;4088;4851;25805;7041;4089	LEF1;DAB2;SMAD3;NOTCH1;BAMBI;TGFB1I1;SMAD4	0.214922	0.667719	0.674199
GO:0017157	regulation of exocytosis	http://amigo.geneontology.org/amigo/term/GO:0017157	7	2451	31	16473	1.51911	23011;9001;10814;201475;6857;10890;51762	RAB21;HAP1;CPLX2;RAB12;SYT1;RAB10;RAB8B	0.214922	0.667719	0.674199
GO:0010827	regulation of glucose transport	http://amigo.geneontology.org/amigo/term/GO:0010827	7	2451	31	16473	1.51911	23279;9818;4928;81929;348995;9972;7175	NUP160;NUP58;NUP98;SEH1L;NUP43;NUP153;TPR	0.214922	0.667719	0.674199
GO:0090190	positive regulation of branching involved in ureteric bud morphogenesis	http://amigo.geneontology.org/amigo/term/GO:0090190	5	2451	20	16473	1.68162	7849;7422;6662;55366;30812	PAX8;VEGFA;SOX9;LGR4;SOX8	0.215909	0.665729	0.674199
GO:0048169	regulation of long-term neuronal synaptic plasticity	http://amigo.geneontology.org/amigo/term/GO:0048169	5	2451	20	16473	1.68162	1958;3845;1742;81832;3766	EGR1;KRAS;DLG4;NETO1;KCNJ10	0.215909	0.665729	0.674199
GO:0055074	calcium ion homeostasis	http://amigo.geneontology.org/amigo/term/GO:0055074	5	2451	20	16473	1.68162	3791;57158;7021;55503;160335	KDR;JPH2;TFAP2B;TRPV6;TMTC2	0.215909	0.665729	0.674199
GO:0001659	temperature homeostasis	http://amigo.geneontology.org/amigo/term/GO:0001659	5	2451	20	16473	1.68162	10891;6774;134;2308;57561	PPARGC1A;STAT3;ADORA1;FOXO1;ARRDC3	0.215909	0.665729	0.674199
GO:0006970	response to osmotic stress	http://amigo.geneontology.org/amigo/term/GO:0006970	5	2451	20	16473	1.68162	10725;9819;3778;9053;8065	NFAT5;TSC22D2;KCNMA1;MAP7;CUL5	0.215909	0.665729	0.674199
GO:0042147	retrograde transport, endosome to Golgi	http://amigo.geneontology.org/amigo/term/GO:0042147	12	2451	60	16473	1.34588	7879;10228;400;23258;51542;143187;7813;51479;9570;8729;200576;9559	RAB7A;STX6;ARL1;DENND5A;VPS54;VTI1A;EVI5;ANKFY1;GOSR2;GBF1;PIKFYVE;VPS26A	0.216734	0.664074	0.674199
GO:0051091	positive regulation of sequence-specific DNA binding transcription factor activity	http://amigo.geneontology.org/amigo/term/GO:0051091	19	2451	102	16473	1.25391	3815;55859;5530;2099;4762;6597;8322;4821;63973;1856;5728;10891;8613;81603;4040;627;4808;4760;84159	KIT;BEX1;PPP3CA;ESR1;NEUROG1;SMARCA4;FZD4;NKX2-2;NEUROG2;DVL2;PTEN;PPARGC1A;PPAP2B;TRIM8;LRP6;BDNF;NHLH2;NEUROD1;ARID5B	0.217066	0.663408	0.674199
GO:0007517	muscle organ development	http://amigo.geneontology.org/amigo/term/GO:0007517	17	2451	90	16473	1.27139	283078;6444;11149;6938;1756;60529;2115;463;4303;2275;4209;2218;7402;6717;4208;57496;5463	MKX;SGCD;BVES;TCF12;DMD;ALX4;ETV1;ZFHX3;FOXO4;FHL3;MEF2D;FKTN;UTRN;SRI;MEF2C;MKL2;POU6F1	0.218333	0.660881	0.674199
GO:0007611	learning or memory	http://amigo.geneontology.org/amigo/term/GO:0007611	8	2451	37	16473	1.45466	1959;25946;1958;2740;5728;2760;431707;4208	EGR2;ZNF385A;EGR1;GLP1R;PTEN;GM2A;LHX8;MEF2C	0.221113	0.655386	0.674199
GO:0050890	cognition	http://amigo.geneontology.org/amigo/term/GO:0050890	8	2451	37	16473	1.45466	2778;1128;139411;151556;134;10752;55636;2915	GNAS;CHRM1;PTCHD1;GPR155;ADORA1;CHL1;CHD7;GRM5	0.221113	0.655386	0.674199
GO:0030838	positive regulation of actin filament polymerization	http://amigo.geneontology.org/amigo/term/GO:0030838	9	2451	43	16473	1.40821	4214;11135;1440;5581;253260;7408;55604;1739;2885	MAP3K1;CDC42EP1;CSF3;PRKCE;RICTOR;VASP;LRRC16A;DLG1;GRB2	0.225311	0.647218	0.674199
GO:0006754	ATP biosynthetic process	http://amigo.geneontology.org/amigo/term/GO:0006754	4	2451	15	16473	1.79354	5313;400916;10165;2631	PKLR;CHCHD10;SLC25A13;GBAS	0.225399	0.647049	0.674199
GO:0086005	ventricular cardiac muscle cell action potential	http://amigo.geneontology.org/amigo/term/GO:0086005	4	2451	15	16473	1.79354	287;23327;6331;6262	ANK2;NEDD4L;SCN5A;RYR2	0.225399	0.647049	0.674199
GO:0048854	brain morphogenesis	http://amigo.geneontology.org/amigo/term/GO:0048854	4	2451	15	16473	1.79354	85358;5728;63925;57282	SHANK3;PTEN;ZNF335;SLC4A10	0.225399	0.647049	0.674199
GO:0019674	NAD metabolic process	http://amigo.geneontology.org/amigo/term/GO:0019674	4	2451	15	16473	1.79354	8564;23057;133686;5740	KMO;NMNAT2;NADK2;PTGIS	0.225399	0.647049	0.674199
GO:0002042	cell migration involved in sprouting angiogenesis	http://amigo.geneontology.org/amigo/term/GO:0002042	4	2451	15	16473	1.79354	7422;3791;3688;2247	VEGFA;KDR;ITGB1;FGF2	0.225399	0.647049	0.674199
GO:0051571	positive regulation of histone H3-K4 methylation	http://amigo.geneontology.org/amigo/term/GO:0051571	4	2451	15	16473	1.79354	23168;8473;4297;4602	RTF1;OGT;KMT2A;MYB	0.225399	0.647049	0.674199
GO:0060314	regulation of ryanodine-sensitive calcium-release channel activity	http://amigo.geneontology.org/amigo/term/GO:0060314	4	2451	15	16473	1.79354	1756;817;5144;57158	DMD;CAMK2D;PDE4D;JPH2	0.225399	0.647049	0.674199
GO:2000249	regulation of actin cytoskeleton reorganization	http://amigo.geneontology.org/amigo/term/GO:2000249	4	2451	15	16473	1.79354	23607;50848;27;5156	CD2AP;F11R;ABL2;PDGFRA	0.225399	0.647049	0.674199
GO:0050995	negative regulation of lipid catabolic process	http://amigo.geneontology.org/amigo/term/GO:0050995	4	2451	15	16473	1.79354	5140;64784;134;5562	PDE3B;CRTC3;ADORA1;PRKAA1	0.225399	0.647049	0.674199
GO:0010524	positive regulation of calcium ion transport into cytosol	http://amigo.geneontology.org/amigo/term/GO:0010524	4	2451	15	16473	1.79354	9495;10724;7222;578	AKAP5;MGEA5;TRPC3;BAK1	0.225399	0.647049	0.674199
GO:0002526	acute inflammatory response	http://amigo.geneontology.org/amigo/term/GO:0002526	4	2451	15	16473	1.79354	90;2683;7292;8876	ACVR1;B4GALT1;TNFSF4;VNN1	0.225399	0.647049	0.674199
GO:0046328	regulation of JNK cascade	http://amigo.geneontology.org/amigo/term/GO:0046328	4	2451	15	16473	1.79354	57630;3480;5911;10987	SH3RF1;IGF1R;RAP2A;COPS5	0.225399	0.647049	0.674199
GO:0048026	positive regulation of mRNA splicing, via spliceosome	http://amigo.geneontology.org/amigo/term/GO:0048026	4	2451	15	16473	1.79354	11189;26528;283375;55734	CELF3;DAZAP1;SLC39A5;ZFP64	0.225399	0.647049	0.674199
GO:1901216	positive regulation of neuron death	http://amigo.geneontology.org/amigo/term/GO:1901216	4	2451	15	16473	1.79354	7159;8301;2002;4804	TP53BP2;PICALM;ELK1;NGFR	0.225399	0.647049	0.674199
GO:0015693	magnesium ion transport	http://amigo.geneontology.org/amigo/term/GO:0015693	4	2451	15	16473	1.79354	23390;123606;79815;93380	ZDHHC17;NIPA1;NIPAL2;MMGT1	0.225399	0.647049	0.674199
GO:0006664	glycolipid metabolic process	http://amigo.geneontology.org/amigo/term/GO:0006664	2	2451	5	16473	2.68975	56983;143888	POGLUT1;KDELC2	0.226818	0.644322	0.674199
GO:0050881	musculoskeletal movement	http://amigo.geneontology.org/amigo/term/GO:0050881	2	2451	5	16473	2.68975	26058;51542	GIGYF2;VPS54	0.226818	0.644322	0.674199
GO:0050847	progesterone receptor signaling pathway	http://amigo.geneontology.org/amigo/term/GO:0050847	2	2451	5	16473	2.68975	51366;4734	UBR5;NEDD4	0.226818	0.644322	0.674199
GO:0002819	regulation of adaptive immune response	http://amigo.geneontology.org/amigo/term/GO:0002819	2	2451	5	16473	2.68975	7292;3659	TNFSF4;IRF1	0.226818	0.644322	0.674199
GO:0070120	ciliary neurotrophic factor-mediated signaling pathway	http://amigo.geneontology.org/amigo/term/GO:0070120	2	2451	5	16473	2.68975	3572;1271	IL6ST;CNTFR	0.226818	0.644322	0.674199
GO:0036336	dendritic cell migration	http://amigo.geneontology.org/amigo/term/GO:0036336	2	2451	5	16473	2.68975	2059;998	EPS8;CDC42	0.226818	0.644322	0.674199
GO:2000675	negative regulation of type B pancreatic cell apoptotic process	http://amigo.geneontology.org/amigo/term/GO:2000675	2	2451	5	16473	2.68975	831;4760	CAST;NEUROD1	0.226818	0.644322	0.674199
GO:1904261	positive regulation of basement membrane assembly involved in embryonic body morphogenesis	http://amigo.geneontology.org/amigo/term/GO:1904261	2	2451	5	16473	2.68975	1605;23122	DAG1;CLASP2	0.226818	0.644322	0.674199
GO:0016482	cytoplasmic transport	http://amigo.geneontology.org/amigo/term/GO:0016482	2	2451	5	16473	2.68975	135295;10097	SRSF12;ACTR2	0.226818	0.644322	0.674199
GO:0060536	cartilage morphogenesis	http://amigo.geneontology.org/amigo/term/GO:0060536	2	2451	5	16473	2.68975	9421;9464	HAND1;HAND2	0.226818	0.644322	0.674199
GO:0042634	regulation of hair cycle	http://amigo.geneontology.org/amigo/term/GO:0042634	2	2451	5	16473	2.68975	406;9575	ARNTL;CLOCK	0.226818	0.644322	0.674199
GO:0060117	auditory receptor cell development	http://amigo.geneontology.org/amigo/term/GO:0060117	2	2451	5	16473	2.68975	9497;2260	SLC4A7;FGFR1	0.226818	0.644322	0.674199
GO:0021955	central nervous system neuron axonogenesis	http://amigo.geneontology.org/amigo/term/GO:0021955	2	2451	5	16473	2.68975	81565;5728	NDEL1;PTEN	0.226818	0.644322	0.674199
GO:1902004	positive regulation of beta-amyloid formation	http://amigo.geneontology.org/amigo/term/GO:1902004	2	2451	5	16473	2.68975	8301;347731	PICALM;LRRTM3	0.226818	0.644322	0.674199
GO:0051707	response to other organism	http://amigo.geneontology.org/amigo/term/GO:0051707	2	2451	5	16473	2.68975	7456;5313	WIPF1;PKLR	0.226818	0.644322	0.674199
GO:0014009	glial cell proliferation	http://amigo.geneontology.org/amigo/term/GO:0014009	2	2451	5	16473	2.68975	6659;6664	SOX4;SOX11	0.226818	0.644322	0.674199
GO:0021532	neural tube patterning	http://amigo.geneontology.org/amigo/term/GO:0021532	2	2451	5	16473	2.68975	23322;5727	RPGRIP1L;PTCH1	0.226818	0.644322	0.674199
GO:0051098	regulation of binding	http://amigo.geneontology.org/amigo/term/GO:0051098	2	2451	5	16473	2.68975	4088;4089	SMAD3;SMAD4	0.226818	0.644322	0.674199
GO:0007100	mitotic centrosome separation	http://amigo.geneontology.org/amigo/term/GO:0007100	2	2451	5	16473	2.68975	81565;9371	NDEL1;KIF3B	0.226818	0.644322	0.674199
GO:0032792	negative regulation of CREB transcription factor activity	http://amigo.geneontology.org/amigo/term/GO:0032792	2	2451	5	16473	2.68975	1649;150094	DDIT3;SIK1	0.226818	0.644322	0.674199
GO:0034392	negative regulation of smooth muscle cell apoptotic process	http://amigo.geneontology.org/amigo/term/GO:0034392	2	2451	5	16473	2.68975	1906;4040	EDN1;LRP6	0.226818	0.644322	0.674199
GO:0045908	negative regulation of vasodilation	http://amigo.geneontology.org/amigo/term/GO:0045908	2	2451	5	16473	2.68975	134;3156	ADORA1;HMGCR	0.226818	0.644322	0.674199
GO:0051224	negative regulation of protein transport	http://amigo.geneontology.org/amigo/term/GO:0051224	2	2451	5	16473	2.68975	8724;54602	SNX3;NDFIP2	0.226818	0.644322	0.674199
GO:0061590	calcium activated phosphatidylcholine scrambling	http://amigo.geneontology.org/amigo/term/GO:0061590	2	2451	5	16473	2.68975	121601;196527	ANO4;ANO6	0.226818	0.644322	0.674199
GO:2000780	negative regulation of double-strand break repair	http://amigo.geneontology.org/amigo/term/GO:2000780	2	2451	5	16473	2.68975	51366;9320	UBR5;TRIP12	0.226818	0.644322	0.674199
GO:0033599	regulation of mammary gland epithelial cell proliferation	http://amigo.geneontology.org/amigo/term/GO:0033599	2	2451	5	16473	2.68975	3202;90780	HOXA5;PYGO2	0.226818	0.644322	0.674199
GO:0018406	protein C-linked glycosylation via 2'-alpha-mannosyl-L-tryptophan	http://amigo.geneontology.org/amigo/term/GO:0018406	2	2451	5	16473	2.68975	283417;147991	DPY19L2;DPY19L3	0.226818	0.644322	0.674199
GO:1902108	regulation of mitochondrial membrane permeability involved in apoptotic process	http://amigo.geneontology.org/amigo/term/GO:1902108	2	2451	5	16473	2.68975	23788;815	MTCH2;CAMK2A	0.226818	0.644322	0.674199
GO:0007033	vacuole organization	http://amigo.geneontology.org/amigo/term/GO:0007033	2	2451	5	16473	2.68975	9525;4124	VPS4B;MAN2A1	0.226818	0.644322	0.674199
GO:0060964	regulation of gene silencing by miRNA	http://amigo.geneontology.org/amigo/term/GO:0060964	2	2451	5	16473	2.68975	23369;79727	PUM2;LIN28A	0.226818	0.644322	0.674199
GO:0035881	amacrine cell differentiation	http://amigo.geneontology.org/amigo/term/GO:0035881	2	2451	5	16473	2.68975	6096;4760	RORB;NEUROD1	0.226818	0.644322	0.674199
GO:0010739	positive regulation of protein kinase A signaling	http://amigo.geneontology.org/amigo/term/GO:0010739	2	2451	5	16473	2.68975	9495;9590	AKAP5;AKAP12	0.226818	0.644322	0.674199
GO:0032212	positive regulation of telomere maintenance via telomerase	http://amigo.geneontology.org/amigo/term/GO:0032212	2	2451	5	16473	2.68975	80351;8658	TNKS2;TNKS	0.226818	0.644322	0.674199
GO:0030098	lymphocyte differentiation	http://amigo.geneontology.org/amigo/term/GO:0030098	2	2451	5	16473	2.68975	865;2323	CBFB;FLT3LG	0.226818	0.644322	0.674199
GO:0060336	negative regulation of interferon-gamma-mediated signaling pathway	http://amigo.geneontology.org/amigo/term/GO:0060336	2	2451	5	16473	2.68975	7376;5771	NR1H2;PTPN2	0.226818	0.644322	0.674199
GO:0045053	protein retention in Golgi apparatus	http://amigo.geneontology.org/amigo/term/GO:0045053	2	2451	5	16473	2.68975	54832;55187	VPS13C;VPS13D	0.226818	0.644322	0.674199
GO:0007262	STAT protein import into nucleus	http://amigo.geneontology.org/amigo/term/GO:0007262	2	2451	5	16473	2.68975	2149;3280	F2R;HES1	0.226818	0.644322	0.674199
GO:0030578	PML body organization	http://amigo.geneontology.org/amigo/term/GO:0030578	2	2451	5	16473	2.68975	2113;7341	ETS1;SUMO1	0.226818	0.644322	0.674199
GO:0006534	cysteine metabolic process	http://amigo.geneontology.org/amigo/term/GO:0006534	2	2451	5	16473	2.68975	2730;9054	GCLM;NFS1	0.226818	0.644322	0.674199
GO:0003209	cardiac atrium morphogenesis	http://amigo.geneontology.org/amigo/term/GO:0003209	2	2451	5	16473	2.68975	57493;4851	HEG1;NOTCH1	0.226818	0.644322	0.674199
GO:0044332	Wnt signaling pathway involved in dorsal/ventral axis specification	http://amigo.geneontology.org/amigo/term/GO:0044332	2	2451	5	16473	2.68975	7855;4040	FZD5;LRP6	0.226818	0.644322	0.674199
GO:0030035	microspike assembly	http://amigo.geneontology.org/amigo/term/GO:0030035	2	2451	5	16473	2.68975	6624;121512	FSCN1;FGD4	0.226818	0.644322	0.674199
GO:0035511	oxidative DNA demethylation	http://amigo.geneontology.org/amigo/term/GO:0035511	2	2451	5	16473	2.68975	200424;80312	TET3;TET1	0.226818	0.644322	0.674199
GO:0048311	mitochondrion distribution	http://amigo.geneontology.org/amigo/term/GO:0048311	2	2451	5	16473	2.68975	57835;4534	SLC4A5;MTM1	0.226818	0.644322	0.674199
GO:0071557	histone H3-K27 demethylation	http://amigo.geneontology.org/amigo/term/GO:0071557	2	2451	5	16473	2.68975	7403;80853	KDM6A;KDM7A	0.226818	0.644322	0.674199
GO:0061591	calcium activated galactosylceramide scrambling	http://amigo.geneontology.org/amigo/term/GO:0061591	2	2451	5	16473	2.68975	121601;196527	ANO4;ANO6	0.226818	0.644322	0.674199
GO:0070318	positive regulation of G0 to G1 transition	http://amigo.geneontology.org/amigo/term/GO:0070318	2	2451	5	16473	2.68975	1490;5469	CTGF;MED1	0.226818	0.644322	0.674199
GO:0033153	T cell receptor V(D)J recombination	http://amigo.geneontology.org/amigo/term/GO:0033153	2	2451	5	16473	2.68975	51176;64919	LEF1;BCL11B	0.226818	0.644322	0.674199
GO:0019530	taurine metabolic process	http://amigo.geneontology.org/amigo/term/GO:0019530	2	2451	5	16473	2.68975	6777;570	STAT5B;BAAT	0.226818	0.644322	0.674199
GO:0021631	optic nerve morphogenesis	http://amigo.geneontology.org/amigo/term/GO:0021631	2	2451	5	16473	2.68975	2737;2048	GLI3;EPHB2	0.226818	0.644322	0.674199
GO:0072498	embryonic skeletal joint development	http://amigo.geneontology.org/amigo/term/GO:0072498	2	2451	5	16473	2.68975	130497;2131	OSR1;EXT1	0.226818	0.644322	0.674199
GO:0043043	peptide biosynthetic process	http://amigo.geneontology.org/amigo/term/GO:0043043	2	2451	5	16473	2.68975	5122;1756	PCSK1;DMD	0.226818	0.644322	0.674199
GO:0023052	signaling	http://amigo.geneontology.org/amigo/term/GO:0023052	2	2451	5	16473	2.68975	58512;22839	DLGAP3;DLGAP4	0.226818	0.644322	0.674199
GO:0071599	otic vesicle development	http://amigo.geneontology.org/amigo/term/GO:0071599	2	2451	5	16473	2.68975	7849;1280	PAX8;COL2A1	0.226818	0.644322	0.674199
GO:0043584	nose development	http://amigo.geneontology.org/amigo/term/GO:0043584	2	2451	5	16473	2.68975	23322;55636	RPGRIP1L;CHD7	0.226818	0.644322	0.674199
GO:0048671	negative regulation of collateral sprouting	http://amigo.geneontology.org/amigo/term/GO:0048671	2	2451	5	16473	2.68975	53335;9706	BCL11A;ULK2	0.226818	0.644322	0.674199
GO:0060750	epithelial cell proliferation involved in mammary gland duct elongation	http://amigo.geneontology.org/amigo/term/GO:0060750	2	2451	5	16473	2.68975	5469;2099	MED1;ESR1	0.226818	0.644322	0.674199
GO:0003180	aortic valve morphogenesis	http://amigo.geneontology.org/amigo/term/GO:0003180	2	2451	5	16473	2.68975	4851;1942	NOTCH1;EFNA1	0.226818	0.644322	0.674199
GO:0071504	cellular response to heparin	http://amigo.geneontology.org/amigo/term/GO:0071504	2	2451	5	16473	2.68975	1958;6662	EGR1;SOX9	0.226818	0.644322	0.674199
GO:0030913	paranodal junction assembly	http://amigo.geneontology.org/amigo/term/GO:0030913	2	2451	5	16473	2.68975	23114;23136	NFASC;EPB41L3	0.226818	0.644322	0.674199
GO:0045639	positive regulation of myeloid cell differentiation	http://amigo.geneontology.org/amigo/term/GO:0045639	2	2451	5	16473	2.68975	3202;1440	HOXA5;CSF3	0.226818	0.644322	0.674199
GO:0070863	positive regulation of protein exit from endoplasmic reticulum	http://amigo.geneontology.org/amigo/term/GO:0070863	2	2451	5	16473	2.68975	89866;55754	SEC16B;TMEM30A	0.226818	0.644322	0.674199
GO:0015015	heparan sulfate proteoglycan biosynthetic process, enzymatic modification	http://amigo.geneontology.org/amigo/term/GO:0015015	2	2451	5	16473	2.68975	90161;9953	HS6ST2;HS3ST3B1	0.226818	0.644322	0.674199
GO:0021517	ventral spinal cord development	http://amigo.geneontology.org/amigo/term/GO:0021517	2	2451	5	16473	2.68975	5649;7436	RELN;VLDLR	0.226818	0.644322	0.674199
GO:0060665	regulation of branching involved in salivary gland morphogenesis by mesenchymal-epithelial signaling	http://amigo.geneontology.org/amigo/term/GO:0060665	2	2451	5	16473	2.68975	4233;2260	MET;FGFR1	0.226818	0.644322	0.674199
GO:0021879	forebrain neuron differentiation	http://amigo.geneontology.org/amigo/term/GO:0021879	2	2451	5	16473	2.68975	51176;23440	LEF1;OTP	0.226818	0.644322	0.674199
GO:0090207	regulation of triglyceride metabolic process	http://amigo.geneontology.org/amigo/term/GO:0090207	2	2451	5	16473	2.68975	79718;22863	TBL1XR1;ATG14	0.226818	0.644322	0.674199
GO:0050996	positive regulation of lipid catabolic process	http://amigo.geneontology.org/amigo/term/GO:0050996	2	2451	5	16473	2.68975	116519;5581	APOA5;PRKCE	0.226818	0.644322	0.674199
GO:0035404	histone-serine phosphorylation	http://amigo.geneontology.org/amigo/term/GO:0035404	2	2451	5	16473	2.68975	472;5562	ATM;PRKAA1	0.226818	0.644322	0.674199
GO:0006449	regulation of translational termination	http://amigo.geneontology.org/amigo/term/GO:0006449	2	2451	5	16473	2.68975	5976;2107	UPF1;ETF1	0.226818	0.644322	0.674199
GO:0030240	skeletal muscle thin filament assembly	http://amigo.geneontology.org/amigo/term/GO:0030240	2	2451	5	16473	2.68975	70;8557	ACTC1;TCAP	0.226818	0.644322	0.674199
GO:0001757	somite specification	http://amigo.geneontology.org/amigo/term/GO:0001757	2	2451	5	16473	2.68975	4223;28514	MEOX2;DLL1	0.226818	0.644322	0.674199
GO:0060075	regulation of resting membrane potential	http://amigo.geneontology.org/amigo/term/GO:0060075	2	2451	5	16473	2.68975	3766;3775	KCNJ10;KCNK1	0.226818	0.644322	0.674199
GO:0035563	positive regulation of chromatin binding	http://amigo.geneontology.org/amigo/term/GO:0035563	2	2451	5	16473	2.68975	8850;90780	KAT2B;PYGO2	0.226818	0.644322	0.674199
GO:0070849	response to epidermal growth factor	http://amigo.geneontology.org/amigo/term/GO:0070849	2	2451	5	16473	2.68975	7175;429	TPR;ASCL1	0.226818	0.644322	0.674199
GO:1900103	positive regulation of endoplasmic reticulum unfolded protein response	http://amigo.geneontology.org/amigo/term/GO:1900103	2	2451	5	16473	2.68975	578;5295	BAK1;PIK3R1	0.226818	0.644322	0.674199
GO:0060666	dichotomous subdivision of terminal units involved in salivary gland branching	http://amigo.geneontology.org/amigo/term/GO:0060666	2	2451	5	16473	2.68975	5361;10371	PLXNA1;SEMA3A	0.226818	0.644322	0.674199
GO:0060591	chondroblast differentiation	http://amigo.geneontology.org/amigo/term/GO:0060591	2	2451	5	16473	2.68975	3491;2247	CYR61;FGF2	0.226818	0.644322	0.674199
GO:0033326	cerebrospinal fluid secretion	http://amigo.geneontology.org/amigo/term/GO:0033326	2	2451	5	16473	2.68975	1952;57835	CELSR2;SLC4A5	0.226818	0.644322	0.674199
GO:0061304	retinal blood vessel morphogenesis	http://amigo.geneontology.org/amigo/term/GO:0061304	2	2451	5	16473	2.68975	8322;1282	FZD4;COL4A1	0.226818	0.644322	0.674199
GO:0051574	positive regulation of histone H3-K9 methylation	http://amigo.geneontology.org/amigo/term/GO:0051574	2	2451	5	16473	2.68975	4602;3720	MYB;JARID2	0.226818	0.644322	0.674199
GO:0051964	negative regulation of synapse assembly	http://amigo.geneontology.org/amigo/term/GO:0051964	2	2451	5	16473	2.68975	6092;266727	ROBO2;MDGA1	0.226818	0.644322	0.674199
GO:0090091	positive regulation of extracellular matrix disassembly	http://amigo.geneontology.org/amigo/term/GO:0090091	2	2451	5	16473	2.68975	23122;6624	CLASP2;FSCN1	0.226818	0.644322	0.674199
GO:0086015	SA node cell action potential	http://amigo.geneontology.org/amigo/term/GO:0086015	2	2451	5	16473	2.68975	287;6331	ANK2;SCN5A	0.226818	0.644322	0.674199
GO:0060541	respiratory system development	http://amigo.geneontology.org/amigo/term/GO:0060541	2	2451	5	16473	2.68975	6943;8929	TCF21;PHOX2B	0.226818	0.644322	0.674199
GO:0019218	regulation of steroid metabolic process	http://amigo.geneontology.org/amigo/term/GO:0019218	2	2451	5	16473	2.68975	6777;3170	STAT5B;FOXA2	0.226818	0.644322	0.674199
GO:1903053	regulation of extracellular matrix organization	http://amigo.geneontology.org/amigo/term/GO:1903053	2	2451	5	16473	2.68975	23592;27	LEMD3;ABL2	0.226818	0.644322	0.674199
GO:0042518	negative regulation of tyrosine phosphorylation of Stat3 protein	http://amigo.geneontology.org/amigo/term/GO:0042518	2	2451	5	16473	2.68975	4771;5771	NF2;PTPN2	0.226818	0.644322	0.674199
GO:0033601	positive regulation of mammary gland epithelial cell proliferation	http://amigo.geneontology.org/amigo/term/GO:0033601	2	2451	5	16473	2.68975	5469;6239	MED1;RREB1	0.226818	0.644322	0.674199
GO:0008064	regulation of actin polymerization or depolymerization	http://amigo.geneontology.org/amigo/term/GO:0008064	2	2451	5	16473	2.68975	9087;54961	TMSB4Y;SSH3	0.226818	0.644322	0.674199
GO:0048562	embryonic organ morphogenesis	http://amigo.geneontology.org/amigo/term/GO:0048562	2	2451	5	16473	2.68975	2263;4760	FGFR2;NEUROD1	0.226818	0.644322	0.674199
GO:0010991	negative regulation of SMAD protein complex assembly	http://amigo.geneontology.org/amigo/term/GO:0010991	2	2451	5	16473	2.68975	5494;4091	PPM1A;SMAD6	0.226818	0.644322	0.674199
GO:0072207	metanephric epithelium development	http://amigo.geneontology.org/amigo/term/GO:0072207	2	2451	5	16473	2.68975	7849;130497	PAX8;OSR1	0.226818	0.644322	0.674199
GO:2001028	positive regulation of endothelial cell chemotaxis	http://amigo.geneontology.org/amigo/term/GO:2001028	2	2451	5	16473	2.68975	4233;5587	MET;PRKD1	0.226818	0.644322	0.674199
GO:0030311	poly-N-acetyllactosamine biosynthetic process	http://amigo.geneontology.org/amigo/term/GO:0030311	2	2451	5	16473	2.68975	11041;10678	B4GAT1;B3GNT2	0.226818	0.644322	0.674199
GO:0090611	ubiquitin-independent protein catabolic process via the multivesicular body sorting pathway	http://amigo.geneontology.org/amigo/term/GO:0090611	2	2451	5	16473	2.68975	10015;9525	PDCD6IP;VPS4B	0.226818	0.644322	0.674199
GO:2000347	positive regulation of hepatocyte proliferation	http://amigo.geneontology.org/amigo/term/GO:2000347	2	2451	5	16473	2.68975	5469;7128	MED1;TNFAIP3	0.226818	0.644322	0.674199
GO:0014807	regulation of somitogenesis	http://amigo.geneontology.org/amigo/term/GO:0014807	2	2451	5	16473	2.68975	5077;4851	PAX3;NOTCH1	0.226818	0.644322	0.674199
GO:0051151	negative regulation of smooth muscle cell differentiation	http://amigo.geneontology.org/amigo/term/GO:0051151	2	2451	5	16473	2.68975	2069;4303	EREG;FOXO4	0.226818	0.644322	0.674199
GO:0065004	protein-DNA complex assembly	http://amigo.geneontology.org/amigo/term/GO:0065004	2	2451	5	16473	2.68975	6666;6925	SOX12;TCF4	0.226818	0.644322	0.674199
GO:0072162	metanephric mesenchymal cell differentiation	http://amigo.geneontology.org/amigo/term/GO:0072162	2	2451	5	16473	2.68975	6943;130497	TCF21;OSR1	0.226818	0.644322	0.674199
GO:0019896	axon transport of mitochondrion	http://amigo.geneontology.org/amigo/term/GO:0019896	2	2451	5	16473	2.68975	3091;4976	HIF1A;OPA1	0.226818	0.644322	0.674199
GO:0090527	actin filament reorganization	http://amigo.geneontology.org/amigo/term/GO:0090527	2	2451	5	16473	2.68975	285527;123720	FRYL;WHAMM	0.226818	0.644322	0.674199
GO:0046755	viral budding	http://amigo.geneontology.org/amigo/term/GO:0046755	2	2451	5	16473	2.68975	7251;51534	TSG101;VTA1	0.226818	0.644322	0.674199
GO:0000060	protein import into nucleus, translocation	http://amigo.geneontology.org/amigo/term/GO:0000060	6	2451	26	16473	1.55234	23649;604;406;3842;3837;9702	POLA2;BCL6;ARNTL;TNPO1;KPNB1;CEP57	0.227516	0.642987	0.674199
GO:0010575	positive regulation of vascular endothelial growth factor production	http://amigo.geneontology.org/amigo/term/GO:0010575	6	2451	26	16473	1.55234	405;23213;136;3091;3572;9451	ARNT;SULF1;ADORA2B;HIF1A;IL6ST;EIF2AK3	0.227516	0.642987	0.674199
GO:0051928	positive regulation of calcium ion transport	http://amigo.geneontology.org/amigo/term/GO:0051928	6	2451	26	16473	1.55234	4638;776;815;287;491;2149	MYLK;CACNA1D;CAMK2A;ANK2;ATP2B2;F2R	0.227516	0.642987	0.674199
GO:0060612	adipose tissue development	http://amigo.geneontology.org/amigo/term/GO:0060612	6	2451	26	16473	1.55234	65985;9658;30812;10891;9149;84159	AACS;ZNF516;SOX8;PPARGC1A;DYRK1B;ARID5B	0.227516	0.642987	0.674199
GO:0051297	centrosome organization	http://amigo.geneontology.org/amigo/term/GO:0051297	6	2451	26	16473	1.55234	7516;7405;23177;1107;117178;4659	XRCC2;UVRAG;CEP68;CHD3;SSX2IP;PPP1R12A	0.227516	0.642987	0.674199
GO:0045931	positive regulation of mitotic cell cycle	http://amigo.geneontology.org/amigo/term/GO:0045931	6	2451	26	16473	1.55234	4824;5586;6886;351;6198;6777	NKX3-1;PKN2;TAL1;APP;RPS6KB1;STAT5B	0.227516	0.642987	0.674199
GO:0007616	long-term memory	http://amigo.geneontology.org/amigo/term/GO:0007616	6	2451	26	16473	1.55234	5923;5649;57030;793;22849;6198	RASGRF1;RELN;SLC17A7;CALB1;CPEB3;RPS6KB1	0.227516	0.642987	0.674199
GO:0006513	protein monoubiquitination	http://amigo.geneontology.org/amigo/term/GO:0006513	6	2451	26	16473	1.55234	7251;8454;4734;54926;8452;55284	TSG101;CUL1;NEDD4;UBE2R2;CUL3;UBE2W	0.227516	0.642987	0.674199
GO:0022008	neurogenesis	http://amigo.geneontology.org/amigo/term/GO:0022008	6	2451	26	16473	1.55234	124997;429;4760;63976;6695;6867	WDR81;ASCL1;NEUROD1;PRDM16;SPOCK1;TACC1	0.227516	0.642987	0.674199
GO:0032008	positive regulation of TOR signaling	http://amigo.geneontology.org/amigo/term/GO:0032008	6	2451	26	16473	1.55234	5649;81929;55004;253260;58528;10325	RELN;SEH1L;LAMTOR1;RICTOR;RRAGD;RRAGB	0.227516	0.642987	0.674199
GO:0007159	leukocyte cell-cell adhesion	http://amigo.geneontology.org/amigo/term/GO:0007159	6	2451	26	16473	1.55234	30835;4907;3688;4478;3678;3897	CD209;NT5E;ITGB1;MSN;ITGA5;L1CAM	0.227516	0.642987	0.674199
GO:0000086	G2/M transition of mitotic cell cycle	http://amigo.geneontology.org/amigo/term/GO:0000086	25	2451	140	16473	1.20223	8454;23236;9738;11258;10121;4659;9702;1453;10133;5500;7532;5577;79176;6500;23291;7465;5218;3320;5520;7531;8945;22919;22897;2029;9088	CUL1;PLCB1;CCP110;DCTN3;ACTR1A;PPP1R12A;CEP57;CSNK1D;OPTN;PPP1CB;YWHAG;PRKAR2B;FBXL15;SKP1;FBXW11;WEE1;CDK14;HSP90AA1;PPP2R2A;YWHAE;BTRC;MAPRE1;CEP164;ENSA;PKMYT1	0.228995	0.640174	0.674199
GO:0006892	post-Golgi vesicle-mediated transport	http://amigo.geneontology.org/amigo/term/GO:0006892	11	2451	55	16473	1.34574	10066;81567;164;152503;351;4644;4430;408;9685;8729;9829	SCAMP2;TXNDC5;AP1G1;SH3D19;APP;MYO5A;MYO1B;ARRB1;CLINT1;GBF1;DNAJC6	0.229927	0.63841	0.674199
GO:0006406	mRNA export from nucleus	http://amigo.geneontology.org/amigo/term/GO:0006406	13	2451	67	16473	1.30568	84248;6432;23279;23049;8683;5976;3267;6431;26019;9887;51362;10482;6426	FYTTD1;SRSF7;NUP160;SMG1;SRSF9;UPF1;AGFG1;SRSF6;UPF2;SMG7;CDC40;NXF1;SRSF1	0.231489	0.63547	0.674199
GO:0043154	negative regulation of cysteine-type endopeptidase activity involved in apoptotic process	http://amigo.geneontology.org/amigo/term/GO:0043154	14	2451	73	16473	1.29061	5896;51176;1654;1457;1718;7057;7021;408;331;55031;6197;7422;57630;10049	RAG1;LEF1;DDX3X;CSNK2A1;DHCR24;THBS1;TFAP2B;ARRB1;XIAP;USP47;RPS6KA3;VEGFA;SH3RF1;DNAJB6	0.231551	0.635353	0.674199
GO:0033690	positive regulation of osteoblast proliferation	http://amigo.geneontology.org/amigo/term/GO:0033690	3	2451	10	16473	2.01752	3685;3491;30812	ITGAV;CYR61;SOX8	0.231962	0.634584	0.674199
GO:0086002	cardiac muscle cell action potential involved in contraction	http://amigo.geneontology.org/amigo/term/GO:0086002	3	2451	10	16473	2.01752	6324;6327;6331	SCN1B;SCN2B;SCN5A	0.231962	0.634584	0.674199
GO:0051146	striated muscle cell differentiation	http://amigo.geneontology.org/amigo/term/GO:0051146	3	2451	10	16473	2.01752	3845;136319;5925	KRAS;MTPN;RB1	0.231962	0.634584	0.674199
GO:0051533	positive regulation of NFAT protein import into nucleus	http://amigo.geneontology.org/amigo/term/GO:0051533	3	2451	10	16473	2.01752	9495;9472;5530	AKAP5;AKAP6;PPP3CA	0.231962	0.634584	0.674199
GO:0035418	protein localization to synapse	http://amigo.geneontology.org/amigo/term/GO:0035418	3	2451	10	16473	2.01752	22871;1742;9378	NLGN1;DLG4;NRXN1	0.231962	0.634584	0.674199
GO:0070933	histone H4 deacetylation	http://amigo.geneontology.org/amigo/term/GO:0070933	3	2451	10	16473	2.01752	9734;56916;11176	HDAC9;SMARCAD1;BAZ2A	0.231962	0.634584	0.674199
GO:0007212	dopamine receptor signaling pathway	http://amigo.geneontology.org/amigo/term/GO:0007212	3	2451	10	16473	2.01752	112;3064;2775	ADCY6;HTT;GNAO1	0.231962	0.634584	0.674199
GO:0043666	regulation of phosphoprotein phosphatase activity	http://amigo.geneontology.org/amigo/term/GO:0043666	3	2451	10	16473	2.01752	5504;55291;7248	PPP1R2;PPP6R3;TSC1	0.231962	0.634584	0.674199
GO:0060044	negative regulation of cardiac muscle cell proliferation	http://amigo.geneontology.org/amigo/term/GO:0060044	3	2451	10	16473	2.01752	7048;2697;3776	TGFBR2;GJA1;KCNK2	0.231962	0.634584	0.674199
GO:0010763	positive regulation of fibroblast migration	http://amigo.geneontology.org/amigo/term/GO:0010763	3	2451	10	16473	2.01752	8874;7057;5581	ARHGEF7;THBS1;PRKCE	0.231962	0.634584	0.674199
GO:0010717	regulation of epithelial to mesenchymal transition	http://amigo.geneontology.org/amigo/term/GO:0010717	3	2451	10	16473	2.01752	2042;1605;23122	EPHA3;DAG1;CLASP2	0.231962	0.634584	0.674199
GO:0070307	lens fiber cell development	http://amigo.geneontology.org/amigo/term/GO:0070307	3	2451	10	16473	2.01752	2263;10818;2261	FGFR2;FRS2;FGFR3	0.231962	0.634584	0.674199
GO:0051896	regulation of protein kinase B signaling	http://amigo.geneontology.org/amigo/term/GO:0051896	3	2451	10	16473	2.01752	253260;4915;22876	RICTOR;NTRK2;INPP5F	0.231962	0.634584	0.674199
GO:0002021	response to dietary excess	http://amigo.geneontology.org/amigo/term/GO:0002021	3	2451	10	16473	2.01752	10891;84251;79718	PPARGC1A;SGIP1;TBL1XR1	0.231962	0.634584	0.674199
GO:0060039	pericardium development	http://amigo.geneontology.org/amigo/term/GO:0060039	3	2451	10	16473	2.01752	4088;57493;23322	SMAD3;HEG1;RPGRIP1L	0.231962	0.634584	0.674199
GO:2000810	regulation of bicellular tight junction assembly	http://amigo.geneontology.org/amigo/term/GO:2000810	3	2451	10	16473	2.01752	23327;2697;7855	NEDD4L;GJA1;FZD5	0.231962	0.634584	0.674199
GO:0048643	positive regulation of skeletal muscle tissue development	http://amigo.geneontology.org/amigo/term/GO:0048643	3	2451	10	16473	2.01752	3156;5562;4208	HMGCR;PRKAA1;MEF2C	0.231962	0.634584	0.674199
GO:2000178	negative regulation of neural precursor cell proliferation	http://amigo.geneontology.org/amigo/term/GO:2000178	3	2451	10	16473	2.01752	2889;7832;2624	RAPGEF1;BTG2;GATA2	0.231962	0.634584	0.674199
GO:0034405	response to fluid shear stress	http://amigo.geneontology.org/amigo/term/GO:0034405	3	2451	10	16473	2.01752	5159;10370;2697	PDGFRB;CITED2;GJA1	0.231962	0.634584	0.674199
GO:1900182	positive regulation of protein localization to nucleus	http://amigo.geneontology.org/amigo/term/GO:1900182	3	2451	10	16473	2.01752	23607;81603;9451	CD2AP;TRIM8;EIF2AK3	0.231962	0.634584	0.674199
GO:0002011	morphogenesis of an epithelial sheet	http://amigo.geneontology.org/amigo/term/GO:0002011	3	2451	10	16473	2.01752	1605;55327;94134	DAG1;LIN7C;ARHGAP12	0.231962	0.634584	0.674199
GO:0060080	inhibitory postsynaptic potential	http://amigo.geneontology.org/amigo/term/GO:0060080	3	2451	10	16473	2.01752	627;266743;2562	BDNF;NPAS4;GABRB3	0.231962	0.634584	0.674199
GO:0097009	energy homeostasis	http://amigo.geneontology.org/amigo/term/GO:0097009	3	2451	10	16473	2.01752	64784;51320;8013	CRTC3;MEX3C;NR4A3	0.231962	0.634584	0.674199
GO:0010762	regulation of fibroblast migration	http://amigo.geneontology.org/amigo/term/GO:0010762	3	2451	10	16473	2.01752	23603;2768;6385	CORO1C;GNA12;SDC4	0.231962	0.634584	0.674199
GO:0002726	positive regulation of T cell cytokine production	http://amigo.geneontology.org/amigo/term/GO:0002726	3	2451	10	16473	2.01752	7292;6885;7855	TNFSF4;MAP3K7;FZD5	0.231962	0.634584	0.674199
GO:0071371	cellular response to gonadotropin stimulus	http://amigo.geneontology.org/amigo/term/GO:0071371	3	2451	10	16473	2.01752	7849;1959;1958	PAX8;EGR2;EGR1	0.231962	0.634584	0.674199
GO:0051898	negative regulation of protein kinase B signaling	http://amigo.geneontology.org/amigo/term/GO:0051898	7	2451	32	16473	1.47155	1605;1649;3480;5314;5728;2889;1739	DAG1;DDIT3;IGF1R;PKHD1;PTEN;RAPGEF1;DLG1	0.234868	0.629177	0.682076
GO:0002224	toll-like receptor signaling pathway	http://amigo.geneontology.org/amigo/term/GO:0002224	20	2451	110	16473	1.22381	257397;7322;4214;51284;9252;6885;2002;1520;6416;5604;7335;29110;466;6197;5598;5289;1848;57161;7867;4208	TAB3;UBE2D2;MAP3K1;TLR7;RPS6KA5;MAP3K7;ELK1;CTSS;MAP2K4;MAP2K1;UBE2V1;TBK1;ATF1;RPS6KA3;MAPK7;PIK3C3;DUSP6;PELI2;MAPKAPK3;MEF2C	0.237495	0.624346	0.689131
GO:0045740	positive regulation of DNA replication	http://amigo.geneontology.org/amigo/term/GO:0045740	8	2451	38	16473	1.41629	6464;4254;3480;2069;3643;5156;466;998	SHC1;KITLG;IGF1R;EREG;INSR;PDGFRA;ATF1;CDC42	0.23959	0.620532	0.692838
GO:0010719	negative regulation of epithelial to mesenchymal transition	http://amigo.geneontology.org/amigo/term/GO:0010719	5	2451	21	16473	1.60145	64081;1942;4092;153090;3170	PBLD;EFNA1;SMAD7;DAB2IP;FOXA2	0.240961	0.618053	0.692838
GO:0060173	limb development	http://amigo.geneontology.org/amigo/term/GO:0060173	5	2451	21	16473	1.60145	659;55636;80856;4223;64093	BMPR2;CHD7;KIAA1715;MEOX2;SMOC1	0.240961	0.618053	0.692838
GO:0034113	heterotypic cell-cell adhesion	http://amigo.geneontology.org/amigo/term/GO:0034113	5	2451	21	16473	1.60145	3678;3690;3685;23114;3688	ITGA5;ITGB3;ITGAV;NFASC;ITGB1	0.240961	0.618053	0.692838
GO:0042474	middle ear morphogenesis	http://amigo.geneontology.org/amigo/term/GO:0042474	5	2451	21	16473	1.60145	130497;2260;2138;1906;10736	OSR1;FGFR1;EYA1;EDN1;SIX2	0.240961	0.618053	0.692838
GO:0071345	cellular response to cytokine stimulus	http://amigo.geneontology.org/amigo/term/GO:0071345	5	2451	21	16473	1.60145	51176;3596;9472;220042;1440	LEF1;IL13;AKAP6;DDIAS;CSF3	0.240961	0.618053	0.692838
GO:0072332	intrinsic apoptotic signaling pathway by p53 class mediator	http://amigo.geneontology.org/amigo/term/GO:0072332	5	2451	21	16473	1.60145	1870;7159;1869;60401;151126	E2F2;TP53BP2;E2F1;EDA2R;ZNF385B	0.240961	0.618053	0.692838
GO:0008637	apoptotic mitochondrial changes	http://amigo.geneontology.org/amigo/term/GO:0008637	5	2451	21	16473	1.60145	2730;291;5516;4214;4170	GCLM;SLC25A4;PPP2CB;MAP3K1;MCL1	0.240961	0.618053	0.692838
GO:0042246	tissue regeneration	http://amigo.geneontology.org/amigo/term/GO:0042246	5	2451	21	16473	1.60145	116519;7078;2628;4851;6657	APOA5;TIMP3;GATM;NOTCH1;SOX2	0.240961	0.618053	0.692838
GO:0008361	regulation of cell size	http://amigo.geneontology.org/amigo/term/GO:0008361	5	2451	21	16473	1.60145	491;4478;5962;394;23038	ATP2B2;MSN;RDX;ARHGAP5;WDTC1	0.240961	0.618053	0.692838
GO:2000377	regulation of reactive oxygen species metabolic process	http://amigo.geneontology.org/amigo/term/GO:2000377	5	2451	21	16473	1.60145	2308;9263;2309;6885;4804	FOXO1;STK17A;FOXO3;MAP3K7;NGFR	0.240961	0.618053	0.692838
GO:0006644	phospholipid metabolic process	http://amigo.geneontology.org/amigo/term/GO:0006644	28	2451	160	16473	1.1782	2819;55224;8897;9107;5305;9110;5289;1119;5287;4534;27124;55500;5728;84803;8613;22908;57678;8898;8503;5295;200576;79888;56261;8776;85465;56894;8867;23446	GPD1;ETNK2;MTMR3;MTMR6;PIP4K2A;MTMR4;PIK3C3;CHKA;PIK3C2B;MTM1;INPP5J;ETNK1;PTEN;GPAT3;PPAP2B;SACM1L;GPAM;MTMR2;PIK3R3;PIK3R1;PIKFYVE;LPCAT1;GPCPD1;MTMR1;EPT1;AGPAT3;SYNJ1;SLC44A1	0.241427	0.617215	0.693603
GO:0070588	calcium ion transmembrane transport	http://amigo.geneontology.org/amigo/term/GO:0070588	23	2451	129	16473	1.20018	777;160518;490;3685;23258;7222;2917;785;5311;491;57158;196527;493;776;7223;488;492;116443;6262;8065;55503;93129;3709	CACNA1E;DENND5B;ATP2B1;ITGAV;DENND5A;TRPC3;GRM7;CACNB4;PKD2;ATP2B2;JPH2;ANO6;ATP2B4;CACNA1D;TRPC4;ATP2A2;ATP2B3;GRIN3A;RYR2;CUL5;TRPV6;ORAI3;ITPR2	0.24255	0.6152	0.696255
GO:0045165	cell fate commitment	http://amigo.geneontology.org/amigo/term/GO:0045165	10	2451	50	16473	1.3456	2263;4762;3791;63973;6666;6886;30812;7041;2066;639	FGFR2;NEUROG1;KDR;NEUROG2;SOX12;TAL1;SOX8;TGFB1I1;ERBB4;PRDM1	0.244369	0.611954	0.700324
GO:0007254	JNK cascade	http://amigo.geneontology.org/amigo/term/GO:0007254	10	2451	50	16473	1.3456	5871;257397;1399;4294;6885;6416;5734;4296;136;9821	MAP4K2;TAB3;CRKL;MAP3K10;MAP3K7;MAP2K4;PTGER4;MAP3K11;ADORA2B;RB1CC1	0.244369	0.611954	0.700324
GO:0051924	regulation of calcium ion transport	http://amigo.geneontology.org/amigo/term/GO:0051924	6	2451	27	16473	1.49475	818;7223;6717;287;154;2697	CAMK2G;TRPC4;SRI;ANK2;ADRB2;GJA1	0.249992	0.602074	0.701373
GO:0000077	DNA damage checkpoint	http://amigo.geneontology.org/amigo/term/GO:0000077	6	2451	27	16473	1.49475	8682;1869;51776;57646;5810;9575	PEA15;E2F1;ZAK;USP28;RAD1;CLOCK	0.249992	0.602074	0.701373
GO:0035987	endodermal cell differentiation	http://amigo.geneontology.org/amigo/term/GO:0035987	6	2451	27	16473	1.49475	1303;1301;3685;3678;8091;4323	COL12A1;COL11A1;ITGAV;ITGA5;HMGA2;MMP14	0.249992	0.602074	0.701373
GO:0010942	positive regulation of cell death	http://amigo.geneontology.org/amigo/term/GO:0010942	6	2451	27	16473	1.49475	1027;4824;29115;10206;4613;3776	CDKN1B;NKX3-1;SAP30BP;TRIM13;MYCN;KCNK2	0.249992	0.602074	0.701373
GO:0045765	regulation of angiogenesis	http://amigo.geneontology.org/amigo/term/GO:0045765	6	2451	27	16473	1.49475	1942;2113;54583;6050;5598;2247	EFNA1;ETS1;EGLN1;RNH1;MAPK7;FGF2	0.249992	0.602074	0.701373
GO:0007275	multicellular organismal development	http://amigo.geneontology.org/amigo/term/GO:0007275	68	2451	416	16473	1.10143	387914;9825;4170;3131;253738;3267;6272;5292;1911;10732;283417;57616;1879;3207;7088;4084;51274;6239;54937;10447;80012;85315;4335;23181;1390;55727;22858;90060;55342;8091;22911;4616;81848;54897;2070;1601;8861;4223;23198;7803;4824;27123;5008;2300;5361;7093;10238;7813;3149;6192;644524;56776;10425;51361;25925;1618;149986;4117;1466;1440;60401;7544;8507;81606;9202;5927;3239;57055	SHISA2;SPATA2;MCL1;HLF;EBF3;AGFG1;SORT1;PIM1;PHC1;TCFL5;DPY19L2;TSHZ3;EBF1;HOXA11;TLE1;MXD1;KLF3;RREB1;SOHLH2;FAM3C;PHC3;PAQR8;MNT;DIP2A;CREM;BTBD7;ICK;CCDC120;STRBP;HMGA2;WDR47;GADD45B;SPRY4;CASZ1;EYA4;DAB2;LDB1;MEOX2;PSME4;PTP4A1;NKX3-1;DKK2;OSM;FOXL1;PLXNA1;TLL2;DCAF7;EVI5;HMGB3;RPS4Y1;NKX2-4;FMN2;ARIH2;HOOK1;ZNF521;DAZL;LSM14B;MAK;CSRP2;CSF3;EDA2R;ZFY;ENC1;LBH;ZMYM4;KDM5A;HOXD13;DAZ2	0.251708	0.599103	0.701373
GO:0071222	cellular response to lipopolysaccharide	http://amigo.geneontology.org/amigo/term/GO:0071222	18	2451	99	16473	1.22363	19;57048;23097;3576;958;5142;558;4986;57088;1440;1910;7128;5144;7292;153090;4208;8754;7436	ABCA1;PLSCR3;CDK19;CXCL8;CD40;PDE4B;AXL;OPRK1;PLSCR4;CSF3;EDNRB;TNFAIP3;PDE4D;TNFSF4;DAB2IP;MEF2C;ADAM9;VLDLR	0.252199	0.598257	0.701373
GO:0060749	mammary gland alveolus development	http://amigo.geneontology.org/amigo/term/GO:0060749	4	2451	16	16473	1.68134	2066;7422;2099;3202	ERBB4;VEGFA;ESR1;HOXA5	0.255043	0.593387	0.701373
GO:0030225	macrophage differentiation	http://amigo.geneontology.org/amigo/term/GO:0030225	4	2451	16	16473	1.68134	7422;1435;998;142	VEGFA;CSF1;CDC42;PARP1	0.255043	0.593387	0.701373
GO:0035994	response to muscle stretch	http://amigo.geneontology.org/amigo/term/GO:0035994	4	2451	16	16473	1.68134	6262;1756;1906;8557	RYR2;DMD;EDN1;TCAP	0.255043	0.593387	0.701373
GO:0006820	anion transport	http://amigo.geneontology.org/amigo/term/GO:0006820	4	2451	16	16473	1.68134	26503;6521;7416;115019	SLC17A5;SLC4A1;VDAC1;SLC26A9	0.255043	0.593387	0.701373
GO:0030889	negative regulation of B cell proliferation	http://amigo.geneontology.org/amigo/term/GO:0030889	4	2451	16	16473	1.68134	472;27242;5074;639	ATM;TNFRSF21;PAWR;PRDM1	0.255043	0.593387	0.701373
GO:0051443	positive regulation of ubiquitin-protein transferase activity	http://amigo.geneontology.org/amigo/term/GO:0051443	4	2451	16	16473	1.68134	91947;648;57561;55294	ARRDC4;BMI1;ARRDC3;FBXW7	0.255043	0.593387	0.701373
GO:0048738	cardiac muscle tissue development	http://amigo.geneontology.org/amigo/term/GO:0048738	4	2451	16	16473	1.68134	57496;5728;6444;10052	MKL2;PTEN;SGCD;GJC1	0.255043	0.593387	0.701373
GO:0048546	digestive tract morphogenesis	http://amigo.geneontology.org/amigo/term/GO:0048546	4	2451	16	16473	1.68134	57216;3091;2261;2049	VANGL2;HIF1A;FGFR3;EPHB3	0.255043	0.593387	0.701373
GO:0048568	embryonic organ development	http://amigo.geneontology.org/amigo/term/GO:0048568	4	2451	16	16473	1.68134	2263;57496;5727;57599	FGFR2;MKL2;PTCH1;WDR48	0.255043	0.593387	0.701373
GO:0060037	pharyngeal system development	http://amigo.geneontology.org/amigo/term/GO:0060037	4	2451	16	16473	1.68134	4824;90;2138;5727	NKX3-1;ACVR1;EYA1;PTCH1	0.255043	0.593387	0.701373
GO:0022408	negative regulation of cell-cell adhesion	http://amigo.geneontology.org/amigo/term/GO:0022408	4	2451	16	16473	1.68134	51176;4771;999;27	LEF1;NF2;CDH1;ABL2	0.255043	0.593387	0.701373
GO:0030322	stabilization of membrane potential	http://amigo.geneontology.org/amigo/term/GO:0030322	4	2451	16	16473	1.68134	3776;3775;8645;50801	KCNK2;KCNK1;KCNK5;KCNK4	0.255043	0.593387	0.701373
GO:0001837	epithelial to mesenchymal transition	http://amigo.geneontology.org/amigo/term/GO:0001837	7	2451	33	16473	1.42687	51176;2263;6662;4851;2295;3091;8091	LEF1;FGFR2;SOX9;NOTCH1;FOXF2;HIF1A;HMGA2	0.255389	0.592798	0.701373
GO:0035115	embryonic forelimb morphogenesis	http://amigo.geneontology.org/amigo/term/GO:0035115	7	2451	33	16473	1.42687	80856;130497;60529;3209;860;23322;3207	KIAA1715;OSR1;ALX4;HOXA13;RUNX2;RPGRIP1L;HOXA11	0.255389	0.592798	0.701373
GO:0001890	placenta development	http://amigo.geneontology.org/amigo/term/GO:0001890	7	2451	33	16473	1.42687	89884;1634;3326;55224;4233;8022;1747	LHX4;DCN;HSP90AB1;ETNK2;MET;LHX3;DLX3	0.255389	0.592798	0.701373
GO:0009953	dorsal/ventral pattern formation	http://amigo.geneontology.org/amigo/term/GO:0009953	7	2451	33	16473	1.42687	79176;57453;1906;324;1848;5727;3207	FBXL15;DSCAML1;EDN1;APC;DUSP6;PTCH1;HOXA11	0.255389	0.592798	0.701373
GO:0008544	epidermis development	http://amigo.geneontology.org/amigo/term/GO:0008544	15	2451	81	16473	1.24612	1490;3480;79977;2319;6304;3643;488;25833;10913;60401;5454;3918;51350;2549;10481	CTGF;IGF1R;GRHL2;FLOT2;SATB1;INSR;ATP2A2;POU2F3;EDAR;EDA2R;POU3F2;LAMC2;KRT76;GAB1;HOXB13	0.257162	0.589794	0.701373
GO:0007568	aging	http://amigo.geneontology.org/amigo/term/GO:0007568	25	2451	143	16473	1.17679	1267;490;831;2290;6774;3156;5028;63826;1910;6198;10724;1634;5728;7048;5144;7078;6464;2775;154;821;140679;2885;578;1268;9021	CNP;ATP2B1;CAST;FOXG1;STAT3;HMGCR;P2RY1;SRR;EDNRB;RPS6KB1;MGEA5;DCN;PTEN;TGFBR2;PDE4D;TIMP3;SHC1;GNAO1;ADRB2;CANX;SLC32A1;GRB2;BAK1;CNR1;SOCS3	0.258053	0.588291	0.701373
GO:0051496	positive regulation of stress fiber assembly	http://amigo.geneontology.org/amigo/term/GO:0051496	8	2451	39	16473	1.37989	22843;4771;1490;6385;4088;3984;9639;55604	PPM1E;NF2;CTGF;SDC4;SMAD3;LIMK1;ARHGEF10;LRRC16A	0.258563	0.587434	0.701373
GO:0008277	regulation of G-protein coupled receptor protein signaling pathway	http://amigo.geneontology.org/amigo/term/GO:0008277	8	2451	39	16473	1.37989	57512;23236;9815;5144;2869;57528;116;55188	GPR158;PLCB1;GIT2;PDE4D;GRK5;KCTD16;ADCYAP1;RIC8B	0.258563	0.587434	0.701373
GO:0070830	bicellular tight junction assembly	http://amigo.geneontology.org/amigo/term/GO:0070830	8	2451	39	16473	1.37989	79977;81;50848;324;1739;10207;143098;84612	GRHL2;ACTN4;F11R;APC;DLG1;INADL;MPP7;PARD6B	0.258563	0.587434	0.701373
GO:0061136	regulation of proteasomal protein catabolic process	http://amigo.geneontology.org/amigo/term/GO:0061136	13	2451	69	16473	1.26768	9960;85015;8945;57478;51377;8239;57646;23358;57695;55031;9098;9101;373509	USP3;USP45;BTRC;USP31;UCHL5;USP9X;USP28;USP24;USP37;USP47;USP6;USP8;USP50	0.259683	0.585557	0.701373
GO:0043085	positive regulation of catalytic activity	http://amigo.geneontology.org/amigo/term/GO:0043085	12	2451	63	16473	1.28156	8473;7529;3486;10893;65979;51582;253260;51107;54828;10531;4325;2764	OGT;YWHAB;IGFBP3;MMP24;PHACTR4;AZIN1;RICTOR;APH1A;BCAS3;PITRM1;MMP16;GMFB	0.260549	0.584111	0.701373
GO:0030168	platelet activation	http://amigo.geneontology.org/amigo/term/GO:0030168	36	2451	213	16473	1.13796	801;81;2768;2782;10125;7057;558;10672;7534;7222;2149;5028;10461;3690;808;958;27154;5287;5906;813;5336;6464;7422;5295;2885;54331;9162;5908;5581;351;2770;10487;408;10257;3709;3937	CALM1;ACTN4;GNA12;GNB1;RASGRP1;THBS1;AXL;GNA13;YWHAZ;TRPC3;F2R;P2RY1;MERTK;ITGB3;CALM3;CD40;BRPF3;PIK3C2B;RAP1A;CALU;PLCG2;SHC1;VEGFA;PIK3R1;GRB2;GNG2;DGKI;RAP1B;PRKCE;APP;GNAI1;CAP1;ARRB1;ABCC4;ITPR2;LCP2	0.263844	0.578653	0.701373
GO:0042127	regulation of cell proliferation	http://amigo.geneontology.org/amigo/term/GO:0042127	26	2451	150	16473	1.16673	604;2065;50809;55704;10732;57448;3815;55359;27;6886;6373;9891;7165;5311;659;3716;7525;3702;6662;2101;7048;23678;2984;2494;331;3239	BCL6;ERBB3;HP1BP3;CCDC88A;TCFL5;BIRC6;KIT;STYK1;ABL2;TAL1;CXCL11;NUAK1;TPD52L2;PKD2;BMPR2;JAK1;YES1;ITK;SOX9;ESRRA;TGFBR2;SGK3;GUCY2C;NR5A2;XIAP;HOXD13	0.265286	0.576285	0.701373
GO:0035924	cellular response to vascular endothelial growth factor stimulus	http://amigo.geneontology.org/amigo/term/GO:0035924	5	2451	22	16473	1.52856	7422;5587;3791;153090;4851	VEGFA;PRKD1;KDR;DAB2IP;NOTCH1	0.266736	0.573918	0.701373
GO:0046209	nitric oxide metabolic process	http://amigo.geneontology.org/amigo/term/GO:0046209	5	2451	22	16473	1.52856	808;801;8976;3320;1373	CALM3;CALM1;WASL;HSP90AA1;CPS1	0.266736	0.573918	0.701373
GO:0045070	positive regulation of viral genome replication	http://amigo.geneontology.org/amigo/term/GO:0045070	5	2451	22	16473	1.52856	940;5586;2494;1654;6733	CD28;PKN2;NR5A2;DDX3X;SRPK2	0.266736	0.573918	0.701373
GO:0071158	positive regulation of cell cycle arrest	http://amigo.geneontology.org/amigo/term/GO:0071158	5	2451	22	16473	1.52856	5311;51379;8851;8091;153090	PKD2;CRLF3;CDK5R1;HMGA2;DAB2IP	0.266736	0.573918	0.701373
GO:0090103	cochlea morphogenesis	http://amigo.geneontology.org/amigo/term/GO:0090103	5	2451	22	16473	1.52856	57216;9096;6662;2138;1856	VANGL2;TBX18;SOX9;EYA1;DVL2	0.266736	0.573918	0.701373
GO:0070371	ERK1 and ERK2 cascade	http://amigo.geneontology.org/amigo/term/GO:0070371	5	2451	22	16473	1.52856	6662;5604;3685;5734;5469	SOX9;MAP2K1;ITGAV;PTGER4;MED1	0.266736	0.573918	0.701373
GO:0045930	negative regulation of mitotic cell cycle	http://amigo.geneontology.org/amigo/term/GO:0045930	5	2451	22	16473	1.52856	4088;5774;4824;1027;1739	SMAD3;PTPN3;NKX3-1;CDKN1B;DLG1	0.266736	0.573918	0.701373
GO:0008306	associative learning	http://amigo.geneontology.org/amigo/term/GO:0008306	5	2451	22	16473	1.52856	2558;154;6616;5649;7832	GABRA5;ADRB2;SNAP25;RELN;BTG2	0.266736	0.573918	0.701373
GO:0002040	sprouting angiogenesis	http://amigo.geneontology.org/amigo/term/GO:0002040	5	2451	22	16473	1.52856	51176;7057;998;1012;4851	LEF1;THBS1;CDC42;CDH13;NOTCH1	0.266736	0.573918	0.701373
GO:1902476	chloride transmembrane transport	http://amigo.geneontology.org/amigo/term/GO:1902476	16	2451	88	16473	1.22345	2558;121601;2743;115019;57030;5172;2742;80727;2562;1184;2556;6521;57719;2561;196527;9990	GABRA5;ANO4;GLRB;SLC26A9;SLC17A7;SLC26A4;GLRA2;TTYH3;GABRB3;CLCN5;GABRA3;SLC4A1;ANO8;GABRB2;ANO6;SLC12A6	0.268444	0.571146	0.701373
GO:2001275	positive regulation of glucose import in response to insulin stimulus	http://amigo.geneontology.org/amigo/term/GO:2001275	3	2451	11	16473	1.834	8503;3667;5295	PIK3R3;IRS1;PIK3R1	0.268821	0.570536	0.701373
GO:2000772	regulation of cellular senescence	http://amigo.geneontology.org/amigo/term/GO:2000772	3	2451	11	16473	1.834	9891;22846;406	NUAK1;VASH1;ARNTL	0.268821	0.570536	0.701373
GO:0050884	neuromuscular process controlling posture	http://amigo.geneontology.org/amigo/term/GO:0050884	3	2451	11	16473	1.834	2548;112476;6323	GAA;PRRT2;SCN1A	0.268821	0.570536	0.701373
GO:0060445	branching involved in salivary gland morphogenesis	http://amigo.geneontology.org/amigo/term/GO:0060445	3	2451	11	16473	1.834	2263;1605;2260	FGFR2;DAG1;FGFR1	0.268821	0.570536	0.701373
GO:0034975	protein folding in endoplasmic reticulum	http://amigo.geneontology.org/amigo/term/GO:0034975	3	2451	11	16473	1.834	9218;821;2923	VAPA;CANX;PDIA3	0.268821	0.570536	0.701373
GO:0014912	negative regulation of smooth muscle cell migration	http://amigo.geneontology.org/amigo/term/GO:0014912	3	2451	11	16473	1.834	10891;80031;3486	PPARGC1A;SEMA6D;IGFBP3	0.268821	0.570536	0.701373
GO:0001893	maternal placenta development	http://amigo.geneontology.org/amigo/term/GO:0001893	3	2451	11	16473	1.834	659;26528;639	BMPR2;DAZAP1;PRDM1	0.268821	0.570536	0.701373
GO:0043306	positive regulation of mast cell degranulation	http://amigo.geneontology.org/amigo/term/GO:0043306	3	2451	11	16473	1.834	3596;136;9846	IL13;ADORA2B;GAB2	0.268821	0.570536	0.701373
GO:0045446	endothelial cell differentiation	http://amigo.geneontology.org/amigo/term/GO:0045446	3	2451	11	16473	1.834	3791;1901;168667	KDR;S1PR1;BMPER	0.268821	0.570536	0.701373
GO:0000380	alternative mRNA splicing, via spliceosome	http://amigo.geneontology.org/amigo/term/GO:0000380	3	2451	11	16473	1.834	6421;3178;6431	SFPQ;HNRNPA1;SRSF6	0.268821	0.570536	0.701373
GO:0045956	positive regulation of calcium ion-dependent exocytosis	http://amigo.geneontology.org/amigo/term/GO:0045956	3	2451	11	16473	1.834	6812;9066;143425	STXBP1;SYT7;SYT9	0.268821	0.570536	0.701373
GO:0097202	activation of cysteine-type endopeptidase activity	http://amigo.geneontology.org/amigo/term/GO:0097202	3	2451	11	16473	1.834	578;26999;5074	BAK1;CYFIP2;PAWR	0.268821	0.570536	0.701373
GO:0010390	histone monoubiquitination	http://amigo.geneontology.org/amigo/term/GO:0010390	3	2451	11	16473	1.834	5896;9810;7324	RAG1;RNF40;UBE2E1	0.268821	0.570536	0.701373
GO:2000279	negative regulation of DNA biosynthetic process	http://amigo.geneontology.org/amigo/term/GO:2000279	3	2451	11	16473	1.834	659;2697;3776	BMPR2;GJA1;KCNK2	0.268821	0.570536	0.701373
GO:0060394	negative regulation of pathway-restricted SMAD protein phosphorylation	http://amigo.geneontology.org/amigo/term/GO:0060394	3	2451	11	16473	1.834	64081;4092;4091	PBLD;SMAD7;SMAD6	0.268821	0.570536	0.701373
GO:0045603	positive regulation of endothelial cell differentiation	http://amigo.geneontology.org/amigo/term/GO:0045603	3	2451	11	16473	1.834	55273;694;4851	TMEM100;BTG1;NOTCH1	0.268821	0.570536	0.701373
GO:0031643	positive regulation of myelination	http://amigo.geneontology.org/amigo/term/GO:0031643	3	2451	11	16473	1.834	10810;3084;4804	WASF3;NRG1;NGFR	0.268821	0.570536	0.701373
GO:0006768	biotin metabolic process	http://amigo.geneontology.org/amigo/term/GO:0006768	3	2451	11	16473	1.834	3141;51248;5091	HLCS;PDZD11;PC	0.268821	0.570536	0.701373
GO:0006600	creatine metabolic process	http://amigo.geneontology.org/amigo/term/GO:0006600	3	2451	11	16473	1.834	6777;2628;6535	STAT5B;GATM;SLC6A8	0.268821	0.570536	0.701373
GO:0071257	cellular response to electrical stimulus	http://amigo.geneontology.org/amigo/term/GO:0071257	3	2451	11	16473	1.834	4646;2779;2911	MYO6;GNAT1;GRM1	0.268821	0.570536	0.701373
GO:0060009	Sertoli cell development	http://amigo.geneontology.org/amigo/term/GO:0060009	3	2451	11	16473	1.834	6662;22862;30812	SOX9;FNDC3A;SOX8	0.268821	0.570536	0.701373
GO:0032228	regulation of synaptic transmission, GABAergic	http://amigo.geneontology.org/amigo/term/GO:0032228	3	2451	11	16473	1.834	3845;5728;1268	KRAS;PTEN;CNR1	0.268821	0.570536	0.701373
GO:0030239	myofibril assembly	http://amigo.geneontology.org/amigo/term/GO:0030239	3	2451	11	16473	1.834	29766;58529;25802	TMOD3;MYOZ1;LMOD1	0.268821	0.570536	0.701373
GO:0032495	response to muramyl dipeptide	http://amigo.geneontology.org/amigo/term/GO:0032495	3	2451	11	16473	1.834	7128;55914;4851	TNFAIP3;ERBB2IP;NOTCH1	0.268821	0.570536	0.701373
GO:0035313	wound healing, spreading of epidermal cells	http://amigo.geneontology.org/amigo/term/GO:0035313	3	2451	11	16473	1.834	1289;83478;3678	COL5A1;ARHGAP24;ITGA5	0.268821	0.570536	0.701373
GO:0046621	negative regulation of organ growth	http://amigo.geneontology.org/amigo/term/GO:0046621	3	2451	11	16473	1.834	55841;5728;80014	WWC3;PTEN;WWC2	0.268821	0.570536	0.701373
GO:0030166	proteoglycan biosynthetic process	http://amigo.geneontology.org/amigo/term/GO:0030166	3	2451	11	16473	1.834	2300;659;124583	FOXL1;BMPR2;CANT1	0.268821	0.570536	0.701373
GO:0060484	lung-associated mesenchyme development	http://amigo.geneontology.org/amigo/term/GO:0060484	3	2451	11	16473	1.834	2263;2260;3202	FGFR2;FGFR1;HOXA5	0.268821	0.570536	0.701373
GO:0007016	cytoskeletal anchoring at plasma membrane	http://amigo.geneontology.org/amigo/term/GO:0007016	3	2451	11	16473	1.834	1605;2317;23136	DAG1;FLNB;EPB41L3	0.268821	0.570536	0.701373
GO:0006493	protein O-linked glycosylation	http://amigo.geneontology.org/amigo/term/GO:0006493	15	2451	82	16473	1.23085	80312;8473;66008;51809;51301;7057;8693;55624;9334;56983;10678;2589;200424;6480;2650	TET1;OGT;TRAK2;GALNT7;GCNT4;THBS1;GALNT4;POMGNT1;B4GALT5;POGLUT1;B3GNT2;GALNT1;TET3;ST6GAL1;GCNT1	0.270493	0.567843	0.701373
GO:0008584	male gonad development	http://amigo.geneontology.org/amigo/term/GO:0008584	15	2451	82	16473	1.23085	3815;4254;2099;8648;4824;6662;56956;3643;10018;30812;10046;7812;4323;84159;3207	KIT;KITLG;ESR1;NCOA1;NKX3-1;SOX9;LHX9;INSR;BCL2L11;SOX8;MAMLD1;CSDE1;MMP14;ARID5B;HOXA11	0.270493	0.567843	0.701373
GO:0006396	RNA processing	http://amigo.geneontology.org/amigo/term/GO:0006396	14	2451	76	16473	1.23943	636;4857;3189;11030;6310;3192;8732;3185;79665;10659;23350;8106;8761;9128	BICD1;NOVA1;HNRNPH3;RBPMS;ATXN1;HNRNPU;RNGTT;HNRNPF;DHX40;CELF2;U2SURP;PABPN1;PABPC4;PRPF4	0.27243	0.564744	0.701373
GO:0007052	mitotic spindle organization	http://amigo.geneontology.org/amigo/term/GO:0007052	6	2451	28	16473	1.44128	23122;10769;8658;2009;9371;25777	CLASP2;PLK2;TNKS;EML1;KIF3B;SUN2	0.273052	0.563754	0.701373
GO:0035329	hippo signaling	http://amigo.geneontology.org/amigo/term/GO:0035329	6	2451	28	16473	1.44128	92597;7529;51421;7003;1856;7531	MOB1B;YWHAB;AMOTL2;TEAD1;DVL2;YWHAE	0.273052	0.563754	0.701373
GO:2001235	positive regulation of apoptotic signaling pathway	http://amigo.geneontology.org/amigo/term/GO:2001235	6	2451	28	16473	1.44128	4824;5728;94241;5008;153090;4804	NKX3-1;PTEN;TP53INP1;OSM;DAB2IP;NGFR	0.273052	0.563754	0.701373
GO:0016310	phosphorylation	http://amigo.geneontology.org/amigo/term/GO:0016310	18	2451	101	16473	1.19925	5062;9162;283209;7150;259230;5230;253430;2710;55224;55500;79646;2048;132;23262;1119;6774;133686;9061	PAK2;DGKI;PGM2L1;TOP1;SGMS1;PGK1;IPMK;GK;ETNK2;ETNK1;PANK3;EPHB2;ADK;PPIP5K2;CHKA;STAT3;NADK2;PAPSS1	0.276253	0.558694	0.701373
GO:0030073	insulin secretion	http://amigo.geneontology.org/amigo/term/GO:0030073	7	2451	34	16473	1.38482	387597;818;4644;169026;4760;3064;9451	ILDR2;CAMK2G;MYO5A;SLC30A8;NEUROD1;HTT;EIF2AK3	0.276408	0.55845	0.701373
GO:2001240	negative regulation of extrinsic apoptotic signaling pathway in absence of ligand	http://amigo.geneontology.org/amigo/term/GO:2001240	7	2451	34	16473	1.38482	55437;2138;3084;4170;1280;57535;5598	STRADB;EYA1;NRG1;MCL1;COL2A1;KIAA1324;MAPK7	0.276408	0.55845	0.701373
GO:0007080	mitotic metaphase plate congression	http://amigo.geneontology.org/amigo/term/GO:0007080	7	2451	34	16473	1.38482	10015;91782;81929;9525;8697;81930;8452	PDCD6IP;CHMP7;SEH1L;VPS4B;CDC23;KIF18A;CUL3	0.276408	0.55845	0.701373
GO:0016049	cell growth	http://amigo.geneontology.org/amigo/term/GO:0016049	11	2451	58	16473	1.2759	10495;55914;1906;3690;259230;57144;136319;3685;55004;9655;64175	ENOX2;ERBB2IP;EDN1;ITGB3;SGMS1;PAK7;MTPN;ITGAV;LAMTOR1;SOCS5;P3H1	0.277096	0.55737	0.701373
GO:1902262	apoptotic process involved in patterning of blood vessels	http://amigo.geneontology.org/amigo/term/GO:1902262	2	2451	6	16473	2.24132	51176;578	LEF1;BAK1	0.277914	0.556089	0.701373
GO:0060372	regulation of atrial cardiac muscle cell membrane repolarization	http://amigo.geneontology.org/amigo/term/GO:0060372	2	2451	6	16473	2.24132	776;6331	CACNA1D;SCN5A	0.277914	0.556089	0.701373
GO:0002043	blood vessel endothelial cell proliferation involved in sprouting angiogenesis	http://amigo.geneontology.org/amigo/term/GO:0002043	2	2451	6	16473	2.24132	168667;441478	BMPER;NRARP	0.277914	0.556089	0.701373
GO:0007530	sex determination	http://amigo.geneontology.org/amigo/term/GO:0007530	2	2451	6	16473	2.24132	6943;10370	TCF21;CITED2	0.277914	0.556089	0.701373
GO:0015867	ATP transport	http://amigo.geneontology.org/amigo/term/GO:0015867	2	2451	6	16473	2.24132	29957;2697	SLC25A24;GJA1	0.277914	0.556089	0.701373
GO:0031584	activation of phospholipase D activity	http://amigo.geneontology.org/amigo/term/GO:0031584	2	2451	6	16473	2.24132	400;10672	ARL1;GNA13	0.277914	0.556089	0.701373
GO:0030071	regulation of mitotic metaphase/anaphase transition	http://amigo.geneontology.org/amigo/term/GO:0030071	2	2451	6	16473	2.24132	11065;8697	UBE2C;CDC23	0.277914	0.556089	0.701373
GO:0006356	regulation of transcription from RNA polymerase I promoter	http://amigo.geneontology.org/amigo/term/GO:0006356	2	2451	6	16473	2.24132	5469;7343	MED1;UBTF	0.277914	0.556089	0.701373
GO:0035864	response to potassium ion	http://amigo.geneontology.org/amigo/term/GO:0035864	2	2451	6	16473	2.24132	627;4297	BDNF;KMT2A	0.277914	0.556089	0.701373
GO:0060137	maternal process involved in parturition	http://amigo.geneontology.org/amigo/term/GO:0060137	2	2451	6	16473	2.24132	406;1906	ARNTL;EDN1	0.277914	0.556089	0.701373
GO:0051567	histone H3-K9 methylation	http://amigo.geneontology.org/amigo/term/GO:0051567	2	2451	6	16473	2.24132	56978;11176	PRDM8;BAZ2A	0.277914	0.556089	0.701373
GO:0031536	positive regulation of exit from mitosis	http://amigo.geneontology.org/amigo/term/GO:0031536	2	2451	6	16473	2.24132	11065;4762	UBE2C;NEUROG1	0.277914	0.556089	0.701373
GO:0010828	positive regulation of glucose transport	http://amigo.geneontology.org/amigo/term/GO:0010828	2	2451	6	16473	2.24132	4233;8013	MET;NR4A3	0.277914	0.556089	0.701373
GO:0043353	enucleate erythrocyte differentiation	http://amigo.geneontology.org/amigo/term/GO:0043353	2	2451	6	16473	2.24132	6667;5925	SP1;RB1	0.277914	0.556089	0.701373
GO:0032324	molybdopterin cofactor biosynthetic process	http://amigo.geneontology.org/amigo/term/GO:0032324	2	2451	6	16473	2.24132	9054;10243	NFS1;GPHN	0.277914	0.556089	0.701373
GO:0042403	thyroid hormone metabolic process	http://amigo.geneontology.org/amigo/term/GO:0042403	2	2451	6	16473	2.24132	1734;51301	DIO2;GCNT4	0.277914	0.556089	0.701373
GO:0060385	axonogenesis involved in innervation	http://amigo.geneontology.org/amigo/term/GO:0060385	2	2451	6	16473	2.24132	10371;2261	SEMA3A;FGFR3	0.277914	0.556089	0.701373
GO:0060136	embryonic process involved in female pregnancy	http://amigo.geneontology.org/amigo/term/GO:0060136	2	2451	6	16473	2.24132	2182;6667	ACSL4;SP1	0.277914	0.556089	0.701373
GO:0006929	substrate-dependent cell migration	http://amigo.geneontology.org/amigo/term/GO:0006929	2	2451	6	16473	2.24132	2046;3673	EPHA8;ITGA2	0.277914	0.556089	0.701373
GO:0031622	positive regulation of fever generation	http://amigo.geneontology.org/amigo/term/GO:0031622	2	2451	6	16473	2.24132	5733;1268	PTGER3;CNR1	0.277914	0.556089	0.701373
GO:0006207	'de novo' pyrimidine nucleobase biosynthetic process	http://amigo.geneontology.org/amigo/term/GO:0006207	2	2451	6	16473	2.24132	51727;1373	CMPK1;CPS1	0.277914	0.556089	0.701373
GO:2001054	negative regulation of mesenchymal cell apoptotic process	http://amigo.geneontology.org/amigo/term/GO:2001054	2	2451	6	16473	2.24132	3091;6662	HIF1A;SOX9	0.277914	0.556089	0.701373
GO:0019076	viral release from host cell	http://amigo.geneontology.org/amigo/term/GO:0019076	2	2451	6	16473	2.24132	9525;7879	VPS4B;RAB7A	0.277914	0.556089	0.701373
GO:0007182	common-partner SMAD protein phosphorylation	http://amigo.geneontology.org/amigo/term/GO:0007182	2	2451	6	16473	2.24132	6711;7048	SPTBN1;TGFBR2	0.277914	0.556089	0.701373
GO:0001661	conditioned taste aversion	http://amigo.geneontology.org/amigo/term/GO:0001661	2	2451	6	16473	2.24132	10716;2917	TBR1;GRM7	0.277914	0.556089	0.701373
GO:0003181	atrioventricular valve morphogenesis	http://amigo.geneontology.org/amigo/term/GO:0003181	2	2451	6	16473	2.24132	3491;4851	CYR61;NOTCH1	0.277914	0.556089	0.701373
GO:0021984	adenohypophysis development	http://amigo.geneontology.org/amigo/term/GO:0021984	2	2451	6	16473	2.24132	3280;6657	HES1;SOX2	0.277914	0.556089	0.701373
GO:0060179	male mating behavior	http://amigo.geneontology.org/amigo/term/GO:0060179	2	2451	6	16473	2.24132	5728;8648	PTEN;NCOA1	0.277914	0.556089	0.701373
GO:0070198	protein localization to chromosome, telomeric region	http://amigo.geneontology.org/amigo/term/GO:0070198	2	2451	6	16473	2.24132	80351;8658	TNKS2;TNKS	0.277914	0.556089	0.701373
GO:0060831	smoothened signaling pathway involved in dorsal/ventral neural tube patterning	http://amigo.geneontology.org/amigo/term/GO:0060831	2	2451	6	16473	2.24132	2737;5727	GLI3;PTCH1	0.277914	0.556089	0.701373
GO:0035331	negative regulation of hippo signaling	http://amigo.geneontology.org/amigo/term/GO:0035331	2	2451	6	16473	2.24132	55841;80014	WWC3;WWC2	0.277914	0.556089	0.701373
GO:2000727	positive regulation of cardiac muscle cell differentiation	http://amigo.geneontology.org/amigo/term/GO:2000727	2	2451	6	16473	2.24132	4208;3084	MEF2C;NRG1	0.277914	0.556089	0.701373
GO:0010887	negative regulation of cholesterol storage	http://amigo.geneontology.org/amigo/term/GO:0010887	2	2451	6	16473	2.24132	19;7376	ABCA1;NR1H2	0.277914	0.556089	0.701373
GO:0071470	cellular response to osmotic stress	http://amigo.geneontology.org/amigo/term/GO:0071470	2	2451	6	16473	2.24132	1654;5311	DDX3X;PKD2	0.277914	0.556089	0.701373
GO:0060020	Bergmann glial cell differentiation	http://amigo.geneontology.org/amigo/term/GO:0060020	2	2451	6	16473	2.24132	8613;27	PPAP2B;ABL2	0.277914	0.556089	0.701373
GO:0003073	regulation of systemic arterial blood pressure	http://amigo.geneontology.org/amigo/term/GO:0003073	2	2451	6	16473	2.24132	57835;23576	SLC4A5;DDAH1	0.277914	0.556089	0.701373
GO:0042490	mechanoreceptor differentiation	http://amigo.geneontology.org/amigo/term/GO:0042490	2	2451	6	16473	2.24132	627;4915	BDNF;NTRK2	0.277914	0.556089	0.701373
GO:0071321	cellular response to cGMP	http://amigo.geneontology.org/amigo/term/GO:0071321	2	2451	6	16473	2.24132	610;9693	HCN2;RAPGEF2	0.277914	0.556089	0.701373
GO:0003406	retinal pigment epithelium development	http://amigo.geneontology.org/amigo/term/GO:0003406	2	2451	6	16473	2.24132	5915;5469	RARB;MED1	0.277914	0.556089	0.701373
GO:0060373	regulation of ventricular cardiac muscle cell membrane depolarization	http://amigo.geneontology.org/amigo/term/GO:0060373	2	2451	6	16473	2.24132	6331;4092	SCN5A;SMAD7	0.277914	0.556089	0.701373
GO:0071712	ER-associated misfolded protein catabolic process	http://amigo.geneontology.org/amigo/term/GO:0071712	2	2451	6	16473	2.24132	7415;1861	VCP;TOR1A	0.277914	0.556089	0.701373
GO:1900273	positive regulation of long-term synaptic potentiation	http://amigo.geneontology.org/amigo/term/GO:1900273	2	2451	6	16473	2.24132	5649;85358	RELN;SHANK3	0.277914	0.556089	0.701373
GO:0060603	mammary gland duct morphogenesis	http://amigo.geneontology.org/amigo/term/GO:0060603	2	2451	6	16473	2.24132	2908;5727	NR3C1;PTCH1	0.277914	0.556089	0.701373
GO:0021884	forebrain neuron development	http://amigo.geneontology.org/amigo/term/GO:0021884	2	2451	6	16473	2.24132	431707;9693	LHX8;RAPGEF2	0.277914	0.556089	0.701373
GO:0045843	negative regulation of striated muscle tissue development	http://amigo.geneontology.org/amigo/term/GO:0045843	2	2451	6	16473	2.24132	51176;627	LEF1;BDNF	0.277914	0.556089	0.701373
GO:0010631	epithelial cell migration	http://amigo.geneontology.org/amigo/term/GO:0010631	2	2451	6	16473	2.24132	5586;340719	PKN2;NANOS1	0.277914	0.556089	0.701373
GO:0060754	positive regulation of mast cell chemotaxis	http://amigo.geneontology.org/amigo/term/GO:0060754	2	2451	6	16473	2.24132	7422;23075	VEGFA;SWAP70	0.277914	0.556089	0.701373
GO:0043620	regulation of DNA-templated transcription in response to stress	http://amigo.geneontology.org/amigo/term/GO:0043620	2	2451	6	16473	2.24132	1649;6197	DDIT3;RPS6KA3	0.277914	0.556089	0.701373
GO:0060664	epithelial cell proliferation involved in salivary gland morphogenesis	http://amigo.geneontology.org/amigo/term/GO:0060664	2	2451	6	16473	2.24132	4824;2263	NKX3-1;FGFR2	0.277914	0.556089	0.701373
GO:0060351	cartilage development involved in endochondral bone morphogenesis	http://amigo.geneontology.org/amigo/term/GO:0060351	2	2451	6	16473	2.24132	1280;3207	COL2A1;HOXA11	0.277914	0.556089	0.701373
GO:0002686	negative regulation of leukocyte migration	http://amigo.geneontology.org/amigo/term/GO:0002686	2	2451	6	16473	2.24132	134;27342	ADORA1;RABGEF1	0.277914	0.556089	0.701373
GO:0003416	endochondral bone growth	http://amigo.geneontology.org/amigo/term/GO:0003416	2	2451	6	16473	2.24132	54796;2261	BNC2;FGFR3	0.277914	0.556089	0.701373
GO:0042541	hemoglobin biosynthetic process	http://amigo.geneontology.org/amigo/term/GO:0042541	2	2451	6	16473	2.24132	3091;8724	HIF1A;SNX3	0.277914	0.556089	0.701373
GO:0032364	oxygen homeostasis	http://amigo.geneontology.org/amigo/term/GO:0032364	2	2451	6	16473	2.24132	3091;54583	HIF1A;EGLN1	0.277914	0.556089	0.701373
GO:0009101	glycoprotein biosynthetic process	http://amigo.geneontology.org/amigo/term/GO:0009101	2	2451	6	16473	2.24132	9215;2650	LARGE;GCNT1	0.277914	0.556089	0.701373
GO:0000018	regulation of DNA recombination	http://amigo.geneontology.org/amigo/term/GO:0000018	2	2451	6	16473	2.24132	56916;3836	SMARCAD1;KPNA1	0.277914	0.556089	0.701373
GO:1900028	negative regulation of ruffle assembly	http://amigo.geneontology.org/amigo/term/GO:1900028	2	2451	6	16473	2.24132	83478;23189	ARHGAP24;KANK1	0.277914	0.556089	0.701373
GO:0060744	mammary gland branching involved in thelarche	http://amigo.geneontology.org/amigo/term/GO:0060744	2	2451	6	16473	2.24132	5469;8202	MED1;NCOA3	0.277914	0.556089	0.701373
GO:0051569	regulation of histone H3-K4 methylation	http://amigo.geneontology.org/amigo/term/GO:0051569	2	2451	6	16473	2.24132	63925;90780	ZNF335;PYGO2	0.277914	0.556089	0.701373
GO:1901385	regulation of voltage-gated calcium channel activity	http://amigo.geneontology.org/amigo/term/GO:1901385	2	2451	6	16473	2.24132	785;1756	CACNB4;DMD	0.277914	0.556089	0.701373
GO:0009108	coenzyme biosynthetic process	http://amigo.geneontology.org/amigo/term/GO:0009108	2	2451	6	16473	2.24132	79717;8034	PPCS;SLC25A16	0.277914	0.556089	0.701373
GO:0006777	Mo-molybdopterin cofactor biosynthetic process	http://amigo.geneontology.org/amigo/term/GO:0006777	2	2451	6	16473	2.24132	9054;10243	NFS1;GPHN	0.277914	0.556089	0.701373
GO:1902715	positive regulation of interferon-gamma secretion	http://amigo.geneontology.org/amigo/term/GO:1902715	2	2451	6	16473	2.24132	10125;27	RASGRP1;ABL2	0.277914	0.556089	0.701373
GO:0060789	hair follicle placode formation	http://amigo.geneontology.org/amigo/term/GO:0060789	2	2451	6	16473	2.24132	2778;998	GNAS;CDC42	0.277914	0.556089	0.701373
GO:0050805	negative regulation of synaptic transmission	http://amigo.geneontology.org/amigo/term/GO:0050805	2	2451	6	16473	2.24132	23394;2770	ADNP;GNAI1	0.277914	0.556089	0.701373
GO:1900042	positive regulation of interleukin-2 secretion	http://amigo.geneontology.org/amigo/term/GO:1900042	2	2451	6	16473	2.24132	6711;27	SPTBN1;ABL2	0.277914	0.556089	0.701373
GO:0060012	synaptic transmission, glycinergic	http://amigo.geneontology.org/amigo/term/GO:0060012	2	2451	6	16473	2.24132	2743;2742	GLRB;GLRA2	0.277914	0.556089	0.701373
GO:0010564	regulation of cell cycle process	http://amigo.geneontology.org/amigo/term/GO:0010564	2	2451	6	16473	2.24132	6662;8091	SOX9;HMGA2	0.277914	0.556089	0.701373
GO:0048304	positive regulation of isotype switching to IgG isotypes	http://amigo.geneontology.org/amigo/term/GO:0048304	2	2451	6	16473	2.24132	958;940	CD40;CD28	0.277914	0.556089	0.701373
GO:0042866	pyruvate biosynthetic process	http://amigo.geneontology.org/amigo/term/GO:0042866	2	2451	6	16473	2.24132	5313;63826	PKLR;SRR	0.277914	0.556089	0.701373
GO:0030858	positive regulation of epithelial cell differentiation	http://amigo.geneontology.org/amigo/term/GO:0030858	2	2451	6	16473	2.24132	6662;324	SOX9;APC	0.277914	0.556089	0.701373
GO:0032808	lacrimal gland development	http://amigo.geneontology.org/amigo/term/GO:0032808	2	2451	6	16473	2.24132	2263;3321	FGFR2;IGSF3	0.277914	0.556089	0.701373
GO:0051045	negative regulation of membrane protein ectodomain proteolysis	http://amigo.geneontology.org/amigo/term/GO:0051045	2	2451	6	16473	2.24132	5774;7078	PTPN3;TIMP3	0.277914	0.556089	0.701373
GO:0048639	positive regulation of developmental growth	http://amigo.geneontology.org/amigo/term/GO:0048639	2	2451	6	16473	2.24132	3643;23236	INSR;PLCB1	0.277914	0.556089	0.701373
GO:2000253	positive regulation of feeding behavior	http://amigo.geneontology.org/amigo/term/GO:2000253	2	2451	6	16473	2.24132	8013;84251	NR4A3;SGIP1	0.277914	0.556089	0.701373
GO:0035357	peroxisome proliferator activated receptor signaling pathway	http://amigo.geneontology.org/amigo/term/GO:0035357	2	2451	6	16473	2.24132	5469;81	MED1;ACTN4	0.277914	0.556089	0.701373
GO:0051205	protein insertion into membrane	http://amigo.geneontology.org/amigo/term/GO:0051205	2	2451	6	16473	2.24132	65055;132112	REEP1;RTP1	0.277914	0.556089	0.701373
GO:0050428	3'-phosphoadenosine 5'-phosphosulfate biosynthetic process	http://amigo.geneontology.org/amigo/term/GO:0050428	2	2451	6	16473	2.24132	1836;9061	SLC26A2;PAPSS1	0.277914	0.556089	0.701373
GO:0060022	hard palate development	http://amigo.geneontology.org/amigo/term/GO:0060022	2	2451	6	16473	2.24132	6664;1739	SOX11;DLG1	0.277914	0.556089	0.701373
GO:0048024	regulation of mRNA splicing, via spliceosome	http://amigo.geneontology.org/amigo/term/GO:0048024	2	2451	6	16473	2.24132	6426;6733	SRSF1;SRPK2	0.277914	0.556089	0.701373
GO:0010960	magnesium ion homeostasis	http://amigo.geneontology.org/amigo/term/GO:0010960	2	2451	6	16473	2.24132	3736;7021	KCNA1;TFAP2B	0.277914	0.556089	0.701373
GO:0043280	positive regulation of cysteine-type endopeptidase activity involved in apoptotic process	http://amigo.geneontology.org/amigo/term/GO:0043280	8	2451	40	16473	1.34531	1490;4824;10018;1612;3491;408;1654;2149	CTGF;NKX3-1;BCL2L11;DAPK1;CYR61;ARRB1;DDX3X;F2R	0.277971	0.556	0.701373
GO:0001756	somitogenesis	http://amigo.geneontology.org/amigo/term/GO:0001756	8	2451	40	16473	1.34531	7516;51176;8557;4088;4824;9096;472;5100	XRCC2;LEF1;TCAP;SMAD3;NKX3-1;TBX18;ATM;PCDH8	0.277971	0.556	0.701373
GO:0043687	post-translational protein modification	http://amigo.geneontology.org/amigo/term/GO:0043687	51	2451	311	16473	1.10432	80267;6045;6117;79947;348995;4928;7057;8693;2923;1911;80055;7903;2589;10802;51809;9761;51301;11320;80012;285362;9695;9632;10274;79677;10905;6480;6184;142;8128;51128;9818;81929;648;9972;23556;10678;7175;7341;3703;821;23279;4124;59343;29843;80896;26503;9334;2683;10026;2650;5893	EDEM3;RNF2;RPA1;DHDDS;NUP43;NUP98;THBS1;GALNT4;PDIA3;PHC1;PGAP1;ST8SIA4;GALNT1;SEC24A;GALNT7;MLEC;GCNT4;MGAT4A;PHC3;SUMF1;EDEM1;SEC24C;STAG1;SMC6;MAN1A2;ST6GAL1;RPN1;PARP1;ST8SIA2;SAR1B;NUP58;SEH1L;BMI1;NUP153;PIGN;B3GNT2;TPR;SUMO1;STT3A;CANX;NUP160;MAN2A1;SENP2;SENP1;NPL;SLC17A5;B4GALT5;B4GALT1;PIGK;GCNT1;RAD52	0.279667	0.553359	0.705142
GO:0006914	autophagy	http://amigo.geneontology.org/amigo/term/GO:0006914	16	2451	89	16473	1.20963	83667;51100;203228;9001;29982;7405;54874;9895;2308;201475;57724;5861;9538;91445;5562;4943	SESN2;SH3GLB1;C9orf72;HAP1;NRBF2;UVRAG;FNBP1L;TECPR2;FOXO1;RAB12;EPG5;RAB1A;EI24;RNF185;PRKAA1;TBC1D25	0.281485	0.550544	0.709213
GO:0050900	leukocyte migration	http://amigo.geneontology.org/amigo/term/GO:0050900	20	2451	114	16473	1.18058	482;3845;10461;3690;7525;140885;50848;3685;5142;3655;2683;3688;3675;4478;3678;6464;83700;5295;3897;2885	ATP1B2;KRAS;MERTK;ITGB3;YES1;SIRPA;F11R;ITGAV;PDE4B;ITGA6;B4GALT1;ITGB1;ITGA3;MSN;ITGA5;SHC1;JAM3;PIK3R1;L1CAM;GRB2	0.282526	0.548942	0.71132
GO:0007405	neuroblast proliferation	http://amigo.geneontology.org/amigo/term/GO:0007405	4	2451	17	16473	1.58235	3736;10818;429;2009	KCNA1;FRS2;ASCL1;EML1	0.285403	0.544541	0.712383
GO:0006171	cAMP biosynthetic process	http://amigo.geneontology.org/amigo/term/GO:0006171	4	2451	17	16473	1.58235	108;112;2778;135	ADCY2;ADCY6;GNAS;ADORA2A	0.285403	0.544541	0.712383
GO:0042310	vasoconstriction	http://amigo.geneontology.org/amigo/term/GO:0042310	4	2451	17	16473	1.58235	1906;3363;624;1910	EDN1;HTR7;BDKRB2;EDNRB	0.285403	0.544541	0.712383
GO:0010460	positive regulation of heart rate	http://amigo.geneontology.org/amigo/term/GO:0010460	4	2451	17	16473	1.58235	6262;1906;488;6505	RYR2;EDN1;ATP2A2;SLC1A1	0.285403	0.544541	0.712383
GO:0030279	negative regulation of ossification	http://amigo.geneontology.org/amigo/term/GO:0030279	4	2451	17	16473	1.58235	6662;4208;154;4851	SOX9;MEF2C;ADRB2;NOTCH1	0.285403	0.544541	0.712383
GO:0071480	cellular response to gamma radiation	http://amigo.geneontology.org/amigo/term/GO:0071480	4	2451	17	16473	1.58235	1958;472;2002;220042	EGR1;ATM;ELK1;DDIAS	0.285403	0.544541	0.712383
GO:0008585	female gonad development	http://amigo.geneontology.org/amigo/term/GO:0008585	4	2451	17	16473	1.58235	56956;431707;84159;25976	LHX9;LHX8;ARID5B;TIPARP	0.285403	0.544541	0.712383
GO:0043536	positive regulation of blood vessel endothelial cell migration	http://amigo.geneontology.org/amigo/term/GO:0043536	4	2451	17	16473	1.58235	7422;5587;7057;2247	VEGFA;PRKD1;THBS1;FGF2	0.285403	0.544541	0.712383
GO:0048814	regulation of dendrite morphogenesis	http://amigo.geneontology.org/amigo/term/GO:0048814	4	2451	17	16473	1.58235	577;5911;4734;10507	ADGRB3;RAP2A;NEDD4;SEMA4D	0.285403	0.544541	0.712383
GO:0010596	negative regulation of endothelial cell migration	http://amigo.geneontology.org/amigo/term/GO:0010596	4	2451	17	16473	1.58235	7057;22846;153090;6781	THBS1;VASH1;DAB2IP;STC1	0.285403	0.544541	0.712383
GO:0016486	peptide hormone processing	http://amigo.geneontology.org/amigo/term/GO:0016486	4	2451	17	16473	1.58235	5122;9159;5443;25825	PCSK1;PCSK7;POMC;BACE2	0.285403	0.544541	0.712383
GO:0001708	cell fate specification	http://amigo.geneontology.org/amigo/term/GO:0001708	4	2451	17	16473	1.58235	6662;3688;4851;3170	SOX9;ITGB1;NOTCH1;FOXA2	0.285403	0.544541	0.712383
GO:0035666	TRIF-dependent toll-like receptor signaling pathway	http://amigo.geneontology.org/amigo/term/GO:0035666	14	2451	77	16473	1.22326	257397;7322;9252;6885;2002;6416;5604;29110;466;6197;5598;4208;1848;7867	TAB3;UBE2D2;RPS6KA5;MAP3K7;ELK1;MAP2K4;MAP2K1;TBK1;ATF1;RPS6KA3;MAPK7;MEF2C;DUSP6;MAPKAPK3	0.286575	0.542762	0.714794
GO:0030968	endoplasmic reticulum unfolded protein response	http://amigo.geneontology.org/amigo/term/GO:0030968	18	2451	102	16473	1.18742	1649;80267;3576;9570;64764;55298;10525;27230;1663;9695;118;64061;55432;6464;7415;1200;9451;10130	DDIT3;EDEM3;CXCL8;GOSR2;CREB3L2;RNF121;HYOU1;SERP1;DDX11;EDEM1;ADD1;TSPYL2;YOD1;SHC1;VCP;TPP1;EIF2AK3;PDIA6	0.288572	0.539745	0.719037
GO:0030855	epithelial cell differentiation	http://amigo.geneontology.org/amigo/term/GO:0030855	13	2451	71	16473	1.23182	2263;7263;3189;1750;5230;1282;7416;7041;2494;9139;6943;7422;1200	FGFR2;TST;HNRNPH3;DLX6;PGK1;COL4A1;VDAC1;TGFB1I1;NR5A2;CBFA2T2;TCF21;VEGFA;TPP1	0.289007	0.539091	0.719037
GO:0002223	stimulatory C-type lectin receptor signaling pathway	http://amigo.geneontology.org/amigo/term/GO:0002223	21	2451	121	16473	1.16788	801;3845;257397;7322;5530;1387;5062;8945;30835;8454;23291;23198;808;84433;6885;9252;5336;5567;7335;3709;6500	CALM1;KRAS;TAB3;UBE2D2;PPP3CA;CREBBP;PAK2;BTRC;CD209;CUL1;FBXW11;PSME4;CALM3;CARD11;MAP3K7;RPS6KA5;PLCG2;PRKACB;UBE2V1;ITPR2;SKP1	0.290906	0.536248	0.719037
GO:0007224	smoothened signaling pathway	http://amigo.geneontology.org/amigo/term/GO:0007224	12	2451	65	16473	1.24197	6738;8445;204851;57560;79583;139411;7048;2737;3280;4821;4294;5727	TROVE2;DYRK2;HIPK1;IFT80;TMEM231;PTCHD1;TGFBR2;GLI3;HES1;NKX2-2;MAP3K10;PTCH1	0.291317	0.535635	0.719037
GO:0007018	microtubule-based movement	http://amigo.geneontology.org/amigo/term/GO:0007018	12	2451	65	16473	1.24197	64837;55614;1783;81930;63971;3797;9371;55605;3800;23095;11127;3798	KLC2;KIF16B;DYNC1LI2;KIF18A;KIF13A;KIF3C;KIF3B;KIF21A;KIF5C;KIF1B;KIF3A;KIF5A	0.291317	0.535635	0.719037
GO:0007623	circadian rhythm	http://amigo.geneontology.org/amigo/term/GO:0007623	17	2451	96	16473	1.19149	26224;8454;4915;9575;406;8945;1958;7150;1859;8204;1407;3363;10891;4862;6096;79365;6500	FBXL3;CUL1;NTRK2;CLOCK;ARNTL;BTRC;EGR1;TOP1;DYRK1A;NRIP1;CRY1;HTR7;PPARGC1A;NPAS2;RORB;BHLHE41;SKP1	0.291641	0.535152	0.719037
GO:0010765	positive regulation of sodium ion transport	http://amigo.geneontology.org/amigo/term/GO:0010765	5	2451	23	16473	1.46201	6324;23327;6331;154;23678	SCN1B;NEDD4L;SCN5A;ADRB2;SGK3	0.293078	0.533017	0.719037
GO:0007369	gastrulation	http://amigo.geneontology.org/amigo/term/GO:0007369	5	2451	23	16473	1.46201	7048;8013;8452;2131;187	TGFBR2;NR4A3;CUL3;EXT1;APLNR	0.293078	0.533017	0.719037
GO:0031398	positive regulation of protein ubiquitination	http://amigo.geneontology.org/amigo/term/GO:0031398	11	2451	59	16473	1.2542	59343;54602;4092;11186;55294;5414;2261;331;408;154;54778	SENP2;NDFIP2;SMAD7;RASSF1;FBXW7;SEPT4;FGFR3;XIAP;ARRB1;ADRB2;RNF111	0.293447	0.53247	0.719037
GO:0031647	regulation of protein stability	http://amigo.geneontology.org/amigo/term/GO:0031647	10	2451	53	16473	1.2692	4771;51100;9960;5728;6659;57805;7175;7341;287;998	NF2;SH3GLB1;USP3;PTEN;SOX4;CCAR2;TPR;SUMO1;ANK2;CDC42	0.295319	0.529709	0.719037
GO:0001947	heart looping	http://amigo.geneontology.org/amigo/term/GO:0001947	10	2451	53	16473	1.2692	129880;9464;4088;4851;57216;28514;3091;5311;9421;4208	BBS5;HAND2;SMAD3;NOTCH1;VANGL2;DLL1;HIF1A;PKD2;HAND1;MEF2C	0.295319	0.529709	0.719037
GO:0009611	response to wounding	http://amigo.geneontology.org/amigo/term/GO:0009611	10	2451	53	16473	1.2692	6507;1490;6657;5074;10894;2149;6198;22846;4804;10481	SLC1A3;CTGF;SOX2;PAWR;LYVE1;F2R;RPS6KB1;VASH1;NGFR;HOXB13	0.295319	0.529709	0.719037
GO:0007067	mitotic nuclear division	http://amigo.geneontology.org/amigo/term/GO:0007067	39	2451	236	16473	1.11245	22924;54443;8976;79892;348995;8239;51429;55844;8697;64282;11258;57448;4659;11078;2669;55055;900;10274;80124;4739;348235;27436;8091;8658;7465;112574;8218;5604;7175;23607;55137;9025;55958;8812;22919;22897;2029;57695;9088	MAPRE3;ANLN;WASL;MCMBP;NUP43;USP9X;SNX9;PPP2R2D;CDC23;PAPD5;DCTN3;BIRC6;PPP1R12A;TRIOBP;GEM;ZWILCH;CCNG1;STAG1;VCPIP1;NEDD9;SKA2;EML4;HMGA2;TNKS;WEE1;SNX18;CLTCL1;MAP2K1;TPR;CD2AP;FIGN;RNF8;KLHL9;CCNK;MAPRE1;CEP164;ENSA;USP37;PKMYT1	0.29558	0.529325	0.719037
GO:0031122	cytoplasmic microtubule organization	http://amigo.geneontology.org/amigo/term/GO:0031122	6	2451	29	16473	1.3915	6683;9525;324;10345;55137;57606	SPAST;VPS4B;APC;TRDN;FIGN;SLAIN2	0.296589	0.527844	0.719037
GO:0040014	regulation of multicellular organism growth	http://amigo.geneontology.org/amigo/term/GO:0040014	6	2451	29	16473	1.3915	2263;351;80351;6777;6774;8455	FGFR2;APP;TNKS2;STAT5B;STAT3;ATRN	0.296589	0.527844	0.719037
GO:0031532	actin cytoskeleton reorganization	http://amigo.geneontology.org/amigo/term/GO:0031532	9	2451	47	16473	1.28804	3815;1901;2059;26037;203447;5911;4289;253260;6464	KIT;S1PR1;EPS8;SIPA1L1;NRK;RAP2A;MKLN1;RICTOR;SHC1	0.296814	0.527515	0.719037
GO:0006094	gluconeogenesis	http://amigo.geneontology.org/amigo/term/GO:0006094	9	2451	47	16473	1.28804	2819;5230;1407;10891;5567;2820;10165;5091;200186	GPD1;PGK1;CRY1;PPARGC1A;PRKACB;GPD2;SLC25A13;PC;CRTC2	0.296814	0.527515	0.719037
GO:0042981	regulation of apoptotic process	http://amigo.geneontology.org/amigo/term/GO:0042981	36	2451	217	16473	1.11671	55437;9943;81;7178;84433;7849;7415;58517;27;5062;2113;203447;60529;10562;23181;5414;23198;392255;92335;6662;8428;27347;3092;651;9191;5871;51347;2099;23678;4214;57144;9344;10818;1612;26267;9748	STRADB;OXSR1;ACTN4;TPT1;CARD11;PAX8;VCP;RBM25;ABL2;PAK2;ETS1;NRK;ALX4;OLFM4;DIP2A;SEPT4;PSME4;GDF6;STRADA;SOX9;STK24;STK39;HIP1;BMP3;DEDD;MAP4K2;TAOK3;ESR1;SGK3;MAP3K1;PAK7;TAOK2;FRS2;DAPK1;FBXO10;SLK	0.297539	0.526456	0.719037
GO:0009409	response to cold	http://amigo.geneontology.org/amigo/term/GO:0009409	7	2451	35	16473	1.34517	26027;490;9658;10891;3320;154;1153	ACOT11;ATP2B1;ZNF516;PPARGC1A;HSP90AA1;ADRB2;CIRBP	0.297842	0.526013	0.719037
GO:0006139	nucleobase-containing compound metabolic process	http://amigo.geneontology.org/amigo/term/GO:0006139	7	2451	35	16473	1.34517	55133;64863;3177;1663;9615;1808;171568	SRBD1;METTL4;SLC29A2;DDX11;GDA;DPYSL2;POLR3H	0.297842	0.526013	0.719037
GO:0035249	synaptic transmission, glutamatergic	http://amigo.geneontology.org/amigo/term/GO:0035249	7	2451	35	16473	1.34517	57679;57030;785;2906;23025;116443;154	ALS2;SLC17A7;CACNB4;GRIN2D;UNC13A;GRIN3A;ADRB2	0.297842	0.526013	0.719037
GO:1902017	regulation of cilium assembly	http://amigo.geneontology.org/amigo/term/GO:1902017	7	2451	35	16473	1.34517	1540;55633;64422;64786;23637;54662;7813	CYLD;TBC1D22B;ATG3;TBC1D15;RABGAP1;TBC1D13;EVI5	0.297842	0.526013	0.719037
GO:0042391	regulation of membrane potential	http://amigo.geneontology.org/amigo/term/GO:0042391	18	2451	103	16473	1.17582	2558;23327;2743;348980;51555;4734;1260;3778;3767;2742;2562;2556;54714;2561;63895;1739;3736;610	GABRA5;NEDD4L;GLRB;HCN1;PEX5L;NEDD4;CNGA2;KCNMA1;KCNJ11;GLRA2;GABRB3;GABRA3;CNGB3;GABRB2;PIEZO2;DLG1;KCNA1;HCN2	0.301069	0.521334	0.719037
GO:0034142	toll-like receptor 4 signaling pathway	http://amigo.geneontology.org/amigo/term/GO:0034142	17	2451	97	16473	1.17914	257397;7322;4214;9252;6885;2002;6416;5604;7335;29110;466;6197;5598;4208;1848;57161;7867	TAB3;UBE2D2;MAP3K1;RPS6KA5;MAP3K7;ELK1;MAP2K4;MAP2K1;UBE2V1;TBK1;ATF1;RPS6KA3;MAPK7;MEF2C;DUSP6;PELI2;MAPKAPK3	0.304584	0.516292	0.719037
GO:0000082	G1/S transition of mitotic cell cycle	http://amigo.geneontology.org/amigo/term/GO:0000082	26	2451	154	16473	1.13615	23649;8454;8317;818;6117;10769;5530;817;4602;815;6198;5925;6500;90;1869;91;7465;51379;8452;1027;6118;8065;3688;57695;9088;5537	POLA2;CUL1;CDC7;CAMK2G;RPA1;PLK2;PPP3CA;CAMK2D;MYB;CAMK2A;RPS6KB1;RB1;SKP1;ACVR1;E2F1;ACVR1B;WEE1;CRLF3;CUL3;CDKN1B;RPA2;CUL5;ITGB1;USP37;PKMYT1;PPP6C	0.30567	0.514747	0.719037
GO:0007204	positive regulation of cytosolic calcium ion concentration	http://amigo.geneontology.org/amigo/term/GO:0007204	20	2451	116	16473	1.16009	5028;1742;1906;2099;624;27;2782;27020;4887;2740;1910;2830;10672;799;5156;5733;23075;2697;2149;2624	P2RY1;DLG4;EDN1;ESR1;BDKRB2;ABL2;GNB1;NPTN;NPY2R;GLP1R;EDNRB;GPR6;GNA13;CALCR;PDGFRA;PTGER3;SWAP70;GJA1;F2R;GATA2	0.306089	0.514153	0.719037
GO:0043616	keratinocyte proliferation	http://amigo.geneontology.org/amigo/term/GO:0043616	3	2451	12	16473	1.68107	2069;5727;1012	EREG;PTCH1;CDH13	0.306257	0.513914	0.719037
GO:0036499	PERK-mediated unfolded protein response	http://amigo.geneontology.org/amigo/term/GO:0036499	3	2451	12	16473	1.68107	1649;3576;9451	DDIT3;CXCL8;EIF2AK3	0.306257	0.513914	0.719037
GO:0000002	mitochondrial genome maintenance	http://amigo.geneontology.org/amigo/term/GO:0000002	3	2451	12	16473	1.68107	10000;4976;291	AKT3;OPA1;SLC25A4	0.306257	0.513914	0.719037
GO:0045598	regulation of fat cell differentiation	http://amigo.geneontology.org/amigo/term/GO:0045598	3	2451	12	16473	1.68107	51320;65989;3280	MEX3C;DLK2;HES1	0.306257	0.513914	0.719037
GO:0060644	mammary gland epithelial cell differentiation	http://amigo.geneontology.org/amigo/term/GO:0060644	3	2451	12	16473	1.68107	2066;5727;3202	ERBB4;PTCH1;HOXA5	0.306257	0.513914	0.719037
GO:0050806	positive regulation of synaptic transmission	http://amigo.geneontology.org/amigo/term/GO:0050806	3	2451	12	16473	1.68107	6857;1742;6507	SYT1;DLG4;SLC1A3	0.306257	0.513914	0.719037
GO:0001759	organ induction	http://amigo.geneontology.org/amigo/term/GO:0001759	3	2451	12	16473	1.68107	10818;2260;3207	FRS2;FGFR1;HOXA11	0.306257	0.513914	0.719037
GO:0072001	renal system development	http://amigo.geneontology.org/amigo/term/GO:0072001	3	2451	12	16473	1.68107	3655;2018;5727	ITGA6;EMX2;PTCH1	0.306257	0.513914	0.719037
GO:0006882	cellular zinc ion homeostasis	http://amigo.geneontology.org/amigo/term/GO:0006882	3	2451	12	16473	1.68107	169026;25800;91252	SLC30A8;SLC39A6;SLC39A13	0.306257	0.513914	0.719037
GO:0070507	regulation of microtubule cytoskeleton organization	http://amigo.geneontology.org/amigo/term/GO:0070507	3	2451	12	16473	1.68107	2042;1540;8851	EPHA3;CYLD;CDK5R1	0.306257	0.513914	0.719037
GO:0060306	regulation of membrane repolarization	http://amigo.geneontology.org/amigo/term/GO:0060306	3	2451	12	16473	1.68107	23327;9472;7531	NEDD4L;AKAP6;YWHAE	0.306257	0.513914	0.719037
GO:0001964	startle response	http://amigo.geneontology.org/amigo/term/GO:0001964	3	2451	12	16473	1.68107	3736;2743;2906	KCNA1;GLRB;GRIN2D	0.306257	0.513914	0.719037
GO:0031116	positive regulation of microtubule polymerization	http://amigo.geneontology.org/amigo/term/GO:0031116	3	2451	12	16473	1.68107	1027;324;57606	CDKN1B;APC;SLAIN2	0.306257	0.513914	0.719037
GO:0043922	negative regulation by host of viral transcription	http://amigo.geneontology.org/amigo/term/GO:0043922	3	2451	12	16473	1.68107	8091;23435;25833	HMGA2;TARDBP;POU2F3	0.306257	0.513914	0.719037
GO:0030208	dermatan sulfate biosynthetic process	http://amigo.geneontology.org/amigo/term/GO:0030208	3	2451	12	16473	1.68107	63827;113189;1634	BCAN;CHST14;DCN	0.306257	0.513914	0.719037
GO:0031054	pre-miRNA processing	http://amigo.geneontology.org/amigo/term/GO:0031054	3	2451	12	16473	1.68107	23318;389421;79727	ZCCHC11;LIN28B;LIN28A	0.306257	0.513914	0.719037
GO:0055119	relaxation of cardiac muscle	http://amigo.geneontology.org/amigo/term/GO:0055119	3	2451	12	16473	1.68107	8654;817;488	PDE5A;CAMK2D;ATP2A2	0.306257	0.513914	0.719037
GO:0043281	regulation of cysteine-type endopeptidase activity involved in apoptotic process	http://amigo.geneontology.org/amigo/term/GO:0043281	3	2451	12	16473	1.68107	4804;6657;7531	NGFR;SOX2;YWHAE	0.306257	0.513914	0.719037
GO:0032784	regulation of DNA-templated transcription, elongation	http://amigo.geneontology.org/amigo/term/GO:0032784	3	2451	12	16473	1.68107	57805;284695;8861	CCAR2;ZNF326;LDB1	0.306257	0.513914	0.719037
GO:1902358	sulfate transmembrane transport	http://amigo.geneontology.org/amigo/term/GO:1902358	3	2451	12	16473	1.68107	5172;1836;115019	SLC26A4;SLC26A2;SLC26A9	0.306257	0.513914	0.719037
GO:0070498	interleukin-1-mediated signaling pathway	http://amigo.geneontology.org/amigo/term/GO:0070498	3	2451	12	16473	1.68107	1958;9252;23236	EGR1;RPS6KA5;PLCB1	0.306257	0.513914	0.719037
GO:0061053	somite development	http://amigo.geneontology.org/amigo/term/GO:0061053	3	2451	12	16473	1.68107	5523;6664;5727	PPP2R3A;SOX11;PTCH1	0.306257	0.513914	0.719037
GO:0030837	negative regulation of actin filament polymerization	http://amigo.geneontology.org/amigo/term/GO:0030837	3	2451	12	16473	1.68107	5756;10565;23189	TWF1;ARFGEF1;KANK1	0.306257	0.513914	0.719037
GO:0043923	positive regulation by host of viral transcription	http://amigo.geneontology.org/amigo/term/GO:0043923	3	2451	12	16473	1.68107	51176;6667;6597	LEF1;SP1;SMARCA4	0.306257	0.513914	0.719037
GO:2000273	positive regulation of receptor activity	http://amigo.geneontology.org/amigo/term/GO:2000273	3	2451	12	16473	1.68107	10499;5469;5581	NCOA2;MED1;PRKCE	0.306257	0.513914	0.719037
GO:0007252	I-kappaB phosphorylation	http://amigo.geneontology.org/amigo/term/GO:0007252	3	2451	12	16473	1.68107	51284;6885;153090	TLR7;MAP3K7;DAB2IP	0.306257	0.513914	0.719037
GO:1901673	regulation of mitotic spindle assembly	http://amigo.geneontology.org/amigo/term/GO:1901673	3	2451	12	16473	1.68107	10015;9525;7175	PDCD6IP;VPS4B;TPR	0.306257	0.513914	0.719037
GO:0019048	modulation by virus of host morphology or physiology	http://amigo.geneontology.org/amigo/term/GO:0019048	3	2451	12	16473	1.68107	30835;1605;8106	CD209;DAG1;PABPN1	0.306257	0.513914	0.719037
GO:0019082	viral protein processing	http://amigo.geneontology.org/amigo/term/GO:0019082	3	2451	12	16473	1.68107	7251;55048;137492	TSG101;VPS37C;VPS37A	0.306257	0.513914	0.719037
GO:0031581	hemidesmosome assembly	http://amigo.geneontology.org/amigo/term/GO:0031581	3	2451	12	16473	1.68107	3655;3915;3918	ITGA6;LAMC1;LAMC2	0.306257	0.513914	0.719037
GO:0060122	inner ear receptor stereocilium organization	http://amigo.geneontology.org/amigo/term/GO:0060122	3	2451	12	16473	1.68107	57216;27443;6385	VANGL2;CECR2;SDC4	0.306257	0.513914	0.719037
GO:0060272	embryonic skeletal joint morphogenesis	http://amigo.geneontology.org/amigo/term/GO:0060272	3	2451	12	16473	1.68107	1280;130497;3207	COL2A1;OSR1;HOXA11	0.306257	0.513914	0.719037
GO:0051593	response to folic acid	http://amigo.geneontology.org/amigo/term/GO:0051593	3	2451	12	16473	1.68107	4899;429;7078	NRF1;ASCL1;TIMP3	0.306257	0.513914	0.719037
GO:0060134	prepulse inhibition	http://amigo.geneontology.org/amigo/term/GO:0060134	3	2451	12	16473	1.68107	116443;9378;5728	GRIN3A;NRXN1;PTEN	0.306257	0.513914	0.719037
GO:0046889	positive regulation of lipid biosynthetic process	http://amigo.geneontology.org/amigo/term/GO:0046889	3	2451	12	16473	1.68107	1389;10580;4907	CREBL2;SORBS1;NT5E	0.306257	0.513914	0.719037
GO:0048711	positive regulation of astrocyte differentiation	http://amigo.geneontology.org/amigo/term/GO:0048711	3	2451	12	16473	1.68107	3572;3280;4851	IL6ST;HES1;NOTCH1	0.306257	0.513914	0.719037
GO:0034067	protein localization to Golgi apparatus	http://amigo.geneontology.org/amigo/term/GO:0034067	3	2451	12	16473	1.68107	400;1453;8729	ARL1;CSNK1D;GBF1	0.306257	0.513914	0.719037
GO:0090179	planar cell polarity pathway involved in neural tube closure	http://amigo.geneontology.org/amigo/term/GO:0090179	3	2451	12	16473	1.68107	57216;9620;1856	VANGL2;CELSR1;DVL2	0.306257	0.513914	0.719037
GO:0035025	positive regulation of Rho protein signal transduction	http://amigo.geneontology.org/amigo/term/GO:0035025	3	2451	12	16473	1.68107	4804;2149;408	NGFR;F2R;ARRB1	0.306257	0.513914	0.719037
GO:0010738	regulation of protein kinase A signaling	http://amigo.geneontology.org/amigo/term/GO:0010738	3	2451	12	16473	1.68107	5144;9472;5141	PDE4D;AKAP6;PDE4A	0.306257	0.513914	0.719037
GO:0003376	sphingosine-1-phosphate signaling pathway	http://amigo.geneontology.org/amigo/term/GO:0003376	3	2451	12	16473	1.68107	2830;1901;83985	GPR6;S1PR1;SPNS1	0.306257	0.513914	0.719037
GO:0030238	male sex determination	http://amigo.geneontology.org/amigo/term/GO:0030238	3	2451	12	16473	1.68107	7536;3480;3643	SF1;IGF1R;INSR	0.306257	0.513914	0.719037
GO:0006622	protein targeting to lysosome	http://amigo.geneontology.org/amigo/term/GO:0006622	3	2451	12	16473	1.68107	64089;7879;4734	SNX16;RAB7A;NEDD4	0.306257	0.513914	0.719037
GO:0046135	pyrimidine nucleoside catabolic process	http://amigo.geneontology.org/amigo/term/GO:0046135	3	2451	12	16473	1.68107	1806;151531;4907	DPYD;UPP2;NT5E	0.306257	0.513914	0.719037
GO:0002756	MyD88-independent toll-like receptor signaling pathway	http://amigo.geneontology.org/amigo/term/GO:0002756	14	2451	79	16473	1.19215	257397;7322;9252;6885;2002;6416;5604;29110;466;6197;5598;4208;1848;7867	TAB3;UBE2D2;RPS6KA5;MAP3K7;ELK1;MAP2K4;MAP2K1;TBK1;ATF1;RPS6KA3;MAPK7;MEF2C;DUSP6;MAPKAPK3	0.315506	0.500992	0.719037
GO:0048812	neuron projection morphogenesis	http://amigo.geneontology.org/amigo/term/GO:0048812	9	2451	48	16473	1.26113	57679;7465;57698;203447;23136;63925;153090;627;2697	ALS2;WEE1;SHTN1;NRK;EPB41L3;ZNF335;DAB2IP;BDNF;GJA1	0.315538	0.500948	0.719037
GO:0071157	negative regulation of cell cycle arrest	http://amigo.geneontology.org/amigo/term/GO:0071157	4	2451	18	16473	1.49435	8812;8929;831;11186	CCNK;PHOX2B;CAST;RASSF1	0.316239	0.499985	0.719037
GO:0050771	negative regulation of axonogenesis	http://amigo.geneontology.org/amigo/term/GO:0050771	4	2451	18	16473	1.49435	396;2048;4804;5728	ARHGDIA;EPHB2;NGFR;PTEN	0.316239	0.499985	0.719037
GO:0071398	cellular response to fatty acid	http://amigo.geneontology.org/amigo/term/GO:0071398	4	2451	18	16473	1.49435	10891;1869;1906;50801	PPARGC1A;E2F1;EDN1;KCNK4	0.316239	0.499985	0.719037
GO:0051145	smooth muscle cell differentiation	http://amigo.geneontology.org/amigo/term/GO:0051145	4	2451	18	16473	1.49435	9096;4208;90;57496	TBX18;MEF2C;ACVR1;MKL2	0.316239	0.499985	0.719037
GO:0006352	DNA-templated transcription, initiation	http://amigo.geneontology.org/amigo/term/GO:0006352	4	2451	18	16473	1.49435	6877;9519;23168;6925	TAF5;TBPL1;RTF1;TCF4	0.316239	0.499985	0.719037
GO:0042462	eye photoreceptor cell development	http://amigo.geneontology.org/amigo/term/GO:0042462	4	2451	18	16473	1.49435	7422;639;6096;2779	VEGFA;PRDM1;RORB;GNAT1	0.316239	0.499985	0.719037
GO:0001556	oocyte maturation	http://amigo.geneontology.org/amigo/term/GO:0001556	4	2451	18	16473	1.49435	2069;2309;1618;9897	EREG;FOXO3;DAZL;KIAA0196	0.316239	0.499985	0.719037
GO:0009416	response to light stimulus	http://amigo.geneontology.org/amigo/term/GO:0009416	4	2451	18	16473	1.49435	2779;2002;6507;57282	GNAT1;ELK1;SLC1A3;SLC4A10	0.316239	0.499985	0.719037
GO:2000649	regulation of sodium ion transmembrane transporter activity	http://amigo.geneontology.org/amigo/term/GO:2000649	4	2451	18	16473	1.49435	6324;5774;7402;6327	SCN1B;PTPN3;UTRN;SCN2B	0.316239	0.499985	0.719037
GO:0006479	protein methylation	http://amigo.geneontology.org/amigo/term/GO:0006479	4	2451	18	16473	1.49435	115294;2107;6628;7832	PCMTD1;ETF1;SNRPB;BTG2	0.316239	0.499985	0.719037
GO:0031290	retinal ganglion cell axon guidance	http://amigo.geneontology.org/amigo/term/GO:0031290	4	2451	18	16473	1.49435	2049;2048;6092;5458	EPHB3;EPHB2;ROBO2;POU4F2	0.316239	0.499985	0.719037
GO:0007263	nitric oxide mediated signal transduction	http://amigo.geneontology.org/amigo/term/GO:0007263	4	2451	18	16473	1.49435	4887;51655;23576;4760	NPY2R;RASD1;DDAH1;NEUROD1	0.316239	0.499985	0.719037
GO:0048514	blood vessel morphogenesis	http://amigo.geneontology.org/amigo/term/GO:0048514	4	2451	18	16473	1.49435	5921;57496;1282;4734	RASA1;MKL2;COL4A1;NEDD4	0.316239	0.499985	0.719037
GO:0034614	cellular response to reactive oxygen species	http://amigo.geneontology.org/amigo/term/GO:0034614	4	2451	18	16473	1.49435	5311;5796;5829;5156	PKD2;PTPRK;PXN;PDGFRA	0.316239	0.499985	0.719037
GO:0006979	response to oxidative stress	http://amigo.geneontology.org/amigo/term/GO:0006979	17	2451	98	16473	1.16703	57679;9943;10231;761;4520;1718;1861;2730;351;5604;8876;253827;2549;55074;2628;8455;4323	ALS2;OXSR1;RCAN2;CA3;MTF1;DHCR24;TOR1A;GCLM;APP;MAP2K1;VNN1;MSRB3;GAB1;OXR1;GATM;ATRN;MMP14	0.317693	0.497992	0.719037
GO:0050852	T cell receptor signaling pathway	http://amigo.geneontology.org/amigo/term/GO:0050852	17	2451	98	16473	1.16703	27242;5062;3702;5295;785;5142;84433;6885;5728;10616;5336;5144;940;7408;7335;55824;3937	TNFRSF21;PAK2;ITK;PIK3R1;CACNB4;PDE4B;CARD11;MAP3K7;PTEN;RBCK1;PLCG2;PDE4D;CD28;VASP;UBE2V1;PAG1;LCP2	0.317693	0.497992	0.719037
GO:0007077	mitotic nuclear envelope disassembly	http://amigo.geneontology.org/amigo/term/GO:0007077	8	2451	42	16473	1.28109	23279;8815;9818;4928;81929;348995;9972;7175	NUP160;BANF1;NUP58;NUP98;SEH1L;NUP43;NUP153;TPR	0.317843	0.497787	0.719037
GO:0008645	hexose transport	http://amigo.geneontology.org/amigo/term/GO:0008645	8	2451	42	16473	1.28109	6515;23279;9818;4928;81929;348995;9972;7175	SLC2A3;NUP160;NUP58;NUP98;SEH1L;NUP43;NUP153;TPR	0.317843	0.497787	0.719037
GO:0032570	response to progesterone	http://amigo.geneontology.org/amigo/term/GO:0032570	7	2451	36	16473	1.30773	8648;9021;7057;4133;4821;154;1828	NCOA1;SOCS3;THBS1;MAP2;NKX2-2;ADRB2;DSG1	0.319613	0.495376	0.719037
GO:0043200	response to amino acid	http://amigo.geneontology.org/amigo/term/GO:0043200	7	2451	36	16473	1.30773	2743;1027;1373;1906;1490;2742;6750	GLRB;CDKN1B;CPS1;EDN1;CTGF;GLRA2;SST	0.319613	0.495376	0.719037
GO:0035235	ionotropic glutamate receptor signaling pathway	http://amigo.geneontology.org/amigo/term/GO:0035235	5	2451	24	16473	1.40101	80315;351;8851;116443;2906	CPEB4;APP;CDK5R1;GRIN3A;GRIN2D	0.319831	0.495079	0.719037
GO:0007214	gamma-aminobutyric acid signaling pathway	http://amigo.geneontology.org/amigo/term/GO:0007214	5	2451	24	16473	1.40101	2558;627;2561;785;2556	GABRA5;BDNF;GABRB2;CACNB4;GABRA3	0.319831	0.495079	0.719037
GO:0002931	response to ischemia	http://amigo.geneontology.org/amigo/term/GO:0002931	5	2451	24	16473	1.40101	3767;10525;80315;815;4208	KCNJ11;HYOU1;CPEB4;CAMK2A;MEF2C	0.319831	0.495079	0.719037
GO:0072661	protein targeting to plasma membrane	http://amigo.geneontology.org/amigo/term/GO:0072661	5	2451	24	16473	1.40101	287;6711;23114;5727;30845	ANK2;SPTBN1;NFASC;PTCH1;EHD3	0.319831	0.495079	0.719037
GO:0090002	establishment of protein localization to plasma membrane	http://amigo.geneontology.org/amigo/term/GO:0090002	5	2451	24	16473	1.40101	50848;23122;999;5962;2319	F11R;CLASP2;CDH1;RDX;FLOT2	0.319831	0.495079	0.719037
GO:0060397	JAK-STAT cascade involved in growth hormone signaling pathway	http://amigo.geneontology.org/amigo/term/GO:0060397	5	2451	24	16473	1.40101	9021;6777;6774;3667;8660	SOCS3;STAT5B;STAT3;IRS1;IRS2	0.319831	0.495079	0.719037
GO:0016032	viral process	http://amigo.geneontology.org/amigo/term/GO:0016032	88	2451	558	16473	1.06216	7529;8815;50848;348995;164;55294;3837;163;6877;260425;23327;6418;7416;23557;5933;1949;7251;6667;23264;79080;10241;3836;22918;6774;10482;55048;5062;8732;1739;200186;6500;665;51534;9972;7175;6192;23279;5433;91782;291;5156;10152;9844;636;6138;4836;4928;3178;3572;6449;3842;1663;10771;8729;10015;23198;9818;57599;7341;3843;5295;949;2885;1387;8065;8777;6304;3159;8454;7150;9525;10616;8850;940;6875;1654;3…	YWHAB;BANF1;F11R;NUP43;AP1G1;FBXW7;KPNB1;AP2B1;TAF5;MAGI3;NEDD4L;SET;VDAC1;SNAPIN;RBL1;EFNB3;TSG101;SP1;ZC3H7B;CCDC86;CALCOCO2;KPNA1;CD93;STAT3;NXF1;VPS37C;PAK2;RNGTT;DLG1;CRTC2;SKP1;BNIP3L;VTA1;NUP153;TPR;RPS4Y1;NUP160;POLR2D;CHMP7;SLC25A4;PDGFRA;ABI2;ELMO1;BICD1;RPL15;NMT1;NUP98;HNRNPA1;IL6ST;SGTA;TNPO1;DDX11;ZMYND11;GBF1;PDCD6IP;PSME4;NUP58;WDR48;SUMO1;IPO5;PIK3R1;SCARB1;GRB2;CREBBP;CUL5;MPDZ;…	0.320039	0.494797	0.719037
GO:0090090	negative regulation of canonical Wnt signaling pathway	http://amigo.geneontology.org/amigo/term/GO:0090090	25	2451	149	16473	1.12899	1649;1540;324;1856;2889;5523;27122;2308;153090;4040;1601;23198;6657;1958;6662;27123;4300;8452;2737;84133;51176;4851;2309;1500;22881	DDIT3;CYLD;APC;DVL2;RAPGEF1;PPP2R3A;DKK3;FOXO1;DAB2IP;LRP6;DAB2;PSME4;SOX2;EGR1;SOX9;DKK2;MLLT3;CUL3;GLI3;ZNRF3;LEF1;NOTCH1;FOXO3;CTNND1;ANKRD6	0.320144	0.494654	0.719037
GO:0043392	negative regulation of DNA binding	http://amigo.geneontology.org/amigo/term/GO:0043392	6	2451	30	16473	1.34503	51176;1869;8658;9464;7341;8091	LEF1;E2F1;TNKS;HAND2;SUMO1;HMGA2	0.320495	0.494179	0.719037
GO:0014065	phosphatidylinositol 3-kinase signaling	http://amigo.geneontology.org/amigo/term/GO:0014065	6	2451	30	16473	1.34503	2065;3480;1906;5295;3667;5287	ERBB3;IGF1R;EDN1;PIK3R1;IRS1;PIK3C2B	0.320495	0.494179	0.719037
GO:0001656	metanephros development	http://amigo.geneontology.org/amigo/term/GO:0001656	6	2451	30	16473	1.34503	6092;2138;4824;51107;2737;3207	ROBO2;EYA1;NKX3-1;APH1A;GLI3;HOXA11	0.320495	0.494179	0.719037
GO:0086010	membrane depolarization during action potential	http://amigo.geneontology.org/amigo/term/GO:0086010	6	2451	30	16473	1.34503	777;6331;6335;6323;6328;6326	CACNA1E;SCN5A;SCN9A;SCN1A;SCN3A;SCN2A	0.320495	0.494179	0.719037
GO:0006836	neurotransmitter transport	http://amigo.geneontology.org/amigo/term/GO:0006836	6	2451	30	16473	1.34503	6535;10814;57084;9899;8867;6533	SLC6A8;CPLX2;SLC17A6;SV2B;SYNJ1;SLC6A6	0.320495	0.494179	0.719037
GO:0019433	triglyceride catabolic process	http://amigo.geneontology.org/amigo/term/GO:0019433	6	2451	30	16473	1.34503	116519;1373;5500;5501;5567;5346	APOA5;CPS1;PPP1CB;PPP1CC;PRKACB;PLIN1	0.320495	0.494179	0.719037
GO:0071300	cellular response to retinoic acid	http://amigo.geneontology.org/amigo/term/GO:0071300	12	2451	67	16473	1.20475	19;5979;56603;8473;27;130497;7525;8322;6662;1911;2042;6096	ABCA1;RET;CYP26B1;OGT;ABL2;OSR1;YES1;FZD4;SOX9;PHC1;EPHA3;RORB	0.323058	0.49072	0.719037
GO:0042308	negative regulation of protein import into nucleus	http://amigo.geneontology.org/amigo/term/GO:0042308	2	2451	7	16473	1.92102	9478;5569	CABP1;PKIA	0.32875	0.483135	0.719037
GO:0060406	positive regulation of penile erection	http://amigo.geneontology.org/amigo/term/GO:0060406	2	2451	7	16473	1.92102	5028;1910	P2RY1;EDNRB	0.32875	0.483135	0.719037
GO:0016081	synaptic vesicle docking	http://amigo.geneontology.org/amigo/term/GO:0016081	2	2451	7	16473	1.92102	23025;6616	UNC13A;SNAP25	0.32875	0.483135	0.719037
GO:0030854	positive regulation of granulocyte differentiation	http://amigo.geneontology.org/amigo/term/GO:0030854	2	2451	7	16473	1.92102	51176;8473	LEF1;OGT	0.32875	0.483135	0.719037
GO:0035308	negative regulation of protein dephosphorylation	http://amigo.geneontology.org/amigo/term/GO:0035308	2	2451	7	16473	1.92102	7529;8165	YWHAB;AKAP1	0.32875	0.483135	0.719037
GO:0032609	interferon-gamma production	http://amigo.geneontology.org/amigo/term/GO:0032609	2	2451	7	16473	1.92102	864;3702	RUNX3;ITK	0.32875	0.483135	0.719037
GO:0032418	lysosome localization	http://amigo.geneontology.org/amigo/term/GO:0032418	2	2451	7	16473	1.92102	55004;54664	LAMTOR1;TMEM106B	0.32875	0.483135	0.719037
GO:0045581	negative regulation of T cell differentiation	http://amigo.geneontology.org/amigo/term/GO:0045581	2	2451	7	16473	1.92102	1540;441478	CYLD;NRARP	0.32875	0.483135	0.719037
GO:0048739	cardiac muscle fiber development	http://amigo.geneontology.org/amigo/term/GO:0048739	2	2451	7	16473	1.92102	7422;8557	VEGFA;TCAP	0.32875	0.483135	0.719037
GO:0048672	positive regulation of collateral sprouting	http://amigo.geneontology.org/amigo/term/GO:0048672	2	2451	7	16473	1.92102	53335;10507	BCL11A;SEMA4D	0.32875	0.483135	0.719037
GO:0050966	detection of mechanical stimulus involved in sensory perception of pain	http://amigo.geneontology.org/amigo/term/GO:0050966	2	2451	7	16473	1.92102	3736;5074	KCNA1;PAWR	0.32875	0.483135	0.719037
GO:1901224	positive regulation of NIK/NF-kappaB signaling	http://amigo.geneontology.org/amigo/term/GO:1901224	2	2451	7	16473	1.92102	81;23328	ACTN4;SASH1	0.32875	0.483135	0.719037
GO:0060008	Sertoli cell differentiation	http://amigo.geneontology.org/amigo/term/GO:0060008	2	2451	7	16473	1.92102	6662;6943	SOX9;TCF21	0.32875	0.483135	0.719037
GO:0003300	cardiac muscle hypertrophy	http://amigo.geneontology.org/amigo/term/GO:0003300	2	2451	7	16473	1.92102	6262;8557	RYR2;TCAP	0.32875	0.483135	0.719037
GO:0045650	negative regulation of macrophage differentiation	http://amigo.geneontology.org/amigo/term/GO:0045650	2	2451	7	16473	1.92102	5771;2624	PTPN2;GATA2	0.32875	0.483135	0.719037
GO:0048251	elastic fiber assembly	http://amigo.geneontology.org/amigo/term/GO:0048251	2	2451	7	16473	1.92102	79875;10516	THSD4;FBLN5	0.32875	0.483135	0.719037
GO:0090037	positive regulation of protein kinase C signaling	http://amigo.geneontology.org/amigo/term/GO:0090037	2	2451	7	16473	1.92102	958;7422	CD40;VEGFA	0.32875	0.483135	0.719037
GO:0030856	regulation of epithelial cell differentiation	http://amigo.geneontology.org/amigo/term/GO:0030856	2	2451	7	16473	1.92102	6777;429	STAT5B;ASCL1	0.32875	0.483135	0.719037
GO:0032933	SREBP signaling pathway	http://amigo.geneontology.org/amigo/term/GO:0032933	2	2451	7	16473	1.92102	11160;9451	ERLIN2;EIF2AK3	0.32875	0.483135	0.719037
GO:0030948	negative regulation of vascular endothelial growth factor receptor signaling pathway	http://amigo.geneontology.org/amigo/term/GO:0030948	2	2451	7	16473	1.92102	4734;153090	NEDD4;DAB2IP	0.32875	0.483135	0.719037
GO:0042473	outer ear morphogenesis	http://amigo.geneontology.org/amigo/term/GO:0042473	2	2451	7	16473	1.92102	2138;2260	EYA1;FGFR1	0.32875	0.483135	0.719037
GO:0048793	pronephros development	http://amigo.geneontology.org/amigo/term/GO:0048793	2	2451	7	16473	1.92102	7849;130497	PAX8;OSR1	0.32875	0.483135	0.719037
GO:0003184	pulmonary valve morphogenesis	http://amigo.geneontology.org/amigo/term/GO:0003184	2	2451	7	16473	1.92102	23462;4851	HEY1;NOTCH1	0.32875	0.483135	0.719037
GO:0061299	retina vasculature morphogenesis in camera-type eye	http://amigo.geneontology.org/amigo/term/GO:0061299	2	2451	7	16473	1.92102	8322;9497	FZD4;SLC4A7	0.32875	0.483135	0.719037
GO:2000300	regulation of synaptic vesicle exocytosis	http://amigo.geneontology.org/amigo/term/GO:2000300	2	2451	7	16473	1.92102	6853;5868	SYN1;RAB5A	0.32875	0.483135	0.719037
GO:1900744	regulation of p38MAPK cascade	http://amigo.geneontology.org/amigo/term/GO:1900744	2	2451	7	16473	1.92102	10125;153090	RASGRP1;DAB2IP	0.32875	0.483135	0.719037
GO:0046541	saliva secretion	http://amigo.geneontology.org/amigo/term/GO:0046541	2	2451	7	16473	1.92102	3778;1128	KCNMA1;CHRM1	0.32875	0.483135	0.719037
GO:0060124	positive regulation of growth hormone secretion	http://amigo.geneontology.org/amigo/term/GO:0060124	2	2451	7	16473	1.92102	10724;27230	MGEA5;SERP1	0.32875	0.483135	0.719037
GO:0040016	embryonic cleavage	http://amigo.geneontology.org/amigo/term/GO:0040016	2	2451	7	16473	1.92102	7150;8452	TOP1;CUL3	0.32875	0.483135	0.719037
GO:2001022	positive regulation of response to DNA damage stimulus	http://amigo.geneontology.org/amigo/term/GO:2001022	2	2451	7	16473	1.92102	4824;8091	NKX3-1;HMGA2	0.32875	0.483135	0.719037
GO:0051963	regulation of synapse assembly	http://amigo.geneontology.org/amigo/term/GO:0051963	2	2451	7	16473	1.92102	4208;10611	MEF2C;PDLIM5	0.32875	0.483135	0.719037
GO:0060059	embryonic retina morphogenesis in camera-type eye	http://amigo.geneontology.org/amigo/term/GO:0060059	2	2451	7	16473	1.92102	204851;4040	HIPK1;LRP6	0.32875	0.483135	0.719037
GO:0060736	prostate gland growth	http://amigo.geneontology.org/amigo/term/GO:0060736	2	2451	7	16473	1.92102	5728;5324	PTEN;PLAG1	0.32875	0.483135	0.719037
GO:0010907	positive regulation of glucose metabolic process	http://amigo.geneontology.org/amigo/term/GO:0010907	2	2451	7	16473	1.92102	3667;8660	IRS1;IRS2	0.32875	0.483135	0.719037
GO:0090244	Wnt signaling pathway involved in somitogenesis	http://amigo.geneontology.org/amigo/term/GO:0090244	2	2451	7	16473	1.92102	5523;4040	PPP2R3A;LRP6	0.32875	0.483135	0.719037
GO:2000737	negative regulation of stem cell differentiation	http://amigo.geneontology.org/amigo/term/GO:2000737	2	2451	7	16473	1.92102	3280;4851	HES1;NOTCH1	0.32875	0.483135	0.719037
GO:0045359	positive regulation of interferon-beta biosynthetic process	http://amigo.geneontology.org/amigo/term/GO:0045359	2	2451	7	16473	1.92102	51284;29110	TLR7;TBK1	0.32875	0.483135	0.719037
GO:0055001	muscle cell development	http://amigo.geneontology.org/amigo/term/GO:0055001	2	2451	7	16473	1.92102	84466;6444	MEGF10;SGCD	0.32875	0.483135	0.719037
GO:0060740	prostate gland epithelium morphogenesis	http://amigo.geneontology.org/amigo/term/GO:0060740	2	2451	7	16473	1.92102	3480;4851	IGF1R;NOTCH1	0.32875	0.483135	0.719037
GO:0030042	actin filament depolymerization	http://amigo.geneontology.org/amigo/term/GO:0030042	2	2451	7	16473	1.92102	57553;1073	MICAL3;CFL2	0.32875	0.483135	0.719037
GO:1901018	positive regulation of potassium ion transmembrane transporter activity	http://amigo.geneontology.org/amigo/term/GO:1901018	2	2451	7	16473	1.92102	287;482	ANK2;ATP1B2	0.32875	0.483135	0.719037
GO:0001574	ganglioside biosynthetic process	http://amigo.geneontology.org/amigo/term/GO:0001574	2	2451	7	16473	1.92102	7903;8128	ST8SIA4;ST8SIA2	0.32875	0.483135	0.719037
GO:0014050	negative regulation of glutamate secretion	http://amigo.geneontology.org/amigo/term/GO:0014050	2	2451	7	16473	1.92102	134;2917	ADORA1;GRM7	0.32875	0.483135	0.719037
GO:0031110	regulation of microtubule polymerization or depolymerization	http://amigo.geneontology.org/amigo/term/GO:0031110	2	2451	7	16473	1.92102	348235;23122	SKA2;CLASP2	0.32875	0.483135	0.719037
GO:0045842	positive regulation of mitotic metaphase/anaphase transition	http://amigo.geneontology.org/amigo/term/GO:0045842	2	2451	7	16473	1.92102	8452;5925	CUL3;RB1	0.32875	0.483135	0.719037
GO:0070244	negative regulation of thymocyte apoptotic process	http://amigo.geneontology.org/amigo/term/GO:0070244	2	2451	7	16473	1.92102	5896;3091	RAG1;HIF1A	0.32875	0.483135	0.719037
GO:0051988	regulation of attachment of spindle microtubules to kinetochore	http://amigo.geneontology.org/amigo/term/GO:0051988	2	2451	7	16473	1.92102	324;998	APC;CDC42	0.32875	0.483135	0.719037
[truncated: 1,932 more rows]

## Sheet: Figure. 6B
Term_ID	Term_description	Term_url	ListHit	ListTotal	PopHit	PopTotal	FoldEnrichment	Genes	GeneSymbols	P_value	-log10(pvalue)	FDR_bh
[truncated: 588 more rows]

[truncated: 2 more sheets: Figure. 6C, Figure. 6D]
