# Supplementary material for: LINC00467 Is Upregulated by DNA Copy Number Amplification and Hypomethylation and Shows ceRNA Potential in Lung Adenocarcinoma
Source: Front Endocrinol (Lausanne). 2022 Jan 13;12:802463. doi: 10.3389/fendo.2021.802463 (PMC8792904; doi:10.3389/fendo.2021.802463)
Supplement: Supplementary file 10 [file Table_10.xlsx]

## Sheet: Sheet1
#Transcript_ID	Gene_ID(Gene_Name)	Mirna_Name(miRBase_version)
>ENST00000423222	ENSG00000153363(LINC00467)	hsa-miR-575
1:2510-2520	6mer	0.004
1:3024-3037	6mer	0.003
1:587-611	6mer	0.002
1:2654-2679	6mer	0.001
>ENST00000534914	ENSG00000153363(LINC00467)	hsa-miR-575
1:916-929	6mer	0.005
>ENST00000423222	ENSG00000153363(LINC00467)	hsa-miR-1225-5p
1:1492-1516	7mer	0.004
1:1759-1778	6mer	0.001
